# Supplementary material for: Transcriptomic analyses to summarize gene expression patterns that occur during leaf initiation of Chinese cabbage
Source: Hortic Res. 2024 Feb 28;11(4):uhae059. doi: 10.1093/hr/uhae059 (PMC11059812; doi:10.1093/hr/uhae059)
Supplement: Web_Material_uhae059 [file web_material_uhae059.zip › Table S1-new.xlsx]

## Sheet: SAM
Gene_id	CC_B_1	CC_B_2	CC_B_3	CC_M_1	CC_M_2	CC_M_3	CC_T_1	CC_T_2	CC_T_3	B1_1	B2_1	B3_1	B1_2	B2_2	B3_2	B1_3	B2_3	B3_3		CC_B	CC_M	CC_T	SAM	AD	AB		GO_id	GO_term	KO_id	KO_name	Pathway_id	Pathway_definition		Gene_description	Gene_description2	AT ID	Symbol	Full name
BraA02g041600.3C	0.1	0.56	0.23	0.3	0	0.53	0.24	0	0	79.54	177.14	231.13	0	0.3	0.12	0.22	0.28	0.89		0.296667	0.276667	0.08	162.603	0.14	0.463333		GO:0005634;GO:0046872;GO:000827	CC:nucleus;MF:metal ion binding;MF:zinc ion binding;	------	------	------	------		signalling	signalling.G-proteins	AT5G25490.1	0	Ran BP2/NZF zinc finger-like superfamily protein
BraA03g012680.3C	0	0	0	0	0	0	0	0	0	185.52	171.4	97.35	0	0	0	0.1	0	0		0	0	0	151.423	0	0.033333		GO:0006508;GO:000823	BP:proteolysis;MF:cysteine-type peptidase activity;	K01366	CTSH	------	------		protein	protein.degradation.cysteine protease	AT4G23520.1	0	Cysteine proteinases superfamily protein
BraA08g026520.3C	0	0	0	0	0	0	0	0	0	90.04	205.69	144.83	0	0.12	0	0	0.23	0		0	0	0	146.853	0.04	0.076667		GO:0006355;GO:0005634;GO:000367	BP:regulation of transcription, DNA-templated;CC:nucleus;MF:DNA binding;	------	------	------	------		RNA	RNA.regulation of transcription.HB,Homeobox transcription factor family	AT1G23380.1	KNAT6,KNAT6L,KNAT6S	KNOTTED1-like homeobox gene 6
BraA09g064230.3C	0	0	0	0	0	0	0	0	0	157.2	136.99	111.93	0	0	0	0	0	0		0	0	0	135.373	0	0		------	------	K10901	BLM, RECQL3, SGS1	map03440	Homologous recombination		#N/A	#N/A	#N/A	#N/A	#N/A
BraA10g023540.3C	0	0.17	0.08	0.14	0.16	0	0.17	0.97	0.07	175.6	71.87	40.6	0	0	0	0	0.11	0		0.083333	0.1	0.403333	96.0233	0	0.036667		GO:0008152;GO:001678	BP:metabolic process;MF:hydrolase activity;	------	------	------	------		Biodegradation_Xenobiotics	Biodegradation of Xenobiotics	AT5G16080.1	AtCXE17,CXE17	carboxyesterase 17
BraA01g006260.3C	0.14	0.49	0.25	0.03	0.26	0.5	0	0.55	0.83	95.07	115.47	74.6	0.27	0.05	0.13	0.12	0.19	0.22		0.293333	0.263333	0.46	95.0467	0.15	0.176667		GO:0006355;GO:0009908;GO:0006351;GO:0005634;GO:000367	BP:regulation of transcription, DNA-templated;BP:flower development;BP:transcription, DNA-templated;CC:nucleus;MF:DNA binding;	------	------	------	------		#N/A	#N/A	#N/A	DAAR1	#N/A
BraA03g023790.3C	0	0.04	0	0.07	0	0.08	0	0	0.04	39.71	127.95	48.81	0	0	0	0.31	0.18	0		0.013333	0.05	0.013333	72.1567	0	0.163333		GO:0006355;GO:0045449;GO:0005634;GO:0005667;GO:0003700;GO:0003677;GO:004698	BP:regulation of transcription, DNA-templated;BP:old GO;CC:nucleus;CC:transcription factor complex;MF:transcription factor activity, sequence-specific DNA binding;MF:DNA binding;MF:protein dimerization activity;	------	------	------	------		#N/A	#N/A	#N/A	#N/A	#N/A
BraA08g022420.3C	0.18	0.19	0	0	0	0	0.31	0.29	0.42	96.62	82.75	29.92	0	0	0.53	0	0.37	0		0.123333	0	0.34	69.7633	0.176667	0.123333		------	------	------	------	------	------		RNA	RNA.regulation of transcription.WRKY domain transcription factor family	AT4G39410.1	ATWRKY13,WRKY13	WRKY DNA-binding protein 13
BraA05g005170.3C	0	0	0	0	0	0	0	0	0	13.04	108.09	85.02	0	0	0	0	0	0		0	0	0	68.7167	0	0		GO:000563	CC:nucleus;	------	------	------	------		RNA	RNA.regulation of transcription.AS2,Lateral Organ Boundaries Gene Family	AT2G45410.1	LBD19	LOB domain-containing protein 19
BraA03g043880.3C	0	0	0	0	0	0	0	0	0	6.73	118	78.04	0	0.18	0	0.88	0.73	0		0	0	0	67.59	0.06	0.536667		GO:0010154;GO:0048481;GO:0006355;GO:0045449;GO:0031540;GO:0009911;GO:0010077;GO:0005634;GO:0005667;GO:0003700;GO:0003677;GO:004698	BP:fruit development;BP:plant ovule development;BP:regulation of transcription, DNA-templated;BP:old GO;BP:regulation of anthocyanin biosynthetic process;BP:positive regulation of flower development;BP:maintenance of inflorescence meristem identity;CC:nucleus;CC:transcription factor complex;MF:transcription factor activity, sequence-specific DNA binding;MF:DNA binding;MF:protein dimerization acti…	K09264	K09264	------	------		RNA	RNA.regulation of transcription.MADS box transcription factor family	AT5G60910.1	AGL8,FUL	AGAMOUS-like 8
BraA02g036340.3C	0	0	0	0	0	0	0	0	0	48.08	65.36	86.03	0	0	0.61	0	0	0		0	0	0	66.49	0.203333	0		------	------	------	------	------	------		#N/A	#N/A	#N/A	#N/A	#N/A
BraA08g010320.3C	0	0	0	0.05	0	0	0	0	0	71.62	38.84	61.78	0.34	0	0.06	0	0.22	0		0	0.016667	0	57.4133	0.133333	0.073333		GO:0006355;GO:0031146;GO:0016567;GO:0008134;GO:000484	BP:regulation of transcription, DNA-templated;BP:SCF-dependent proteasomal ubiquitin-dependent protein catabolic process;BP:protein ubiquitination;MF:transcription factor binding;MF:ubiquitin-protein transferase activity;	------	------	------	------		development	development.unspecified	AT1G30950.1	UFO	F-box family protein
BraA06g030010.3C	0	0	0	0	0	0	0	0	0	92.64	40.08	16.02	0	0	0	0	0.25	0		0	0	0	49.58	0	0.083333		GO:0005634;GO:000367	CC:nucleus;MF:DNA binding;	------	------	------	------		RNA	RNA.regulation of transcription.HB,Homeobox transcription factor family	AT2G17950.1	PGA6,WUS,WUS1	Homeodomain-like superfamily protein
BraA03g026450.3C	0	0	0	0.06	0	0	0	0	0	19.73	58.25	60.78	0.07	0.34	0	0	0	0		0	0.02	0	46.2533	0.136667	0		GO:0010051;GO:0010089;GO:0006355;GO:0045449;GO:0001708;GO:0005634;GO:0005667;GO:0043565;GO:0003700;GO:000367	BP:xylem and phloem pattern formation;BP:xylem development;BP:regulation of transcription, DNA-templated;BP:old GO;BP:cell fate specification;CC:nucleus;CC:transcription factor complex;MF:sequence-specific DNA binding;MF:transcription factor activity, sequence-specific DNA binding;MF:DNA binding;	------	------	------	------		RNA	RNA.regulation of transcription.HB,Homeobox transcription factor family	AT4G08150.1	BP,BP1,KNAT1	KNOTTED-like from Arabidopsis thaliana
BraA06g008990.3C	0	0	0	0	0	0	0	0	0	62.73	29.4	34.25	0	0	0	0	0	0		0	0	0	42.1267	0	0		------	------	------	------	------	------		not_assigned	not assigned.unknown	AT1G63245.1	CLE14	CLAVATA3/ESR-RELATED 14
BraA05g003710.3C	0	0	0	0	0	0	0	0	0	10	66.86	42.24	0.13	0	0	0	0	0		0	0	0	39.7	0.043333	0		GO:0005975;GO:0010200;GO:0016998;GO:0002679;GO:0015824;GO:0006032;GO:0048046;GO:0008061;GO:000456	BP:carbohydrate metabolic process;BP:response to chitin;BP:cell wall macromolecule catabolic process;BP:respiratory burst involved in defense response;BP:proline transport;BP:chitin catabolic process;CC:apoplast;MF:chitin binding;MF:chitinase activity;	K01183	E3.2.1.14	map00520	Amino sugar and nucleotide sugar metabolism		#N/A	#N/A	#N/A	#N/A	#N/A
BraA08g025220.3C	0	0	0	0	0	0	0	0	0	13.73	52.98	39.22	0	0	0.1	0	0	0		0	0	0	35.31	0.033333	0		GO:0006355;GO:0006351;GO:0005634;GO:0003700;GO:000367	BP:regulation of transcription, DNA-templated;BP:transcription, DNA-templated;CC:nucleus;MF:transcription factor activity, sequence-specific DNA binding;MF:DNA binding;	------	------	------	------		RNA	RNA.regulation of transcription.AP2/EREBP, APETALA2/Ethylene-responsive element binding protein family	AT1G24590.1	DRN-LIKE,DRNL,ESR2,SOB2	DORNROSCHEN-like
BraA02g022510.3C	0.14	0.07	0	0	0	0	0	0	0.26	60.82	25.52	12.75	0.94	0	0	0	0	0		0.07	0	0.086667	33.03	0.313333	0		GO:0009733;GO:0009737;GO:0010363;GO:0009753;GO:0009751;GO:0009739;GO:0006612;GO:0009963;GO:0009723;GO:0006355;GO:0045449;GO:0006351;GO:0046686;GO:0009651;GO:0000785;GO:0005667;GO:0005634;GO:0003700;GO:0003677;GO:000368	BP:response to auxin;BP:response to abscisic acid;BP:regulation of plant-type hypersensitive response;BP:response to jasmonic acid;BP:response to salicylic acid;BP:response to gibberellin;BP:protein targeting to membrane;BP:positive regulation of flavonoid biosynthetic process;BP:response to ethylene;BP:regulation of transcription, DNA-templated;BP:old GO;BP:transcription, DNA-templated;BP:respon…	------	------	------	------		RNA	RNA.regulation of transcription.MYB-related transcription factor family	AT1G74840.2	0	Homeodomain-like superfamily protein
BraA02g010120.3C	0	0	0	0	0	0	0	0	0	4.38	57.07	29.55	0	0	0	0	0.28	0		0	0	0	30.3333	0	0.093333		GO:000548	MF:binding;	K09422	MYBP	------	------		RNA	RNA.regulation of transcription.MYB domain transcription factor family	AT5G23000.1	ATMYB37,MYB37,RAX1	myb domain protein 37
BraA04g020140.3C	0	0	0	0	0	0	0	0	0	46.9	21.53	21.2	0	0	0.19	0.09	0	0		0	0	0	29.8767	0.063333	0.03		GO:0071281;GO:0071732;GO:0071369;GO:0034756;GO:004698	BP:cellular response to iron ion;BP:cellular response to nitric oxide;BP:cellular response to ethylene stimulus;BP:regulation of iron ion transport;MF:protein dimerization activity;	------	------	------	------		RNA	RNA.regulation of transcription.bHLH,Basic Helix-Loop-Helix family	AT2G28160.1	ATBHLH029,ATBHLH29,ATFIT1,BHLH029,FIT1,FRU	FER-like regulator of iron uptake
BraA09g049170.3C	0	0	0	0	0	0	0	0	0	42.56	22.25	15.91	0	0	0	0	0	0		0	0	0	26.9067	0	0		------	------	------	------	------	------		protein	protein.degradation.ubiquitin.E3.SCF.FBOX	AT3G59270.1	0	FBD-like domain family protein
BraA04g020450.3C	0	0.27	0	0	0	0	0	0	0	16.94	31.25	25.92	0	0.74	0.59	0.55	0.52	0		0.09	0	0	24.7033	0.443333	0.356667		GO:0009943;GO:0009947;GO:0010865;GO:0008283;GO:0006355;GO:0048513;GO:0045449;GO:0009908;GO:0005634;GO:0005667;GO:000370	BP:adaxial/abaxial axis specification;BP:centrolateral axis specification;BP:stipule development;BP:cell proliferation;BP:regulation of transcription, DNA-templated;BP:animal organ development;BP:old GO;BP:flower development;CC:nucleus;CC:transcription factor complex;MF:transcription factor activity, sequence-specific DNA binding;	------	------	------	------		RNA	RNA.regulation of transcription.HB,Homeobox transcription factor family	AT2G28610.1	PRS,PRS1,WOX3	Homeodomain-like superfamily protein
BraA02g036570.3C	0	0.34	0	0.5	0	0	0	0.11	0	8.2	20.5	44.18	0	0	0	0.11	0	0		0.113333	0.166667	0.036667	24.2933	0	0.036667		GO:000950	CC:plasmodesma;	------	------	------	------		not_assigned	not assigned.unknown	AT3G25640.1	0	Protein of unknown function, DUF617
BraA03g047920.3C	0	0	0	0	0	0	0	0	0	29.91	18.25	22.46	0.05	0.16	0.09	0.16	0.25	0.78		0	0	0	23.54	0.1	0.396667		GO:0006468;GO:0005524;GO:000467	BP:protein phosphorylation;MF:ATP binding;MF:protein kinase activity;	K14500	BSK	map04075	Plant hormone signal transduction		#N/A	#N/A	#N/A	#N/A	#N/A
BraA07g002210.3C	0.49	0.44	0.35	0.16	0.26	0	0	0	0.15	13.76	26.7	27.6	0.54	0.61	0.1	0.36	0	0.21		0.426667	0.14	0.05	22.6867	0.416667	0.19		------	------	------	------	------	------		not_assigned	not assigned.unknown	AT2G18500.1	ATOFP7,OFP7	ovate family protein 7
BraA02g014280.3C	0	0	0	0	0	0	0	0	0	30.07	21.28	15.91	0.17	0	0	0.66	0	0		0	0	0	22.42	0.056667	0.22		GO:0010072;GO:0010160;GO:0009965;GO:0006355;GO:0048504;GO:0045449;GO:0010223;GO:0005634;GO:0005667;GO:0003700;GO:000367	BP:primary shoot apical meristem specification;BP:formation of animal organ boundary;BP:leaf morphogenesis;BP:regulation of transcription, DNA-templated;BP:regulation of timing of animal organ formation;BP:old GO;BP:secondary shoot formation;CC:nucleus;CC:transcription factor complex;MF:transcription factor activity, sequence-specific DNA binding;MF:DNA binding;	------	------	------	------		development	development.unspecified	AT5G53950.1	ANAC098,ATCUC2,CUC2	NAC (No Apical Meristem) domain transcriptional regulator superfamily protein
BraA09g053230.3C	0	0	0	0	0	0	0	0	0	36.47	22.15	5.87	0.04	0.05	0	0.08	0	0		0	0	0	21.4967	0.03	0.026667		GO:0010424;GO:0031508;GO:0090309;GO:0051301;GO:0010369;GO:0000785;GO:0042393;GO:0003682;GO:0010385;GO:0008270;GO:004687	BP:DNA methylation on cytosine within a CG sequence;BP:pericentric heterochromatin assembly;BP:positive regulation of methylation-dependent chromatin silencing;BP:cell division;CC:chromocenter;CC:chromatin;MF:histone binding;MF:chromatin binding;MF:double-stranded methylated DNA binding;MF:zinc ion binding;MF:metal ion binding;	K10638	UHRF1, NP95	------	------		protein	protein.degradation.ubiquitin.E3.RING	AT1G57820.1	ORTH2,VIM1	Zinc finger (C3HC4-type RING finger) family protein
BraA07g032500.3C	0	0	0	0	0	0	0	0	0	38.09	8.27	11.22	0	0	0	0	0	0		0	0	0	19.1933	0	0		GO:0044763;GO:000548	BP:single-organism cellular process;MF:binding;	------	------	------	------		RNA	RNA.regulation of transcription.C2H2 zinc finger family	AT1G67030.1	ZFP6	zinc finger protein 6
BraA01g033500.3C	0	0	0	0	0	0	0	0	0	22.11	18.79	14.69	0	0.31	0.61	0.11	0.29	0		0	0	0	18.53	0.306667	0.133333		GO:0007623;GO:0016559;GO:0006184;GO:0010020;GO:0005777;GO:0009707;GO:0005739;GO:0003924;GO:0042802;GO:000552	BP:circadian rhythm;BP:peroxisome fission;BP:obsolete GTP catabolic process;BP:chloroplast fission;CC:peroxisome;CC:chloroplast outer membrane;CC:mitochondrion;MF:GTPase activity;MF:identical protein binding;MF:GTP binding;	------	------	------	------		misc_otherPhosphate	misc.dynamin	AT3G19720.1	ARC5,DRP5B	P-loop containing nucleoside triphosphate hydrolases superfamily protein
BraA09g046340.3C	0	0	0	0	0	0	0	0	0	4.51	35.45	11.38	0	0	0	0	0	0		0	0	0	17.1133	0	0		GO:0048367;GO:000573	BP:shoot system development;CC:mitochondrion;	K04733	IRAK4	------	------		development	development.unspecified	AT3G55515.1	DVL8,RTFL7	ROTUNDIFOLIA like 7
BraA09g064750.3C	0	0	0	0	0	0	0	0	0	9.17	29.2	12.87	0	0	0	0	0	0		0	0	0	17.08	0	0		------	------	------	------	------	------		not_assigned	not assigned.unknown	AT1G04670.1	0	0
BraA02g012780.3C	0	0	0	0	0	0	0	0	0	14.41	16.68	16.58	0	0	0	0	0	0		0	0	0	15.89	0	0		GO:0048767;GO:0005886;GO:0031225;GO:000551	BP:root hair elongation;CC:plasma membrane;CC:anchored component of membrane;MF:protein binding;	------	------	------	------		#N/A	#N/A	#N/A	#N/A	#N/A
BraA09g000720.3C	0.58	0.3	0.77	0	0.45	0.28	0	0.48	0	3.5	30.95	11.84	0	0	0.16	0	0	0		0.55	0.243333	0.16	15.43	0.053333	0		------	------	------	------	------	------		#N/A	#N/A	#N/A	#N/A	#N/A
BraA02g036780.3C	0	0	0	0	0	0	0	0	0	20.32	16.16	9.58	0.26	0	0	0	0	0		0	0	0	15.3533	0.086667	0		GO:0005737;GO:0097159;GO:0000166;GO:0003723;GO:0003676;GO:190136	CC:cytoplasm;MF:organic cyclic compound binding;MF:nucleotide binding;MF:RNA binding;MF:nucleic acid binding;MF:heterocyclic compound binding;	------	------	------	------		RNA	RNA.RNA binding	AT3G26120.1	TEL1	terminal EAR1-like 1
BraA03g023470.3C	0	0	0	0	0	0	0	0	0	11.95	21.73	8.31	0	0	0	0	0	0		0	0	0	13.9967	0	0		GO:0006909;GO:0005856;GO:000573	BP:phagocytosis;CC:cytoskeleton;CC:cytoplasm;	------	------	------	------		not_assigned	not assigned.unknown	AT2G44770.1	0	ELMO/CED-12 family protein
BraA03g060820.3C	0.27	0.44	0.15	0.13	0.3	0.13	0.05	0.41	0.08	6.39	11.52	23.44	0.28	0.34	0	0.15	0	0		0.286667	0.186667	0.18	13.7833	0.206667	0.05		GO:001612	BP:sterol biosynthetic process;	------	------	------	------		RNA	RNA.regulation of transcription.AS2,Lateral Organ Boundaries Gene Family	AT4G37540.1	LBD39	LOB domain-containing protein 39
BraA02g018260.3C	0	0	0	0	0	0	0	0	0	15	14.37	11.67	0	0	0.99	0	0	0		0	0	0	13.68	0.33	0		------	------	------	------	------	------		#N/A	#N/A	#N/A	#N/A	#N/A
BraA02g044130.3C	0	0	0	0	0	0	0	0	0	4.31	8.69	27.98	0	0	0	0	0	0		0	0	0	13.66	0	0		------	------	------	------	------	------		not_assigned	not assigned.unknown	0	0	0
BraA06g000860.3C	0	0	0	0	0	0	0	0	0	26.56	4.76	8.98	0	0	0	0	0.57	0.49		0	0	0	13.4333	0	0.353333		------	------	------	------	------	------		not_assigned	not assigned.unknown	AT1G54120.1	0	0
BraA03g036840.3C	0.45	0.09	0.05	0.46	0.42	0.16	0.44	0.62	0.62	11.68	15.1	12.05	0	0	0	0	0	0		0.196667	0.346667	0.56	12.9433	0	0		GO:0048467;GO:0010160;GO:0051782;GO:0009790;GO:0006355;GO:0010014;GO:0006351;GO:0010223;GO:0005634;GO:000367	BP:gynoecium development;BP:formation of animal organ boundary;BP:negative regulation of cell division;BP:embryo development;BP:regulation of transcription, DNA-templated;BP:meristem initiation;BP:transcription, DNA-templated;BP:secondary shoot formation;CC:nucleus;MF:DNA binding;	------	------	------	------		development	development.unspecified	AT3G15170.1	ANAC054,ATNAC1,CUC1	NAC (No Apical Meristem) domain transcriptional regulator superfamily protein
BraA10g010580.3C	0	0	0.03	0.1	0.09	0.11	0.04	0	0	14.66	16.9	4.89	0	0.08	0	0.06	0	0.21		0.01	0.1	0.013333	12.15	0.026667	0.09		GO:0006355;GO:0045449;GO:0005634;GO:0005667;GO:0043565;GO:0003700;GO:0008289;GO:000367	BP:regulation of transcription, DNA-templated;BP:old GO;CC:nucleus;CC:transcription factor complex;MF:sequence-specific DNA binding;MF:transcription factor activity, sequence-specific DNA binding;MF:lipid binding;MF:DNA binding;	K09338	HD-ZIP	------	------		RNA	RNA.regulation of transcription.HB,Homeobox transcription factor family	AT5G52170.1	HDG7	homeodomain GLABROUS 7
BraA01g037930.3C	0.19	0.73	0.37	0.33	0.1	0.04	0.07	0.27	0.15	11.91	18.54	5.61	0	0.1	0	0.04	0	0		0.43	0.156667	0.163333	12.02	0.033333	0.013333		GO:0006810;GO:0006200;GO:0009062;GO:0005215;GO:0051536;GO:0016887;GO:000552	BP:transport;BP:obsolete ATP catabolic process;BP:fatty acid catabolic process;MF:transporter activity;MF:iron-sulfur cluster binding;MF:ATPase activity;MF:ATP binding;	K06174	ABCE1, Rli1	------	------		RNA	RNA.transcription	AT3G13640.1	ATRLI1,RLI1	RNAse l inhibitor protein 1
BraA01g009540.3C	0	0.2	0.31	0.03	0	0	0	0	0.06	5.14	16.15	12.41	0	0	0	0	0.37	0		0.17	0.01	0.02	11.2333	0	0.123333		GO:0006355;GO:0006351;GO:0005634;GO:000367	BP:regulation of transcription, DNA-templated;BP:transcription, DNA-templated;CC:nucleus;MF:DNA binding;	------	------	------	------		development	development.unspecified	AT4G17980.1	anac071,NAC071	NAC domain containing protein 71
BraA07g015430.3C	0.33	0.35	0.09	0.08	0.09	0.08	0.09	0.43	0	9.49	15.22	8.81	0	0	0	0	0	0		0.256667	0.083333	0.173333	11.1733	0	0		GO:000827	MF:zinc ion binding;	------	------	------	------		RNA	RNA.regulation of transcription.unclassified	AT1G20990.1	0	Cysteine/Histidine-rich C1 domain family protein
BraA10g014750.3C	0	0.04	0.04	0	0	0	0	0	0	14.17	13.8	5.15	0	0	0	0	0	0		0.026667	0	0	11.04	0	0		------	------	------	------	------	------		not_assigned	not assigned.unknown	AT1G63200.1	0	Cystatin/monellin superfamily protein
BraA02g027290.3C	0	0.3	0.05	0	0.19	0.05	0.05	0.1	0.04	4.25	13.22	13.89	0.09	0	0	0	0	0		0.116667	0.08	0.063333	10.4533	0.03	0		GO:0006355;GO:0005634;GO:000367	BP:regulation of transcription, DNA-templated;CC:nucleus;MF:DNA binding;	------	------	------	------		RNA	RNA.regulation of transcription.B3 transcription factor family	AT3G06160.1	0	AP2/B3-like transcriptional factor family protein
BraA09g049490.3C	0	0	0	0	0	0	0	0	0	10.07	16.52	4.75	0	0	0	0	0	0		0	0	0	10.4467	0	0		------	------	------	------	------	------		#N/A	#N/A	#N/A	#N/A	#N/A
BraA05g035420.3C	0.15	0	0	0.15	0.08	0.08	0.17	0	0	5.8	16.66	8.1	0	0.57	0	0	0.71	0		0.05	0.103333	0.056667	10.1867	0.19	0.236667		------	------	K21484	BSMT1	------	------		hormone_metabolism	hormone metabolism.salicylic acid.synthesis-degradation	AT3G11480.1	ATBSMT1,BSMT1	S-adenosyl-L-methionine-dependent methyltransferases superfamily protein
BraA08g031980.3C	0	0	0	0	0	0	0	0	0	12.2	10.37	7.98	0	0	0	0	0	0		0	0	0	10.1833	0	0		------	------	------	------	------	------		RNA	RNA.regulation of transcription.B3 transcription factor family	AT3G17010.1	0	AP2/B3-like transcriptional factor family protein
BraA09g015210.3C	0	0.57	0.62	0	0	0	0	0	0	12.48	7.84	9.95	0	0	0	0	0	0		0.396667	0	0	10.09	0	0		------	------	------	------	------	------		protein	protein.synthesis.initiation	AT1G63410.1	0	Protein of unknown function (DUF567)
BraA04g007540.3C	0.2	0.28	0.27	0.12	0	0.14	0.15	0	0.09	6.92	16.22	7.12	0.68	0.57	0.32	0	0.09	0		0.25	0.086667	0.08	10.0867	0.523333	0.03		------	------	------	------	------	------		not_assigned	not assigned.unknown	0	0	0
BraA01g036680.3C	0	0	0	0	0	0	0	0.34	0	12.08	14.08	3.81	0.1	0.83	0.76	0.7	0	0		0	0	0.113333	9.99	0.563333	0.233333		------	------	K14820	BRX1, BRIX1	------	------		protein	protein.synthesis.misc ribosomal protein.BRIX	AT3G15460.1	0	Ribosomal RNA processing Brix domain protein
BraA09g064220.3C	0	0	0	0	0	0	0	0	0	15.62	5.66	7.27	0	0	0	0	0	0		0	0	0	9.51667	0	0		GO:0044237;GO:0005622;GO:0003824;GO:0000166;GO:000367	BP:cellular metabolic process;CC:intracellular;MF:catalytic activity;MF:nucleotide binding;MF:nucleic acid binding;	K10901	BLM, RECQL3, SGS1	map03440	Homologous recombination		DNA	DNA.unspecified	AT1G05950.1	0	0
BraA09g064240.3C	0	0	0.05	0.1	0.02	0	0	0.06	0	11.53	10.59	6.4	0.2	0.4	0.07	0.15	0	0.04		0.016667	0.04	0.02	9.50667	0.223333	0.063333		------	------	------	------	------	------		#N/A	#N/A	#N/A	#N/A	#N/A
BraA03g063730.3C	0.11	0.41	0.11	0.1	0.17	0.17	0	0.06	0.3	11.22	9.46	7.53	0	0.89	0.96	0.18	0.45	0		0.21	0.146667	0.12	9.40333	0.616667	0.21		GO:0042335;GO:0006508;GO:0005618;GO:0016021;GO:0016020;GO:000425	BP:cuticle development;BP:proteolysis;CC:cell wall;CC:integral component of membrane;CC:membrane;MF:serine-type endopeptidase activity;	------	------	------	------		protein	protein.degradation.subtilases	AT1G62340.1	ALE,ALE1	PA-domain containing subtilase family protein
BraA03g051390.3C	0	0.27	0	0.08	0.09	0.51	0.09	0	0	10.96	8.66	7.14	0	0	0	0	0	0		0.09	0.226667	0.03	8.92	0	0		GO:0016020;GO:000588	CC:membrane;CC:plasma membrane;	------	------	------	------		not_assigned	not assigned.unknown	AT4G23720.1	0	Protein of unknown function (DUF1191)
BraA07g033060.3C	0	0	0	0	0	0	0	0	0	16.25	3.27	6.89	0	0	0	0	0	0		0	0	0	8.80333	0	0		GO:0097159;GO:1901363;GO:0003676;GO:000016	MF:organic cyclic compound binding;MF:heterocyclic compound binding;MF:nucleic acid binding;MF:nucleotide binding;	------	------	------	------		RNA	RNA.RNA binding	AT1G67770.1	TEL2	terminal EAR1-like 2
BraA07g000670.3C	0	0	0	0	0	0	0	0	0	10	11.26	4.77	0	0.11	0.09	0.08	0	0		0	0	0	8.67667	0.066667	0.026667		------	------	------	------	------	------		#N/A	#N/A	#N/A	#N/A	#N/A
BraA04g006730.3C	0	0.38	0	0	0	0.73	0	0	0.74	15.57	6.22	4.07	0	0	0	0	0	0		0.126667	0.243333	0.246667	8.62	0	0		GO:0009744;GO:0010224;GO:0080167;GO:0009813;GO:000563	BP:response to sucrose;BP:response to UV-B;BP:response to karrikin;BP:flavonoid biosynthetic process;CC:nucleus;	------	------	------	------		not_assigned	not assigned.unknown	AT3G52740.1	0	0
BraA03g060050.3C	0	0.09	0.13	0	0	0	0	0	0	1.66	12.97	10.56	0	0.71	0	0	0	0		0.073333	0	0	8.39667	0.236667	0		GO:0032259;GO:000816	BP:methylation;MF:methyltransferase activity;	------	------	------	------		hormone_metabolism	hormone metabolism.salicylic acid.synthesis-degradation	AT4G36470.1	0	S-adenosyl-L-methionine-dependent methyltransferases superfamily protein
BraA05g011060.3C	0	0	0	0	0	0	0	0	0	3.7	13.41	8.04	0	0	0	0	0	0		0	0	0	8.38333	0	0		------	------	------	------	------	------		RNA	RNA.regulation of transcription.HB,Homeobox transcription factor family	AT2G33880.1	HB-3,STIP,WOX9	homeobox-3
BraA07g024340.3C	0	0.1	0.19	0.17	0.57	0.09	0.31	0.19	0.25	10.55	8.01	5.68	0	0	0	0	0	0		0.096667	0.276667	0.25	8.08	0	0		GO:004687	MF:metal ion binding;	------	------	------	------		RNA	RNA.regulation of transcription.C2H2 zinc finger family	AT3G60580.1	0	C2H2-like zinc finger protein
BraA06g029810.3C	0	0.84	0.38	0	0.06	0.31	0	0	0.11	6.7	7.22	9.85	0.31	0	0.07	0	0	0		0.406667	0.123333	0.036667	7.92333	0.126667	0		------	------	------	------	------	------		not_assigned	not assigned.unknown	0	0	0
BraA01g014780.3C	0	0	0	0	0	0	0	0	0.08	11.04	6.14	6.3	0	0	0	0.1	0	0		0	0	0.026667	7.82667	0	0.033333		GO:0055114;GO:001649	BP:oxidation-reduction process;MF:oxidoreductase activity;	K11153	RDH12	------	------		misc_otherPhosphate	misc.short chain dehydrogenase/reductase (SDR)	AT4G24050.1	0	NAD(P)-binding Rossmann-fold superfamily protein
BraA02g012870.3C	0	0	0	0	0	0	0	0	0	5.74	10.12	7.04	0	0	0	0	0	0		0	0	0	7.63333	0	0		GO:0010207;GO:0009735;GO:0006354;GO:0019288;GO:0006098;GO:0006364;GO:0009793;GO:0006412;GO:0009657;GO:0009941;GO:0015934;GO:0005840;GO:0009570;GO:0016020;GO:0019843;GO:000373	BP:photosystem II assembly;BP:response to cytokinin;BP:DNA-templated transcription, elongation;BP:isopentenyl diphosphate biosynthetic process, methylerythritol 4-phosphate pathway;BP:pentose-phosphate shunt;BP:rRNA processing;BP:embryo development ending in seed dormancy;BP:translation;BP:plastid organization;CC:chloroplast envelope;CC:large ribosomal subunit;CC:ribosome;CC:chloroplast stroma;CC…	K02933	RP-L6, MRPL6, rplF	map03010	Ribosome		protein	protein.synthesis.ribosomal protein.prokaryotic.chloroplast.50S subunit.L6	AT1G05190.1	emb2394	Ribosomal protein L6 family
BraA03g001710.3C	0.34	0.6	0.32	0.14	0.08	0.32	0.04	0.08	0.04	11.98	3.17	6.8	0.29	0	0.05	0.46	0.74	0.77		0.42	0.18	0.053333	7.31667	0.113333	0.656667		GO:0015846;GO:0006812;GO:0003333;GO:0015326;GO:0009624;GO:0015802;GO:0005886;GO:0016021;GO:0015171;GO:001517	BP:polyamine transport;BP:cation transport;BP:amino acid transmembrane transport;BP:old GO;BP:response to nematode;BP:basic amino acid transport;CC:plasma membrane;CC:integral component of membrane;MF:amino acid transmembrane transporter activity;MF:basic amino acid transmembrane transporter activity;	------	------	------	------		transport	transport.amino acids	AT5G04770.1	ATCAT6,CAT6	cationic amino acid transporter 6
BraA03g050700.3C	0	0	0	0	0	0	0	0	0	7.32	5.26	9.27	0.39	0.36	0	0.07	0	0		0	0	0	7.28333	0.25	0.023333		GO:001602	CC:integral component of membrane;	------	------	------	------		not_assigned	not assigned.unknown	0	0	0
BraA02g003470.3C	0.46	0.51	0.68	0.51	0.54	0.62	0.4	0.23	0.35	9.52	6.06	5.48	0.07	0	0	0.35	0	0		0.55	0.556667	0.326667	7.02	0.023333	0.116667		GO:0006355;GO:0045449;GO:0006351;GO:0007275;GO:0005634;GO:0005667;GO:0003700;GO:000367	BP:regulation of transcription, DNA-templated;BP:old GO;BP:transcription, DNA-templated;BP:multicellular organism development;CC:nucleus;CC:transcription factor complex;MF:transcription factor activity, sequence-specific DNA binding;MF:DNA binding;	K09285	OVM, ANT	------	------		RNA	RNA.regulation of transcription.AP2/EREBP, APETALA2/Ethylene-responsive element binding protein family	AT5G10510.2	AIL6,PLT3	AINTEGUMENTA-like 6
BraA10g018580.3C	0	0	0	0	0	0	0	0	0	1.85	12.32	5.76	0	0	0	0	0	0		0	0	0	6.64333	0	0		GO:000548	MF:binding;	K09422	MYBP	------	------		RNA	RNA.regulation of transcription.MYB domain transcription factor family	AT5G23000.1	ATMYB37,MYB37,RAX1	myb domain protein 37
BraA10g010390.3C	0	0	0	0	0	0	0	0	0	7.02	5.06	7.47	0	0	0	0.4	0.25	0.44		0	0	0	6.51667	0	0.363333		GO:0008152;GO:001677	BP:metabolic process;MF:transferase activity, transferring phosphorus-containing groups;	------	------	------	------		protein	protein.postranslational modification	AT5G51800.1	0	Protein kinase superfamily protein
BraA05g030780.3C	0	0	0	0	0	0	0	0	0	2.66	11.34	4.91	0	0	0	0	0	0		0	0	0	6.30333	0	0		------	------	------	------	------	------		#N/A	#N/A	#N/A	#N/A	#N/A
BraA02g009410.3C	0	0.02	0	0	0.02	0.02	0	0	0	11.15	4.46	2.71	0	0.03	0	0.09	0	0		0.006667	0.013333	0	6.10667	0.01	0.03		GO:0010529;GO:0048481;GO:0005737;GO:0035197;GO:000367	BP:negative regulation of transposition;BP:plant ovule development;CC:cytoplasm;MF:siRNA binding;MF:nucleic acid binding;	K11593	ELF2C, AGO	------	------		RNA	RNA.regulation of transcription.Argonaute	AT5G21150.1	AGO9	Argonaute family protein
BraA04g029760.3C	0	0	0	0	0	0	0	0	0	3.74	9.7	4.47	0	0	0	0	0	0		0	0	0	5.97	0	0		------	------	------	------	------	------		not_assigned	not assigned.unknown	AT2G42310.1	0	0
BraA02g045200.3C	0	0	0	0	0	0	0	0	0	1.9	2.31	13.68	0.69	0.52	0.21	0.19	0.12	0.66		0	0	0	5.96333	0.473333	0.323333		GO:0009744;GO:0000278;GO:0010089;GO:0042023;GO:0044036;GO:0010440;GO:0045736;GO:0005634;GO:0000074;GO:0016538;GO:000551	BP:response to sucrose;BP:mitotic cell cycle;BP:xylem development;BP:DNA endoreduplication;BP:cell wall macromolecule metabolic process;BP:stomatal lineage progression;BP:negative regulation of cyclin-dependent protein serine/threonine kinase activity;CC:nucleus;CC:old GO;MF:cyclin-dependent protein serine/threonine kinase regulator activity;MF:protein binding;	K18810	CYCD1_2_4	------	------		cell	cell.cycle	AT5G65420.1	CYCD4;1	CYCLIN D4;1
BraA06g000510.3C	0	0	0	0	0	0	0	0	0	5.62	7.84	3.88	0	0	0	0	0	0		0	0	0	5.78	0	0		GO:0006355;GO:0010223;GO:0006351;GO:000563	BP:regulation of transcription, DNA-templated;BP:secondary shoot formation;BP:transcription, DNA-templated;CC:nucleus;	------	------	------	------		RNA	RNA.regulation of transcription.GRAS transcription factor family	AT1G55580.1	LAS,SCL18	GRAS family transcription factor
BraA03g047770.3C	0	0	0	0	0	0	0	0	0	2.12	9.98	5.14	0	0.27	0	0	0.13	0		0	0	0	5.74667	0.09	0.043333		------	------	------	------	------	------		RNA	RNA.regulation of transcription.putative transcription regulator	AT4G17800.1	0	Predicted AT-hook DNA-binding family protein
BraA02g036350.3C	0	0	0	0	0	0	0	0	0	7.8	4.77	4.65	0	0	0	0	0	0		0	0	0	5.74	0	0		GO:0006629;GO:001678	BP:lipid metabolic process;MF:hydrolase activity, acting on ester bonds;	------	------	------	------		misc_otherPhosphate	misc.GDSL-motif lipase	AT2G03980.1	0	GDSL-like Lipase/Acylhydrolase superfamily protein
BraA05g024810.3C	0.66	0.26	0.38	0.5	0.51	0.37	0.2	0.38	0.22	10.15	5.06	1.72	0	0	0.29	0.13	0.08	0.75		0.433333	0.46	0.266667	5.64333	0.096667	0.32		------	------	------	------	------	------		transport	transport.misc	AT3G22410.1	0	Sec14p-like phosphatidylinositol transfer family protein
BraA03g050330.3C	0	0.11	0.34	0	0.11	0.11	0.12	0.11	0.68	3.03	9.72	3.89	0	0	0	0	0	0		0.15	0.073333	0.303333	5.54667	0	0		GO:0045893;GO:2000652;GO:0005634;GO:0000785;GO:0005667;GO:0003700;GO:0003677;GO:0045449;GO:000368	BP:positive regulation of transcription, DNA-templated;BP:regulation of secondary cell wall biogenesis;CC:nucleus;CC:chromatin;CC:transcription factor complex;MF:transcription factor activity, sequence-specific DNA binding;MF:DNA binding;MF:old GO;MF:chromatin binding;	K09422	MYBP	------	------		RNA	RNA.regulation of transcription.MYB domain transcription factor family	AT4G22680.1	AtMYB85,MYB85	myb domain protein 85
BraA08g027320.3C	0	0	0	0	0	0	0	0	0	3.52	6.76	6.35	0	0	0	0	0	0		0	0	0	5.54333	0	0		------	------	------	------	------	------		#N/A	#N/A	#N/A	#N/A	#N/A
BraA09g051760.3C	0	0	0	0	0	0	0	0	0	3.42	10.81	2.26	0	0.13	0	0.39	0	0		0	0	0	5.49667	0.043333	0.13		GO:0006355;GO:0003700;GO:004356	BP:regulation of transcription, DNA-templated;MF:transcription factor activity, sequence-specific DNA binding;MF:sequence-specific DNA binding;	------	------	------	------		RNA	RNA.regulation of transcription.WRKY domain transcription factor family	AT3G62340.1	AtWRKY68,WRKY68	WRKY family transcription factor
BraA04g021760.3C	0.09	0	0.05	0	0.37	0.18	0.05	0.05	0	6.51	7.29	2.57	0.61	0	0	0.38	0.06	0		0.046667	0.183333	0.033333	5.45667	0.203333	0.146667		GO:0006629;GO:0016042;GO:0046486;GO:0009507;GO:0016787;GO:0047714;GO:0004806;GO:000897	BP:lipid metabolic process;BP:lipid catabolic process;BP:glycerolipid metabolic process;CC:chloroplast;MF:hydrolase activity;MF:galactolipase activity;MF:triglyceride lipase activity;MF:phosphatidylcholine 1-acylhydrolase activity;	------	------	------	------		lipid_metabolism	lipid metabolism.lipid degradation.lipases.triacylglycerol lipase	AT2G30550.2	0	alpha/beta-Hydrolases superfamily protein
BraA09g065960.3C	0	0	0	0	0	0	0	0	0	7.6	2.78	5.72	0	0	0	0.07	0.09	0		0	0	0	5.36667	0	0.053333		GO:0055085;GO:0016021;GO:0016020;GO:002285	BP:transmembrane transport;CC:integral component of membrane;CC:membrane;MF:transmembrane transporter activity;	------	------	------	------		#N/A	#N/A	#N/A	#N/A	#N/A
BraA09g034360.3C	0.06	0.14	0.2	0.12	0.07	0.06	0.07	0.5	0.16	6.69	4.94	4.44	0.08	0.37	0	0	0	0		0.133333	0.083333	0.243333	5.35667	0.15	0		GO:0006355;GO:0003700;GO:004356	BP:regulation of transcription, DNA-templated;MF:transcription factor activity, sequence-specific DNA binding;MF:sequence-specific DNA binding;	------	------	------	------		RNA	RNA.regulation of transcription.WRKY domain transcription factor family	AT1G29280.1	ATWRKY65,WRKY65	WRKY DNA-binding protein 65
BraA08g033320.3C	0.41	0.35	0.39	0.26	0.34	0.24	0.56	0.15	0.26	6.88	5.91	2.91	0	0	0.22	0.3	0.13	0		0.383333	0.28	0.323333	5.23333	0.073333	0.143333		GO:0016021;GO:000814	CC:integral component of membrane;MF:sulfotransferase activity;	------	------	------	------		not_assigned	not assigned.unknown	AT1G08030.1	TPST	tyrosylprotein sulfotransferase
BraA04g004480.3C	0	0	0	0	0	0	0	0	0	1.33	8.63	5.64	0	0	0	0	0	0		0	0	0	5.2	0	0		GO:000563	CC:nucleus;	------	------	------	------		not_assigned	not assigned.unknown	AT3G55570.1	0	0
BraA01g036890.3C	0	0	0	0.33	0	0.07	0.08	0.3	0	7.38	4.01	4.06	0	0	0	0	0.29	0		0	0.133333	0.126667	5.15	0	0.096667		GO:0010072;GO:0048440;GO:0010160;GO:0051782;GO:0010093;GO:0006355;GO:0045449;GO:0048527;GO:0010223;GO:0005634;GO:0005667;GO:0003700;GO:000367	BP:primary shoot apical meristem specification;BP:carpel development;BP:formation of animal organ boundary;BP:negative regulation of cell division;BP:specification of floral organ identity;BP:regulation of transcription, DNA-templated;BP:old GO;BP:lateral root development;BP:secondary shoot formation;CC:nucleus;CC:transcription factor complex;MF:transcription factor activity, sequence-specific DN…	------	------	------	------		development	development.unspecified	AT3G15170.1	ANAC054,ATNAC1,CUC1	NAC (No Apical Meristem) domain transcriptional regulator superfamily protein
BraA05g018470.3C	0	0	0	0	0	0	0	0	0	6.03	4.55	4.85	0	0	0	0	0	0		0	0	0	5.14333	0	0		------	------	------	------	------	------		RNA	RNA.regulation of transcription.C2H2 zinc finger family	AT1G51220.1	WIP5	WIP domain protein 5
BraA03g017930.3C	0	0	0	0	0	0	0	0	0	4.35	4.3	6.6	0	0	0	0	0	0		0	0	0	5.08333	0	0		GO:0009735;GO:0010075;GO:0008284;GO:0006355;GO:0009793;GO:0045449;GO:0005737;GO:0005634;GO:0005667;GO:0043565;GO:0003700;GO:000367	BP:response to cytokinin;BP:regulation of meristem growth;BP:positive regulation of cell proliferation;BP:regulation of transcription, DNA-templated;BP:embryo development ending in seed dormancy;BP:old GO;CC:cytoplasm;CC:nucleus;CC:transcription factor complex;MF:sequence-specific DNA binding;MF:transcription factor activity, sequence-specific DNA binding;MF:DNA binding;	------	------	------	------		RNA	RNA.regulation of transcription.HB,Homeobox transcription factor family	AT2G33880.1	HB-3,STIP,WOX9	homeobox-3
BraA03g055780.3C	0	0	0	0	0	0	0	0	0	3.15	8.62	3.29	0.35	0.6	0.47	0	0	0.06		0	0	0	5.02	0.473333	0.02		GO:0055085;GO:0016021;GO:0016020;GO:002285	BP:transmembrane transport;CC:integral component of membrane;CC:membrane;MF:transmembrane transporter activity;	------	------	------	------		#N/A	#N/A	#N/A	#N/A	#N/A
BraA01g012250.3C	0.44	0.21	0.22	0	0.13	0.26	0.19	0.03	0.08	3.35	7.48	3.99	0.04	0.71	0.63	0.82	0.61	0.55		0.29	0.13	0.1	4.94	0.46	0.66		GO:0006355;GO:0048366;GO:0005634;GO:000367	BP:regulation of transcription, DNA-templated;BP:leaf development;CC:nucleus;MF:DNA binding;	------	------	------	------		RNA	RNA.regulation of transcription.ABI3/VP1-related B3-domain-containing transcription factor family	AT4G21550.1	VAL3	VP1/ABI3-like 3
BraA09g004380.3C	0	0.04	0	0	0	0.02	0	0	0	4.75	7.14	2.59	0.46	0.55	0.57	0.06	0	0.09		0.013333	0.006667	0	4.82667	0.526667	0.05		GO:0006468;GO:0016021;GO:0004674;GO:000552	BP:protein phosphorylation;CC:integral component of membrane;MF:protein serine/threonine kinase activity;MF:ATP binding;	------	------	------	------		signalling	signalling.receptor kinases.leucine rich repeat XI	AT5G48940.1	0	Leucine-rich repeat transmembrane protein kinase family protein
BraA05g011190.3C	0	0	0	0.13	0.23	0	0	0	0.07	3.4	6.4	4.5	0	0	0	0.86	0	0.36		0	0.12	0.023333	4.76667	0	0.406667		GO:0006810;GO:0016021;GO:000521	BP:transport;CC:integral component of membrane;MF:transporter activity;	------	------	------	------		transport	transport.nucleotides	AT2G33750.2	ATPUP2,PUP2	purine permease 2
BraA01g006180.3C	0	0	0	0	0	0.24	0	0	0.23	2.85	10.12	1.32	0	0	0	0	0	0		0	0.08	0.076667	4.76333	0	0		GO:0010585;GO:0080143;GO:0005634;GO:0016020;GO:0016021;GO:000551	BP:glutamine secretion;BP:regulation of amino acid export;CC:nucleus;CC:membrane;CC:integral component of membrane;MF:protein binding;	------	------	------	------		not_assigned	not assigned.unknown	AT4G31730.1	GDU1	glutamine dumper 1
BraA01g028550.3C	0.09	0.15	0.14	0.1	0.15	0	0.05	0.07	0.22	3.84	5.22	4.8	0	0	0	0	0.06	0		0.126667	0.083333	0.113333	4.62	0	0.02		GO:0046436;GO:0009252;GO:0009507;GO:0008716;GO:0046872;GO:000552	BP:D-alanine metabolic process;BP:peptidoglycan biosynthetic process;CC:chloroplast;MF:D-alanine-D-alanine ligase activity;MF:metal ion binding;MF:ATP binding;	------	------	------	------		not_assigned	not assigned.unknown	AT3G08840.2	0	D-alanine--D-alanine ligase family
BraA05g030770.3C	0	0	0	0	0	0	0	0	0	1.96	7.84	3.86	0	0	0	0	0	0		0	0	0	4.55333	0	0		------	------	------	------	------	------		#N/A	#N/A	#N/A	#N/A	#N/A
BraA05g026740.3C	0.14	0.4	0.53	0.19	0.2	0.27	0.59	0.31	0.19	4.76	4.83	3.66	0.84	0.64	0.45	0.63	0.69	0.3		0.356667	0.22	0.363333	4.41667	0.643333	0.54		GO:0006298;GO:0051026;GO:0010777;GO:0000794;GO:0043073;GO:0030983;GO:000552	BP:mismatch repair;BP:chiasma assembly;BP:meiotic mismatch repair involved in reciprocal meiotic recombination;CC:condensed nuclear chromosome;CC:germ cell nucleus;MF:mismatched DNA binding;MF:ATP binding;	K08741	MSH5	------	------		DNA	DNA.repair	AT3G20475.1	ATMSH5,MSH5	MUTS-homologue 5
BraA04g024110.3C	0.16	0.09	0.09	0.23	0	0	0.18	0.09	0.15	4.15	3.69	5.16	0.63	0.24	0.85	0.88	0.67	0.2		0.113333	0.076667	0.14	4.33333	0.573333	0.583333		GO:000367	MF:DNA binding;	------	------	------	------		RNA	RNA.regulation of transcription.Trihelix, Triple-Helix transcription factor family	AT2G33550.1	0	Homeodomain-like superfamily protein
BraA02g036180.3C	0	0.06	0.25	0	0	0.22	0.24	0	0.1	5.95	4.85	2.07	0	0	0	0.46	0.07	0		0.103333	0.073333	0.113333	4.29	0	0.176667		GO:0048442;GO:0048443;GO:0048440;GO:0048441;GO:0010076;GO:0006355;GO:0045449;GO:0006351;GO:0005634;GO:0005667;GO:0003700;GO:0005488;GO:0003677;GO:004698	BP:sepal development;BP:stamen development;BP:carpel development;BP:petal development;BP:maintenance of floral meristem identity;BP:regulation of transcription, DNA-templated;BP:old GO;BP:transcription, DNA-templated;CC:nucleus;CC:transcription factor complex;MF:transcription factor activity, sequence-specific DNA binding;MF:binding;MF:DNA binding;MF:protein dimerization activity;	------	------	------	------		RNA	RNA.regulation of transcription.MADS box transcription factor family	AT2G03710.2	AGL3,SEP4	K-box region and MADS-box transcription factor family protein
BraA01g023060.3C	0	0	0	0	0	0	0	0	0	2.08	4.83	5.62	0	0.37	0	0	0	0.46		0	0	0	4.17667	0.123333	0.153333		GO:0009733;GO:0009751;GO:0006355;GO:0045449;GO:0045893;GO:0042545;GO:0045787;GO:0005667;GO:0005634;GO:0044212;GO:0003700;GO:0005515;GO:000367	BP:response to auxin;BP:response to salicylic acid;BP:regulation of transcription, DNA-templated;BP:old GO;BP:positive regulation of transcription, DNA-templated;BP:cell wall modification;BP:positive regulation of cell cycle;CC:transcription factor complex;CC:nucleus;MF:transcription regulatory region DNA binding;MF:transcription factor activity, sequence-specific DNA binding;MF:protein binding;M…	------	------	------	------		RNA	RNA.regulation of transcription.C2C2(Zn) DOF zinc finger family	AT3G50410.1	OBP1	OBF binding protein 1
BraA01g041320.3C	0.13	0	0.28	0.12	0.28	0.13	0	0	0.24	2.58	4.24	5.65	0.5	0	0	0.27	0.52	0		0.136667	0.176667	0.08	4.15667	0.166667	0.263333		GO:0006230;GO:0009157;GO:0016310;GO:0006206;GO:0006260;GO:0071897;GO:0005737;GO:0005524;GO:000479	BP:TMP biosynthetic process;BP:deoxyribonucleoside monophosphate biosynthetic process;BP:phosphorylation;BP:pyrimidine nucleobase metabolic process;BP:DNA replication;BP:DNA biosynthetic process;CC:cytoplasm;MF:ATP binding;MF:thymidine kinase activity;	K00857	tdk, TK	map00240	Pyrimidine metabolism		nucleotide_metabolism	nucleotide metabolism.salvage.nucleoside kinases.thymidine kinase	AT3G07800.1	0	Thymidine kinase
BraA06g004010.3C	0	0	0	0	0.12	0.18	0	0	0.22	3.76	3.95	4.7	0	0	0	0	0	0		0	0.1	0.073333	4.13667	0	0		------	------	------	------	------	------		not_assigned	not assigned.unknown	AT5G13620.1	0	0
BraA09g047820.3C	0.36	0.52	0	0	0.26	0.37	0	0.13	0.23	2.16	3.61	6.63	0.16	0.18	0.56	0.39	0.17	0.89		0.293333	0.21	0.12	4.13333	0.3	0.483333		------	------	------	------	------	------		not_assigned	not assigned.unknown	0	0	0
BraA03g026920.3C	0	0.26	0.33	0	0.27	0	0	0.54	0	8.05	2.34	1.85	0	0.41	0	0.51	0	0.56		0.196667	0.09	0.18	4.08	0.136667	0.356667		GO:0090502;GO:0051252;GO:0003676;GO:000452	BP:RNA phosphodiester bond hydrolysis, endonucleolytic;BP:regulation of RNA metabolic process;MF:nucleic acid binding;MF:RNA-DNA hybrid ribonuclease activity;	------	------	------	------		#N/A	#N/A	#N/A	#N/A	#N/A
BraA04g029220.3C	0	0	0	0.64	0	0	0	0	0	2.36	7.1	2.69	0	0	0	0.44	0	0.25		0	0.213333	0	4.05	0	0.23		GO:0010582;GO:0009954;GO:0009944;GO:0010254;GO:0009864;GO:0010434;GO:0010227;GO:004843	BP:floral meristem determinacy;BP:proximal/distal pattern formation;BP:polarity specification of adaxial/abaxial axis;BP:nectary development;BP:induced systemic resistance, jasmonic acid mediated signaling pathway;BP:bract formation;BP:floral organ abscission;BP:flower morphogenesis;	K14508	NPR1	map04075	Plant hormone signal transduction		cell	cell.organisation	AT2G41370.1	BOP2	Ankyrin repeat family protein / BTB/POZ domain-containing protein
BraA08g001290.3C	0	0	0	0	0	0	0	0	0	4.95	1.72	5.14	0	0.24	0	0.35	0	0		0	0	0	3.93667	0.08	0.116667		------	------	K00872	thrB1	map00260	Glycine, serine and threonine metabolism		not_assigned	not assigned.unknown	0	0	0
BraA03g013740.3C	0.46	0.27	0.52	0.36	0.04	0.11	0.39	0.17	0.31	4.96	2.42	4.25	0	0.26	0.07	0.06	0.3	0.04		0.416667	0.17	0.29	3.87667	0.11	0.133333		GO:0005097;GO:0005739;GO:003285	old GO;CC:mitochondrion;CC:old GO;	------	------	------	------		signalling	signalling.G-proteins	AT5G54780.1	0	Ypt/Rab-GAP domain of gyp1p superfamily protein
BraA02g040370.3C	0.42	0.19	0.06	0.11	0	0	0	0.5	0.5	3.91	4.04	3.24	0.23	0.18	0.07	0	0.08	0.15		0.223333	0.036667	0.333333	3.73	0.16	0.076667		GO:0000785;GO:0003682;GO:000367	CC:chromatin;MF:chromatin binding;MF:DNA binding;	------	------	------	------		RNA	RNA.regulation of transcription.G2-like transcription factor family, GARP	AT5G29000.2	0	Homeodomain-like superfamily protein
BraA06g001410.3C	0	0	0	0	0	0	0	0.11	0.1	4.79	2.47	3.54	0	0	0.85	0.63	0.86	0.9		0	0	0.07	3.6	0.283333	0.796667		------	------	------	------	------	------		#N/A	#N/A	#N/A	#N/A	#N/A
BraA06g039350.3C	0	0	0	0	0	0	0.17	0	0	2.96	2.4	5.18	0	0	0	0	0	0		0	0	0.056667	3.51333	0	0		GO:0006810;GO:0016021;GO:000578	BP:transport;CC:integral component of membrane;CC:endoplasmic reticulum membrane;	K20352	TMED10, ERV25	------	------		transport	transport.misc	AT2G03290.1	0	emp24/gp25L/p24 family/GOLD family protein
BraA08g033170.3C	0	0	0	0	0	0	0	0	0	3.97	4.45	1.67	0	0	0	0	0	0		0	0	0	3.36333	0	0		GO:0015743;GO:0016021;GO:001602	BP:malate transport;CC:integral component of membrane;CC:membrane;	------	------	------	------		not_assigned	not assigned.unknown	AT1G08440.1	0	Aluminium activated malate transporter family protein
BraA07g021220.3C	0	0	0.07	0.06	0.07	0	0.15	0	0	2.06	4.48	3.54	0.86	0.76	0.16	0.07	0	0		0.023333	0.043333	0.05	3.36	0.593333	0.023333		------	------	------	------	------	------		not_assigned	not assigned.unknown	AT3G53320.1	0	0
BraA01g014760.3C	0	0	0	0	0	0	0	0	0	2.39	1.41	6.06	0	0	0	0	0	0		0	0	0	3.28667	0	0		GO:000563	CC:nucleus;	------	------	------	------		not_assigned	not assigned.unknown	AT4G24026.1	0	0
BraA09g004890.3C	0	0	0	0	0	0	0	0	0	3.16	3.64	2.73	0	0	0	0	0	0		0	0	0	3.17667	0	0		------	------	------	------	------	------		protein	protein.targeting.secretory pathway.unspecified	AT5G27220.1	0	Frigida-like protein
BraA04g028910.3C	0	0	0	0	0	0	0	0	0	1.78	3.22	4.44	0	0	0.19	0	0.1	0		0	0	0	3.14667	0.063333	0.033333		GO:0005773;GO:0016021;GO:0005634;GO:0005739;GO:000950	CC:vacuole;CC:integral component of membrane;CC:nucleus;CC:mitochondrion;CC:chloroplast;	------	------	------	------		not_assigned	not assigned.unknown	AT3G56430.1	0	0
BraA02g008220.3C	0	0	0	0	0	0	0	0	0	1.51	5.67	2.14	0	0	0	0	0	0		0	0	0	3.10667	0	0		GO:0009744;GO:0009750;GO:0050982;GO:0000041;GO:0055085;GO:0080167;GO:0009749;GO:0005634;GO:0005886;GO:0016021;GO:000838	BP:response to sucrose;BP:response to fructose;BP:detection of mechanical stimulus;BP:transition metal ion transport;BP:transmembrane transport;BP:response to karrikin;BP:response to glucose;CC:nucleus;CC:plasma membrane;CC:integral component of membrane;MF:mechanically-gated ion channel activity;	------	------	------	------		signalling	signalling.unspecified	AT5G19520.1	ATMSL9,MSL9	mechanosensitive channel of small conductance-like 9
BraA09g065050.3C	0	0	0	0	0	0	0	0	0	2.64	4.05	2.57	0.83	0.19	0.05	0.19	0	0		0	0	0	3.08667	0.356667	0.063333		GO:001602	CC:integral component of membrane;	------	------	------	------		amino_acid_metabolism	amino acid metabolism.synthesis.aromatic aa.tryptophan	AT1G04150.1	0	C2 calcium/lipid-binding plant phosphoribosyltransferase family protein
BraA01g000640.3C	0	0.2	0.3	0	0.4	0	0	0	0.17	2.84	4.06	2.35	0	0	0	0	0	0		0.166667	0.133333	0.056667	3.08333	0	0		GO:0044036;GO:0010089;GO:000563	BP:cell wall macromolecule metabolic process;BP:xylem development;CC:nucleus;	------	------	------	------		not_assigned	not assigned.unknown	AT4G39720.1	0	VQ motif-containing protein
BraA01g041610.3C	0	0	0	0	0	0	0	0.02	0	3.82	2.75	2.57	0.43	0.1	0	0.07	0	0		0	0	0.006667	3.04667	0.176667	0.023333		GO:000827	MF:zinc ion binding;	------	------	------	------		protein	protein.degradation.ubiquitin.E3.RING	AT5G48655.1	0	RING/U-box superfamily protein
BraA02g000100.3C	0	0	0.23	0	0	0	0	0	0	1.9	4.02	3.21	0.28	0.16	0.99	0	0	0.66		0.076667	0	0	3.04333	0.476667	0.22		------	------	------	------	------	------		#N/A	#N/A	#N/A	#N/A	#N/A
BraA09g042300.3C	0.13	0	0	0	0	0	0	0	0.06	2.44	3.38	3.24	0	0	0	0	0	0		0.043333	0	0.02	3.02	0	0		------	------	------	------	------	------		RNA	RNA.regulation of transcription.C2H2 zinc finger family	AT3G51060.1	SRS1,STY1	Lateral root primordium (LRP) protein-related
BraA02g043220.3C	0	0	0.18	0	0	0	0	0	0.05	1.47	5.1	2.42	0.43	0.64	0.07	0.24	0	0.07		0.06	0	0.016667	2.99667	0.38	0.103333		GO:0006355;GO:000367	BP:regulation of transcription, DNA-templated;MF:DNA binding;	------	------	------	------		development	development.unspecified	AT5G61850.1	LFY,LFY3	floral meristem identity control protein LEAFY (LFY)
BraA09g061810.3C	0	0	0	0	0	0	0	0	0	1.11	5.6	2.01	0.56	0.47	0.44	0.27	0.16	0		0	0	0	2.90667	0.49	0.143333		------	------	K14487	GH3	map04075	Plant hormone signal transduction		hormone_metabolism	hormone metabolism.auxin.induced-regulated-responsive-activated	AT1G48660.1	0	Auxin-responsive GH3 family protein
BraA02g011710.3C	0	0	0	0	0.06	0	0	0	0.05	5.11	2.07	1.04	0	0.34	0	0.06	0	0		0	0.02	0.016667	2.74	0.113333	0.02		GO:0006349;GO:0048449;GO:0031507;GO:0009555;GO:0008283;GO:0009965;GO:0010214;GO:0006275;GO:0010389;GO:0009793;GO:0016570;GO:0010026;GO:0009909;GO:0045787;GO:0080008;GO:0009507;GO:0005634;GO:0005677;GO:000551	BP:regulation of gene expression by genetic imprinting;BP:floral organ formation;BP:heterochromatin assembly;BP:pollen development;BP:cell proliferation;BP:leaf morphogenesis;BP:seed coat development;BP:regulation of DNA replication;BP:regulation of G2/M transition of mitotic cell cycle;BP:embryo development ending in seed dormancy;BP:histone modification;BP:trichome differentiation;BP:regulation…	K10752	RBBP4, HAT2, CAF1, MIS16	------	------		development	development.unspecified	AT5G58230.1	ATMSI1,MEE70,MSI1	Transducin/WD40 repeat-like superfamily protein
BraA03g045960.3C	0	0	0	0	0	0	0	0	0	3.79	2.97	1.37	0	0.62	0.47	0	0.58	0		0	0	0	2.71	0.363333	0.193333		GO:0044238;GO:0010467;GO:0034645;GO:0006366;GO:0097159;GO:190136	BP:primary metabolic process;BP:gene expression;BP:cellular macromolecule biosynthetic process;BP:transcription from RNA polymerase II promoter;MF:organic cyclic compound binding;MF:heterocyclic compound binding;	K03139	TFIIF2, GTF2F2, TFG2	map03022	Basal transcription factors		#N/A	#N/A	#N/A	#N/A	#N/A
BraA07g011630.3C	0	0.06	0.05	0	0.11	0.07	0	0	0	1.27	4.15	2.71	0	0.39	0	0.15	0	0		0.036667	0.06	0	2.71	0.13	0.05		------	------	K14797	ENP1, BYSL	------	------		not_assigned	not assigned.unknown	AT1G31660.1	0	0
BraA05g026100.3C	0	0	0	0	0	0	0	0	0	1.91	2.4	3.77	0	0	0.74	0.12	0.16	0		0	0	0	2.69333	0.246667	0.093333		------	------	------	------	------	------		#N/A	#N/A	#N/A	#N/A	#N/A
BraA01g042710.3C	0	0	0	0	0	0	0	0	0	2.24	3.3	2.53	0.68	0.47	0.85	0	0	0.55		0	0	0	2.69	0.666667	0.183333		------	------	K18636	TAN1	------	------		cell	cell.cycle	AT3G05330.1	ATN,ATTAN	cyclin family
BraA07g012550.3C	0	0	0	0	0	0	0	0	0	1.5	1.98	4.36	0	0	0	0	0	0		0	0	0	2.61333	0	0		GO:0006355;GO:0006351;GO:0005634;GO:0003700;GO:000367	BP:regulation of transcription, DNA-templated;BP:transcription, DNA-templated;CC:nucleus;MF:transcription factor activity, sequence-specific DNA binding;MF:DNA binding;	------	------	------	------		RNA	RNA.regulation of transcription.AP2/EREBP, APETALA2/Ethylene-responsive element binding protein family	AT1G24590.1	DRN-LIKE,DRNL,ESR2,SOB2	DORNROSCHEN-like
BraA03g056520.3C	0.15	0	0	0	0	0	0	0	0	2.02	1.35	4.39	0.19	0.85	0.84	0.79	0.94	0.94		0.05	0	0	2.58667	0.626667	0.89		GO:0031225;GO:000588	CC:anchored component of membrane;CC:plasma membrane;	------	------	------	------		#N/A	#N/A	#N/A	#N/A	#N/A
BraA07g038000.3C	0.26	0.16	0.12	0.27	0.27	0.15	0.37	0.47	0.37	1.4	3.5	2.84	0.38	0.45	0.58	0.37	0.16	0		0.18	0.23	0.403333	2.58	0.47	0.176667		GO:0009058;GO:001684	BP:biosynthetic process;MF:strictosidine synthase activity;	K01757	STR1	map00901	Indole alkaloid biosynthesis		secondary_metabolism	secondary metabolism.N misc.alkaloid-like	AT1G74000.1	SS3	strictosidine synthase 3
BraA03g001270.3C	0.04	0.08	0.08	0	0	0.04	0	0.08	0	1.57	3.59	2.57	0	0	0	0	0.21	0		0.066667	0.013333	0.026667	2.57667	0	0.07		GO:0000785;GO:000368	CC:chromatin;MF:chromatin binding;	------	------	------	------		RNA	RNA.regulation of transcription.Trihelix, Triple-Helix transcription factor family	AT5G03680.1	PTL	Duplicated homeodomain-like superfamily protein
BraA03g051680.3C	0.06	0.25	0.24	0.05	0.06	0.06	0	0.12	0.11	3.01	1.94	2.74	0	0	0	0.19	0.16	0		0.183333	0.056667	0.076667	2.56333	0	0.116667		GO:0032502;GO:0006355;GO:0006351;GO:0009941;GO:0005634;GO:0016818;GO:000552	BP:developmental process;BP:regulation of transcription, DNA-templated;BP:transcription, DNA-templated;CC:chloroplast envelope;CC:nucleus;MF:hydrolase activity, acting on acid anhydrides, in phosphorus-containing anhydrides;MF:ATP binding;	------	------	------	------		RNA	RNA.regulation of transcription.General Transcription	AT4G24150.1	AtGRF8,GRF8	growth-regulating factor 8
BraA10g004320.3C	0	0	0	0	0	0	0	0	0	1.27	2.13	4.24	0.08	0	0.01	0	0.1	0		0	0	0	2.54667	0.03	0.033333		GO:0008152;GO:0004386;GO:0005524;GO:000367	BP:metabolic process;MF:helicase activity;MF:ATP binding;MF:DNA binding;	K10875	RAD54L, RAD54	map03440	Homologous recombination		RNA	RNA.regulation of transcription.Chromatin Remodeling Factors	AT1G05490.1	chr31	chromatin remodeling 31
BraA04g003090.3C	0	0	0	0	0	0	0	0	0	1.09	3.29	3.2	0	0	0	0	0	0		0	0	0	2.52667	0	0		GO:0006468;GO:0005524;GO:000467	BP:protein phosphorylation;MF:ATP binding;MF:protein kinase activity;	K04733	IRAK4	------	------		#N/A	#N/A	#N/A	#N/A	#N/A
BraA06g010000.3C	0.37	0.17	0.45	0.25	0.23	0.22	0.06	0.28	0.35	2.86	2.54	2.18	0	0	0.64	0.06	0.15	0		0.33	0.233333	0.23	2.52667	0.213333	0.07		------	------	------	------	------	------		protein	protein.degradation.ubiquitin.E3.SCF.FBOX	AT5G27750.1	0	F-box/FBD-like domains containing protein
BraA06g014050.3C	0	0	0.03	0	0	0	0	0	0	1.81	2.65	3.08	0.17	0.3	0.95	0.44	0.79	0.68		0.01	0	0	2.51333	0.473333	0.636667		------	------	K10406	KIFC2_3	------	------		cell	cell.organisation	AT1G18410.1	0	P-loop containing nucleoside triphosphate hydrolases superfamily protein
BraA07g002990.3C	0	0	0	0	0	0	0	0	0	1.52	4.34	1.3	0	0	0	0	0	0		0	0	0	2.38667	0	0		GO:0005634;GO:000367	CC:nucleus;MF:DNA binding;	------	------	------	------		RNA	RNA.regulation of transcription.HB,Homeobox transcription factor family	AT2G17950.1	PGA6,WUS,WUS1	Homeodomain-like superfamily protein
BraA03g039330.3C	0	0	0	0	0	0	0	0	0	1.58	3.99	1.45	0	0	0.33	0	0	0		0	0	0	2.34	0.11	0		GO:0016020;GO:000950	CC:membrane;CC:plasmodesma;	------	------	------	------		#N/A	#N/A	#N/A	#N/A	#N/A
BraA05g015460.3C	0	0	0	0	0.11	0.03	0.12	0.08	0.12	2.35	2.36	2.12	0.03	0.24	0	0	0.3	0.58		0	0.046667	0.106667	2.27667	0.09	0.293333		------	------	------	------	------	------		not_assigned	not assigned.unknown	AT4G31880.1	0	0
BraA06g040200.3C	0.11	0.37	0.25	0.33	0.12	0	0.27	0.12	0.65	3.22	2.16	1.15	0	0.17	0	0.12	0	0		0.243333	0.15	0.346667	2.17667	0.056667	0.04		GO:001602	CC:integral component of membrane;	------	------	------	------		metal_handling	metal handling.regulation	AT2G01770.1	ATVIT1,VIT1	vacuolar iron transporter 1
BraA07g030030.3C	0.19	0.1	0.25	0.09	0.05	0	0.27	0	0.04	2.28	1.52	2.5	0.55	0.36	0.4	0.58	0.2	0.6		0.18	0.046667	0.103333	2.1	0.436667	0.46		GO:0006508;GO:000418	BP:proteolysis;MF:serine-type carboxypeptidase activity;	K16297	SCPL-II	------	------		protein	protein.degradation.serine protease	AT3G63470.1	scpl40	serine carboxypeptidase-like 40
BraA06g017400.3C	0	0	0	0	0	0	0	0	0	1.11	3.84	1.26	0.47	0	0.4	0	0	0.21		0	0	0	2.07	0.29	0.07		GO:0006810;GO:0016021;GO:000578	BP:transport;CC:integral component of membrane;CC:endoplasmic reticulum membrane;	------	------	------	------		transport	transport.misc	AT1G21900.1	0	emp24/gp25L/p24 family/GOLD family protein
BraA01g028130.3C	0	0	0	0	0	0	0	0	0	2.34	2.32	1.46	0	0	0.41	0	0	0		0	0	0	2.04	0.136667	0		GO:0006367;GO:0005634;GO:004698	BP:transcription initiation from RNA polymerase II promoter;CC:nucleus;MF:protein heterodimerization activity;	K03135	TAF11	map03022	Basal transcription factors		not_assigned	not assigned.unknown	0	0	0
BraA10g027860.3C	0	0	0	0	0	0	0	0	0.04	1.97	1.06	3.06	0	0	0	0.74	0	0.21		0	0	0.013333	2.03	0	0.316667		GO:0010075;GO:0048445;GO:0055114;GO:0016021;GO:0004497;GO:0019825;GO:0020037;GO:0016705;GO:000550	BP:regulation of meristem growth;BP:carpel morphogenesis;BP:oxidation-reduction process;CC:integral component of membrane;MF:monooxygenase activity;MF:oxygen binding;MF:heme binding;MF:oxidoreductase activity, acting on paired donors, with incorporation or reduction of molecular oxygen;MF:iron ion binding;	K20619	CYP78A	------	------		misc_otherPhosphate	misc.cytochrome P450	AT5G09970.1	CYP78A7	cytochrome P450, family 78, subfamily A, polypeptide 7
BraA06g000400.3C	0	0	0.03	0	0	0	0	0	0	1.4	2.33	2.34	0	0	0.49	0.07	0	0		0.01	0	0	2.02333	0.163333	0.023333		------	------	K19307	BMT5	------	------		RNA	RNA.RNA binding	AT1G55790.1	0	Domain of unknown function (DUF2431)
BraA03g054750.3C	0	0	0	0	0	0	0	0	0	1.46	2.03	2.36	0	0	0.71	0	0	0		0	0	0	1.95	0.236667	0		GO:0006508;GO:0009507;GO:000823	BP:proteolysis;CC:chloroplast;MF:cysteine-type peptidase activity;	------	------	------	------		protein	protein.degradation.cysteine protease	AT3G19515.2	0	0
BraA07g034010.3C	0	0	0	0	0	0	0	0	0	2.66	1.83	1.36	0	0	0	0	0	0		0	0	0	1.95	0	0		------	------	------	------	------	------		not_assigned	not assigned.unknown	0	0	0
BraA06g009920.3C	0	0.23	0.08	0.27	0.15	0.22	0	0	0.07	2.23	1.58	1.58	0	0	0.17	0	0.5	0.9		0.103333	0.213333	0.023333	1.79667	0.056667	0.466667		GO:0006629;GO:000808	BP:lipid metabolic process;MF:phosphoric diester hydrolase activity;	------	------	------	------		signalling	signalling.MAP kinases	AT1G13680.1	0	PLC-like phosphodiesterases superfamily protein
BraA10g026090.3C	0	0	0	0	0	0	0	0	0	1.56	1.04	2.65	0.61	0	0	0	0	0		0	0	0	1.75	0.203333	0		GO:004873	BP:system development;	------	------	------	------		not_assigned	not assigned.unknown	AT5G12235.1	CLE22	CLAVATA3/ESR-RELATED 22
BraA09g038460.3C	0.36	0.61	0.54	0.34	0.66	0.32	0.4	0.33	0.57	1.74	2.09	1.15	0	0	0	0	0	0		0.503333	0.44	0.433333	1.66	0	0		GO:0046872;GO:0005488;GO:000367	MF:metal ion binding;MF:binding;MF:nucleic acid binding;	------	------	------	------		#N/A	#N/A	#N/A	#N/A	#N/A
BraA08g015060.3C	0	0	0.68	0.2	0	0.21	0	0.11	0.19	1.98	1.64	1.04	0.14	0.15	0.84	0	0	0		0.226667	0.136667	0.1	1.55333	0.376667	0		GO:000367	MF:DNA binding;	K09422	MYBP	------	------		RNA	RNA.regulation of transcription.MYB domain transcription factor family	AT4G22680.1	AtMYB85,MYB85	myb domain protein 85
BraA05g008060.3C	0	0	0	0.19	0	0	0	0	0	1.94	1.05	1.47	0.26	0	0	0	0	0		0	0.063333	0	1.48667	0.086667	0		GO:000563	CC:nucleus;	------	------	------	------		not_assigned	not assigned.unknown	AT2G37480.1	0	0
BraA01g009090.3C	0	0	0	0	0	0	0	0	0	1.29	1.95	1.05	0	0	0	0	0	0		0	0	0	1.43	0	0		------	------	------	------	------	------		not_assigned	not assigned.unknown	AT1G52415.1	0	Bifunctional inhibitor/lipid-transfer protein/seed storage 2S albumin superfamily protein
BraA01g041690.3C	0.25	0.77	0.78	0.03	0.26	0.37	0.2	0.38	0.39	1.16	1.82	1.19	0.83	0	0.78	0.43	0.25	0.09		0.6	0.22	0.323333	1.39	0.536667	0.256667		GO:0010077;GO:0048444;GO:0045892;GO:0005730;GO:0009506;GO:000552	BP:maintenance of inflorescence meristem identity;BP:floral organ morphogenesis;BP:negative regulation of transcription, DNA-templated;CC:nucleolus;CC:plasmodesma;MF:GTP binding;	K14538	NUG1, GNL3	map03008	Ribosome biogenesis in eukaryotes		signalling	signalling.G-proteins	AT3G07050.1	0	GTP-binding family protein
BraA05g031310.3C	0.29	0.32	0.08	0.9	0.39	0.23	0.25	0.08	0.07	1.42	1.26	1.42	0	0.44	0.35	0.8	0	0		0.23	0.506667	0.133333	1.36667	0.263333	0.266667		------	------	------	------	------	------		protein	protein.degradation.ubiquitin.E3.SCF.FBOX	AT3G17620.1	0	F-box and associated interaction domains-containing protein

## Sheet: AB
Gene_id	CC_B_1	CC_B_2	CC_B_3	CC_M_1	CC_M_2	CC_M_3	CC_T_1	CC_T_2	CC_T_3	B1_1	B2_1	B3_1	B1_2	B2_2	B3_2	B1_3	B2_3	B3_3	CC_B	CC_M	CC_T	FS	AD	AB	GO_id	GO_term	KO_id	KO_name	Pathway_id	Pathway_definition		Gene_description	Gene_description2	AT ID	Symbol	Full name
BraA04g026520.3C	0.8	0	0.58	0	0	0.18	0	0	0	0	0	0.11	0	0	0	43.63	279.28	52.99	0.46	0.06	0	0.036667	0	125.3	GO:0009058;GO:000382	BP:biosynthetic process;MF:catalytic activity;	------	------	------	------		not_assigned	not assigned.unknown	AT4G02850.1	0	phenazine biosynthesis PhzC/PhzF family protein
BraA08g010970.3C	0	0	0	0	0	0	0	0	0	0	0	0	0	0	0	20.23	16.29	23.58	0	0	0	0	0	20.0333	------	------	------	------	------	------		not_assigned	not assigned.unknown	AT4G14819.1	0	Protein of unknown function (DUF1677)
BraA09g039320.3C	0	0	0	0	0	0	0	0	0	0	0	0	0	0	0	25.89	15.44	8.37	0	0	0	0	0	16.5667	GO:0006952;GO:0050896;GO:000960	BP:defense response;BP:response to stimulus;BP:response to biotic stimulus;	------	------	------	------		stress	stress.abiotic.unspecified	AT1G24000.1	0	Polyketide cyclase/dehydrase and lipid transport superfamily protein
BraA09g041300.3C	0	0	0	0	0	0	0	0	0	0	0	0	0	0	0	14.51	23.48	4.53	0	0	0	0	0	14.1733	------	------	K14798	LTV1	------	------		signalling	signalling.light	AT5G67385.1	0	Phototropic-responsive NPH3 family protein
BraA09g044450.3C	0	0	0	0	0	0	0	0	0	0.22	0.13	0	0.44	0.88	0.25	10.82	21.92	8.62	0	0	0	0.116667	0.523333	13.7867	------	------	------	------	------	------		not_assigned	not assigned.unknown	AT2G15770.1	0	Cupredoxin superfamily protein
BraA05g000190.3C	0	0	0	0	0	0	0	0	0	0	0	0	0	0	0	9.67	11.88	12.28	0	0	0	0	0	11.2767	GO:0006355;GO:0045449;GO:0005634;GO:0005667;GO:0043565;GO:0003700;GO:004698	BP:regulation of transcription, DNA-templated;BP:old GO;CC:nucleus;CC:transcription factor complex;MF:sequence-specific DNA binding;MF:transcription factor activity, sequence-specific DNA binding;MF:protein heterodimerization activity;	K08065	NFYB	------	------		RNA	RNA.regulation of transcription.CCAAT box binding factor family, HAP3	AT2G47810.1	NF-YB5	nuclear factor Y, subunit B5
BraA04g003200.3C	0.11	0.35	0	0	0.12	0.22	0	0	0	0	0	0	0	0	0.13	13.3	3.73	4.82	0.153333	0.113333	0	0	0.043333	7.28333	GO:0048440;GO:0010093;GO:0048507;GO:0006355;GO:0045449;GO:0006351;GO:0005634;GO:0005667;GO:0003700;GO:000367	BP:carpel development;BP:specification of floral organ identity;BP:meristem development;BP:regulation of transcription, DNA-templated;BP:old GO;BP:transcription, DNA-templated;CC:nucleus;CC:transcription factor complex;MF:transcription factor activity, sequence-specific DNA binding;MF:DNA binding;	------	------	------	------		RNA	RNA.regulation of transcription.AP2/EREBP, APETALA2/Ethylene-responsive element binding protein family	AT3G57600.1	0	Integrase-type DNA-binding superfamily protein
BraA03g032980.3C	0.09	0.1	0	0.26	0	0	0	0	0.09	0	0	0	0.48	0	0	8.23	6.75	5.5	0.063333	0.086667	0.03	0	0.16	6.82667	------	------	------	------	------	------		not_assigned	not assigned.unknown	AT3G06868.1	0	0
BraA09g044240.3C	0	0	0	0	0	0	0	0	0.3	0	0	0	0	0	0	5.77	8.05	2.69	0	0	0.1	0	0	5.50333	------	------	K14445	SLC13A2_3_5	------	------		not_assigned	not assigned.unknown	0	0	0
BraA10g007150.3C	0.25	0.05	0.56	0	0	0.1	0	0	0	0.39	0.12	0.47	0.08	0.57	0.46	3.63	7.37	4.61	0.286667	0.033333	0	0.326667	0.37	5.20333	GO:0006629;GO:0016042;GO:0046486;GO:0005773;GO:0016021;GO:0016020;GO:0016787;GO:000480	BP:lipid metabolic process;BP:lipid catabolic process;BP:glycerolipid metabolic process;CC:vacuole;CC:integral component of membrane;CC:membrane;MF:hydrolase activity;MF:triglyceride lipase activity;	------	------	------	------		#N/A	#N/A	#N/A	#N/A	#N/A
BraA10g032440.3C	0	0	0	0	0	0	0	0	0	0	0	0	0.73	0.53	0.21	3.69	4.42	6.77	0	0	0	0	0.49	4.96	GO:0010582;GO:0009965;GO:0048510;GO:0045893;GO:0010434;GO:0005634;GO:0005667;GO:0003700;GO:0000976;GO:0003677;GO:004544	BP:floral meristem determinacy;BP:leaf morphogenesis;BP:regulation of timing of transition from vegetative to reproductive phase;BP:positive regulation of transcription, DNA-templated;BP:bract formation;CC:nucleus;CC:transcription factor complex;MF:transcription factor activity, sequence-specific DNA binding;MF:transcription regulatory region sequence-specific DNA binding;MF:DNA binding;MF:old GO;	------	------	------	------		RNA	RNA.regulation of transcription.HB,Homeobox transcription factor family	AT5G03790.1	ATHB51,HB51,LMI1	homeobox 51
BraA07g035260.3C	0	0.05	0.26	0	0	0	0	0	0.14	0	0.03	0	0.52	0.9	0.54	3.19	5.31	2.92	0.103333	0	0.046667	0.01	0.653333	3.80667	GO:001674	MF:transferase activity, transferring acyl groups other than amino-acyl groups;	------	------	------	------		#N/A	#N/A	#N/A	#N/A	#N/A
BraA02g037940.3C	0.22	0	0.12	0.32	0	0.11	0	0	0.31	0.7	0	0	0	0	0	5.71	3.02	2.03	0.113333	0.143333	0.103333	0.233333	0	3.58667	------	------	------	------	------	------		not_assigned	not assigned.unknown	AT3G27880.1	DAAR1	Protein of unknown function (DUF1645)
BraA09g016520.3C	0.72	0	0	0.71	0	0	0.9	0.2	0	0	0	0	0	0	0	1.13	6.65	2.94	0.24	0.236667	0.366667	0	0	3.57333	GO:0009753;GO:0016102;GO:0010333;GO:0000287;GO:0080013;GO:0046872;GO:001682	BP:response to jasmonic acid;BP:diterpenoid biosynthetic process;MF:terpene synthase activity;MF:magnesium ion binding;MF:;MF:metal ion binding;MF:lyase activity;	K17982	TPS04, GES	map00904	Diterpenoid biosynthesis		secondary_metabolism	secondary metabolism.isoprenoids.terpenoids	AT1G61120.1	GES,TPS04,TPS4	terpene synthase 04
BraA10g024430.3C	0	0.18	0	0.17	0	0	0	0	0.16	0	0	0	0	0	0.19	6.28	1.59	2.63	0.06	0.056667	0.053333	0	0.063333	3.5	GO:0048765;GO:0045893;GO:0001708;GO:0005667;GO:0005634;GO:0000785;GO:0003700;GO:0005515;GO:0003677;GO:0045449;GO:000368	BP:root hair cell differentiation;BP:positive regulation of transcription, DNA-templated;BP:cell fate specification;CC:transcription factor complex;CC:nucleus;CC:chromatin;MF:transcription factor activity, sequence-specific DNA binding;MF:protein binding;MF:DNA binding;MF:old GO;MF:chromatin binding;	K09422	MYBP	------	------		RNA	RNA.regulation of transcription.MYB domain transcription factor family	AT5G14750.1	ATMYB66,MYB66,WER,WER1	myb domain protein 66
BraA08g026300.3C	0	0	0	0	0	0	0	0	0	0	0	0	0	0	0	5.21	1.19	4.09	0	0	0	0	0	3.49667	GO:0006952;GO:0050896;GO:000960	BP:defense response;BP:response to stimulus;BP:response to biotic stimulus;	------	------	------	------		not_assigned	not assigned.unknown	AT1G24000.1	0	Polyketide cyclase/dehydrase and lipid transport superfamily protein
BraA09g064430.3C	0.13	0.14	0.45	0	0.29	0	0	0	0.25	0	0	0.82	0	0.19	0	3.72	1.63	3.57	0.24	0.096667	0.083333	0.273333	0.063333	2.97333	------	------	------	------	------	------		development	development.unspecified	AT1G05420.1	ATOFP12,OFP12	ovate family protein 12
BraA03g037020.3C	0	0	0	0	0	0	0	0	0	0	0	0	0	0	0	3.94	2.13	2.02	0	0	0	0	0	2.69667	GO:1902600;GO:0006123;GO:0006007;GO:0009535;GO:0045277;GO:0005740;GO:0004129;GO:0050897;GO:000827	BP:hydrogen ion transmembrane transport;BP:mitochondrial electron transport, cytochrome c to oxygen;BP:glucose catabolic process;CC:chloroplast thylakoid membrane;CC:respiratory chain complex IV;CC:mitochondrial envelope;MF:cytochrome-c oxidase activity;MF:cobalt ion binding;MF:zinc ion binding;	K02265	COX5B	map00190	Oxidative phosphorylation		ATP_synthesis	mitochondrial electron transport / ATP synthesis.cytochrome c oxidase	AT3G15640.1	0	Rubredoxin-like superfamily protein
BraA03g030950.3C	0.29	0	0	0	0	0	0	0	0	0	0	0	0	0	0	1.51	1.14	5.35	0.096667	0	0	0	0	2.66667	GO:0009830;GO:000941	BP:cell wall modification involved in abscission;BP:response to water deprivation;	------	------	------	------		#N/A	#N/A	#N/A	#N/A	#N/A
BraA01g021100.3C	0.07	0	0	0	0	0	0	0	0	0	0.04	0.09	0.26	0	0.64	1.7	2.24	2.71	0.023333	0	0	0.043333	0.3	2.21667	GO:0009809;GO:0032259;GO:0005829;GO:0009507;GO:0008171;GO:004698	BP:lignin biosynthetic process;BP:methylation;CC:cytosol;CC:chloroplast;MF:O-methyltransferase activity;MF:protein dimerization activity;	K13066	E2.1.1.68, COMT	map00940	Phenylpropanoid biosynthesis		secondary_metabolism	secondary metabolism.phenylpropanoids	AT1G51990.1	0	O-methyltransferase family protein
BraA07g023220.3C	0.14	0	0.07	0.06	0.15	0.14	0	0	0	0	0	0	0.72	0	0.82	1.59	1.82	3.03	0.07	0.116667	0	0	0.513333	2.14667	GO:0098655;GO:0016021;GO:000832	BP:cation transmembrane transport;CC:integral component of membrane;MF:cation transmembrane transporter activity;	------	------	------	------		transport	transport.metal	AT3G58060.1	0	Cation efflux family protein
BraA03g018620.3C	0.16	0	0	0.16	0	0	0.57	0.69	0.15	0.6	0	0	0	0.23	0	2.73	1.08	2.31	0.053333	0.053333	0.47	0.2	0.076667	2.04	GO:0006355;GO:0045449;GO:0006351;GO:0005634;GO:0005667;GO:0003700;GO:000367	BP:regulation of transcription, DNA-templated;BP:old GO;BP:transcription, DNA-templated;CC:nucleus;CC:transcription factor complex;MF:transcription factor activity, sequence-specific DNA binding;MF:DNA binding;	------	------	------	------		RNA	RNA.regulation of transcription.AP2/EREBP, APETALA2/Ethylene-responsive element binding protein family	AT2G35700.1	ATERF38,ERF38	ERF family protein 38
BraA03g045580.3C	0	0	0	0	0	0	0	0	0	0	0	0	0	0	0	1.45	2.15	2.09	0	0	0	0	0	1.89667	------	------	------	------	------	------		not_assigned	not assigned.unknown	AT3G51410.1	0	Arabidopsis protein of unknown function (DUF241)
BraA03g059670.3C	0	0	0	0	0	0	0	0	0	0	0	0	0	0	0	1.51	1.91	2.18	0	0	0	0	0	1.86667	GO:000950	CC:chloroplast;	------	------	------	------		not_assigned	not assigned.unknown	AT4G35720.1	0	Arabidopsis protein of unknown function (DUF241)
BraA02g015430.3C	0.21	0.53	0.04	0.13	0.29	0.18	0.5	0.55	0.13	0.68	0.15	0.18	0	0.1	0	2.14	2.04	1.41	0.26	0.2	0.393333	0.336667	0.033333	1.86333	GO:0006887;GO:000014	BP:exocytosis;CC:exocyst;	K07195	EXOC7, EXO70	------	------		cell	cell.vesicle transport	AT5G52340.1	ATEXO70A2,EXO70A2	exocyst subunit exo70 family protein A2
BraA02g043040.3C	0.23	0.2	0.24	0.05	0.19	0.24	0.09	0.08	0.26	0	0	0	0.93	0.16	0.56	2.23	1.45	1.26	0.223333	0.16	0.143333	0	0.55	1.64667	GO:0009581;GO:0006468;GO:0006865;GO:0009595;GO:0030968;GO:0002679;GO:0006499;GO:0016567;GO:0006950;GO:0002237;GO:0002238;GO:0010200;GO:0005634;GO:0009507;GO:0005886;GO:0004674;GO:0016301;GO:0004842;GO:000552	BP:detection of external stimulus;BP:protein phosphorylation;BP:amino acid transport;BP:detection of biotic stimulus;BP:endoplasmic reticulum unfolded protein response;BP:respiratory burst involved in defense response;BP:N-terminal protein myristoylation;BP:protein ubiquitination;BP:response to stress;BP:response to molecule of bacterial origin;BP:response to molecule of fungal origin;BP:response…	------	------	------	------		protein	protein.postranslational modification.kinase.receptor like cytoplasmatic kinase VII	AT5G61560.1	0	U-box domain-containing protein kinase family protein
BraA08g013130.3C	0.08	0	0.26	0.08	0	0	0	0	0	0	0	0	0	0.24	0.37	1.99	1.32	1.29	0.113333	0.026667	0	0	0.203333	1.53333	------	------	------	------	------	------		#N/A	#N/A	#N/A	#N/A	#N/A

## Sheet: AD
Gene_id	CC_B_1	CC_B_2	CC_B_3	CC_M_1	CC_M_2	CC_M_3	CC_T_1	CC_T_2	CC_T_3	B1_1	B2_1	B3_1	B1_2	B2_2	B3_2	B1_3	B2_3	B3_3	CC_B	CC_M	CC_T	FS	AD	AB	GO_id	GO_term	KO_id	KO_name	Pathway_id	Pathway_definition		Gene_description	Gene_description2	AT ID	Symbol	Full name
BraA01g003820.3C	0	0.16	0	0	0	0	0	0	0.05	0	0	0	78.99	162.49	117.06	0.06	0	0	0.053333	0	0.016667	0	119.513	0.02	GO:001602	CC:integral component of membrane;	------	------	------	------		not_assigned	not assigned.unknown	AT4G34420.1	0	P-loop containing nucleoside triphosphate hydrolases superfamily protein
BraA01g003830.3C	0	0	0	0	0	0	0	0	0	0	0	0	31.27	69.89	72.03	0	0	0	0	0	0	0	57.73	0	GO:0005634;GO:001602	CC:nucleus;CC:membrane;	------	------	------	------		not_assigned	not assigned.unknown	AT4G34419.1	0	0
BraA05g032820.3C	0	0	0	0	0	0	0	0	0	0	0	0	33.5	34.44	23.83	0.89	0	0.55	0	0	0	0	30.59	0.48	GO:001678	MF:hydrolase activity, acting on ester bonds;	------	------	------	------		#N/A	#N/A	#N/A	#N/A	#N/A
BraA03g021330.3C	0	0	0	0	0	0.12	0	0	0	0	0.15	0.15	18.34	22.88	28.3	0	0.33	0	0	0.04	0	0.1	23.1733	0.11	------	------	------	------	------	------		protein	protein.degradation.ubiquitin.E3.SCF.FBOX	AT3G18150.1	0	RNI-like superfamily protein
BraA02g039160.3C	0.05	0	0.14	0.24	0.16	0.16	0	0	0	0	0	0	22.74	23.8	5.5	0.09	0.12	0.85	0.063333	0.186667	0	0	17.3467	0.353333	GO:0055085;GO:0016021;GO:0016020;GO:002285	BP:transmembrane transport;CC:integral component of membrane;CC:membrane;MF:transmembrane transporter activity;	------	------	------	------		development	development.unspecified	AT3G30340.1	0	nodulin MtN21 /EamA-like transporter family protein
BraA07g030340.3C	0	0	0	0	0	0	0	0	0	0	0	0	22.84	11.4	11.04	0	0.33	0	0	0	0	0	15.0933	0.11	GO:000367	MF:DNA binding;	K09422	MYBP	------	------		RNA	RNA.regulation of transcription.MYB domain transcription factor family	AT1G69560.1	ATMYB105,LOF2,MYB105	myb domain protein 105
BraA10g031400.3C	0	0.04	0	0	0	0.04	0	0	0.03	0	0	0	16.75	6.84	12.4	0.82	0.1	0	0.013333	0.013333	0.01	0	11.9967	0.306667	GO:0042545;GO:0005982;GO:0005985;GO:0045490;GO:0043086;GO:0005618;GO:0030599;GO:0045330;GO:000485	BP:cell wall modification;BP:starch metabolic process;BP:sucrose metabolic process;BP:pectin catabolic process;BP:negative regulation of catalytic activity;CC:cell wall;MF:pectinesterase activity;MF:aspartyl esterase activity;MF:enzyme inhibitor activity;	K01051	E3.1.1.11	map00040;map00500	Pentose and glucuronate interconversions;Starch and sucrose metabolism		cell_wall	cell wall.pectin*esterases.PME	AT5G04970.1	0	Plant invertase/pectin methylesterase inhibitor superfamily
BraA03g008540.3C	0.07	0	0	0.14	0.09	0	0.08	0	0.21	0.1	0.36	0	14.32	8.69	4.83	0.41	0.54	0.49	0.023333	0.076667	0.096667	0.153333	9.28	0.48	GO:0006952;GO:0007165;GO:0008152;GO:0016021;GO:0043531;GO:0017111;GO:000552	BP:defense response;BP:signal transduction;BP:metabolic process;CC:integral component of membrane;MF:ADP binding;MF:nucleoside-triphosphatase activity;MF:ATP binding;	------	------	------	------		stress	stress.biotic.PR-proteins	AT1G56540.1	0	Disease resistance protein (TIR-NBS-LRR class) family
BraA09g020020.3C	0.47	0.18	0.14	0.14	0.12	0.51	0.06	0.07	0.09	0	0	0	2.69	9.75	7.54	0.54	0.42	0.28	0.263333	0.256667	0.073333	0	6.66	0.413333	------	------	------	------	------	------		stress	stress.biotic.PR-proteins	AT5G11250.1	0	Disease resistance protein (TIR-NBS-LRR class)
BraA03g031670.3C	0.36	0	0	0	0	0	0	0	0	0	0	0	2.89	9.56	7.29	0	0.72	0.21	0.12	0	0	0	6.58	0.31	GO:0009826;GO:0009637;GO:0010218;GO:0010114;GO:000563	BP:unidimensional cell growth;BP:response to blue light;BP:response to far red light;BP:response to red light;CC:nucleus;	------	------	------	------		signalling	signalling.light	AT3G04510.1	LSH2	Protein of unknown function (DUF640)
BraA05g009220.3C	0	0	0.4	0	0	0.32	0	0	0	0	0	0	4.18	8.55	3.96	0	0	0	0.133333	0.106667	0	0	5.56333	0	------	------	------	------	------	------		#N/A	#N/A	#N/A	#N/A	#N/A
BraA01g005010.3C	0	0	0	0	0	0	0	0	0	0	0	0	7.23	4.16	5.03	0	0	0.49	0	0	0	0	5.47333	0.163333	------	------	------	------	------	------		not_assigned	not assigned.unknown	0	DAAR1	0
BraA07g043040.3C	0	0	0	0	0	0	0	0.22	0	0	0	0	7.11	5.54	2.51	0	0	0	0	0	0.073333	0	5.05333	0	GO:0006355;GO:0009734;GO:000563	BP:regulation of transcription, DNA-templated;BP:auxin-activated signaling pathway;CC:nucleus;	K14484	IAA	map04075	Plant hormone signal transduction		RNA	RNA.regulation of transcription.Aux/IAA family	AT1G80390.1	IAA15	indole-3-acetic acid inducible 15
BraA09g048230.3C	0.28	0.41	0.52	0.36	0.41	0.39	0	0	0.27	0.12	0.93	0	4.48	6.75	3.68	0	0	0	0.403333	0.386667	0.09	0.35	4.97	0	GO:0009827;GO:0009860;GO:0006355;GO:0045449;GO:0010500;GO:0005667;GO:0005634;GO:0003700;GO:0008270;GO:0003676;GO:004687	BP:plant-type cell wall modification;BP:pollen tube growth;BP:regulation of transcription, DNA-templated;BP:old GO;BP:transmitting tissue development;CC:transcription factor complex;CC:nucleus;MF:transcription factor activity, sequence-specific DNA binding;MF:zinc ion binding;MF:nucleic acid binding;MF:metal ion binding;	------	------	------	------		RNA	RNA.regulation of transcription.C2H2 zinc finger family	AT3G57670.1	NTT,WIP2	C2H2-type zinc finger family protein
BraA09g033650.3C	0	0	0	0	0	0	0	0	0	0	0	0	1.83	2.59	10.31	0	0	0	0	0	0	0	4.91	0	------	------	------	------	------	------		#N/A	#N/A	#N/A	#N/A	#N/A
BraA10g006070.3C	0	0	0	0	0	0	0	0	0	0.3	0	0	5.06	5.03	4.53	0.37	0.16	0.84	0	0	0	0.1	4.87333	0.456667	GO:000563	CC:nucleus;	------	------	------	------		#N/A	#N/A	#N/A	#N/A	#N/A
BraA01g032400.3C	0	0.24	0.16	0.19	0.08	0.14	0.26	0.01	0.06	0	0.23	0	2.43	6.97	4.3	0.02	0.7	0.71	0.133333	0.136667	0.11	0.076667	4.56667	0.476667	GO:0055085;GO:0006200;GO:0016021;GO:0042626;GO:000552	BP:transmembrane transport;BP:obsolete ATP catabolic process;CC:integral component of membrane;MF:ATPase activity, coupled to transmembrane movement of substances;MF:ATP binding;	------	------	------	------		transport	transport.ABC transporters and multidrug resistance systems	AT3G21250.2	ATMRP6,MRP6	multidrug resistance-associated protein 6
BraA05g032130.3C	0	0	0	0	0.06	0	0	0	0	0	0	0	3.82	5.57	4.27	0.32	0.08	0.29	0	0.02	0	0	4.55333	0.23	GO:0045454;GO:000562	BP:cell redox homeostasis;CC:cell;	------	------	------	------		redox	redox.thioredoxin	AT3G14950.1	TTL2	tetratricopetide-repeat thioredoxin-like 2
BraA10g019040.3C	0.25	0.6	0.53	0	0.17	0.08	0	0	0	0	0	0.6	5.74	2.35	5.25	0.61	0.85	0	0.46	0.083333	0	0.2	4.44667	0.486667	GO:0009910;GO:0006355;GO:0045449;GO:0045893;GO:0005634;GO:0005667;GO:0005515;GO:0003700;GO:000367	BP:negative regulation of flower development;BP:regulation of transcription, DNA-templated;BP:old GO;BP:positive regulation of transcription, DNA-templated;CC:nucleus;CC:transcription factor complex;MF:protein binding;MF:transcription factor activity, sequence-specific DNA binding;MF:DNA binding;	------	------	------	------		development	development.unspecified	AT5G22290.1	anac089,NAC089	NAC domain containing protein 89
BraA09g059030.3C	0	0	0	0	0	0	0	0	0	0	1	0	6.1	1.97	5.2	0.58	0.74	0.97	0	0	0	0.333333	4.42333	0.763333	GO:0006979;GO:0005737;GO:0016021;GO:000588	BP:response to oxidative stress;CC:cytoplasm;CC:integral component of membrane;CC:plasma membrane;	------	------	------	------		#N/A	#N/A	#N/A	#N/A	#N/A
BraA08g015410.3C	0	0	0.12	0	0	0	0	0	0	0	0	0	2.83	5.99	4.21	0	0	0	0.04	0	0	0	4.34333	0	------	------	------	------	------	------		not_assigned	not assigned.unknown	AT4G35210.1	0	Arabidopsis protein of unknown function (DUF241)
BraA10g024950.3C	0.32	0.35	0.18	0	0	0	0.19	0	0	0	0	0	4.5	3.5	4.96	0	0	0.97	0.283333	0	0.063333	0	4.32	0.323333	GO:0006355;GO:0045449;GO:0007275;GO:0005634;GO:0005667;GO:0044212;GO:0003700;GO:000367	BP:regulation of transcription, DNA-templated;BP:old GO;BP:multicellular organism development;CC:nucleus;CC:transcription factor complex;MF:transcription regulatory region DNA binding;MF:transcription factor activity, sequence-specific DNA binding;MF:DNA binding;	------	------	------	------		RNA	RNA.regulation of transcription.NAC domain transcription factor family	AT5G14000.1	anac084,NAC084	NAC domain containing protein 84
BraA03g010710.3C	0	0.42	0.46	0	0	0	0	0	0.19	0	0	0	3.89	3.06	5.22	0.21	0	0.23	0.293333	0	0.063333	0	4.05667	0.146667	GO:000367	MF:DNA binding;	------	------	------	------		RNA	RNA.regulation of transcription.zf-HD	AT5G60480.1	AtHB26,HB26	homeobox protein 26
BraA05g017950.3C	0.21	0.08	0.08	0.07	0	0.16	0	0.08	0	0	0	0	5.57	1.12	4.21	0.08	0	0	0.123333	0.076667	0.026667	0	3.63333	0.026667	------	------	------	------	------	------		signalling	signalling.calcium	AT1G51960.1	IQD27	IQ-domain 27
BraA06g013840.3C	0	0	0	0	0	0	0	0	0	0	0	0	4.7	3.55	2.65	0	0	0	0	0	0	0	3.63333	0	------	------	K12160	SUMO, SMT3	map03013	RNA transport		protein	protein.degradation.ubiquitin	AT2G32765.1	ATSUMO5,SUM5,SUMO5	small ubiquitinrelated modifier 5
BraA10g007410.3C	0.11	0	0	0	0	0	0	0	0	0.29	0	0	1.49	1.33	5.27	0	0.78	0.56	0.036667	0	0	0.096667	2.69667	0.446667	GO:1900030;GO:0006355;GO:0045449;GO:0005634;GO:0005667;GO:0003700;GO:000367	BP:regulation of pectin biosynthetic process;BP:regulation of transcription, DNA-templated;BP:old GO;CC:nucleus;CC:transcription factor complex;MF:transcription factor activity, sequence-specific DNA binding;MF:DNA binding;	------	------	------	------		#N/A	#N/A	#N/A	#N/A	#N/A
BraA10g003120.3C	0.12	0	0	0.04	0	0.04	0.6	0	0	0.33	0	0.39	3.12	1.76	3.16	0.37	0.64	0.48	0.04	0.026667	0.2	0.24	2.68	0.496667	GO:0006810;GO:001602	BP:transport;CC:integral component of membrane;	------	------	------	------		transport	transport.misc	AT1G04570.1	0	Major facilitator superfamily protein
BraA03g042330.3C	0.12	0.45	0.7	0.28	0	0.68	0.13	0	0.5	0	0	0.08	2.02	1.97	3.36	0.07	0	0.91	0.423333	0.32	0.21	0.026667	2.45	0.326667	------	------	------	------	------	------		not_assigned	not assigned.unknown	AT2G13450.1	0	0
BraA07g002380.3C	0.03	0.42	0.43	0.13	0.15	0.14	0.04	0.17	0.03	0	0	0	1.75	2.98	2.36	0.29	0.21	0.93	0.293333	0.14	0.08	0	2.36333	0.476667	------	------	------	------	------	------		#N/A	#N/A	#N/A	#N/A	#N/A
BraA09g059750.3C	0.21	0.06	0.05	0.12	0.08	0.05	0.2	0.14	0.17	0	0	0	2.07	2.33	1.61	0.2	0.7	0.17	0.106667	0.083333	0.17	0	2.00333	0.356667	GO:001602	CC:integral component of membrane;	------	------	------	------		#N/A	#N/A	#N/A	#N/A	#N/A
BraA10g012430.3C	0.08	0.26	0.09	0	0.35	0	0	0	0	0	0.94	0.73	1.48	1.69	2.78	0	0	0	0.143333	0.116667	0	0.556667	1.98333	0	GO:0015824;GO:0016021;GO:001602	BP:proline transport;CC:integral component of membrane;CC:membrane;	------	------	------	------		not_assigned	not assigned.unknown	AT5G54300.1	0	Protein of unknown function (DUF761)
BraA05g042010.3C	0.46	0.1	0.58	0.04	0.1	0.43	0.31	0.39	0.17	0	0.53	0.9	2.7	1.03	1.64	0.09	0.51	0.47	0.38	0.19	0.29	0.476667	1.79	0.356667	GO:0006855;GO:0016021;GO:0015297;GO:001523	BP:drug transmembrane transport;CC:integral component of membrane;MF:antiporter activity;MF:drug transmembrane transporter activity;	K03327	TC.MATE, SLC47A, norM, mdtK, dinF	------	------		transport	transport.misc	AT3G03620.1	0	MATE efflux family protein
BraA05g007460.3C	0	0	0	0	0	0	0	0	0	0	0	0	1.34	2.27	1.74	0	0.51	0	0	0	0	0	1.78333	0.17	GO:0008152;GO:0005795;GO:0016021;GO:000837	BP:metabolic process;CC:Golgi stack;CC:integral component of membrane;MF:galactosyltransferase activity;	K01988	A4GALT	map00603	Glycosphingolipid biosynthesis - globo and isoglobo series		misc_otherPhosphate	misc.UDP glucosyl and glucoronyl transferases	AT2G38152.1	0	alpha 1,4-glycosyltransferase family protein
BraA01g039980.3C	0	0.11	0.22	0.28	0	0.1	0.11	0	0.28	0	0	1	2.6	1.46	1.04	0	0	0	0.11	0.126667	0.13	0.333333	1.7	0	GO:0048367;GO:0033473;GO:0005737;GO:008003	BP:shoot system development;BP:indoleacetic acid conjugate metabolic process;CC:cytoplasm;MF:methyl indole-3-acetate esterase activity;	------	------	------	------		misc_otherPhosphate	misc.nitrilases, *nitrile lyases, berberine bridge enzymes, reticuline oxidases, troponine reductases	AT3G10870.1	ATMES17,MES17	methyl esterase 17
BraA02g003980.3C	0.34	0.53	0.55	0.46	0.24	0.43	0.42	0.24	0.28	0	0	0	1.85	1.66	1.18	0.54	0.8	0.24	0.473333	0.376667	0.313333	0	1.56333	0.526667	GO:0019853;GO:0006040;GO:0055114;GO:0016020;GO:0005739;GO:0050660;GO:0008762;GO:0003885;GO:005010	BP:L-ascorbic acid biosynthetic process;BP:amino sugar metabolic process;BP:oxidation-reduction process;CC:membrane;CC:mitochondrion;MF:flavin adenine dinucleotide binding;MF:UDP-N-acetylmuramate dehydrogenase activity;MF:D-arabinono-1,4-lactone oxidase activity;MF:L-gulonolactone oxidase activity;	------	------	------	------		misc_otherPhosphate	misc.oxidases - copper, flavone etc.	AT5G11540.1	0	D-arabinono-1,4-lactone oxidase family protein
BraA01g036240.3C	0	0	0.03	0.24	0.07	0.07	0.14	0	0	0	0.65	0.8	1.69	1.65	1.12	0.99	0	0	0.01	0.126667	0.046667	0.483333	1.48667	0.33	GO:1902358;GO:0016021;GO:0009506;GO:000827	BP:sulfate transmembrane transport;CC:integral component of membrane;CC:plasmodesma;MF:secondary active sulfate transmembrane transporter activity;	K17471	SULTR3	------	------		transport	transport.sulphate	AT1G23090.1	AST91,SULTR3;3	sulfate transporter 91
BraA05g013020.3C	0.18	0.24	0	0	0.38	0.05	0.2	0.05	0.21	0	0.03	0	1.66	1.34	1.33	0.49	0.68	0.9	0.14	0.143333	0.153333	0.01	1.44333	0.69	GO:0006400;GO:0016021;GO:0000287;GO:000819	BP:tRNA modification;CC:integral component of membrane;MF:magnesium ion binding;MF:tRNA guanylyltransferase activity;	K10761	THG1	------	------		not_assigned	not assigned.unknown	AT2G31580.1	0	tRNAHis guanylyltransferase
BraA06g017750.3C	0.05	0.16	0.05	0.05	0.11	0	0	0	0.23	0.65	0.31	0	1.04	1.14	1.21	0.44	0.07	0.32	0.086667	0.053333	0.076667	0.32	1.13	0.276667	GO:0015689;GO:0016021;GO:001509	BP:molybdate ion transport;CC:integral component of membrane;MF:molybdate ion transmembrane transporter activity;	------	------	------	------		not_assigned	not assigned.unknown	AT3G49310.1	0	Major facilitator superfamily protein

## Sheet: T
Gene_id	CC_B_1	CC_B_2	CC_B_3	CC_M_1	CC_M_2	CC_M_3	CC_T_1	CC_T_2	CC_T_3	B1_1	B2_1	B3_1	B1_2	B2_2	B3_2	B1_3	B2_3	B3_3	CC_B	CC_M	CC_T	FS	AD	AB	GO_id	GO_term	KO_id	KO_name	Pathway_id	Pathway_definition		Gene_description	Gene_description2	AT ID	Symbol	Full name
BraA09g036790.3C	0.44	0.45	0.54	0.68	0.66	0.68	1.19	1.07	1.2	0	0	0	0	0	0	0	0	0	0.476667	0.673333	1.15333	0	0	0	GO:0055085;GO:0016021;GO:0042626;GO:000552	BP:transmembrane transport;CC:integral component of membrane;MF:ATPase activity, coupled to transmembrane movement of substances;MF:ATP binding;	K05658	ABCB1, CD243	map02010	ABC transporters		transport	transport.ABC transporters and multidrug resistance systems	AT1G27940.1	PGP13	P-glycoprotein 13

## Sheet: B
Gene_id	CC_B_1	CC_B_2	CC_B_3	CC_M_1	CC_M_2	CC_M_3	CC_T_1	CC_T_2	CC_T_3	B1_1	B2_1	B3_1	B1_2	B2_2	B3_2	B1_3	B2_3	B3_3	CC_B	CC_M	CC_T	FS	AD	AB	GO_id	GO_term	KO_id	KO_name	Pathway_id	Pathway_definition		Gene_description	Gene_description2	AT ID	Symbol	Full name
BraA03g012280.3C	33.15	274.02	30.29	0	0	0	0	0	0	0	0	0	0	0	0	0	0	0	112.487	0	0	0	0	0	GO:000573	CC:mitochondrion;	------	------	------	------		not_assigned	not assigned.unknown	AT5G57760.1	0	0
BraA03g022850.3C	16.62	1.32	3.32	0.5	0.23	0.43	0.61	0	0.81	0	0	0	0	0	0	0	0	0	7.08667	0.386667	0.473333	0	0	0	GO:0005975;GO:0016998;GO:0009873;GO:0006032;GO:0005576;GO:0008061;GO:000456	BP:carbohydrate metabolic process;BP:cell wall macromolecule catabolic process;BP:ethylene-activated signaling pathway;BP:chitin catabolic process;CC:extracellular region;MF:chitin binding;MF:chitinase activity;	K01183	E3.2.1.14	map00520	Amino sugar and nucleotide sugar metabolism		#N/A	#N/A	#N/A	DAAR1	#N/A
BraA08g009960.3C	1.68	1.74	9.55	0	0	0	0	0	0	0	0	0	0	0	0	0	0	0	4.32333	0	0	0	0	0	------	------	------	------	------	------		#N/A	#N/A	#N/A	#N/A	#N/A
BraA07g029550.3C	4.55	1.19	1.27	0.47	0.17	0.33	0.75	0.17	0.61	0	0.1	0	0	0	0.54	0.34	0	0	2.33667	0.323333	0.51	0.033333	0.18	0.113333	GO:0006810;GO:000562	BP:transport;CC:intracellular;	------	------	------	------		protein	protein.targeting.nucleus	AT1G71480.1	0	Nuclear transport factor 2 (NTF2) family protein
BraA05g002170.3C	1.26	2.45	1.91	0.5	0.57	0.48	0.38	0.99	0.68	0	0	0	0	0	0	0	0	0.42	1.87333	0.516667	0.683333	0	0	0.14	GO:0016114;GO:0009058;GO:0042432;GO:0016021;GO:001684	BP:terpenoid biosynthetic process;BP:biosynthetic process;BP:indole biosynthetic process;CC:integral component of membrane;MF:strictosidine synthase activity;	K21407	APMAP	------	------		#N/A	#N/A	#N/A	#N/A	#N/A
BraA10g018490.3C	1.13	2.12	2.29	0.83	0.58	0.98	0.41	0.49	0.75	0	0	0	0.27	0	0	0	0	0	1.84667	0.796667	0.55	0	0.09	0	GO:000950	CC:chloroplast;	------	------	------	------		not_assigned	not assigned.unknown	AT5G60720.1	0	Protein of unknown function, DUF547
BraA03g001140.3C	1.87	1.81	1.51	0.38	0.53	0.82	0.23	0.53	0.19	0	0	0	0	0	0	0	0	0	1.73	0.576667	0.316667	0	0	0	GO:0046872;GO:000367	MF:metal ion binding;MF:nucleic acid binding;	------	------	------	------		RNA	RNA.regulation of transcription.C2H2 zinc finger family	AT5G03510.1	0	C2H2-type zinc finger family protein
BraA06g031930.3C	1.02	2.48	1.56	0.16	0.27	0.88	0	0.18	0.32	0	0	0	0	0	0	0	0	0.42	1.68667	0.436667	0.166667	0	0	0.14	GO:0030001;GO:004687	BP:metal ion transport;MF:metal ion binding;	------	------	------	------		metal_handling	metal handling.binding, chelation and storage	AT5G24580.1	0	Heavy metal transport/detoxification superfamily protein
BraA07g000930.3C	1.1	1.36	1.47	0.64	0.69	0.4	0.34	0.68	0.67	0	0	0	0	0	0	0	0	0	1.31	0.576667	0.563333	0	0	0	GO:0006108;GO:0055114;GO:0051287;GO:0004471;GO:004687	BP:malate metabolic process;BP:oxidation-reduction process;MF:NAD binding;MF:malate dehydrogenas;MF:metal ion binding;	K00029	E1.1.1.40, maeB	map00620;map00710	Pyruvate metabolism;Carbon fixation in photosynthetic organisms		TCA	TCA / org. transformation.other organic acid transformaitons.malic	AT2G19900.1	ATNADP-ME1,NADP-ME1	NADP-malic enzyme 1
BraA04g019470.3C	1.03	1.53	1.3	0.5	0.14	0.53	0.45	0.14	0.49	0	0	0	0	0	0	0	0	0	1.28667	0.39	0.36	0	0	0	GO:0009408;GO:0009644;GO:0042542;GO:0016020;GO:000563	BP:response to heat;BP:response to high light intensity;BP:response to hydrogen peroxide;CC:membrane;CC:nucleus;	------	------	------	------		stress	stress.abiotic.heat	AT2G27140.1	0	HSP20-like chaperones superfamily protein
BraA04g031700.3C	1.24	1.16	1.4	0.67	0.62	0.47	0.81	0.8	0.29	0	0	0	0	0	0.12	0.04	0	0	1.26667	0.586667	0.633333	0	0.04	0.013333	GO:0010054;GO:0032259;GO:0016021;GO:0005794;GO:000816	BP:trichoblast differentiation;BP:methylation;CC:integral component of membrane;CC:Golgi apparatus;MF:methyltransferase activity;	------	------	------	------		stress	stress.abiotic.drought/salt	AT2G45750.1	0	S-adenosyl-L-methionine-dependent methyltransferases superfamily protein
BraA03g023380.3C	1.05	1.39	1.25	0.51	0.63	0.48	0.41	0	0.17	0	0	0	0.36	0	0	0	0	0	1.23	0.54	0.193333	0	0.12	0	GO:0005975;GO:0030245;GO:0005576;GO:0008810;GO:000455	BP:carbohydrate metabolic process;BP:cellulose catabolic process;CC:extracellular region;MF:cellulase activity;MF:hydrolase activity, hydrolyzing O-glycosyl compounds;	K01179	E3.2.1.4	map00500	Starch and sucrose metabolism		cell_wall	cell wall.degradation.cellulases and beta -1,4-glucanases	AT2G44570.1	AtGH9B12,GH9B12	glycosyl hydrolase 9B12
BraA04g027410.3C	1.05	1.14	1.23	0.25	0.76	0.82	0.7	0.75	0.41	0	0	0	0	0	0	0	0	0	1.14	0.61	0.62	0	0	0	GO:000563	CC:nucleus;	------	------	------	------		not_assigned	not assigned.unknown	AT2G38820.2	0	Protein of unknown function (DUF506)
BraA05g014990.3C	1.22	1.02	1.09	0.26	0.65	0.39	0.32	0.45	0.66	0	0	0	0	0	0	0	0	0	1.11	0.433333	0.476667	0	0	0	GO:0045017;GO:0010025;GO:0005783;GO:0016021;GO:0047196;GO:000414	BP:glycerolipid biosynthetic process;BP:wax biosynthetic process;CC:endoplasmic reticulum;CC:integral component of membrane;MF:long-chain-alcohol O-fatty-acyltransferase activity;MF:diacylglycerol O-acyltransferase activity;	K15406	WSD1	map00073	Cutin, suberine and wax biosynthesis		ATP_synthesis	mitochondrial electron transport / ATP synthesis.F1-ATPase	AT5G37300.1	WSD1	O-acyltransferase (WSD1-like) family protein

## Sheet: T wiout M
Gene_id	CC_B_1	CC_B_2	CC_B_3	CC_M_1	CC_M_2	CC_M_3	CC_T_1	CC_T_2	CC_T_3	B1_1	B2_1	B3_1	B1_2	B2_2	B3_2	B1_3	B2_3	B3_3	CC_B	CC_M	CC_T	FS	AD	AB	GO_id	GO_term	KO_id	KO_name	Pathway_id	Pathway_definition
BraA02g001590.3C	0.49	0.44	0.48	1.03	0.91	1.46	2.24	3.56	1.2	0	0	0	0	0.26	0	0	0	0	0.47	1.13333	2.33333	0	0.086667	0	GO:0055114;GO:0004497;GO:0016705;GO:0005506;GO:002003	BP:oxidation-reduction process;MF:monooxygenase activity;MF:oxidoreductase activity, acting on paired donors, with incorporation or reduction of molecular oxygen;MF:iron ion binding;MF:heme binding;	------	------	------	------
BraA02g024520.3C	0.84	0.35	0.07	1.22	1.04	0.67	1.02	1.37	1.75	0	0	0	0.08	0	0.08	0	0.27	0.24	0.42	0.976667	1.38	0	0.053333	0.17	GO:0016311;GO:0005982;GO:0005985;GO:0005992;GO:000480	BP:dephosphorylation;BP:starch metabolic process;BP:sucrose metabolic process;BP:trehalose biosynthetic process;MF:trehalose-phosphatase activity;	K01087	otsB	map00500	Starch and sucrose metabolism
BraA02g045000.3C	0.56	0.4	0.81	3.07	4.59	3.2	10.88	2.31	4.88	0	0.69	0	0	0	0	0	0	0	0.59	3.62	6.02333	0.23	0	0	GO:0016311;GO:0005982;GO:0005985;GO:0005992;GO:0046686;GO:000480	BP:dephosphorylation;BP:starch metabolic process;BP:sucrose metabolic process;BP:trehalose biosynthetic process;BP:response to cadmium ion;MF:trehalose-phosphatase activity;	K01087	otsB	map00500	Starch and sucrose metabolism
BraA03g025630.3C	0.75	0.4	0.75	1.55	1.59	1.67	1.56	1.6	1.87	0	0	0	0	0	0	0	0	0	0.633333	1.60333	1.67667	0	0	0	GO:004698	MF:protein dimerization activity;	------	------	------	------
BraA03g029090.3C	0.48	0.35	0.73	0.85	1.31	1.92	1.27	1.07	3.87	0	0	0	0	0	0	0	0	0	0.52	1.36	2.07	0	0	0	GO:0006468;GO:0031348;GO:0016310;GO:0009625;GO:0009862;GO:0016021;GO:0016020;GO:0005886;GO:0030246;GO:0000166;GO:0004674;GO:0004672;GO:000552	BP:protein phosphorylation;BP:negative regulation of defense response;BP:phosphorylation;BP:response to insect;BP:systemic acquired resistance, salicylic acid mediated signaling pathway;CC:integral component of membrane;CC:membrane;CC:plasma membrane;MF:carbohydrate binding;MF:nucleotide binding;MF:protein serine/threonine kinase activity;MF:protein kinase activity;MF:ATP binding;	------	------	------	------
BraA04g027630.3C	0.6	0.29	0.65	2.29	0.87	0.42	4.19	2.22	1.26	0	0	0	0	0	0.08	0	0	0	0.513333	1.19333	2.55667	0	0.026667	0	------	------	------	------	------	------
BraA06g031530.3C	0.78	0.29	0.52	3.85	1.5	2.36	3.05	2.96	2.03	0	0	0	0	0.06	0	0.11	0	0	0.53	2.57	2.68	0	0.02	0.036667	------	------	K00511	SQLE, ERG1	map00100;map00909	Steroid biosynthesis;Sesquiterpenoid and triterpenoid biosynthesis
BraA06g035920.3C	0.54	0.91	0.78	0.96	2.76	3.2	2.42	1.71	3.87	0	0	0	0	0	0	0	0	0	0.743333	2.30667	2.66667	0	0	0	GO:001602	CC:integral component of membrane;	K10532	HGSNAT	map00531	Glycosaminoglycan degradation
BraA08g018660.3C	0.13	0.09	0.45	2.4	4.28	2.54	2.01	3.8	2.03	0	0	0	0	0	0	0	0	0	0.223333	3.07333	2.61333	0	0	0	GO:0006855;GO:0016021;GO:0015297;GO:001523	BP:drug transmembrane transport;CC:integral component of membrane;MF:antiporter activity;MF:drug transmembrane transporter activity;	K03327	TC.MATE, SLC47A, norM, mdtK, dinF	------	------
BraA08g029150.3C	0.29	0	0.32	1.78	1.79	1.21	1.46	1.15	2.77	0	0	0	0	0	0	0	0	0	0.203333	1.59333	1.79333	0	0	0	GO:0016311;GO:001679	BP:dephosphorylation;MF:phosphatase activity;	K13248	PHOSPHO2	map00750	Vitamin B6 metabolism
BraA09g002420.3C	0.93	0	0.15	4.81	3.64	1.24	4.4	5.18	4.09	0	0	0	0	0	0	0	0	0	0.36	3.23	4.55667	0	0	0	------	------	------	------	------	------
BraA09g036790.3C	0.44	0.45	0.54	0.68	0.66	0.68	1.19	1.07	1.2	0	0	0	0	0	0	0	0	0	0.476667	0.673333	1.15333	0	0	0	GO:0055085;GO:0016021;GO:0042626;GO:000552	BP:transmembrane transport;CC:integral component of membrane;MF:ATPase activity, coupled to transmembrane movement of substances;MF:ATP binding;	K05658	ABCB1, CD243	map02010	ABC transporters
BraA10g020330.3C	0.2	0.39	0	0.21	0.46	1.9	1.01	2.25	3.23	0	0.31	0	0	0	0	0	0	0	0.196667	0.856667	2.16333	0.103333	0	0	GO:0006355;GO:0045449;GO:0005634;GO:0005667;GO:0003700;GO:0003677;GO:004698	BP:regulation of transcription, DNA-templated;BP:old GO;CC:nucleus;CC:transcription factor complex;MF:transcription factor activity, sequence-specific DNA binding;MF:DNA binding;MF:protein dimerization activity;	K09264	K09264	------	------
BraA10g020580.3C	0.16	0.34	0.73	3.15	2.1	0.49	3.04	1.9	1.23	0	0	0	0	0.23	0	0	0	0	0.41	1.91333	2.05667	0	0.076667	0	GO:0061077;GO:0009570;GO:004418	BP:chaperone-mediated protein folding;CC:chloroplast stroma;MF:protein binding involved in protein folding;	------	------	------	------
BraA10g022390.3C	0.23	0	0.13	1.57	1.89	1.68	2.17	2.24	2.76	0.19	0	0	0	0.43	0.17	0	0.2	0	0.12	1.71333	2.39	0.063333	0.2	0.066667	------	------	------	------	------	------
BraA10g027630.3C	0.35	0.6	0.76	1.48	2.24	1.08	3.73	2.59	3.9	0	0	0	0	0	0	0	0	0	0.57	1.6	3.40667	0	0	0	GO:0010087;GO:0010305;GO:0010588;GO:0080022;GO:004836	BP:phloem or xylem histogenesis;BP:leaf vascular tissue pattern formation;BP:cotyledon vascular tissue pattern formation;BP:primary root development;BP:shoot system development;	------	------	------	------

## Sheet: B without M
Gene_id	CC_B_1	CC_B_2	CC_B_3	CC_M_1	CC_M_2	CC_M_3	CC_T_1	CC_T_2	CC_T_3	B1_1	B2_1	B3_1	B1_2	B2_2	B3_2	B1_3	B2_3	B3_3	CC_B	CC_M	CC_T	FS	AD	AB	GO_id	GO_term	KO_id	KO_name	Pathway_id	Pathway_definition
BraA01g014360.3C	1.36	1.22	2.22	0.23	1.29	0.47	0	0.5	0.45	0	0	0	0	0	0	0.24	0	0	1.6	0.663333	0.316667	0	0	0.08	GO:0009607;GO:0009750;GO:0006952;GO:0006833;GO:0019344;GO:0042742;GO:0046686;GO:0009651;GO:0005773;GO:000550	BP:response to biotic stimulus;BP:response to fructose;BP:defense response;BP:water transport;BP:cysteine biosynthetic process;BP:defense response to bacterium;BP:response to cadmium ion;BP:response to salt stress;CC:vacuole;MF:copper ion binding;	------	------	------	------
BraA01g042160.3C	1.29	2.96	2.61	1.12	2.5	1.83	0.19	0.53	0.94	0	0	0	0	0	0	0	0	0	2.28667	1.81667	0.553333	0	0	0	GO:0010374;GO:0009913;GO:0005634;GO:0005667;GO:0003700;GO:0045449;GO:0003677;GO:004698	BP:stomatal complex development;BP:epidermal cell differentiation;CC:nucleus;CC:transcription factor complex;MF:transcription factor activity, sequence-specific DNA binding;MF:old GO;MF:DNA binding;MF:protein dimerization activity;	------	------	------	------
BraA02g006220.3C	2.17	1.76	1.49	0.55	1.21	3.75	0	0.4	0.89	0	0	0	0	0	0	0	0	0	1.80667	1.83667	0.43	0	0	0	GO:0019722;GO:0009612;GO:0006355;GO:0045449;GO:0005634;GO:0005667;GO:0043565;GO:000370	BP:calcium-mediated signaling;BP:response to mechanical stimulus;BP:regulation of transcription, DNA-templated;BP:old GO;CC:nucleus;CC:transcription factor complex;MF:sequence-specific DNA binding;MF:transcription factor activity, sequence-specific DNA binding;	------	------	------	------
BraA02g008730.3C	1.03	1.65	1.56	1.23	0	0	0	0	0	0	0	0	0	0	0	0	0	0	1.41333	0.41	0	0	0	0	GO:000950	CC:chloroplast;	------	------	------	------
BraA02g008840.3C	1.17	1.5	1.02	1.66	1.33	1.59	0.17	0.93	0.62	0	0	0	0	0	0	0	0	0	1.23	1.52667	0.573333	0	0	0	GO:0005975;GO:0005576;GO:000455	BP:carbohydrate metabolic process;CC:extracellular region;MF:hydrolase activity, hydrolyzing O-glycosyl compounds;	------	------	------	------
BraA02g016370.3C	1.05	1.06	1.95	0.77	1.14	0.67	0.29	0.55	0.93	0.28	0	0.25	0.91	0.94	0.22	0.96	0.59	0.04	1.35333	0.86	0.59	0.176667	0.69	0.53	GO:0005829;GO:000588	CC:cytosol;CC:plasma membrane;	K19986	EXOC8, SEC84	------	------
BraA02g020430.3C	3.5	5.87	2.19	1.11	1.21	0.54	0.42	1	0.57	0	0	0	0	0	0	0	0	0	3.85333	0.953333	0.663333	0	0	0	GO:0005975;GO:0030245;GO:0005794;GO:0005886;GO:0009505;GO:0009506;GO:0008810;GO:000455	BP:carbohydrate metabolic process;BP:cellulose catabolic process;CC:Golgi apparatus;CC:plasma membrane;CC:plant-type cell wall;CC:plasmodesma;MF:cellulase activity;MF:hydrolase activity, hydrolyzing O-glycosyl compounds;	K01179	E3.2.1.4	map00500	Starch and sucrose metabolism
BraA02g041670.3C	1.57	1.4	2.38	0.9	1.2	0.85	0.7	0.63	0.78	0	0	0	0	0.1	0	0	0	0	1.78333	0.983333	0.703333	0	0.033333	0	GO:0009395;GO:0009737;GO:0016042;GO:0009414;GO:0009651;GO:0046466;GO:0046470;GO:0016020;GO:0070290;GO:0005509;GO:000463	BP:phospholipid catabolic process;BP:response to abscisic acid;BP:lipid catabolic process;BP:response to water deprivation;BP:response to salt stress;BP:membrane lipid catabolic process;BP:phosphatidylcholine metabolic process;CC:membrane;MF:N-acylphosphatidylethanolamine-specific phospholipase D activity;MF:calcium ion binding;MF:phospholipase D activity;	K01115	PLD1_2	map00564;map00565;map04144	Glycerophospholipid metabolism;Ether lipid metabolism;Endocytosis
BraA03g000030.3C	1.3	2.09	1.93	1.09	0.93	1.11	0.35	0.52	0.57	0	0	0	0	0	0	0	0	0	1.77333	1.04333	0.48	0	0	0	GO:0009827;GO:0010089;GO:0030244;GO:0045489;GO:0010014;GO:0045492;GO:0010413;GO:0005794;GO:0016021;GO:0005739;GO:000588	BP:plant-type cell wall modification;BP:xylem development;BP:cellulose biosynthetic process;BP:pectin biosynthetic process;BP:meristem initiation;BP:xylan biosynthetic process;BP:glucuronoxylan metabolic process;CC:Golgi apparatus;CC:integral component of membrane;CC:mitochondrion;CC:plasma membrane;	------	------	------	------
BraA03g001140.3C	1.87	1.81	1.51	0.38	0.53	0.82	0.23	0.53	0.19	0	0	0	0	0	0	0	0	0	1.73	0.576667	0.316667	0	0	0	GO:0046872;GO:000367	MF:metal ion binding;MF:nucleic acid binding;	------	------	------	------
BraA03g012280.3C	33.15	274.02	30.29	0	0	0	0	0	0	0	0	0	0	0	0	0	0	0	112.487	0	0	0	0	0	GO:000573	CC:mitochondrion;	------	------	------	------
BraA03g022850.3C	16.62	1.32	3.32	0.5	0.23	0.43	0.61	0	0.81	0	0	0	0	0	0	0	0	0	7.08667	0.386667	0.473333	0	0	0	GO:0005975;GO:0016998;GO:0009873;GO:0006032;GO:0005576;GO:0008061;GO:000456	BP:carbohydrate metabolic process;BP:cell wall macromolecule catabolic process;BP:ethylene-activated signaling pathway;BP:chitin catabolic process;CC:extracellular region;MF:chitin binding;MF:chitinase activity;	K01183	E3.2.1.14	map00520	Amino sugar and nucleotide sugar metabolism
BraA03g023010.3C	11.41	12.17	15.32	137.13	27.19	0	0	0	0	0	0	0	0	0	0	0	0	0	12.9667	54.7733	0	0	0	0	GO:0016021;GO:000573	CC:integral component of membrane;CC:mitochondrion;	------	------	------	------
BraA03g023380.3C	1.05	1.39	1.25	0.51	0.63	0.48	0.41	0	0.17	0	0	0	0.36	0	0	0	0	0	1.23	0.54	0.193333	0	0.12	0	GO:0005975;GO:0030245;GO:0005576;GO:0008810;GO:000455	BP:carbohydrate metabolic process;BP:cellulose catabolic process;CC:extracellular region;MF:cellulase activity;MF:hydrolase activity, hydrolyzing O-glycosyl compounds;	K01179	E3.2.1.4	map00500	Starch and sucrose metabolism
BraA03g036420.3C	3.07	2.91	3.42	1.75	1.51	0.99	0.71	0.42	0.57	0	0	0	0	0	0	0	0	0	3.13333	1.41667	0.566667	0	0	0	GO:001602	CC:integral component of membrane;	------	------	------	------
BraA03g051750.3C	3.04	3.38	4.15	1.61	1.77	1.39	0.63	0.99	0.68	0	0	0	0	0	0.16	0	0.49	0	3.52333	1.59	0.766667	0	0.053333	0.163333	GO:0009607;GO:0006952;GO:0008219;GO:0016021;GO:0005886;GO:000551	BP:response to biotic stimulus;BP:defense response;BP:cell death;CC:integral component of membrane;CC:plasma membrane;MF:calmodulin binding;	K08472	MLO	------	------
BraA03g057960.3C	2.24	1.49	2.54	1.66	1.69	1.07	0.51	0.64	0.77	0	0	0	0	0	0	0	0	0	2.09	1.47333	0.64	0	0	0	GO:0009733;GO:000573	BP:response to auxin;CC:cytoplasm;	K14487	GH3	map04075	Plant hormone signal transduction
BraA04g013620.3C	1.61	1.75	1.54	0.66	1.56	1.1	0.17	0.59	0.75	0	0	0	0	0	0	0	0.07	0	1.63333	1.10667	0.503333	0	0	0.023333	GO:0052325;GO:0010167;GO:0015706;GO:0042967;GO:0010345;GO:0005737;GO:0050734;GO:001674	BP:cell wall pectin biosynthetic process;BP:response to nitrate;BP:nitrate transport;BP:acyl-carrier-protein biosynthetic process;BP:suberin biosynthetic process;CC:cytoplasm;MF:hydroxycinnamoyltransferase activity;MF:transferase activity, transferring acyl groups other than amino-acyl groups;	K15400	HHT1	map00073	Cutin, suberine and wax biosynthesis
BraA04g019470.3C	1.03	1.53	1.3	0.5	0.14	0.53	0.45	0.14	0.49	0	0	0	0	0	0	0	0	0	1.28667	0.39	0.36	0	0	0	GO:0009408;GO:0009644;GO:0042542;GO:0016020;GO:000563	BP:response to heat;BP:response to high light intensity;BP:response to hydrogen peroxide;CC:membrane;CC:nucleus;	------	------	------	------
BraA04g020240.3C	1.76	2.95	2.21	0.77	0.95	1.45	0.42	0.7	0.55	0	0	0	0	0	0	0	0	0	2.30667	1.05667	0.556667	0	0	0	GO:001602	CC:integral component of membrane;	K15285	SLC35E3	------	------
BraA04g023310.3C	3.07	1.32	6.06	1.57	1.23	1.99	0.29	0	0.06	0	0	0	0	0	0	0	0	0	3.48333	1.59667	0.116667	0	0	0	GO:0080028;GO:0019762;GO:000573	BP:nitrile biosynthetic process;BP:glucosinolate catabolic process;CC:cytoplasm;	------	------	------	------
BraA04g025530.3C	1.36	1.05	1.15	0.59	1.31	0.8	0.95	0.21	0.19	0	0	0	0	0	0	0	0	0	1.18667	0.9	0.45	0	0	0	GO:000827	MF:zinc ion binding;	K19041	RNF38_44	------	------
BraA04g026670.3C	1.05	2.26	1.61	0.64	0.66	1.08	0	0	0	0	0	0	0	0	0	0	0	0	1.64	0.793333	0	0	0	0	------	------	------	------	------	------
BraA04g027270.3C	20.06	6.39	35.06	13.2	11.54	32.1	0	0	0	0	0	0	0	0	0	0	0	0	20.5033	18.9467	0	0	0	0	GO:0006869;GO:0009534;GO:0048046;GO:0005886;GO:0009505;GO:0008289;GO:000551	BP:lipid transport;CC:chloroplast thylakoid;CC:apoplast;CC:plasma membrane;CC:plant-type cell wall;MF:lipid binding;MF:calmodulin binding;	------	------	------	------
BraA04g027410.3C	1.05	1.14	1.23	0.25	0.76	0.82	0.7	0.75	0.41	0	0	0	0	0	0	0	0	0	1.14	0.61	0.62	0	0	0	GO:000563	CC:nucleus;	------	------	------	------
BraA04g031700.3C	1.24	1.16	1.4	0.67	0.62	0.47	0.81	0.8	0.29	0	0	0	0	0	0.12	0.04	0	0	1.26667	0.586667	0.633333	0	0.04	0.013333	GO:0010054;GO:0032259;GO:0016021;GO:0005794;GO:000816	BP:trichoblast differentiation;BP:methylation;CC:integral component of membrane;CC:Golgi apparatus;MF:methyltransferase activity;	------	------	------	------
BraA05g002170.3C	1.26	2.45	1.91	0.5	0.57	0.48	0.38	0.99	0.68	0	0	0	0	0	0	0	0	0.42	1.87333	0.516667	0.683333	0	0	0.14	GO:0016114;GO:0009058;GO:0042432;GO:0016021;GO:001684	BP:terpenoid biosynthetic process;BP:biosynthetic process;BP:indole biosynthetic process;CC:integral component of membrane;MF:strictosidine synthase activity;	K21407	APMAP	------	------
BraA05g004260.3C	2.98	3.24	2.93	1.04	1.04	2.23	0.84	0	0.46	0	0	0	0	0	0	0	0	0	3.05	1.43667	0.433333	0	0	0	GO:0006865;GO:0006857;GO:0055114;GO:0005634;GO:004713	BP:amino acid transport;BP:oligopeptide transport;BP:oxidation-reduction process;CC:nucleus;MF:protein-disulfide reductase activity;	------	------	------	------
BraA05g014990.3C	1.22	1.02	1.09	0.26	0.65	0.39	0.32	0.45	0.66	0	0	0	0	0	0	0	0	0	1.11	0.433333	0.476667	0	0	0	GO:0045017;GO:0010025;GO:0005783;GO:0016021;GO:0047196;GO:000414	BP:glycerolipid biosynthetic process;BP:wax biosynthetic process;CC:endoplasmic reticulum;CC:integral component of membrane;MF:long-chain-alcohol O-fatty-acyltransferase activity;MF:diacylglycerol O-acyltransferase activity;	K15406	WSD1	map00073	Cutin, suberine and wax biosynthesis
BraA05g039640.3C	2.78	2.53	3.09	1.01	1.15	1.17	0.37	0.88	0.54	0	0	0	0	0	0	0	0	0	2.8	1.11	0.596667	0	0	0	GO:0042545;GO:0071555;GO:0045490;GO:0043086;GO:0005618;GO:0005576;GO:0030599;GO:0016788;GO:0045330;GO:000485	BP:cell wall modification;BP:cell wall organization;BP:pectin catabolic process;BP:negative regulation of catalytic activity;CC:cell wall;CC:extracellular region;MF:pectinesterase activity;MF:hydrolase activity, acting on ester bonds;MF:aspartyl esterase activity;MF:enzyme inhibitor activity;	K01051	E3.1.1.11	map00040;map00500	Pentose and glucuronate interconversions;Starch and sucrose metabolism
BraA06g031930.3C	1.02	2.48	1.56	0.16	0.27	0.88	0	0.18	0.32	0	0	0	0	0	0	0	0	0.42	1.68667	0.436667	0.166667	0	0	0.14	GO:0030001;GO:004687	BP:metal ion transport;MF:metal ion binding;	------	------	------	------
BraA06g035830.3C	1.97	2.37	2.4	0.82	1.08	0.58	0.49	0.65	0.51	0.56	0.75	0	0	0.29	0.19	0.04	0	0	2.24667	0.826667	0.55	0.436667	0.16	0.013333	GO:001602	CC:integral component of membrane;	------	------	------	------
BraA06g042460.3C	1.85	3.11	2.7	1.26	1.15	1.45	0.63	0.89	0.73	0	0	0	0	0	0	0.03	0	0	2.55333	1.28667	0.75	0	0	0.01	GO:001602	CC:integral component of membrane;	------	------	------	------
BraA07g000930.3C	1.1	1.36	1.47	0.64	0.69	0.4	0.34	0.68	0.67	0	0	0	0	0	0	0	0	0	1.31	0.576667	0.563333	0	0	0	GO:0006108;GO:0055114;GO:0051287;GO:0004471;GO:004687	BP:malate metabolic process;BP:oxidation-reduction process;MF:NAD binding;MF:malate dehydrogenas;MF:metal ion binding;	K00029	E1.1.1.40, maeB	map00620;map00710	Pyruvate metabolism;Carbon fixation in photosynthetic organisms
BraA07g013300.3C	5.61	24.99	10.49	0	1.95	4.26	0	0	0	0	0	0	0	0	0	0	0	0	13.6967	2.07	0	0	0	0	GO:004698	MF:protein dimerization activity;	------	------	------	------
BraA07g014130.3C	2.63	1.85	1.8	1.73	1.07	0.98	0	0.42	0.19	0	0	0	0	0	0	0	0	0	2.09333	1.26	0.203333	0	0	0	GO:001602	CC:membrane;	------	------	------	------
BraA07g020430.3C	1.83	1.08	2.91	0.67	0.37	1.73	0.2	0.55	0.33	0	0	0	0	0	0	0	0	0	1.94	0.923333	0.36	0	0	0	GO:0006355;GO:0006351;GO:0005634;GO:000367	BP:regulation of transcription, DNA-templated;BP:transcription, DNA-templated;CC:nucleus;MF:DNA binding;	------	------	------	------
BraA07g029550.3C	4.55	1.19	1.27	0.47	0.17	0.33	0.75	0.17	0.61	0	0.1	0	0	0	0.54	0.34	0	0	2.33667	0.323333	0.51	0.033333	0.18	0.113333	GO:0006810;GO:000562	BP:transport;CC:intracellular;	------	------	------	------
BraA07g037840.3C	2.81	2.96	3.15	1.38	1.75	0.77	0.37	0.36	0.32	0	0	0	0.45	0.47	0	0.12	0.62	0	2.97333	1.3	0.35	0	0.306667	0.246667	GO:0006355;GO:0005634;GO:0003700;GO:004698	BP:regulation of transcription, DNA-templated;CC:nucleus;MF:transcription factor activity, sequence-specific DNA binding;MF:protein dimerization activity;	------	------	------	------
BraA07g042430.3C	1.08	1.7	1.5	0.41	0.59	1.4	0.5	0.77	0.17	0	0	0	0	0.28	0	0	0.13	0	1.42667	0.8	0.48	0	0.093333	0.043333	------	------	------	------	------	------
BraA08g005400.3C	1.75	2.43	3.08	1.46	2.26	2.11	0.88	0.52	0.72	0	0	0	0	0.52	0	0	0	0.18	2.42	1.94333	0.706667	0	0.173333	0.06	GO:0005634;GO:000367	CC:nucleus;MF:DNA binding;	------	------	------	------
BraA08g009960.3C	1.68	1.74	9.55	0	0	0	0	0	0	0	0	0	0	0	0	0	0	0	4.32333	0	0	0	0	0	------	------	------	------	------	------
BraA08g014920.3C	3.4	1.45	2.61	0.4	0.67	1.18	0.6	0.89	0.29	0.27	0.19	0.52	0	0	0.24	0.68	1	0	2.48667	0.75	0.593333	0.326667	0.08	0.56	GO:0080024;GO:0080026;GO:0048767;GO:0055114;GO:0005777;GO:001649	BP:indolebutyric acid metabolic process;BP:response to indolebutyric acid;BP:root hair elongation;BP:oxidation-reduction process;CC:peroxisome;MF:oxidoreductase activity;	K11147	DHRS4	map04146	Peroxisome
BraA08g020810.3C	1.85	1.82	1.6	1.03	0.96	0.94	0.27	0.4	0.85	0	0	0	0	0	0	0	0	0	1.75667	0.976667	0.506667	0	0	0	GO:0019430;GO:0055114;GO:0005737;GO:000479	BP:removal of superoxide radicals;BP:oxidation-reduction process;CC:cytoplasm;MF:thioredoxin-disulfide reductase activity;	K00384	trxB, TRR	map00240;map00450	Pyrimidine metabolism;Selenocompound metabolism
BraA08g033300.3C	1.4	1.36	1.76	0.6	1.45	0.45	0.72	0.76	0.5	0	0	0	0	0	0	0.2	0	0.41	1.50667	0.833333	0.66	0	0	0.203333	------	------	------	------	------	------
BraA09g020770.3C	1.61	1.05	1.7	0.66	1.07	0.77	0.32	0.41	0.64	0.11	0.01	0.03	0.03	0.03	0	0.02	0	0	1.45333	0.833333	0.456667	0.05	0.02	0.006667	GO:0098655;GO:0030001;GO:0016021;GO:0005507;GO:0019829;GO:000016	BP:cation transmembrane transport;BP:metal ion transport;CC:integral component of membrane;MF:copper ion binding;MF:cation-transporting ATPase activity;MF:nucleotide binding;	K17686	copA, ATP7	map04016	MAPK signaling pathway - plant
BraA09g051380.3C	1.35	1.97	1.19	0.24	0.63	2.37	0.05	0.31	0.74	0	0	0	0	0	0	0	0	0	1.50333	1.08	0.366667	0	0	0	GO:0010154;GO:0055114;GO:0016021;GO:0004497;GO:0019825;GO:0020037;GO:0016705;GO:000550	BP:fruit development;BP:oxidation-reduction process;CC:integral component of membrane;MF:monooxygenase activity;MF:oxygen binding;MF:heme binding;MF:oxidoreductase activity, acting on paired donors, with incorporation or reduction of molecular oxygen;MF:iron ion binding;	------	------	------	------
BraA09g053400.3C	2.39	1.32	6.21	3.5	4.98	4.53	0.16	0.15	0.26	0	0	0	0	0.24	0	0	0	0	3.30667	4.33667	0.19	0	0.08	0	GO:0006655;GO:0016124;GO:0015995;GO:0006636;GO:0016121;GO:0010304;GO:0019288;GO:0006098;GO:0055114;GO:0009414;GO:0016117;GO:0005794;GO:0005774;GO:0005886;GO:0009506;GO:0016702;GO:004554	BP:phosphatidylglycerol biosynthetic process;BP:xanthophyll catabolic process;BP:chlorophyll biosynthetic process;BP:unsaturated fatty acid biosynthetic process;BP:carotene catabolic process;BP:PSII associated light-harvesting complex II catabolic process;BP:isopentenyl diphosphate biosynthetic process, methylerythritol 4-phosphate pathway;BP:pentose-phosphate shunt;BP:oxidation-reduction process…	K11159	K11159	------	------
BraA09g053410.3C	1.19	1.45	4.75	1.32	2.13	2.61	0	0.16	0	0	0	0	0	0	0.34	0	0	0	2.46333	2.02	0.053333	0	0.113333	0	GO:0016124;GO:0016121;GO:0055114;GO:0005794;GO:0005774;GO:0005886;GO:0009506;GO:0016702;GO:004554	BP:xanthophyll catabolic process;BP:carotene catabolic process;BP:oxidation-reduction process;CC:Golgi apparatus;CC:vacuolar membrane;CC:plasma membrane;CC:plasmodesma;MF:oxidoreductase activity, acting on single donors with incorporation of molecular oxygen, incorporation of two atoms of oxygen;MF:9-cis-epoxycarotenoid dioxygenase activity;	K11159	K11159	------	------
BraA09g059180.3C	1.75	1.31	1.83	0.79	1.33	0.84	0.32	0.15	0.26	0	0	0	0.9	0	0	0.29	0.19	0	1.63	0.986667	0.243333	0	0.3	0.16	GO:0055114;GO:001602	BP:oxidation-reduction process;CC:integral component of membrane;	K08360	CYB561	------	------
BraA09g064480.3C	1.55	3.57	2.79	0.28	0.45	1.31	0.34	0.95	0.78	0	0	0	0	0	0	0	0	0	2.63667	0.68	0.69	0	0	0	GO:0042545;GO:0005982;GO:0005985;GO:0045490;GO:0005618;GO:0005576;GO:0009505;GO:0030599;GO:004533	BP:cell wall modification;BP:starch metabolic process;BP:sucrose metabolic process;BP:pectin catabolic process;CC:cell wall;CC:extracellular region;CC:plant-type cell wall;MF:pectinesterase activity;MF:aspartyl esterase activity;	------	------	------	------
BraA09g065550.3C	4.15	3.86	4.76	2.08	2.33	3.45	0.42	0.51	0.45	0	0	0	0	0	0.42	0	0.33	0	4.25667	2.62	0.46	0	0.14	0.11	GO:0009407;GO:0006749;GO:0006803;GO:0005737;GO:000436	BP:toxin catabolic process;BP:glutathione metabolic process;BP:obsolete glutathione conjugation reaction;CC:cytoplasm;MF:glutathione transferase activity;	K00799	GST, gst	map00480	Glutathione metabolism
BraA10g018490.3C	1.13	2.12	2.29	0.83	0.58	0.98	0.41	0.49	0.75	0	0	0	0.27	0	0	0	0	0	1.84667	0.796667	0.55	0	0.09	0	GO:000950	CC:chloroplast;	------	------	------	------
BraA10g032820.3C	1.97	5.39	2.46	1.09	3.46	1.94	0.68	0.64	0.59	0	0	0	0	0	0	0.38	0	0	3.27333	2.16333	0.636667	0	0	0.126667	GO:0000278;GO:0016310;GO:0007165;GO:0006470;GO:0009934;GO:0006396;GO:0042742;GO:0008287;GO:0016020;GO:0005576;GO:0005886;GO:0043169;GO:0016787;GO:0004722;GO:0004721;GO:0019901;GO:004687	BP:mitotic cell cycle;BP:phosphorylation;BP:signal transduction;BP:protein dephosphorylation;BP:regulation of meristem structural organization;BP:RNA processing;BP:defense response to bacterium;CC:protein serine/threonine phosphatase complex;CC:membrane;CC:extracellular region;CC:plasma membrane;MF:cation binding;MF:hydrolase activity;MF:protein serine/threonine phosphatase activity;MF:phosphopro…	K01090	E3.1.3.16	------	------
BraA10g033200.3C	2.23	2.38	4.98	1.97	0.97	4.54	0	0	0.87	0	0	0	0	0	0	0	0	0	3.19667	2.49333	0.29	0	0	0	GO:0005634;GO:000551	CC:nucleus;MF:protein binding;	------	------	------	------
