# Supplementary material for: Transcriptomic analyses to summarize gene expression patterns that occur during leaf initiation of Chinese cabbage
Source: Hortic Res. 2024 Feb 28;11(4):uhae059. doi: 10.1093/hr/uhae059 (PMC11059812; doi:10.1093/hr/uhae059)
Supplement: Web_Material_uhae059 [file web_material_uhae059.zip › Table S2-old.xls]

## Sheet: AB
Gene_id	B1_1	B1_2	B1_3	B2_1	B2_2	B2_3	B3_1	B3_2	B3_3	SAM	AD	AB	GO_id	GO_term
BraA03g017900.3C	31.75	940.85	3356.02	22.51	1125.55	4095.08	60.15	1695.32	3531.92	38.1367	1253.91	3661.01	GO:000563	CC:nucleus;
BraA01g012680.3C	142.9	1362.66	4616.22	32.3	617.58	2111.55	107.86	1903.85	3471.96	94.3533	1294.7	3399.91	GO:0006804;GO:0070838;GO:0009750;GO:0019761;GO:0098869;GO:0019344;GO:0006833;GO:0042744;GO:0030003;GO:0009651;GO:0006979;GO:0055114;GO:0005576;GO:0020037;GO:0004601;GO:004687	BP:obsolete peroxidase reaction;BP:divalent metal ion transport;BP:response to fructose;BP:glucosinolate biosynthetic process;BP:cellular oxidant detoxification;BP:cysteine biosynthetic process;BP:water transport;BP:hydrogen peroxide catabolic process;BP:cellular cation homeostasis;BP:response to salt stress;BP:response to oxidative stress;BP:oxidation-reduction process;CC:extracellular region;MF…
BraA05g036160.3C	331.26	560.46	1317.39	283.46	659.19	2116.47	376.7	824.57	1186.5	330.473	681.407	1540.12	GO:0046916;GO:0030001;GO:0005737;GO:0000785;GO:0046914;GO:004687	BP:cellular transition metal ion homeostasis;BP:metal ion transport;CC:cytoplasm;CC:chromatin;MF:transition metal ion binding;MF:metal ion binding;
BraA04g030760.3C	302.18	10.75	758.43	132.99	3.4	366.71	306.45	10.99	821.82	247.207	8.38	648.987	GO:0010154;GO:0010159;GO:0010158;GO:0010093;GO:0007275;GO:0010450;GO:0009933;GO:000990	BP:fruit development;BP:specification of animal organ position;BP:abaxial cell fate specification;BP:specification of floral organ identity;BP:multicellular organism development;BP:inflorescence meristem growth;BP:meristem structural organization;BP:regulation of flower development;
MSTRG.7567	29.72	120.47	452.6	55.51	211.95	493.18	69.08	191.95	403.91	51.4367	174.79	449.897	------	------
BraA10g009750.3C	2.06	71.28	446.96	2.63	57.2	222.58	4.16	166.31	623.18	2.95	98.2633	430.907	------	------
BraA10g022040.3C	11.61	106.15	382.59	10.6	182.67	430.33	1.91	177.95	405.6	8.04	155.59	406.173	GO:0009733;GO:000573	BP:response to auxin;CC:mitochondrion;
BraA07g030680.3C	2.53	94.04	323.59	3.28	134.54	453.69	7.07	155.75	366.86	4.29333	128.11	381.38	------	------
MSTRG.30428	14.75	74.16	405.16	1.59	46.18	495.3	4.92	39.3	242.27	7.08667	53.2133	380.91	------	------
BraA02g043630.3C	78.7	125.99	503.93	34.65	59.87	213.91	58.94	113.21	355.2	57.43	99.69	357.68	GO:0005982;GO:0043086;GO:0005985;GO:0004857;GO:003059	BP:starch metabolic process;BP:negative regulation of catalytic activity;BP:sucrose metabolic process;MF:enzyme inhibitor activity;MF:pectinesterase activity;
BraA07g004900.3C	19.65	104.75	346.6	29.3	123.84	318.56	12.39	183.95	379.35	20.4467	137.513	348.17	------	------
BraA04g028950.3C	46.64	50.47	211.54	20.86	103.59	442.36	33.71	77	333.02	33.7367	77.02	328.973	GO:0009414;GO:0009409;GO:0006972;GO:0010951;GO:0006979;GO:0016021;GO:0005576;GO:000486	BP:response to water deprivation;BP:response to cold;BP:hyperosmotic response;BP:negative regulation of endopeptidase activity;BP:response to oxidative stress;CC:integral component of membrane;CC:extracellular region;MF:cysteine-type endopeptidase inhibitor activity;
BraA07g028060.3C	106.02	161.19	326.89	94.81	73.35	172.53	83.65	173.27	486.11	94.8267	135.937	328.51	GO:0000160;GO:0016021;GO:000562	BP:phosphorelay signal transduction system;CC:integral component of membrane;CC:intracellular;
BraA09g059130.3C	154.91	58.88	326.12	156.89	107.67	356.64	135.1	57.14	278.35	148.967	74.5633	320.37	GO:0010589;GO:0045893;GO:0001708;GO:0005737;GO:0005634;GO:000367	BP:leaf proximal/distal pattern formation;BP:positive regulation of transcription, DNA-templated;BP:cell fate specification;CC:cytoplasm;CC:nucleus;MF:DNA binding;
BraA05g003910.3C	4.95	29.68	264.22	0.24	45.41	391.25	2.22	46.67	291.41	2.47	40.5867	315.627	GO:0032259;GO:0018708;GO:000875	BP:methylation;MF:thiol S-methyltransferase activity;MF:S-adenosylmethionine-dependent methyltransferase activity;
BraA02g034070.3C	14.5	16	266.56	2.52	20.73	317.82	2.87	22.46	318.33	6.63	19.73	300.903	GO:0042545;GO:0016572;GO:0005985;GO:0045490;GO:0005982;GO:0005618;GO:0016021;GO:0005576;GO:0009505;GO:0030599;GO:004533	BP:cell wall modification;BP:histone phosphorylation;BP:sucrose metabolic process;BP:pectin catabolic process;BP:starch metabolic process;CC:cell wall;CC:integral component of membrane;CC:extracellular region;CC:plant-type cell wall;MF:pectinesterase activity;MF:aspartyl esterase activity;
MSTRG.28195	5.55	63.2	180.81	1.16	117.07	432.87	1.31	76.96	286.54	2.67333	85.7433	300.073	------	------
BraA03g009770.3C	15.84	140.13	378.92	0.68	95.2	193.37	4.54	116.93	306.25	7.02	117.42	292.847	GO:0005982;GO:0005985;GO:0043086;GO:0009507;GO:0046910;GO:0030599;GO:000485	BP:starch metabolic process;BP:sucrose metabolic process;BP:negative regulation of catalytic activity;CC:chloroplast;MF:pectinesterase inhibitor activity;MF:pectinesterase activity;MF:enzyme inhibitor activity;
BraA05g011140.3C	5.12	43.67	227.78	8.97	49.05	228.71	42.88	108.49	356.48	18.99	67.07	270.99	------	------
BraA03g047620.3C	106.02	18.1	231.69	151.91	34.57	329.28	89.95	27.99	227.12	115.96	26.8867	262.697	------	------
BraA03g054850.3C	26.65	100.09	489.3	0.94	26.08	70.46	9.92	61.44	212.77	12.5033	62.5367	257.51	------	------
BraA01g014290.3C	0.14	33.49	186.84	0.79	61.35	316.72	0	36.31	134.96	0.31	43.7167	212.84	GO:0006546;GO:0000162;GO:0006636;GO:0006733;GO:0030154;GO:0019288;GO:0009108;GO:0009106;GO:0009737;GO:0009821;GO:0006560;GO:0006522;GO:0009965;GO:0009611;GO:0006525;GO:0019761;GO:0009094;GO:0010188;GO:0006766;GO:0009058;GO:0009117;GO:0045893;GO:0042538;GO:0006520;GO:0006571;GO:0009753;GO:0009695;GO:0006555;GO:0015976;GO:0006534;GO:0006536;GO:0006531;GO:0006103;GO:0006107;GO:0048046;GO:0005773;GO:…	BP:glycine catabolic process;BP:tryptophan biosynthetic process;BP:unsaturated fatty acid biosynthetic process;BP:oxidoreduction coenzyme metabolic process;BP:cell differentiation;BP:isopentenyl diphosphate biosynthetic process, methylerythritol 4-phosphate pathway;BP:coenzyme biosynthetic process;BP:lipoate metabolic process;BP:response to abscisic acid;BP:alkaloid biosynthetic process;BP:prolin…
BraA09g044180.3C	1.33	25.09	185.99	1.92	31.64	186.11	13.68	34.55	229.1	5.64333	30.4267	200.4	GO:000367	MF:DNA binding;
BraA07g030530.3C	3.18	47.18	165	0.98	41.31	186.83	0.93	67.84	199.84	1.69667	52.11	183.89	------	------
BraA05g001680.3C	0.72	58.79	196.27	0	60.85	205.97	0	43.69	126.64	0.24	54.4433	176.293	GO:0008152;GO:0005634;GO:0046983;GO:001659	BP:metabolic process;CC:nucleus;MF:protein dimerization activity;MF:amino acid binding;
BraA01g015820.3C	111.25	38.4	200.81	61.7	17.63	95.13	59.07	38.61	218.96	77.34	31.5467	171.633	GO:0007623;GO:0010193;GO:0019430;GO:0046688;GO:0046686;GO:0009642;GO:0055114;GO:0009579;GO:0009941;GO:0005739;GO:0005886;GO:0005507;GO:0004784;GO:004687	BP:circadian rhythm;BP:response to ozone;BP:removal of superoxide radicals;BP:response to copper ion;BP:response to cadmium ion;BP:response to light intensity;BP:oxidation-reduction process;CC:thylakoid;CC:chloroplast envelope;CC:mitochondrion;CC:plasma membrane;MF:copper ion binding;MF:superoxide dismutase activity;MF:metal ion binding;
BraA03g023630.3C	120.3	0.69	225.73	40.49	0.05	79.28	84.22	0.46	198.74	81.67	0.4	167.917	GO:0009793;GO:0045449;GO:0048481;GO:0010027;GO:0007275;GO:0009944;GO:0010162;GO:0010103;GO:0009845;GO:0009909;GO:0010450;GO:0016226;GO:0010228;GO:0009737;GO:0010159;GO:0010158;GO:0010093;GO:0006333;GO:0009933;GO:0005634;GO:0005667;GO:0003700;GO:000551	BP:embryo development ending in seed dormancy;BP:old GO;BP:plant ovule development;BP:thylakoid membrane organization;BP:multicellular organism development;BP:polarity specification of adaxial/abaxial axis;BP:seed dormancy process;BP:stomatal complex morphogenesis;BP:seed germination;BP:regulation of flower development;BP:inflorescence meristem growth;BP:iron-sulfur cluster assembly;BP:vegetative…
BraA05g002200.3C	157.5	70.17	184.1	267.84	62.78	184.34	259.04	65.56	134.46	228.127	66.17	167.633	GO:0005886;GO:000550	CC:plasma membrane;MF:calcium ion binding;
BraA08g002240.3C	0.11	30.16	140.21	0.46	49.6	202.64	0.88	53.95	143.41	0.483333	44.57	162.087	------	------
BraA03g052350.3C	15.59	76.77	191.18	8.84	48.32	119.42	10.9	55.13	158.22	11.7767	60.0733	156.273	GO:0005982;GO:0005985;GO:0043086;GO:0009641;GO:0046910;GO:0030599;GO:000485	BP:starch metabolic process;BP:sucrose metabolic process;BP:negative regulation of catalytic activity;BP:shade avoidance;MF:pectinesterase inhibitor activity;MF:pectinesterase activity;MF:enzyme inhibitor activity;
BraA02g035910.3C	75.19	47.4	168.3	58.7	38.66	115.96	103.6	46.29	168.65	79.1633	44.1167	150.97	GO:0009664;GO:0005618;GO:0016020;GO:000557	BP:plant-type cell wall organization;CC:cell wall;CC:membrane;CC:extracellular region;
BraA08g015730.3C	10.03	30.22	99.89	0.8	81.63	195.37	4.55	53.31	150.38	5.12667	55.0533	148.547	GO:000973	BP:response to auxin;
BraA09g062760.3C	27.75	62.39	139.06	3.78	64.39	139.44	12.2	72.55	159.07	14.5767	66.4433	145.857	GO:0010158;GO:0007275;GO:0005634;GO:0045449;GO:0005667;GO:000370	BP:abaxial cell fate specification;BP:multicellular organism development;CC:nucleus;CC:old GO;CC:transcription factor complex;MF:transcription factor activity, sequence-specific DNA binding;
BraA03g029130.3C	75	17.05	151.22	88.13	13.08	154.77	21.64	6.3	96.76	61.59	12.1433	134.25	GO:0006612;GO:0010363;GO:0030968;GO:0009862;GO:0009738;GO:0000165;GO:0009611;GO:0000302;GO:0050832;GO:0031348;GO:0016036;GO:0009867;GO:0009409;GO:0042631;GO:0019375;GO:0043069;GO:0009793;GO:000950	BP:protein targeting to membrane;BP:regulation of plant-type hypersensitive response;BP:endoplasmic reticulum unfolded protein response;BP:systemic acquired resistance, salicylic acid mediated signaling pathway;BP:abscisic acid-activated signaling pathway;BP:MAPK cascade;BP:response to wounding;BP:response to reactive oxygen species;BP:defense response to fungus;BP:negative regulation of defense …
BraA02g018930.3C	11.44	60.68	143.03	6.63	53.26	121.11	5.63	57.59	137	7.9	57.1767	133.713	GO:0009735;GO:0008152;GO:001659	BP:response to cytokinin;BP:metabolic process;MF:amino acid binding;
BraA06g025890.3C	0	18.31	115.43	0	27.89	175.12	2.1	13.05	104.63	0.7	19.75	131.727	------	------
BraA02g011080.3C	21.35	9.43	129.38	3.24	23.99	207.61	11.32	11.06	51.47	11.97	14.8267	129.487	GO:0006869;GO:000828	BP:lipid transport;MF:lipid binding;
BraA05g025150.3C	24.94	47.44	140.45	6.69	30.76	80.02	17.64	77.08	161.06	16.4233	51.76	127.177	------	------
BraA02g005890.3C	3.99	0	137.94	0.78	0	38.2	0.73	0	202.09	1.83333	0	126.077	GO:0048510;GO:0009640;GO:0005773;GO:0005634;GO:0005667;GO:0003700;GO:0045449;GO:0003677;GO:004698	BP:regulation of timing of transition from vegetative to reproductive phase;BP:photomorphogenesis;CC:vacuole;CC:nucleus;CC:transcription factor complex;MF:transcription factor activity, sequence-specific DNA binding;MF:old GO;MF:DNA binding;MF:protein dimerization activity;
BraA05g037760.3C	94.8	67.18	175.47	67.98	25.8	77.92	95	51.83	124.65	85.9267	48.27	126.013	------	------
BraA10g013290.3C	0	47.35	134.41	0.36	34.03	103.38	0.48	44.06	119.8	0.28	41.8133	119.197	GO:0009867;GO:0009595;GO:0010310;GO:0010363;GO:0006869;GO:0009862;GO:0006612;GO:0000165;GO:0009697;GO:0050832;GO:0031348;GO:0043900;GO:0042742;GO:0010200;GO:0005576;GO:000828	BP:jasmonic acid mediated signaling pathway;BP:detection of biotic stimulus;BP:regulation of hydrogen peroxide metabolic process;BP:regulation of plant-type hypersensitive response;BP:lipid transport;BP:systemic acquired resistance, salicylic acid mediated signaling pathway;BP:protein targeting to membrane;BP:MAPK cascade;BP:salicylic acid biosynthetic process;BP:defense response to fungus;BP:neg…
BraA02g018410.3C	12.84	18.7	135.52	2.3	7.28	72.45	3.74	26.02	148.34	6.29333	17.3333	118.77	GO:0048443;GO:0009887;GO:004687	BP:stamen development;BP:animal organ morphogenesis;MF:metal ion binding;
BraA06g039430.3C	10.48	44.04	117.74	12.12	42.67	85.51	8.56	56.82	122.19	10.3867	47.8433	108.48	GO:0009664;GO:0005618;GO:0016020;GO:000557	BP:plant-type cell wall organization;CC:cell wall;CC:membrane;CC:extracellular region;
BraA03g016820.3C	18.33	51.92	145.84	11.7	17.43	79.14	9.35	24.74	89.97	13.1267	31.3633	104.983	GO:0006804;GO:0098869;GO:0006749;GO:0006979;GO:0055114;GO:0005886;GO:000460	BP:obsolete peroxidase reaction;BP:cellular oxidant detoxification;BP:glutathione metabolic process;BP:response to oxidative stress;BP:oxidation-reduction process;CC:plasma membrane;MF:glutathione peroxidase activity;
BraA08g033150.3C	15.32	26.76	95.91	3.19	19.92	137.39	4.83	14.61	79.73	7.78	20.43	104.343	GO:000727	BP:multicellular organism development;
BraA03g011030.3C	23.21	26.86	104.89	38.19	21.81	59.25	33.04	30.03	143.5	31.48	26.2333	102.547	GO:0016021;GO:0005634;GO:0005739;GO:000578	CC:integral component of membrane;CC:nucleus;CC:mitochondrion;CC:endoplasmic reticulum;
BraA05g039270.3C	5.12	19.38	93.2	4.77	30.74	147.2	3.03	21.18	65.1	4.30667	23.7667	101.833	------	------
BraA09g025630.3C	68.22	34.78	78.6	46.02	41.45	113.98	76.66	51.17	111.75	63.6333	42.4667	101.443	------	------
BraA06g030090.3C	26.24	35.37	77.27	54.21	39.55	120.36	10.22	42.54	105.14	30.2233	39.1533	100.923	------	------
BraA01g037900.3C	22.26	0.71	73.58	1.86	0.64	62.18	12.84	0.2	163.96	12.32	0.516667	99.9067	GO:0006952;GO:0009807;GO:000950	BP:defense response;BP:lignan biosynthetic process;CC:chloroplast;
BraA07g020800.3C	3.25	32.19	97.53	0	30.06	121.56	1.13	20.95	77.62	1.46	27.7333	98.9033	------	------
BraA09g013000.3C	19.91	31.06	94.39	25.77	28.44	106.93	18.63	38.38	88.1	21.4367	32.6267	96.4733	------	------
BraA09g011200.3C	196.49	37.37	81.06	121.68	45.86	130.67	226.9	35.76	74.6	181.69	39.6633	95.4433	GO:000569	CC:chromosome;
BraA05g028160.3C	6.04	12.87	67.47	9.28	32.68	167.19	15.54	21.68	47.19	10.2867	22.41	93.95	------	------
BraA06g041070.3C	20.15	21.32	72.07	3.7	20.97	73.29	2.95	30.46	129.68	8.93333	24.25	91.68	GO:0042545;GO:0045490;GO:0005618;GO:0016021;GO:0030599;GO:004533	BP:cell wall modification;BP:pectin catabolic process;CC:cell wall;CC:integral component of membrane;MF:pectinesterase activity;MF:aspartyl esterase activity;
BraA01g018910.3C	101.5	40.73	93.48	61.56	27.89	56.66	64.79	50.5	114.36	75.95	39.7067	88.1667	GO:0046658;GO:001602	CC:anchored component of plasma membrane;CC:integral component of membrane;
BraA03g025390.3C	4.83	1.21	88.55	2.64	1.19	105.79	7.02	0.76	68.95	4.83	1.05333	87.7633	GO:0030154;GO:0009965;GO:0006333;GO:0045449;GO:0045893;GO:0006417;GO:0007275;GO:0009657;GO:0005634;GO:0005667;GO:000370	BP:cell differentiation;BP:leaf morphogenesis;BP:chromatin assembly or disassembly;BP:old GO;BP:positive regulation of transcription, DNA-templated;BP:regulation of translation;BP:multicellular organism development;BP:plastid organization;CC:nucleus;CC:transcription factor complex;MF:transcription factor activity, sequence-specific DNA binding;
BraA06g005580.3C	41.76	36.76	83.09	28.55	39.55	80.16	32.75	47.09	98.17	34.3533	41.1333	87.14	GO:001602	CC:integral component of membrane;
BraA05g003010.3C	34.15	29.52	95.44	32.78	20.46	80.1	28.53	24.34	74.02	31.82	24.7733	83.1867	GO:0005773;GO:000950	CC:vacuole;CC:plasmodesma;
BraA08g020660.3C	20.55	29.42	67.77	19.05	33.94	107.79	19.4	34.93	68.9	19.6667	32.7633	81.4867	------	------
BraA07g033910.3C	7.3	1.62	63.87	0.37	1.04	119.13	2.33	2.13	57.46	3.33333	1.59667	80.1533	------	------
BraA05g007910.3C	0.9	4.01	69.4	0.13	3.67	88.32	1.5	6.68	69.72	0.843333	4.78667	75.8133	GO:0009831;GO:0009826;GO:0009739;GO:0009828;GO:0009664;GO:0006949;GO:0010114;GO:0005618;GO:0016020;GO:000557	BP:plant-type cell wall modification involved in multidimensional cell growth;BP:unidimensional cell growth;BP:response to gibberellin;BP:plant-type cell wall loosening;BP:plant-type cell wall organization;BP:syncytium formation;BP:response to red light;CC:cell wall;CC:membrane;CC:extracellular region;
BraA07g018560.3C	8.68	1.1	71.9	0	0.61	92.88	2.08	1.22	59.02	3.58667	0.976667	74.6	------	------
BraA09g036360.3C	3.08	19.53	60.66	1.94	15.53	60.37	7.75	35.4	96.01	4.25667	23.4867	72.3467	------	------
BraA04g024340.3C	4.39	3.13	51.75	8.38	0.43	105.98	7.74	0.67	58.6	6.83667	1.41	72.11	GO:0006355;GO:0009908;GO:0005634;GO:0003700;GO:0003677;GO:004687	BP:regulation of transcription, DNA-templated;BP:flower development;CC:nucleus;MF:transcription factor activity, sequence-specific DNA binding;MF:DNA binding;MF:metal ion binding;
BraA09g001040.3C	18.79	25.54	75.95	16.64	21.81	61.73	25.45	35.04	76.05	20.2933	27.4633	71.2433	GO:0016021;GO:001602	CC:integral component of membrane;CC:membrane;
BraA06g007570.3C	1.49	25.87	55.94	0.73	27.26	114.99	0.37	13.14	41.9	0.863333	22.09	70.9433	------	------
BraA05g041250.3C	13.92	6.72	69.4	4.42	5.4	65.81	17.23	7.76	69.04	11.8567	6.62667	68.0833	------	------
BraA05g032440.3C	1.41	23.14	67.02	0.3	26.33	60.11	0.04	33.02	67.48	0.583333	27.4967	64.87	GO:0055114;GO:0016021;GO:0004497;GO:0020037;GO:0016705;GO:000550	BP:oxidation-reduction process;CC:integral component of membrane;MF:monooxygenase activity;MF:heme binding;MF:oxidoreductase activity, acting on paired donors, with incorporation or reduction of molecular oxygen;MF:iron ion binding;
BraA08g034980.3C	17.3	4.39	46.49	10.1	5.25	96.68	9.05	4.23	44.07	12.15	4.62333	62.4133	GO:0006355;GO:0009734;GO:000563	BP:regulation of transcription, DNA-templated;BP:auxin-activated signaling pathway;CC:nucleus;
MSTRG.13885	13.37	0	47.19	8.02	0	68.3	15.76	0	70.45	12.3833	0	61.98	------	------
BraA01g034680.3C	2.67	25.56	83.77	0.15	27.85	54.42	3.76	30.74	46.84	2.19333	28.05	61.6767	GO:0005975;GO:0022626;GO:0009505;GO:0009507;GO:0080079;GO:0080083;GO:0047668;GO:0080081;GO:0004567;GO:0004553;GO:008008	BP:carbohydrate metabolic process;CC:cytosolic ribosome;CC:plant-type cell wall;CC:chloroplast;MF:cellobiose glucosidase activity;MF:beta-gentiobiose beta-glucosidase activity;MF:amygdalin beta-glucosidase activity;MF:4-methylumbelliferyl-beta-D-glucopyranoside beta-glucosidase activity;MF:beta-mannosidase activity;MF:hydrolase activity, hydrolyzing O-glycosyl compounds;MF:esculin beta-glucosidas…
BraA04g026520.3C	0	0	22.3	0	0	131.51	0.06	0	26.03	0.02	0	59.9467	GO:0009058;GO:000382	BP:biosynthetic process;MF:catalytic activity;
BraA05g007920.3C	19.83	21.9	66.34	29.12	14.44	57.58	37.01	26.74	52.26	28.6533	21.0267	58.7267	GO:0042742;GO:0009651;GO:0008356;GO:0009733;GO:0010338;GO:0009944;GO:0009753;GO:0009615;GO:0046686;GO:0045088;GO:0050832;GO:0045892;GO:0009751;GO:0006351;GO:0009739;GO:0000785;GO:0005730;GO:0005634;GO:0000793;GO:0003677;GO:0042803;GO:000368	BP:defense response to bacterium;BP:response to salt stress;BP:asymmetric cell division;BP:response to auxin;BP:leaf formation;BP:polarity specification of adaxial/abaxial axis;BP:response to jasmonic acid;BP:response to virus;BP:response to cadmium ion;BP:regulation of innate immune response;BP:defense response to fungus;BP:negative regulation of transcription, DNA-templated;BP:response to salic…
BraA03g041330.3C	9.66	8.78	45.18	20.58	7.7	68.44	24.34	11.16	62.17	18.1933	9.21333	58.5967	GO:0007067;GO:0000398;GO:000568	BP:mitotic nuclear division;BP:mRNA splicing, via spliceosome;CC:spliceosomal complex;
BraA06g007460.3C	1.37	16.98	69.9	0.55	16.43	43.93	1.84	17.86	58.38	1.25333	17.09	57.4033	------	------
MSTRG.22817	18.23	18.58	44.27	28.02	22.22	67.22	42.09	30.16	60.53	29.4467	23.6533	57.34	------	------
BraA03g041350.3C	1.14	0.25	48.73	0.85	0	62.71	0.9	0.04	59.62	0.963333	0.096667	57.02	------	------
BraA06g005620.3C	4.03	6.64	47.97	0.17	7.76	70.32	0.08	10.36	52.3	1.42667	8.25333	56.8633	GO:000727	BP:multicellular organism development;
BraA02g002410.3C	3.2	14.81	65.84	0.35	12.2	50.39	0.24	16.87	52.29	1.26333	14.6267	56.1733	GO:0006355;GO:0045449;GO:0006351;GO:0005634;GO:0005667;GO:0003700;GO:000367	BP:regulation of transcription, DNA-templated;BP:old GO;BP:transcription, DNA-templated;CC:nucleus;CC:transcription factor complex;MF:transcription factor activity, sequence-specific DNA binding;MF:DNA binding;
BraA07g036970.3C	50.61	9.18	42.07	79.31	5.44	67.05	75.17	14.59	57.33	68.3633	9.73667	55.4833	------	------
BraA02g021080.3C	0.96	21.94	53.64	0.66	17.3	58.76	2.25	24.22	53.82	1.29	21.1533	55.4067	GO:000563	CC:nucleus;
BraA06g029360.3C	0	13.11	66.06	0.7	8.04	53.8	0.8	16.22	45.67	0.5	12.4567	55.1767	------	------
BraA07g039980.3C	26.16	6.04	71.67	36	1.7	25.93	18.26	3.79	65.64	26.8067	3.84333	54.4133	GO:0006355;GO:0005634;GO:000367	BP:regulation of transcription, DNA-templated;CC:nucleus;MF:DNA binding;
BraA10g022090.3C	6.11	0	31	0	0	66.25	0	6.39	59.12	2.03667	2.13	52.1233	GO:000973	BP:response to auxin;
BraA09g061760.3C	93.8	15.44	59.81	83.35	13.18	42.02	56.99	11.81	54.22	78.0467	13.4767	52.0167	GO:0005975;GO:0005982;GO:0005985;GO:0071555;GO:0005576;GO:000465	BP:carbohydrate metabolic process;BP:starch metabolic process;BP:sucrose metabolic process;BP:cell wall organization;CC:extracellular region;MF:polygalacturonase activity;
MSTRG.24201	7.55	15.11	51.5	0	10.06	63.56	0.34	12.06	38.44	2.63	12.41	51.1667	------	------
BraA03g006270.3C	0	4.68	40.48	0.36	5.6	60.91	0	6.74	46.7	0.12	5.67333	49.3633	GO:000573	CC:mitochondrion;
BraA06g009510.3C	3.71	4.31	39.45	3.79	5.06	52.39	2.36	3.48	53.98	3.28667	4.28333	48.6067	------	------
BraA01g011340.3C	1	9.27	54.29	2.29	9.23	49.56	1.42	15.84	40.02	1.57	11.4467	47.9567	GO:0051716;GO:004665	BP:cellular response to stimulus;CC:anchored component of plasma membrane;
BraA04g030380.3C	10.92	7.23	33.39	9.99	2.88	58.59	7.4	7.2	51.86	9.43667	5.77	47.9467	GO:000563	CC:nucleus;
BraA07g021800.3C	0.39	9.32	42.35	0.42	12.89	66.61	0.41	7.22	34.09	0.406667	9.81	47.6833	------	------
BraA01g002900.3C	18.61	16.35	45.26	15.64	9.8	50.07	28.6	14.48	47.19	20.95	13.5433	47.5067	GO:0006355;GO:0045449;GO:0005634;GO:0005667;GO:0003700;GO:000367	BP:regulation of transcription, DNA-templated;BP:old GO;CC:nucleus;CC:transcription factor complex;MF:transcription factor activity, sequence-specific DNA binding;MF:DNA binding;
BraA05g016600.3C	0.33	15.88	35.62	0	19.95	50.34	0	21.83	55.74	0.11	19.22	47.2333	------	------
BraA07g033670.3C	1.6	19.44	51.7	1.26	32.42	43.14	1.66	35.31	44.89	1.50667	29.0567	46.5767	GO:0006810;GO:0016021;GO:000521	BP:transport;CC:integral component of membrane;MF:transporter activity;
BraA03g020630.3C	2.97	0	70.24	0.45	0	34.07	1.55	0.11	34.5	1.65667	0.036667	46.27	GO:0007030;GO:0019684;GO:0009750;GO:0006810;GO:0009624;GO:0006816;GO:0006833;GO:0009697;GO:0042742;GO:0030003;GO:0009409;GO:0009651;GO:0009814;GO:0016021;GO:0005886;GO:0005215;GO:001525	BP:Golgi organization;BP:photosynthesis, light reaction;BP:response to fructose;BP:transport;BP:response to nematode;BP:calcium ion transport;BP:water transport;BP:salicylic acid biosynthetic process;BP:defense response to bacterium;BP:cellular cation homeostasis;BP:response to cold;BP:response to salt stress;BP:defense response, incompatible interaction;CC:integral component of membrane;CC:plasm…
BraA02g015410.3C	0.2	0	68.13	0	0.29	7.63	0	0	61.26	0.066667	0.096667	45.6733	------	------
BraA08g019420.3C	9.2	1.48	36.48	4.85	0.64	44.87	3.39	1.15	52.89	5.81333	1.09	44.7467	------	------
BraA01g020730.3C	40.46	22.98	52.52	42.39	13.57	26.83	32.87	21.48	52.84	38.5733	19.3433	44.0633	GO:003122	CC:anchored component of membrane;
BraA02g006550.3C	3.66	0	67.01	0.02	0.44	26.96	1.52	0.24	37.17	1.73333	0.226667	43.7133	GO:0009744;GO:0009750;GO:0009749;GO:0042128;GO:0009252;GO:0006542;GO:0005829;GO:0004356;GO:000552	BP:response to sucrose;BP:response to fructose;BP:response to glucose;BP:nitrate assimilation;BP:peptidoglycan biosynthetic process;BP:glutamine biosynthetic process;CC:cytosol;MF:glutamate-ammonia ligase activity;MF:ATP binding;
BraA08g027490.3C	0.04	3.13	32.39	0.19	10.24	68.58	0.18	9.65	27.37	0.136667	7.67333	42.78	GO:0032259;GO:0046983;GO:000817	BP:methylation;MF:protein dimerization activity;MF:O-methyltransferase activity;
BraA02g004440.3C	32.22	14.01	39.32	22.83	13.8	39.81	33.1	14.48	45.95	29.3833	14.0967	41.6933	------	------
BraA09g021420.3C	5.12	10.08	40.18	0.01	11.88	36.07	1.55	12.56	38.85	2.22667	11.5067	38.3667	GO:0006508;GO:000425	BP:proteolysis;MF:serine-type endopeptidase activity;
BraA03g045010.3C	88.1	25.21	39.17	127.81	6.07	49.31	118.05	7.17	24.62	111.32	12.8167	37.7	GO:0042127;GO:0048316;GO:0000278;GO:0000074;GO:0010440;GO:0042023;GO:0045736;GO:0009069;GO:0005634;GO:0005515;GO:000469	BP:regulation of cell proliferation;BP:seed development;BP:mitotic cell cycle;BP:old GO;BP:stomatal lineage progression;BP:DNA endoreduplication;BP:negative regulation of cyclin-dependent protein serine/threonine kinase activity;BP:serine family amino acid metabolic process;CC:nucleus;MF:protein binding;MF:cyclin-dependent protein serine/threonine kinase activity;
BraA07g013840.3C	0	0	75.85	0	0.18	28.13	0	0.14	9.05	0	0.106667	37.6767	GO:0006952;GO:0009607;GO:001602	BP:defense response;BP:response to biotic stimulus;CC:membrane;
BraA01g002650.3C	159.03	11.71	37.4	119.67	10.03	33.67	132.84	14.98	40.14	137.18	12.24	37.07	------	------
BraA09g047340.3C	9.5	6.06	32.58	9.23	8.01	34.9	6.01	11.9	41.03	8.24667	8.65667	36.17	GO:0009697;GO:0006995;GO:0071482;GO:0045088;GO:0009816;GO:0009862;GO:0000165;GO:0050832;GO:0031348;GO:0010310;GO:0005634;GO:0009507;GO:000551	BP:salicylic acid biosynthetic process;BP:cellular response to nitrogen starvation;BP:cellular response to light stimulus;BP:regulation of innate immune response;BP:defense response to bacterium, incompatible interaction;BP:systemic acquired resistance, salicylic acid mediated signaling pathway;BP:MAPK cascade;BP:defense response to fungus;BP:negative regulation of defense response;BP:regulation …
BraA03g021580.3C	15.7	8.93	30.78	21.53	1.64	13.3	8.38	9.27	64.09	15.2033	6.61333	36.0567	GO:0007623;GO:0009736;GO:0000160;GO:0006355;GO:0045449;GO:0035556;GO:0005737;GO:0005634;GO:0005622;GO:0005515;GO:000015	BP:circadian rhythm;BP:cytokinin-activated signaling pathway;BP:phosphorelay signal transduction system;BP:regulation of transcription, DNA-templated;BP:old GO;BP:intracellular signal transduction;CC:cytoplasm;CC:nucleus;CC:intracellular;MF:protein binding;MF:phosphorelay response regulator activity;
BraA05g002770.3C	1.87	10.48	32.65	0	7.5	41.11	0.34	11.16	34.3	0.736667	9.71333	36.02	GO:0006355;GO:0045449;GO:0005634;GO:0005667;GO:0003700;GO:0003677;GO:004698	BP:regulation of transcription, DNA-templated;BP:old GO;CC:nucleus;CC:transcription factor complex;MF:transcription factor activity, sequence-specific DNA binding;MF:DNA binding;MF:protein dimerization activity;
BraA02g035070.3C	0	5.16	34.79	0	5.38	40.66	0.41	3.12	29.75	0.136667	4.55333	35.0667	------	------
MSTRG.4739	0.69	18.23	40.25	1.06	7.85	22.52	2.93	18.39	40.05	1.56	14.8233	34.2733	------	------
BraA06g015480.3C	13.34	9.2	31.1	8.28	8.58	32.78	7.6	10.96	38.83	9.74	9.58	34.2367	------	------
BraA01g035140.3C	2.81	16.07	34.83	0.1	4.13	31.37	0.91	14.12	35.51	1.27333	11.44	33.9033	GO:0006468;GO:0051510;GO:0005886;GO:0016021;GO:0004672;GO:000552	BP:protein phosphorylation;BP:regulation of unidimensional cell growth;CC:plasma membrane;CC:integral component of membrane;MF:protein kinase activity;MF:ATP binding;
MSTRG.31765	4.75	5.48	31.04	1.88	2.97	27.76	2.01	5.43	42.66	2.88	4.62667	33.82	------	------
BraA08g026350.3C	3.26	3.24	31.27	1.02	1.83	29.52	2.32	2.45	37.99	2.2	2.50667	32.9267	GO:0006595;GO:001674	BP:polyamine metabolic process;MF:transferase activity;
BraA07g035410.3C	23.81	6.41	25.42	49.16	5.12	47.79	40.32	5.22	25.12	37.7633	5.58333	32.7767	GO:001602	CC:integral component of membrane;
BraA10g000490.3C	3.6	11.31	35.02	2.09	6.83	25.59	5.51	9.25	36.18	3.73333	9.13	32.2633	GO:0030001;GO:0005634;GO:004687	BP:metal ion transport;CC:nucleus;MF:metal ion binding;
BraA08g017910.3C	4.04	18.29	41.63	8.28	9.91	22.86	6.05	11.96	32.27	6.12333	13.3867	32.2533	GO:0006508;GO:000418	BP:proteolysis;MF:serine-type carboxypeptidase activity;
BraA02g024180.3C	0	12.24	26.43	0	14.34	42.83	0.98	19.07	27.37	0.326667	15.2167	32.21	GO:0009809;GO:0032259;GO:0005634;GO:0005829;GO:0008171;GO:004698	BP:lignin biosynthetic process;BP:methylation;CC:nucleus;CC:cytosol;MF:O-methyltransferase activity;MF:protein dimerization activity;
BraA09g007270.3C	0	0.52	30.65	0	0.11	25.46	0	0.91	40.07	0	0.513333	32.06	GO:0043086;GO:000485	BP:negative regulation of catalytic activity;MF:enzyme inhibitor activity;
BraA08g009760.3C	17.37	7.5	27.27	30.71	1.68	39.57	29.58	7.33	28.34	25.8867	5.50333	31.7267	GO:0042546;GO:0071555;GO:0010411;GO:0005618;GO:0048046;GO:0016762;GO:000455	BP:cell wall biogenesis;BP:cell wall organization;BP:xyloglucan metabolic process;CC:cell wall;CC:apoplast;MF:xylogluca;MF:hydrolase activity, hydrolyzing O-glycosyl compounds;
BraA04g008320.3C	0.03	1.7	33.86	0	5.84	41.43	0	1.65	19.33	0.01	3.06333	31.54	GO:0019761;GO:0009625;GO:0055114;GO:0016021;GO:0004497;GO:0020037;GO:0016709;GO:0016705;GO:000550	BP:glucosinolate biosynthetic process;BP:response to insect;BP:oxidation-reduction process;CC:integral component of membrane;MF:monooxygenase activity;MF:heme binding;MF:oxidoreductase activity, acting on paired donors, with incorporation or reduction of molecular oxygen, NA;MF:oxidoreductase activity, acting on paired donors, with incorporation or reduction of molecular oxygen;MF:iron ion bindin…
BraA09g012690.3C	3.93	14.94	36.72	3.35	10.41	25.14	3.06	13.91	32.2	3.44667	13.0867	31.3533	GO:0009058;GO:0006520;GO:0004069;GO:0030170;GO:008013	BP:biosynthetic process;BP:cellular amino acid metabolic process;MF:L-aspartat;MF:pyridoxal phosphate binding;MF:L-phenylalanin;
BraA04g025400.3C	0.43	7.86	43.19	0	4.91	17.86	1.24	9.3	32.97	0.556667	7.35667	31.34	GO:0006508;GO:0005773;GO:0005576;GO:000418	BP:proteolysis;CC:vacuole;CC:extracellular region;MF:serine-type carboxypeptidase activity;
MSTRG.27058	0	0	28.34	0	0	7.9	0	0	56.69	0	0	30.9767	GO:0005975;GO:0102799;GO:0019137;GO:000455	BP:carbohydrate metabolic process;BP:old GO;MF:thioglucosidase activity;MF:hydrolase activity, hydrolyzing O-glycosyl compounds;
BraA05g026310.3C	7.2	16.7	47.39	6.06	3.47	16.07	10.2	11.92	29.47	7.82	10.6967	30.9767	------	------
BraA09g016220.3C	16.5	6.76	21.5	13.22	0.94	28.35	28.14	3.32	41.12	19.2867	3.67333	30.3233	------	------
BraA01g001320.3C	4.34	8.32	26.92	2.26	18.01	37	2.39	9.63	27	2.99667	11.9867	30.3067	GO:0009627;GO:0006568;GO:0046487;GO:0031347;GO:0005773;GO:0004328;GO:001681	BP:systemic acquired resistance;BP:tryptophan metabolic process;BP:glyoxylate metabolic process;BP:regulation of defense response;CC:vacuole;MF:formamidase activity;MF:hydrolase activity, acting on carbon-nitroge;
MSTRG.20336	5.1	7.62	24.14	1.19	9.34	35.21	3.97	12.51	29.74	3.42	9.82333	29.6967	GO:0016021;GO:000577	CC:integral component of membrane;CC:vacuolar membrane;
BraA04g014390.3C	3.5	11.83	30.71	2.1	8.24	31	1.33	9.77	23.78	2.31	9.94667	28.4967	GO:0016310;GO:0006468;GO:0016301;GO:0005524;GO:000467	BP:phosphorylation;BP:protein phosphorylation;MF:kinase activity;MF:ATP binding;MF:protein kinase activity;
BraA07g008820.3C	3.6	1.49	21.8	0.77	2.49	45.15	2.08	1.93	17.34	2.15	1.97	28.0967	------	------
BraA09g040010.3C	0	1.94	44.74	0	0.66	17.44	0	1.68	21.28	0	1.42667	27.82	GO:0006952;GO:000960	BP:defense response;BP:response to biotic stimulus;
BraA07g023150.3C	8.88	0.04	31.47	1.17	0	20.86	3.07	0	31.03	4.37333	0.013333	27.7867	GO:000727	BP:multicellular organism development;
BraA03g009750.3C	2.94	3.44	20.22	0.34	3.76	33.03	0.33	4.61	30.05	1.20333	3.93667	27.7667	------	------
BraA06g036860.3C	0	7.72	29.9	0	7.32	32.31	0.44	8.89	19.29	0.146667	7.97667	27.1667	GO:0055114;GO:0016021;GO:0004497;GO:0020037;GO:0016705;GO:000550	BP:oxidation-reduction process;CC:integral component of membrane;MF:monooxygenase activity;MF:heme binding;MF:oxidoreductase activity, acting on paired donors, with incorporation or reduction of molecular oxygen;MF:iron ion binding;
BraA02g041130.3C	0	0	50.07	0	0	4.74	0	0.02	24.32	0	0.006667	26.3767	GO:0006355;GO:0005634;GO:0046983;GO:000367	BP:regulation of transcription, DNA-templated;CC:nucleus;MF:protein dimerization activity;MF:DNA binding;
BraA07g028990.3C	3.06	10.52	25.14	0.14	8.94	36.51	0.34	7.12	17.46	1.18	8.86	26.37	GO:0007165;GO:004353	BP:signal transduction;MF:ADP binding;
BraA02g035100.3C	14.1	11.33	23.34	10.97	10.21	24.92	13.51	13.64	30.72	12.86	11.7267	26.3267	GO:0005622;GO:000827	CC:intracellular;MF:zinc ion binding;
MSTRG.7701	4.07	9.96	20.44	1.99	9.58	26.37	3.08	12.9	31.81	3.04667	10.8133	26.2067	------	------
BraA08g023600.3C	24.98	4.3	25.56	21.1	3.02	30.81	19.96	2.69	21.55	22.0133	3.33667	25.9733	GO:0055114;GO:0005506;GO:0046872;GO:001649	BP:oxidation-reduction process;MF:iron ion binding;MF:metal ion binding;MF:oxidoreductase activity;
BraA01g032040.3C	2.87	4.64	29.78	0.91	3.5	23.42	4.09	4.69	24.34	2.62333	4.27667	25.8467	GO:0006855;GO:0009610;GO:0015824;GO:0016021;GO:0005886;GO:0005774;GO:0015297;GO:001523	BP:drug transmembrane transport;BP:response to symbiotic fungus;BP:proline transport;CC:integral component of membrane;CC:plasma membrane;CC:vacuolar membrane;MF:antiporter activity;MF:drug transmembrane transporter activity;
BraA07g011530.3C	4.63	1.95	39.07	1.41	0.96	5.86	2.75	1.85	32.54	2.93	1.58667	25.8233	GO:001678	MF:hydrolase activity, acting on ester bonds;
BraA02g024140.3C	0	2.84	23.75	0.02	2	34.46	0	1.8	18.95	0.006667	2.21333	25.72	GO:0009809;GO:0032259;GO:0005634;GO:0005829;GO:0008171;GO:004698	BP:lignin biosynthetic process;BP:methylation;CC:nucleus;CC:cytosol;MF:O-methyltransferase activity;MF:protein dimerization activity;
MSTRG.27747	0.32	2.72	26.26	0.07	2.08	30.72	0.29	3.97	19.39	0.226667	2.92333	25.4567	------	------
BraA02g005070.3C	1.74	16.83	30.37	0.04	5.84	20.14	0.49	10.65	25.53	0.756667	11.1067	25.3467	GO:0016126;GO:0006598;GO:0006084;GO:0019745;GO:0016132;GO:0009611;GO:0042398;GO:0009793;GO:0006694;GO:0032259;GO:0009805;GO:0005783;GO:0005773;GO:0005829;GO:0009506;GO:0003838;GO:000816	BP:sterol biosynthetic process;BP:polyamine catabolic process;BP:acetyl-CoA metabolic process;BP:pentacyclic triterpenoid biosynthetic process;BP:brassinosteroid biosynthetic process;BP:response to wounding;BP:cellular modified amino acid biosynthetic process;BP:embryo development ending in seed dormancy;BP:steroid biosynthetic process;BP:methylation;BP:coumarin biosynthetic process;CC:endoplasmi…
BraA04g017450.3C	2.85	6.49	14.72	2.64	7.21	48.26	2.84	5.17	11.54	2.77667	6.29	24.84	GO:0006355;GO:0045449;GO:0005634;GO:0005667;GO:0043565;GO:000370	BP:regulation of transcription, DNA-templated;BP:old GO;CC:nucleus;CC:transcription factor complex;MF:sequence-specific DNA binding;MF:transcription factor activity, sequence-specific DNA binding;
MSTRG.29092	1.26	0	18.84	0	0.23	34.87	0.14	0.12	20.35	0.466667	0.116667	24.6867	------	------
BraA07g026670.3C	6.57	6.81	22.54	3.22	7.7	27.38	3.72	9.06	22.94	4.50333	7.85667	24.2867	GO:0006468;GO:0004674;GO:000552	BP:protein phosphorylation;MF:protein serine/threonine kinase activity;MF:ATP binding;
BraA10g016860.3C	35.65	10.5	25.53	31.77	4.3	17.8	34.88	7.92	28.56	34.1	7.57333	23.9633	GO:000827	MF:zinc ion binding;
MSTRG.19015	1.79	2.99	26.01	1.11	2.27	25.13	1.27	3.89	20.7	1.39	3.05	23.9467	------	------
BraA06g035760.3C	13.53	4.77	30.99	5.91	7.22	25.19	6.46	3.31	15.33	8.63333	5.1	23.8367	------	------
BraA07g035530.3C	0	11.64	31.54	1.34	3.68	25.46	0.29	3.63	14.49	0.543333	6.31667	23.83	GO:0006952;GO:000960	BP:defense response;BP:response to biotic stimulus;
BraA03g005410.3C	24.44	9.26	28.64	20.93	7.44	14.99	11.9	11.84	27.51	19.09	9.51333	23.7133	GO:0009706;GO:000573	CC:chloroplast inner membrane;CC:mitochondrion;
BraA09g045030.3C	0	20.41	17.78	0.08	11.36	39.62	1.82	7.45	11.82	0.633333	13.0733	23.0733	------	------
BraA01g039730.3C	5.02	8.18	42.23	3.01	2.43	11.02	2.01	3.35	14.43	3.34667	4.65333	22.56	GO:0006629;GO:0048046;GO:005268	BP:lipid metabolic process;CC:apoplast;MF:carboxylic ester hydrolase activity;
BraA08g034260.3C	0	3.33	25.71	0	2.58	24.56	0	2.22	17.13	0	2.71	22.4667	GO:0008152;GO:001675	BP:metabolic process;MF:transferase activity, transferring hexosyl groups;
MSTRG.6189	0	0	23.34	0.08	0	9.12	0	0	34.84	0.026667	0	22.4333	GO:0005975;GO:0102799;GO:0005773;GO:0019137;GO:0004553;GO:004687	BP:carbohydrate metabolic process;BP:old GO;CC:vacuole;MF:thioglucosidase activity;MF:hydrolase activity, hydrolyzing O-glycosyl compounds;MF:metal ion binding;
BraA09g059370.3C	24.88	11.12	31.59	44.11	6.24	10.43	17.49	8.96	24.63	28.8267	8.77333	22.2167	GO:0005634;GO:0045449;GO:0005667;GO:0003700;GO:000367	CC:nucleus;CC:old GO;CC:transcription factor complex;MF:transcription factor activity, sequence-specific DNA binding;MF:DNA binding;
BraA02g043030.3C	0	2.63	22.03	0	5.19	23.97	0	3.87	20.47	0	3.89667	22.1567	GO:0050832;GO:0006355;GO:0045449;GO:0006351;GO:0045893;GO:0005634;GO:0005667;GO:0003700;GO:000367	BP:defense response to fungus;BP:regulation of transcription, DNA-templated;BP:old GO;BP:transcription, DNA-templated;BP:positive regulation of transcription, DNA-templated;CC:nucleus;CC:transcription factor complex;MF:transcription factor activity, sequence-specific DNA binding;MF:DNA binding;
BraA09g005280.3C	2.21	4.36	28.27	2.12	1.52	15.97	1.57	4.51	21.98	1.96667	3.46333	22.0733	GO:0006470;GO:000472	BP:protein dephosphorylation;MF:protein serine/threonine phosphatase activity;
BraA02g016000.3C	0	2.52	21.11	0.01	5.22	26.95	0.25	3.29	17.94	0.086667	3.67667	22	GO:0034440;GO:0009617;GO:0006636;GO:0006733;GO:0009695;GO:0019288;GO:0009108;GO:0009651;GO:0009106;GO:0000023;GO:0015995;GO:0009737;GO:0009753;GO:0080027;GO:0006546;GO:0009611;GO:0009072;GO:0019252;GO:0006766;GO:0019216;GO:0000096;GO:0006816;GO:0019748;GO:0009117;GO:0030003;GO:0009269;GO:0007030;GO:0055114;GO:0008652;GO:0031408;GO:0044272;GO:0009620;GO:0009409;GO:0016117;GO:0009416;GO:0009535;GO:…	BP:lipid oxidation;BP:response to bacterium;BP:unsaturated fatty acid biosynthetic process;BP:oxidoreduction coenzyme metabolic process;BP:jasmonic acid biosynthetic process;BP:isopentenyl diphosphate biosynthetic process, methylerythritol 4-phosphate pathway;BP:coenzyme biosynthetic process;BP:response to salt stress;BP:lipoate metabolic process;BP:maltose metabolic process;BP:chlorophyll biosyn…
BraA02g035080.3C	0	2.42	13.96	0.04	5.01	23.23	0	3.21	28.43	0.013333	3.54667	21.8733	------	------
BraA04g020970.3C	3.94	0	18.55	0	1.32	21.22	0	0.3	25.22	1.31333	0.54	21.6633	GO:0055114;GO:001649	BP:oxidation-reduction process;MF:oxidoreductase activity;
BraA02g038000.3C	0.14	5.23	23.98	0.43	2.94	19.65	0.48	5.3	21.31	0.35	4.49	21.6467	GO:0055085;GO:0016021;GO:0016020;GO:002285	BP:transmembrane transport;CC:integral component of membrane;CC:membrane;MF:transmembrane transporter activity;
BraA02g037510.3C	10.42	10.45	24.75	3.37	5.53	28.72	5.9	1.92	11.39	6.56333	5.96667	21.62	GO:0010286;GO:0010363;GO:0006612;GO:0009963;GO:0005634;GO:000588	BP:heat acclimation;BP:regulation of plant-type hypersensitive response;BP:protein targeting to membrane;BP:positive regulation of flavonoid biosynthetic process;CC:nucleus;CC:plasma membrane;
MSTRG.6166	0.03	0	42.82	0	0.03	3.29	0	0	18.61	0.01	0.01	21.5733	GO:0005975;GO:0102799;GO:0005773;GO:0019137;GO:0004553;GO:004687	BP:carbohydrate metabolic process;BP:old GO;CC:vacuole;MF:thioglucosidase activity;MF:hydrolase activity, hydrolyzing O-glycosyl compounds;MF:metal ion binding;
BraA08g012970.3C	5.6	3.06	22.19	1.82	6.07	25.29	1.84	3.75	16.86	3.08667	4.29333	21.4467	------	------
BraA03g019920.3C	2.46	2.56	18.08	1.97	2.16	20.83	2.89	3.76	25.28	2.44	2.82667	21.3967	GO:0006629;GO:0050665;GO:0010228;GO:0016926;GO:0005576;GO:005268	BP:lipid metabolic process;BP:hydrogen peroxide biosynthetic process;BP:vegetative to reproductive phase transition of meristem;BP:protein desumoylation;CC:extracellular region;MF:carboxylic ester hydrolase activity;
BraA08g020520.3C	49.48	9.16	22.17	69.97	8.49	18.85	51.12	8.2	22.96	56.8567	8.61667	21.3267	------	------
BraA03g024000.3C	9.26	6.49	28.11	1.93	6.94	15.21	5.61	4.93	20.54	5.6	6.12	21.2867	GO:0006810;GO:0016021;GO:000521	BP:transport;CC:integral component of membrane;MF:transporter activity;
MSTRG.16094	10.58	8.62	16.03	14.61	9.47	20.4	23.27	10.43	27.41	16.1533	9.50667	21.28	------	------
BraA02g040390.3C	1.76	11.16	17.46	1.31	5.77	18.06	2.01	9.97	27.27	1.69333	8.96667	20.93	GO:1901701;GO:0006355;GO:0071310;GO:0045449;GO:0005667;GO:0043565;GO:0003700;GO:000551	BP:cellular response to oxygen-containing compound;BP:regulation of transcription, DNA-templated;BP:cellular response to organic substance;BP:old GO;CC:transcription factor complex;MF:sequence-specific DNA binding;MF:transcription factor activity, sequence-specific DNA binding;MF:protein binding;
BraA06g034950.3C	1.13	4.85	13.13	0	3.63	37.99	0.34	1.9	10.51	0.49	3.46	20.5433	GO:001602	CC:membrane;
BraA02g011070.3C	5.87	7.45	38.71	3.66	2.26	14.1	6.44	1.15	8.74	5.32333	3.62	20.5167	GO:0009737;GO:0009414;GO:0006869;GO:0048046;GO:000828	BP:response to abscisic acid;BP:response to water deprivation;BP:lipid transport;CC:apoplast;MF:lipid binding;
BraA06g010480.3C	2.55	5.5	21.74	3.76	5.25	20.89	6.37	5.74	17.88	4.22667	5.49667	20.17	GO:0006355;GO:0010052;GO:0007049;GO:0003700;GO:000367	BP:regulation of transcription, DNA-templated;BP:guard cell differentiation;BP:cell cycle;MF:transcription factor activity, sequence-specific DNA binding;MF:DNA binding;
BraA03g009720.3C	4.9	1.89	19.46	4.84	1.19	13.72	6.58	1.93	27.24	5.44	1.67	20.14	GO:0050896;GO:000588	BP:response to stimulus;CC:plasma membrane;
MSTRG.27057	0	0	35.95	0	0	4.07	0.03	0	19.87	0.01	0	19.9633	GO:0005975;GO:0102799;GO:0019137;GO:000455	BP:carbohydrate metabolic process;BP:old GO;MF:thioglucosidase activity;MF:hydrolase activity, hydrolyzing O-glycosyl compounds;
BraA02g028490.3C	0	0	10.31	0	0	6.89	0	0.6	42.61	0	0.2	19.9367	GO:0016126;GO:1901599;GO:0006084;GO:0016132;GO:0050790;GO:0006952;GO:0005576;GO:004234	BP:sterol biosynthetic process;BP:;BP:acetyl-CoA metabolic process;BP:brassinosteroid biosynthetic process;BP:regulation of catalytic activity;BP:defense response;CC:extracellular region;MF:guiding stereospecific synthesis activity;
BraA10g032510.3C	3.7	1.18	15.76	12.62	4.45	34.08	9.09	3.29	9.87	8.47	2.97333	19.9033	GO:0040007;GO:0007165;GO:0008283;GO:0005576;GO:000808	BP:growth;BP:signal transduction;BP:cell proliferation;CC:extracellular region;MF:growth factor activity;
BraA06g039900.3C	3.16	8.25	18.3	1.62	8.92	20.5	4.74	10.17	20.8	3.17333	9.11333	19.8667	GO:000548	MF:binding;
BraA03g046040.3C	0.36	5.75	33.01	1.14	2.64	14.13	3.43	1.32	12.3	1.64333	3.23667	19.8133	GO:0006629;GO:0009814;GO:0048856;GO:0009625;GO:0016042;GO:0044767;GO:0046486;GO:0050794;GO:0016787;GO:000480	BP:lipid metabolic process;BP:defense response, incompatible interaction;BP:anatomical structure development;BP:response to insect;BP:lipid catabolic process;BP:single-organism developmental process;BP:glycerolipid metabolic process;BP:regulation of cellular process;MF:hydrolase activity;MF:triglyceride lipase activity;
MSTRG.15381	1.16	2.63	15.05	1.01	1.55	23.37	0.6	2.4	20.91	0.923333	2.19333	19.7767	GO:0005634;GO:000367	CC:nucleus;MF:DNA binding;
BraA01g012890.3C	0.39	5.85	22.58	4.35	4.17	20.62	2.61	4.62	15.09	2.45	4.88	19.43	GO:0042391;GO:0009737;GO:0071805;GO:0010264;GO:0016021;GO:0008076;GO:0009506;GO:0030551;GO:0042802;GO:0005249;GO:000524	BP:regulation of membrane potential;BP:response to abscisic acid;BP:potassium ion transmembrane transport;BP:myo-inositol hexakisphosphate biosynthetic process;CC:integral component of membrane;CC:voltage-gated potassium channel complex;CC:plasmodesma;MF:cyclic nucleotide binding;MF:identical protein binding;MF:voltage-gated potassium channel activity;MF:inward rectifier potassium channel activit…
BraA05g033320.3C	9.43	4.09	20.15	5.92	6.17	15.69	5.8	6.39	22.45	7.05	5.55	19.43	GO:0006468;GO:0005524;GO:000467	BP:protein phosphorylation;MF:ATP binding;MF:protein kinase activity;
MSTRG.28835	0.9	4.3	13.56	1.21	6.77	28.66	3.5	6.35	15.89	1.87	5.80667	19.37	------	------
BraA09g006840.3C	4.33	3.66	14.59	2.09	6.02	23.9	6.36	2.31	19.46	4.26	3.99667	19.3167	GO:001678	MF:hydrolase activity;
BraA07g008230.3C	1.59	0	15.6	0.52	0	30.29	6.29	0.41	12.03	2.8	0.136667	19.3067	------	------
BraA09g037140.3C	5.16	3.43	21.18	5.57	2.69	10.97	6.61	3.41	25.73	5.78	3.17667	19.2933	------	------
BraA06g007440.3C	0.1	0.42	24.14	0	0.1	12.73	0.93	0.59	20.95	0.343333	0.37	19.2733	------	------
BraA05g018200.3C	0.05	7.18	16.23	0	3.59	19.46	0.56	8.85	21.7	0.203333	6.54	19.13	GO:0006468;GO:0004674;GO:000552	BP:protein phosphorylation;MF:protein serine/threonine kinase activity;MF:ATP binding;
BraA09g013880.3C	0	4.2	23.18	0	0.74	16.51	0	5.35	17.6	0	3.43	19.0967	------	------
BraA08g033130.3C	2.49	2.45	20.96	1.08	1.41	19.13	0	0.85	16.03	1.19	1.57	18.7067	GO:000905	MF:electron carrier activity;
BraA09g000950.3C	0.69	6.51	31.82	1.06	1.41	5.72	0	3.69	18.55	0.583333	3.87	18.6967	GO:000973	BP:response to auxin;
BraA05g041260.3C	2.78	2.88	35.4	0.64	5.47	9.23	2.15	1.64	10.99	1.85667	3.33	18.54	GO:0006557;GO:0006597;GO:0008295;GO:000401	BP:S-adenosylmethioninamine biosynthetic process;BP:spermine biosynthetic process;BP:spermidine biosynthetic process;MF:adenosylmethionine decarboxylase activity;
BraA02g023530.3C	0	3.2	23.14	0	0.51	9.78	0	2.69	22.56	0	2.13333	18.4933	GO:0019344;GO:0009926;GO:0015824;GO:0055085;GO:0016021;GO:000967	BP:cysteine biosynthetic process;BP:auxin polar transport;BP:proline transport;BP:transmembrane transport;CC:integral component of membrane;MF:auxi;
BraA04g017350.3C	1.01	1.97	32.25	0	0.59	8.3	0	1.62	14.9	0.336667	1.39333	18.4833	GO:0009817;GO:0009627;GO:0009696;GO:0005737;GO:0080032;GO:0080031;GO:008003	BP:defense response to fungus, incompatible interaction;BP:systemic acquired resistance;BP:salicylic acid metabolic process;CC:cytoplasm;MF:methyl jasmonate esterase activity;MF:methyl salicylate esterase activity;MF:methyl indole-3-acetate esterase activity;
BraA04g016520.3C	22.91	5.76	17.91	14.98	5.28	21.18	19.39	9.54	16.33	19.0933	6.86	18.4733	GO:0006355;GO:0045449;GO:0005634;GO:0005667;GO:0003700;GO:0003677;GO:004698	BP:regulation of transcription, DNA-templated;BP:old GO;CC:nucleus;CC:transcription factor complex;MF:transcription factor activity, sequence-specific DNA binding;MF:DNA binding;MF:protein dimerization activity;
MSTRG.24607	0.19	4.78	13.33	0.35	5.85	21.16	0.02	8.96	20.52	0.186667	6.53	18.3367	------	------
MSTRG.9850	0.59	0.2	18.54	0.05	0	17.24	0	0	19.06	0.213333	0.066667	18.28	GO:0090506;GO:0010089;GO:0010067;GO:0010087;GO:0045168;GO:0010223;GO:0051301;GO:0016021;GO:0048046;GO:0005615;GO:003361	BP:axillary shoot meristem initiation;BP:xylem development;BP:procambium histogenesis;BP:phloem or xylem histogenesis;BP:cell-cell signaling involved in cell fate commitment;BP:secondary shoot formation;BP:cell division;CC:integral component of membrane;CC:apoplast;CC:extracellular space;MF:receptor serine/threonine kinase binding;
BraA02g020820.3C	5.72	3.4	14.46	3.93	5.51	14.18	2.65	9.77	25.93	4.1	6.22667	18.19	GO:0008152;GO:0046983;GO:001659	BP:metabolic process;MF:protein dimerization activity;MF:amino acid binding;
BraA03g003410.3C	3.06	0.6	29.6	0	0.25	9.14	3.18	0.48	15.82	2.08	0.443333	18.1867	GO:0006508;GO:0005576;GO:000418	BP:proteolysis;CC:extracellular region;MF:serine-type carboxypeptidase activity;
BraA03g003500.3C	1.69	5.3	16.64	0.68	3.25	26.29	0.81	5.43	11.38	1.06	4.66	18.1033	GO:0007020;GO:0005975;GO:0009620;GO:0009911;GO:0009965;GO:0016139;GO:0006012;GO:0046486;GO:0001575;GO:0046477;GO:0000023;GO:0043085;GO:0019252;GO:0005737;GO:0048046;GO:0005576;GO:0009505;GO:0052692;GO:000455	BP:microtubule nucleation;BP:carbohydrate metabolic process;BP:response to fungus;BP:positive regulation of flower development;BP:leaf morphogenesis;BP:glycoside catabolic process;BP:galactose metabolic process;BP:glycerolipid metabolic process;BP:globoside metabolic process;BP:glycosylceramide catabolic process;BP:maltose metabolic process;BP:positive regulation of catalytic activity;BP:starch b…
BraA05g007790.3C	2.41	7.5	14.89	3.32	6.58	21.45	0.51	8.69	17.71	2.08	7.59	18.0167	GO:0055114;GO:001649	BP:oxidation-reduction process;MF:oxidoreductase activity;
BraA01g018690.3C	2.52	5.83	22.1	5.6	2.12	17.33	0.65	1.6	14.46	2.92333	3.18333	17.9633	------	------
BraA01g006040.3C	6.13	2.28	23.19	5.33	1.86	16.03	3.99	3.48	14.32	5.15	2.54	17.8467	------	------
BraA03g055400.3C	6.21	7.31	18.74	6.02	6.46	18.6	4.94	7.03	15.52	5.72333	6.93333	17.62	GO:0009736;GO:0007020;GO:0019761;GO:0006508;GO:0000023;GO:0043085;GO:0019252;GO:0005618;GO:0016020;GO:0005576;GO:000425	BP:cytokinin-activated signaling pathway;BP:microtubule nucleation;BP:glucosinolate biosynthetic process;BP:proteolysis;BP:maltose metabolic process;BP:positive regulation of catalytic activity;BP:starch biosynthetic process;CC:cell wall;CC:membrane;CC:extracellular region;MF:serine-type endopeptidase activity;
BraA02g043170.3C	0.06	7.75	15.08	1.29	8.37	18.47	1.5	6.59	19.3	0.95	7.57	17.6167	GO:0009624;GO:0015976;GO:0006098;GO:0008152;GO:0009409;GO:0019253;GO:0009535;GO:0009941;GO:0009536;GO:0009570;GO:0010319;GO:0048046;GO:0016853;GO:0004750;GO:004687	BP:response to nematode;BP:carbon utilization;BP:pentose-phosphate shunt;BP:metabolic process;BP:response to cold;BP:reductive pentose-phosphate cycle;CC:chloroplast thylakoid membrane;CC:chloroplast envelope;CC:plastid;CC:chloroplast stroma;CC:stromule;CC:apoplast;MF:isomerase activity;MF:ribulose-phosphate 3-epimerase activity;MF:metal ion binding;
BraA10g027880.3C	113.16	7.74	22.77	179.35	5.33	10.17	244.35	9.59	19.54	178.953	7.55333	17.4933	GO:0006661;GO:0005634;GO:000588	BP:phosphatidylinositol biosynthetic process;CC:nucleus;CC:plasma membrane;
BraA06g041210.3C	2.76	6.6	14.12	1.08	6.02	20.38	6.82	4.85	17.92	3.55333	5.82333	17.4733	GO:001678	MF:hydrolase activity;
BraA09g062840.3C	0	5.35	17.36	0	4.85	21.02	0	2.01	13.94	0	4.07	17.44	GO:0005634;GO:0046872;GO:000367	CC:nucleus;MF:metal ion binding;MF:nucleic acid binding;
MSTRG.2756	0	1.13	13.72	0	0.79	18.2	0	2.43	20.32	0	1.45	17.4133	GO:001602	CC:integral component of membrane;
BraA06g030460.3C	4.4	6.46	16.71	4.98	3.26	14.47	7.12	7.21	20.66	5.5	5.64333	17.28	GO:0016020;GO:0016021;GO:0046872;GO:000827	CC:membrane;CC:integral component of membrane;MF:metal ion binding;MF:zinc ion binding;
BraA07g039340.3C	3.6	0	24	0	0	11.87	0	0	15.79	1.2	0	17.22	GO:0050832;GO:0031640;GO:000557	BP:defense response to fungus;BP:killing of cells of other organism;CC:extracellular region;
BraA01g037860.3C	5.91	4.71	21.17	3.17	2.3	10.31	2.54	5.94	19.99	3.87333	4.31667	17.1567	GO:0006468;GO:0018108;GO:0009069;GO:0046777;GO:0004674;GO:0004713;GO:0004672;GO:000552	BP:protein phosphorylation;BP:peptidyl-tyrosine phosphorylation;BP:serine family amino acid metabolic process;BP:protein autophosphorylation;MF:protein serine/threonine kinase activity;MF:protein tyrosine kinase activity;MF:protein kinase activity;MF:ATP binding;
BraA09g061280.3C	0.27	7.56	23.25	0.07	4.51	13.68	0.19	8.51	14.19	0.176667	6.86	17.04	GO:0006810;GO:0016021;GO:000521	BP:transport;CC:integral component of membrane;MF:transporter activity;
MSTRG.1282	0.79	7.15	11.67	0	8.67	19.25	0.07	4.62	20.1	0.286667	6.81333	17.0067	------	------
BraA10g018230.3C	14.8	1.23	18.92	8.63	1.11	17.28	9.31	0.71	14.63	10.9133	1.01667	16.9433	GO:0010050;GO:0009734;GO:0010158;GO:0006355;GO:0005634;GO:0003677;GO:004698	BP:vegetative phase change;BP:auxin-activated signaling pathway;BP:abaxial cell fate specification;BP:regulation of transcription, DNA-templated;CC:nucleus;MF:DNA binding;MF:protein dimerization activity;
BraA09g064380.3C	7.8	5.54	17.47	9.32	10.53	19.24	7.06	8.06	13.73	8.06	8.04333	16.8133	GO:0001575;GO:0006040;GO:0005975;GO:0006027;GO:0005576;GO:0005886;GO:0035251;GO:000456	BP:globoside metabolic process;BP:amino sugar metabolic process;BP:carbohydrate metabolic process;BP:glycosaminoglycan catabolic process;CC:extracellular region;CC:plasma membrane;MF:UDP-glucosyltransferase activity;MF:beta-N-acetylhexosaminidase activity;
BraA08g027750.3C	1.85	0.22	21.84	2.42	0.3	15.81	2.7	0.56	12.28	2.32333	0.36	16.6433	GO:0098869;GO:0006979;GO:0055114;GO:0020037;GO:0004096;GO:004687	BP:cellular oxidant detoxification;BP:response to oxidative stress;BP:oxidation-reduction process;MF:heme binding;MF:catalase activity;MF:metal ion binding;
BraA03g049810.3C	2.23	1.34	7.92	0.15	2.62	30.88	0.26	0.76	10.91	0.88	1.57333	16.57	GO:000563	CC:nucleus;
BraA04g024660.3C	9.06	5.38	14.37	6.75	6.34	13.58	8.21	9.15	21.67	8.00667	6.95667	16.54	------	------
BraA10g016830.3C	11.32	7.56	21.3	9.91	2.75	11.61	12.17	5.96	16.48	11.1333	5.42333	16.4633	GO:0007020;GO:0009639;GO:0048653;GO:0009959;GO:001007	BP:microtubule nucleation;BP:response to red or far red light;BP:anther development;BP:negative gravitropism;BP:regulation of meristem growth;
BraA05g036230.3C	3.21	1.03	12.37	0.89	6.42	24.52	2.6	8.49	12.47	2.23333	5.31333	16.4533	GO:0019432;GO:0006631;GO:0046872;GO:0019825;GO:002003	BP:triglyceride biosynthetic process;BP:fatty acid metabolic process;MF:metal ion binding;MF:oxygen binding;MF:heme binding;
BraA10g003870.3C	0.48	6.9	14.87	0	5.48	22.19	0	3.27	12.15	0.16	5.21667	16.4033	GO:0010054;GO:0006804;GO:0015706;GO:0010167;GO:0042538;GO:0016132;GO:0009409;GO:0098869;GO:0010106;GO:0042744;GO:0006826;GO:0009269;GO:0006979;GO:0055114;GO:0005783;GO:0005576;GO:0020037;GO:0004601;GO:004687	BP:trichoblast differentiation;BP:obsolete peroxidase reaction;BP:nitrate transport;BP:response to nitrate;BP:hyperosmotic salinity response;BP:brassinosteroid biosynthetic process;BP:response to cold;BP:cellular oxidant detoxification;BP:cellular response to iron ion starvation;BP:hydrogen peroxide catabolic process;BP:iron ion transport;BP:response to desiccation;BP:response to oxidative stress…
BraA02g043150.3C	1.14	1.21	13.16	0	0.05	21.62	1.42	0.45	14.3	0.853333	0.57	16.36	GO:0016021;GO:0000785;GO:0003682;GO:000367	CC:integral component of membrane;CC:chromatin;MF:chromatin binding;MF:DNA binding;
BraA07g010250.3C	31	4.11	16.67	38.42	5.65	24.31	32.84	2.66	7.68	34.0867	4.14	16.22	------	------
MSTRG.19101	56.47	0.91	12.66	41.63	1.9	17.35	54.01	1.64	18.53	50.7033	1.48333	16.18	------	------
BraA03g063280.3C	0.86	0.83	20.01	0	1.7	16.01	0.14	2.58	12.28	0.333333	1.70333	16.1	GO:0006571;GO:0000162;GO:0009821;GO:0006560;GO:0006522;GO:0006520;GO:0006107;GO:0006534;GO:0009058;GO:0006525;GO:0009693;GO:0009094;GO:0015976;GO:0006536;GO:0006531;GO:0005829;GO:0080130;GO:0004069;GO:003017	BP:tyrosine biosynthetic process;BP:tryptophan biosynthetic process;BP:alkaloid biosynthetic process;BP:proline metabolic process;BP:alanine metabolic process;BP:cellular amino acid metabolic process;BP:oxaloacetate metabolic process;BP:cysteine metabolic process;BP:biosynthetic process;BP:arginine metabolic process;BP:ethylene biosynthetic process;BP:L-phenylalanine biosynthetic process;BP:carbo…
BraA10g012830.3C	0	3.33	19.61	0.04	3.19	10.38	0	4.74	17.52	0.013333	3.75333	15.8367	GO:0000023;GO:0046777;GO:0043085;GO:0009637;GO:0052837;GO:0019252;GO:0009228;GO:0006974;GO:0006950;GO:0009409;GO:0055114;GO:0010155;GO:0042742;GO:0009579;GO:0009941;GO:0009570;GO:0010319;GO:0005739;GO:0005829;GO:0008270;GO:0016491;GO:004280	BP:maltose metabolic process;BP:protein autophosphorylation;BP:positive regulation of catalytic activity;BP:response to blue light;BP:thiazole biosynthetic process;BP:starch biosynthetic process;BP:thiamine biosynthetic process;BP:cellular response to DNA damage stimulus;BP:response to stress;BP:response to cold;BP:oxidation-reduction process;BP:regulation of proton transport;BP:defense response …
BraA08g017990.3C	1.32	0.28	8.17	0	0.73	10.68	0.29	1.84	28.59	0.536667	0.95	15.8133	------	------
BraA03g023650.3C	12.31	0.16	12.2	5.11	2.13	15.44	9.94	2.08	19.39	9.12	1.45667	15.6767	GO:0009733;GO:1900057;GO:000573	BP:response to auxin;BP:positive regulation of leaf senescence;CC:mitochondrion;
BraA03g016660.3C	15.95	6.39	17.62	7.31	6.43	16.05	13.21	7.33	13.02	12.1567	6.71667	15.5633	GO:0061025;GO:0006750;GO:0006090;GO:0019243;GO:0005739;GO:0009507;GO:0004416;GO:0008270;GO:000550	BP:membrane fusion;BP:glutathione biosynthetic process;BP:pyruvate metabolic process;BP:methylglyoxal catabolic process to D-lactate via S-lactoyl-glutathione;CC:mitochondrion;CC:chloroplast;MF:hydroxyacylglutathione hydrolase activity;MF:zinc ion binding;MF:iron ion binding;
BraA07g010700.3C	12.92	4.63	20	17.55	3.59	15.91	14.01	2.01	10.75	14.8267	3.41	15.5533	GO:0055114;GO:0005506;GO:0046872;GO:001649	BP:oxidation-reduction process;MF:iron ion binding;MF:metal ion binding;MF:oxidoreductase activity;
MSTRG.4868	0.55	5.16	13.17	0.67	3.53	17.63	1.18	9.24	15.68	0.8	5.97667	15.4933	------	------
BraA07g038990.3C	21.51	8.77	15.12	16.22	4.91	17.9	41.09	6.43	13.27	26.2733	6.70333	15.43	GO:0006355;GO:0005634;GO:000367	BP:regulation of transcription, DNA-templated;CC:nucleus;MF:DNA binding;
BraA08g022000.3C	0.83	2.94	14.33	1.51	1.84	14.79	1.25	2.23	16.87	1.19667	2.33667	15.33	GO:0006355;GO:0005634;GO:0003700;GO:004356	BP:regulation of transcription, DNA-templated;CC:nucleus;MF:transcription factor activity, sequence-specific DNA binding;MF:sequence-specific DNA binding;
BraA09g001600.3C	1.7	9	17.33	2.37	5.2	16.97	1.44	6.98	11.67	1.83667	7.06	15.3233	GO:0006952;GO:0009607;GO:0016021;GO:000551	BP:defense response;BP:response to biotic stimulus;CC:integral component of membrane;MF:calmodulin binding;
BraA07g035630.3C	3.49	2.63	14.78	16.23	3.76	22.15	3.99	1.16	8.99	7.90333	2.51667	15.3067	------	------
BraA06g041760.3C	0	2.77	16.71	1.04	0.14	10.96	0.28	0.93	18.2	0.44	1.28	15.29	------	------
BraA03g027340.3C	2.19	6.19	12.92	0.55	6.81	19.49	1.71	4.88	13.36	1.48333	5.96	15.2567	------	------
BraA03g024950.3C	0.56	0	16.25	4.86	0.58	18.58	6.6	0	9.43	4.00667	0.193333	14.7533	GO:000973	BP:response to auxin;
BraA06g030960.3C	1.29	5.72	24.89	0.9	2.5	6.87	1.38	2.24	12.37	1.19	3.48667	14.71	GO:0008152;GO:001678	BP:metabolic process;MF:hydrolase activity;
MSTRG.8824	0	0	26.36	0	0	3.64	0.02	0	13.87	0.006667	0	14.6233	GO:0005975;GO:0102799;GO:0005773;GO:0016021;GO:0019137;GO:0004553;GO:004687	BP:carbohydrate metabolic process;BP:old GO;CC:vacuole;CC:integral component of membrane;MF:thioglucosidase activity;MF:hydrolase activity, hydrolyzing O-glycosyl compounds;MF:metal ion binding;
MSTRG.25211	1.37	3.33	15.94	0	1.3	15.78	0.07	2.09	12.03	0.48	2.24	14.5833	GO:0016021;GO:0005524;GO:000467	CC:integral component of membrane;MF:ATP binding;MF:protein kinase activity;
BraA02g018780.3C	0	0	7.06	0	0.1	28.67	0	0.08	7.84	0	0.06	14.5233	GO:0032502;GO:0009690;GO:000563	BP:developmental process;BP:cytokinin metabolic process;CC:nucleus;
BraA09g001540.3C	0	2.68	17.83	0	2.59	16.19	0	2.87	9.08	0	2.71333	14.3667	GO:1902358;GO:0016021;GO:0009507;GO:000827	BP:sulfate transmembrane transport;CC:integral component of membrane;CC:chloroplast;MF:secondary active sulfate transmembrane transporter activity;
BraA04g008060.3C	0.5	3.86	16.39	1.2	5.21	13.13	0.51	4.43	13.29	0.736667	4.5	14.27	GO:0010197;GO:0009507;GO:000843	BP:polar nucleus fusion;CC:chloroplast;MF:selenium binding;
MSTRG.21585	5.45	0.57	10.02	6.43	1.02	20.25	9.19	0.42	12.11	7.02333	0.67	14.1267	------	------
BraA02g037230.3C	1.36	6.22	22.01	0	2.67	7.86	0.72	4.98	12.4	0.693333	4.62333	14.09	------	------
BraA10g031820.3C	0.48	1.08	16.36	0.04	1.48	13.74	0	3.48	12.15	0.173333	2.01333	14.0833	GO:0016310;GO:0016021;GO:0016020;GO:001027	BP:phosphorylation;CC:integral component of membrane;CC:membrane;MF:phytol kinase activity;
BraA09g058790.3C	43.49	6.58	18.37	28	4.26	9.99	26.27	3.63	13.65	32.5867	4.82333	14.0033	------	------
BraA03g040840.3C	0	2.19	10.57	0	2	24.41	0	1.72	6.94	0	1.97	13.9733	GO:0080167;GO:0000785;GO:0003682;GO:000367	BP:response to karrikin;CC:chromatin;MF:chromatin binding;MF:DNA binding;
BraA10g011780.3C	0.4	3.17	13.86	3.24	1.82	16.46	2.11	1.7	11.14	1.91667	2.23	13.82	GO:000563	CC:nucleus;
BraA05g039990.3C	2.22	7.09	12.45	0	4.87	14.67	0.09	5.03	14.12	0.77	5.66333	13.7467	GO:0048046;GO:001678	CC:apoplast;MF:hydrolase activity, acting on ester bonds;
MSTRG.7874	3.16	0.59	8.13	8.64	1.08	17.68	13.29	4.21	14.94	8.36333	1.96	13.5833	GO:0048629;GO:0030154;GO:0080147;GO:1900033;GO:0006355;GO:0005634;GO:0043565;GO:0044212;GO:0003700;GO:000367	BP:trichome patterning;BP:cell differentiation;BP:root hair cell development;BP:negative regulation of trichome patterning;BP:regulation of transcription, DNA-templated;CC:nucleus;MF:sequence-specific DNA binding;MF:transcription regulatory region DNA binding;MF:transcription factor activity, sequence-specific DNA binding;MF:DNA binding;
BraA07g021740.3C	0	0.02	14.04	0.02	0.69	14.38	0	0.38	12	0.006667	0.363333	13.4733	GO:001674	MF:transferase activity, transferring acyl groups other than amino-acyl groups;
BraA07g000640.3C	1.23	4.22	12.28	1.92	4.8	15.46	2.69	6.51	12.35	1.94667	5.17667	13.3633	------	------
BraA03g041360.3C	3.73	1.72	15.35	7.38	2.45	11.63	2.75	2.59	12.91	4.62	2.25333	13.2967	GO:0046872;GO:000827	MF:metal ion binding;MF:zinc ion binding;
BraA03g024570.3C	4.04	6.08	17.79	2.9	3.17	6.65	4.27	5.97	15.45	3.73667	5.07333	13.2967	GO:0005975;GO:000455	BP:carbohydrate metabolic process;MF:hydrolase activity, hydrolyzing O-glycosyl compounds;
BraA06g001270.3C	4.23	3.5	14.81	0	3.33	10.04	0	6.73	14.94	1.41	4.52	13.2633	GO:001602	CC:integral component of membrane;
BraA07g026810.3C	0	2.81	14.83	0	5.13	11.46	0.16	4.35	12.84	0.053333	4.09667	13.0433	------	------
MSTRG.8093	2.03	3.75	12.11	0.58	4.09	13.59	0.84	4.71	13.38	1.15	4.18333	13.0267	GO:0007018;GO:0005737;GO:0005819;GO:0005871;GO:0005874;GO:0008574;GO:0008017;GO:0005524;GO:0016887;GO:000377	BP:microtubule-based movement;CC:cytoplasm;CC:spindle;CC:kinesin complex;CC:microtubule;MF:ATP-dependent microtubule motor activity, plus-end-directed;MF:microtubule binding;MF:ATP binding;MF:ATPase activity;MF:microtubule motor activity;
BraA01g026480.3C	0.5	1.32	9.49	0.2	2.78	16.24	1.93	2.47	13.3	0.876667	2.19	13.01	GO:0008643;GO:0055085;GO:0016021;GO:0005886;GO:0022891;GO:000535	BP:carbohydrate transport;BP:transmembrane transport;CC:integral component of membrane;CC:plasma membrane;MF:substrate-specific transmembrane transporter activity;MF:suga;
BraA08g026050.3C	0.38	0.07	11	0.44	0.91	17.59	0.59	1.15	10.42	0.47	0.71	13.0033	GO:0006355;GO:0005634;GO:0003700;GO:004356	BP:regulation of transcription, DNA-templated;CC:nucleus;MF:transcription factor activity, sequence-specific DNA binding;MF:sequence-specific DNA binding;
BraA10g032810.3C	0.74	0	13.71	0.03	0.21	13.13	0.46	0.03	12.15	0.41	0.08	12.9967	GO:0046872;GO:0005488;GO:000367	MF:metal ion binding;MF:binding;MF:nucleic acid binding;
BraA02g029160.3C	3.94	4.63	10.64	3.33	5.56	10.28	4.32	6.71	18.02	3.86333	5.63333	12.98	------	------
MSTRG.14597	11.76	0.38	7.96	23.63	0.45	14.06	31.37	0.91	16.87	22.2533	0.58	12.9633	GO:0016021;GO:000827	CC:integral component of membrane;MF:zinc ion binding;
BraA05g001290.3C	0.21	2.72	16.18	0.79	1.4	10.55	0.77	2.63	11.74	0.59	2.25	12.8233	GO:0048366;GO:0010311;GO:0048765;GO:0045010;GO:0009741;GO:0009734;GO:0010583;GO:0009723;GO:0006355;GO:0045449;GO:0071555;GO:0007155;GO:0010090;GO:0005634;GO:0005667;GO:0009506;GO:0043565;GO:0003700;GO:0003677;GO:004698	BP:leaf development;BP:lateral root formation;BP:root hair cell differentiation;BP:actin nucleation;BP:response to brassinosteroid;BP:auxin-activated signaling pathway;BP:response to cyclopentenone;BP:response to ethylene;BP:regulation of transcription, DNA-templated;BP:old GO;BP:cell wall organization;BP:cell adhesion;BP:trichome morphogenesis;CC:nucleus;CC:transcription factor complex;CC:plasmo…
BraA05g014700.3C	0.46	5.64	13.96	0.61	3	14.21	0.26	3.84	10.09	0.443333	4.16	12.7533	------	------
MSTRG.28432	4.21	3.29	5.77	4.14	2.29	21.59	5.1	3.37	10.5	4.48333	2.98333	12.62	------	------
BraA02g014180.3C	11.93	5.25	13.68	8.37	6.67	11.85	9.14	5.23	12.25	9.81333	5.71667	12.5933	GO:0006298;GO:0006200;GO:0090305;GO:0045910;GO:0004519;GO:0030983;GO:0016887;GO:000552	BP:mismatch repair;BP:obsolete ATP catabolic process;BP:nucleic acid phosphodiester bond hydrolysis;BP:negative regulation of DNA recombination;MF:endonuclease activity;MF:mismatched DNA binding;MF:ATPase activity;MF:ATP binding;
BraA07g037780.3C	10.41	5.23	14.47	10.51	7.79	10.22	12.33	4.85	13.08	11.0833	5.95667	12.59	GO:0046872;GO:000827	MF:metal ion binding;MF:zinc ion binding;
BraA08g005510.3C	12.82	3.31	17.97	5.85	1.22	9.2	11.75	1.27	10.32	10.14	1.93333	12.4967	GO:0018298;GO:0009765;GO:0009535;GO:0009522;GO:0016021;GO:0016168;GO:004687	BP:protein-chromophore linkage;BP:photosynthesis, light harvesting;CC:chloroplast thylakoid membrane;CC:photosystem I;CC:integral component of membrane;MF:chlorophyll binding;MF:metal ion binding;
BraA02g007880.3C	13.37	4.71	11.17	10.51	4.01	11.78	14.89	7.53	14.49	12.9233	5.41667	12.48	GO:0016049;GO:0000902;GO:0048193;GO:0018401;GO:0055114;GO:0005634;GO:0005576;GO:0005794;GO:0005783;GO:0031418;GO:0016706;GO:0016705;GO:000550	BP:cell growth;BP:cell morphogenesis;BP:Golgi vesicle transport;BP:peptidyl-proline hydroxylation to 4-hydroxy-L-proline;BP:oxidation-reduction process;CC:nucleus;CC:extracellular region;CC:Golgi apparatus;CC:endoplasmic reticulum;MF:L-ascorbic acid binding;MF:oxidoreductase activity, acting on paired donors, with incorporation or reduction of molecular oxygen, 2-oxoglutarate as one donor, and in…
BraA02g000750.3C	0.47	0	14.34	0	0	11.8	0.18	1.09	11.16	0.216667	0.363333	12.4333	GO:000557	CC:extracellular region;
BraA09g063790.3C	2.3	6.29	12.34	0	3.09	13.53	0.05	2.52	11.3	0.783333	3.96667	12.39	GO:0055114;GO:0005829;GO:0016706;GO:0046872;GO:001649	BP:oxidation-reduction process;CC:cytosol;MF:oxidoreductase activity, acting on paired donors, with incorporation or reduction of molecular oxygen, 2-oxoglutarate as one donor, and incorporation of one atom each of oxygen into both donors;MF:metal ion binding;MF:oxidoreductase activity;
BraA10g023200.3C	2.44	0	13.07	1.46	0	13.08	3.88	0	10.92	2.59333	0	12.3567	GO:0009956;GO:0009887;GO:0009944;GO:0010051;GO:0010158;GO:0048481;GO:0006355;GO:0005634;GO:0005667;GO:0000785;GO:0003700;GO:0005515;GO:0003677;GO:0045449;GO:000368	BP:radial pattern formation;BP:animal organ morphogenesis;BP:polarity specification of adaxial/abaxial axis;BP:xylem and phloem pattern formation;BP:abaxial cell fate specification;BP:plant ovule development;BP:regulation of transcription, DNA-templated;CC:nucleus;CC:transcription factor complex;CC:chromatin;MF:transcription factor activity, sequence-specific DNA binding;MF:protein binding;MF:DNA…
BraA03g052700.3C	2	5.73	21.34	0	2.8	8.22	0	5.79	7.42	0.666667	4.77333	12.3267	GO:0006855;GO:0009555;GO:0009812;GO:0009901;GO:0016021;GO:0005886;GO:0005774;GO:0015297;GO:001523	BP:drug transmembrane transport;BP:pollen development;BP:flavonoid metabolic process;BP:anther dehiscence;CC:integral component of membrane;CC:plasma membrane;CC:vacuolar membrane;MF:antiporter activity;MF:drug transmembrane transporter activity;
BraA06g011990.3C	1.59	5.73	17.29	1	4.68	6.57	0.99	6.22	13.03	1.19333	5.54333	12.2967	GO:0050662;GO:000382	MF:coenzyme binding;MF:catalytic activity;
BraA02g015120.3C	1.34	0	15.22	1.24	2.45	12.72	1.87	0.74	8.91	1.48333	1.06333	12.2833	GO:0009697;GO:0009581;GO:0009595;GO:0010310;GO:0010363;GO:0031348;GO:0009862;GO:0006612;GO:0000165;GO:0050832;GO:0006355;GO:0043900;GO:0009867;GO:0030001;GO:0042742;GO:0002237;GO:0043069;GO:0035304;GO:0010200;GO:0005634;GO:004687	BP:salicylic acid biosynthetic process;BP:detection of external stimulus;BP:detection of biotic stimulus;BP:regulation of hydrogen peroxide metabolic process;BP:regulation of plant-type hypersensitive response;BP:negative regulation of defense response;BP:systemic acquired resistance, salicylic acid mediated signaling pathway;BP:protein targeting to membrane;BP:MAPK cascade;BP:defense response to…
BraA09g034980.3C	3.56	2.27	10.92	1.03	1.61	11.83	3.34	5.79	13.96	2.64333	3.22333	12.2367	GO:0055114;GO:0005506;GO:0046872;GO:001649	BP:oxidation-reduction process;MF:iron ion binding;MF:metal ion binding;MF:oxidoreductase activity;
BraA04g002990.3C	1.76	2.02	12.33	0	1.97	13.14	0	0.13	11.1	0.586667	1.37333	12.19	GO:000950	CC:chloroplast;
BraA01g009270.3C	66.9	2.81	14.1	71.24	1.47	11.29	34.17	1.17	11.14	57.4367	1.81667	12.1767	------	------
BraA02g017210.3C	0	3.02	12.7	0.13	1.2	11.6	0	1.13	12.2	0.043333	1.78333	12.1667	------	------
MSTRG.20789	0	3.78	15.65	0	2.26	6.14	0	4.24	14.64	0	3.42667	12.1433	GO:0004523;GO:000367	MF:RNA-DNA hybrid ribonuclease activity;MF:nucleic acid binding;
BraA06g006310.3C	5.09	2.24	13.97	2.48	1.73	5.91	0.24	1.88	16.52	2.60333	1.95	12.1333	GO:0009570;GO:001678	CC:chloroplast stroma;MF:hydrolase activity, acting on ester bonds;
BraA02g037210.3C	3.07	3.49	13.63	3.3	2.14	10.02	3.59	5.5	12.66	3.32	3.71	12.1033	GO:000950	CC:chloroplast;
BraA03g060670.3C	1.93	3.66	11.79	1.31	5.96	10.62	0.98	5.51	13.88	1.40667	5.04333	12.0967	GO:0055114;GO:0005783;GO:0016021;GO:0004497;GO:0019825;GO:0020037;GO:0016705;GO:000550	BP:oxidation-reduction process;CC:endoplasmic reticulum;CC:integral component of membrane;MF:monooxygenase activity;MF:oxygen binding;MF:heme binding;MF:oxidoreductase activity, acting on paired donors, with incorporation or reduction of molecular oxygen;MF:iron ion binding;
BraA01g002420.3C	2.75	1.27	16.85	0	0.16	6.68	0.3	0.72	12.75	1.01667	0.716667	12.0933	GO:0055114;GO:0016021;GO:0004497;GO:0020037;GO:0016705;GO:000550	BP:oxidation-reduction process;CC:integral component of membrane;MF:monooxygenase activity;MF:heme binding;MF:oxidoreductase activity, acting on paired donors, with incorporation or reduction of molecular oxygen;MF:iron ion binding;
BraA08g006060.3C	7.9	3.69	17.12	1.91	2.68	8.74	2.12	4.21	10.3	3.97667	3.52667	12.0533	GO:0016311;GO:0005975;GO:004213	BP:dephosphorylation;BP:carbohydrate metabolic process;MF:fructose 1,6-bisphosphate 1-phosphatase activity;
BraA01g001860.3C	0	3.25	10.34	0	3.74	20.68	0	2.77	4.93	0	3.25333	11.9833	GO:0009627;GO:0009694;GO:0009696;GO:0080032;GO:0080031;GO:008003	BP:systemic acquired resistance;BP:jasmonic acid metabolic process;BP:salicylic acid metabolic process;MF:methyl jasmonate esterase activity;MF:methyl salicylate esterase activity;MF:methyl indole-3-acetate esterase activity;
BraA05g017920.3C	0	4.11	13.17	0	2.25	15.12	0.26	5.21	7.59	0.086667	3.85667	11.96	------	------
BraA01g029520.3C	0.86	5.84	11.57	0.19	3.98	14.47	2.4	4.62	9.77	1.15	4.81333	11.9367	GO:001602	CC:integral component of membrane;
BraA08g027730.3C	0.37	0.71	10.45	1.04	0.23	11.84	1.7	0.7	13.43	1.03667	0.546667	11.9067	GO:0006468;GO:0004674;GO:000552	BP:protein phosphorylation;MF:protein serine/threonine kinase activity;MF:ATP binding;
BraA03g036060.3C	11.19	5.32	15.52	10.02	2.35	9.02	13.73	3.27	11.07	11.6467	3.64667	11.87	GO:0006468;GO:0018108;GO:0009069;GO:0046777;GO:0005886;GO:0004672;GO:0004674;GO:0004713;GO:000552	BP:protein phosphorylation;BP:peptidyl-tyrosine phosphorylation;BP:serine family amino acid metabolic process;BP:protein autophosphorylation;CC:plasma membrane;MF:protein kinase activity;MF:protein serine/threonine kinase activity;MF:protein tyrosine kinase activity;MF:ATP binding;
BraA03g022760.3C	0.78	3.47	10.45	0.31	2.32	12.35	0.38	3.02	12.63	0.49	2.93667	11.81	GO:000367	MF:DNA binding;
BraA06g043050.3C	0	0	19.62	0	0	2.08	0	0	13.46	0	0	11.72	------	------
BraA09g051030.3C	4.04	4.74	14.02	0.99	2.72	8.8	5.8	6.08	12.06	3.61	4.51333	11.6267	GO:0005975;GO:0005982;GO:0005985;GO:0071555;GO:0005576;GO:000465	BP:carbohydrate metabolic process;BP:starch metabolic process;BP:sucrose metabolic process;BP:cell wall organization;CC:extracellular region;MF:polygalacturonase activity;
BraA03g007570.3C	1.44	0	15.28	0	0	9.91	7.04	0	9.58	2.82667	0	11.59	GO:0009956;GO:0009887;GO:0009944;GO:0010051;GO:0010158;GO:0006355;GO:0045449;GO:0048481;GO:0005634;GO:0005667;GO:0003700;GO:0003677;GO:000551	BP:radial pattern formation;BP:animal organ morphogenesis;BP:polarity specification of adaxial/abaxial axis;BP:xylem and phloem pattern formation;BP:abaxial cell fate specification;BP:regulation of transcription, DNA-templated;BP:old GO;BP:plant ovule development;CC:nucleus;CC:transcription factor complex;MF:transcription factor activity, sequence-specific DNA binding;MF:DNA binding;MF:protein bi…
BraA06g006380.3C	3.83	5.47	12.77	0	3.51	9.9	1.39	5.12	11.91	1.74	4.7	11.5267	------	------
BraA10g021050.3C	0	2.02	10.1	0.68	0.57	12.82	0	1.36	11.56	0.226667	1.31667	11.4933	GO:000563	CC:nucleus;
BraA10g029080.3C	5.52	0.43	11.02	10.27	0.46	12.56	17.33	0.49	10.78	11.04	0.46	11.4533	------	------
BraA07g038780.3C	3	5.49	11.25	3.62	3.83	11.66	3.83	5.55	11.43	3.48333	4.95667	11.4467	GO:0006284;GO:0006281;GO:0003824;GO:000872	BP:base-excision repair;BP:DNA repair;MF:catalytic activity;MF:DNA-3-methyladenine glycosylase activity;
BraA02g037020.3C	2.07	4.08	13.17	0.84	3.97	7.58	3.91	1.75	13.39	2.27333	3.26667	11.38	GO:0008152;GO:0005739;GO:0016787;GO:003443	BP:metabolic process;CC:mitochondrion;MF:hydrolase activity;MF:bi;
BraA09g054610.3C	0.69	3.56	12.23	0.56	1.52	13.19	0.33	2.18	8.21	0.526667	2.42	11.21	GO:0007029;GO:004698	BP:endoplasmic reticulum organization;MF:protein dimerization activity;
BraA05g028030.3C	0.9	4.58	12.6	2.37	2.62	13	0.66	3.92	7.87	1.31	3.70667	11.1567	GO:0016021;GO:000578	CC:integral component of membrane;CC:endoplasmic reticulum;
BraA05g039550.3C	0.62	3.14	12.68	0.05	1.37	7.71	0	4.5	12.78	0.223333	3.00333	11.0567	------	------
BraA10g023580.3C	0	5.54	13.58	0	1.27	4.81	0.04	2.18	14.36	0.013333	2.99667	10.9167	------	------
BraA03g044290.3C	0	0.85	15.88	0.14	1.72	4.36	0	2.64	12.45	0.046667	1.73667	10.8967	GO:0042744;GO:0006661;GO:0055114;GO:0005634;GO:0050661;GO:0050660;GO:000449	BP:hydrogen peroxide catabolic process;BP:phosphatidylinositol biosynthetic process;BP:oxidation-reduction process;CC:nucleus;MF:NADP binding;MF:flavin adenine dinucleotide binding;MF:N,N-dimethylaniline monooxygenase activity;
MSTRG.1425	0	2.16	3.63	0.06	3.3	17.24	0	1.65	11.21	0.02	2.37	10.6933	GO:001602	CC:integral component of membrane;
BraA06g031540.3C	0.7	4.92	10.69	0	4.4	8.96	0	4.32	12.38	0.233333	4.54667	10.6767	GO:0055114;GO:0016021;GO:0004506;GO:005066	BP:oxidation-reduction process;CC:integral component of membrane;MF:squalene monooxygenase activity;MF:flavin adenine dinucleotide binding;
BraA10g003210.3C	8.24	5.44	11.14	3.01	2.48	9.15	5.03	5.91	11.67	5.42667	4.61	10.6533	GO:0007389;GO:0009832;GO:0010075;GO:0048767;GO:0009664;GO:0000271;GO:0009825;GO:0043481;GO:0009932;GO:0008361;GO:0009926;GO:0045490;GO:0016020;GO:0005576;GO:0030570;GO:004687	BP:pattern specification process;BP:plant-type cell wall biogenesis;BP:regulation of meristem growth;BP:root hair elongation;BP:plant-type cell wall organization;BP:polysaccharide biosynthetic process;BP:multidimensional cell growth;BP:anthocyanin accumulation in tissues in response to UV light;BP:cell tip growth;BP:regulation of cell size;BP:auxin polar transport;BP:pectin catabolic process;CC:m…
BraA05g022080.3C	3.57	5.63	10.32	2.11	4.28	11.89	0.2	4.63	9.63	1.96	4.84667	10.6133	GO:0055114;GO:0005506;GO:001649	BP:oxidation-reduction process;MF:iron ion binding;MF:oxidoreductase activity;
BraA10g003570.3C	25	4.66	14.84	12.05	2.57	6.63	13.25	5.03	10.09	16.7667	4.08667	10.52	GO:0007623;GO:0005634;GO:0046872;GO:000367	BP:circadian rhythm;CC:nucleus;MF:metal ion binding;MF:nucleic acid binding;
MSTRG.27905	1.62	0.83	7.14	2.07	2.31	16.03	2.38	1.28	8.33	2.02333	1.47333	10.5	GO:0009742;GO:0005886;GO:0004674;GO:0005524;GO:000467	BP:brassinosteroid mediated signaling pathway;CC:plasma membrane;MF:protein serine/threonine kinase activity;MF:ATP binding;MF:protein kinase activity;
BraA03g041370.3C	1.48	0.49	10.21	2.91	0	8.43	8.55	0	12.58	4.31333	0.163333	10.4067	GO:0000278;GO:0042023;GO:0010440;GO:0007050;GO:0045736;GO:0071901;GO:0005634;GO:0004861;GO:000551	BP:mitotic cell cycle;BP:DNA endoreduplication;BP:stomatal lineage progression;BP:cell cycle arrest;BP:negative regulation of cyclin-dependent protein serine/threonine kinase activity;BP:negative regulation of protein serine/threonine kinase activity;CC:nucleus;MF:cyclin-dependent protein serine/threonine kinase inhibitor activity;MF:protein binding;
BraA06g000950.3C	0.38	1.25	6.93	0.56	1.65	14.22	1.08	2.06	10.01	0.673333	1.65333	10.3867	GO:001678	MF:hydrolase activity, acting on ester bonds;
BraA02g042070.3C	3.83	1.4	16.51	2.72	1.56	3.14	0.85	1.47	11.25	2.46667	1.47667	10.3	GO:0009595;GO:0010310;GO:0010363;GO:0010200;GO:0009862;GO:0006612;GO:0000165;GO:0009813;GO:0009697;GO:0050832;GO:0001666;GO:0043900;GO:0009867;GO:0031348;GO:0042742;GO:0055114;GO:0034976;GO:0005737;GO:0016491;GO:0016706;GO:004687	BP:detection of biotic stimulus;BP:regulation of hydrogen peroxide metabolic process;BP:regulation of plant-type hypersensitive response;BP:response to chitin;BP:systemic acquired resistance, salicylic acid mediated signaling pathway;BP:protein targeting to membrane;BP:MAPK cascade;BP:flavonoid biosynthetic process;BP:salicylic acid biosynthetic process;BP:defense response to fungus;BP:response t…
BraA09g029230.3C	0	0	9.81	0	0	10.35	0	0.22	10.71	0	0.073333	10.29	GO:0030001;GO:004687	BP:metal ion transport;MF:metal ion binding;
BraA02g045270.3C	11.42	3.04	8.8	28.06	2.24	11.62	19.06	5.4	10.33	19.5133	3.56	10.25	GO:0005634;GO:0045449;GO:0005667;GO:0003700;GO:0003677;GO:004698	CC:nucleus;CC:old GO;CC:transcription factor complex;MF:transcription factor activity, sequence-specific DNA binding;MF:DNA binding;MF:protein dimerization activity;
BraA04g019180.3C	5.63	4.38	15.29	1.24	3.3	8.68	4.2	2.24	6.7	3.69	3.30667	10.2233	GO:000551	MF:calmodulin binding;
BraA07g019660.3C	1.69	1.25	11.07	0	0.35	9.16	1.08	1.34	9.79	0.923333	0.98	10.0067	------	------
BraA08g026820.3C	0	1.32	5.68	0	2.42	13.6	0	2.29	10.56	0	2.01	9.94667	GO:0055114;GO:0008270;GO:001649	BP:oxidation-reduction process;MF:zinc ion binding;MF:oxidoreductase activity;
BraA03g020980.3C	16.25	5.48	11.8	29	2.35	11.83	21.77	1.48	6.14	22.34	3.10333	9.92333	GO:0009826;GO:0009664;GO:0009828;GO:0006949;GO:0009831;GO:0005618;GO:0005829;GO:0016020;GO:0005576;GO:0009505;GO:000950	BP:unidimensional cell growth;BP:plant-type cell wall organization;BP:plant-type cell wall loosening;BP:syncytium formation;BP:plant-type cell wall modification involved in multidimensional cell growth;CC:cell wall;CC:cytosol;CC:membrane;CC:extracellular region;CC:plant-type cell wall;CC:plasmodesma;
BraA09g047020.3C	14.34	3.18	9.53	9.19	3.58	11.23	8.23	4.55	8.99	10.5867	3.77	9.91667	GO:0005975;GO:0005773;GO:0052692;GO:000455	BP:carbohydrate metabolic process;CC:vacuole;MF:raffinose alpha-galactosidase activity;MF:hydrolase activity, hydrolyzing O-glycosyl compounds;
BraA02g019110.3C	2	2.98	11.06	1.6	2.12	8.55	2.24	3.81	10.09	1.94667	2.97	9.9	GO:0031225;GO:0009506;GO:0005886;GO:000187	CC:anchored component of membrane;CC:plasmodesma;CC:plasma membrane;MF:;
BraA08g010970.3C	0	0	10.34	0	0	7.67	0	0	11.58	0	0	9.86333	------	------
BraA08g025310.3C	0.02	2.36	11.43	0.01	1.38	9.57	0.02	0.64	8.53	0.016667	1.46	9.84333	GO:0046872;GO:000367	MF:metal ion binding;MF:nucleic acid binding;
BraA04g004020.3C	0.71	4.17	17.65	0	2.11	5.42	0	3.35	6.28	0.236667	3.21	9.78333	GO:0006355;GO:0045449;GO:0005667;GO:0003700;GO:004356	BP:regulation of transcription, DNA-templated;BP:old GO;CC:transcription factor complex;MF:transcription factor activity, sequence-specific DNA binding;MF:sequence-specific DNA binding;
BraA01g025770.3C	0.62	3.84	9.74	1.17	3.26	8.74	1.09	2	10.74	0.96	3.03333	9.74	GO:0006636;GO:0019288;GO:0006098;GO:0010218;GO:0000023;GO:0009773;GO:0043085;GO:0009657;GO:0015994;GO:0009637;GO:0006364;GO:0019252;GO:0019216;GO:0010207;GO:0071277;GO:0090333;GO:0010114;GO:0031408;GO:0009704;GO:0019344;GO:0009535;GO:0016021;GO:0016020;GO:000573	BP:unsaturated fatty acid biosynthetic process;BP:isopentenyl diphosphate biosynthetic process, methylerythritol 4-phosphate pathway;BP:pentose-phosphate shunt;BP:response to far red light;BP:maltose metabolic process;BP:photosynthetic electron transport in photosystem I;BP:positive regulation of catalytic activity;BP:plastid organization;BP:chlorophyll metabolic process;BP:response to blue light…
BraA07g022490.3C	0.13	0.19	10.92	0	1.46	7.81	0.22	1.32	10.46	0.116667	0.99	9.73	GO:0055114;GO:008001	BP:oxidation-reduction process;MF:fatty-acyl-CoA reductas;
MSTRG.23978	7.28	3.85	5.51	3.84	1.98	9.43	2.51	4.56	13.9	4.54333	3.46333	9.61333	------	------
BraA01g020640.3C	1	3.4	6.39	0.16	0.97	10.63	0.23	3.74	11.8	0.463333	2.70333	9.60667	GO:001602	CC:membrane;
BraA05g004850.3C	0.3	1.42	10.53	0	0.92	4.48	0.58	4.19	13.51	0.293333	2.17667	9.50667	GO:0045893;GO:0005634;GO:0045449;GO:0005667;GO:0043565;GO:0003700;GO:000827	BP:positive regulation of transcription, DNA-templated;CC:nucleus;CC:old GO;CC:transcription factor complex;MF:sequence-specific DNA binding;MF:transcription factor activity, sequence-specific DNA binding;MF:zinc ion binding;
BraA02g034590.3C	1.09	2.79	12.06	0	2.61	9.02	0	2.43	7.42	0.363333	2.61	9.5	GO:0009624;GO:000588	BP:response to nematode;CC:plasma membrane;
BraA09g032320.3C	5.28	3.74	12.09	5.15	2.69	4.86	7.42	3.99	11.5	5.95	3.47333	9.48333	GO:0005975;GO:0046658;GO:0016021;GO:000455	BP:carbohydrate metabolic process;CC:anchored component of plasma membrane;CC:integral component of membrane;MF:hydrolase activity, hydrolyzing O-glycosyl compounds;
BraA05g013860.3C	0	4.77	14.16	0	2.31	6.73	0.55	4.89	7.42	0.183333	3.99	9.43667	GO:0009638;GO:0007165;GO:000487	BP:phototropism;BP:signal transduction;MF:signal transducer activity;
MSTRG.30169	4.68	2.88	9.37	4.29	3.53	8.78	6	3.75	10.11	4.99	3.38667	9.42	GO:0051259;GO:0007015;GO:0071470;GO:0000902;GO:0045010;GO:0048870;GO:0010090;GO:0008064;GO:0030041;GO:0009787;GO:0005856;GO:0071944;GO:0031209;GO:0005886;GO:0044877;GO:004280	BP:protein oligomerization;BP:actin filament organization;BP:cellular response to osmotic stress;BP:cell morphogenesis;BP:actin nucleation;BP:cell motility;BP:trichome morphogenesis;BP:regulation of actin polymerization or depolymerization;BP:actin filament polymerization;BP:regulation of abscisic acid-activated signaling pathway;CC:cytoskeleton;CC:cell periphery;CC:SCAR complex;CC:plasma membran…
BraA09g014040.3C	0.11	3.31	12.42	0	2.41	6.49	0.04	5.53	9.08	0.05	3.75	9.33	GO:0003824;GO:0016829;GO:003017	MF:catalytic activity;MF:lyase activity;MF:pyridoxal phosphate binding;
BraA02g015830.3C	3.87	0.57	8.67	0.56	0.65	12.24	2.54	1.79	7.02	2.32333	1.00333	9.31	GO:0016311;GO:0005982;GO:0005985;GO:0005992;GO:000480	BP:dephosphorylation;BP:starch metabolic process;BP:sucrose metabolic process;BP:trehalose biosynthetic process;MF:trehalose-phosphatase activity;
BraA10g029200.3C	1.62	5.4	8.38	0	3.7	9.44	0.93	3.2	10.07	0.85	4.1	9.29667	GO:0006355;GO:0045449;GO:0005667;GO:000370	BP:regulation of transcription, DNA-templated;BP:old GO;CC:transcription factor complex;MF:transcription factor activity, sequence-specific DNA binding;
BraA03g037440.3C	0	1.78	12.82	0	1.87	9.08	0.15	2.02	5.9	0.05	1.89	9.26667	GO:0015840;GO:0007030;GO:0006810;GO:0006816;GO:0006833;GO:0072489;GO:0030003;GO:0009651;GO:0009941;GO:0005794;GO:0000326;GO:0016021;GO:0009705;GO:0005886;GO:0009505;GO:0042807;GO:0009506;GO:0005215;GO:0015200;GO:0015250;GO:001520	BP:urea transport;BP:Golgi organization;BP:transport;BP:calcium ion transport;BP:water transport;BP:methylammonium transmembrane transport;BP:cellular cation homeostasis;BP:response to salt stress;CC:chloroplast envelope;CC:Golgi apparatus;CC:protein storage vacuole;CC:integral component of membrane;CC:plant-type vacuole membrane;CC:plasma membrane;CC:plant-type cell wall;CC:central vacuole;CC:pl…
BraA05g025900.3C	0.11	3.56	8.72	0.01	2.99	11.19	0.39	3.39	7.8	0.17	3.31333	9.23667	GO:0008152;GO:000382	BP:metabolic process;MF:catalytic activity;
BraA04g030890.3C	3.56	0.55	10.71	3.28	0.06	5.57	6.28	0.03	11.2	4.37333	0.213333	9.16	GO:0009725;GO:0010218;GO:0006355;GO:0045449;GO:0009641;GO:0005634;GO:0009506;GO:0005667;GO:0043565;GO:000370	BP:response to hormone;BP:response to far red light;BP:regulation of transcription, DNA-templated;BP:old GO;BP:shade avoidance;CC:nucleus;CC:plasmodesma;CC:transcription factor complex;MF:sequence-specific DNA binding;MF:transcription factor activity, sequence-specific DNA binding;
BraA03g050250.3C	10.57	3.64	9.81	4.64	2.12	9.19	3.06	3.31	8.45	6.09	3.02333	9.15	GO:0006168;GO:0009116;GO:0005737;GO:0005829;GO:000399	BP:adenine salvage;BP:nucleoside metabolic process;CC:cytoplasm;CC:cytosol;MF:adenine phosphoribosyltransferase activity;
BraA08g013360.3C	2.88	1.57	8.79	3.04	1.01	11.33	2.78	1.32	7.26	2.9	1.3	9.12667	------	------
BraA09g005630.3C	0	2.41	11.55	0	1.24	11.46	0	2.31	4.37	0	1.98667	9.12667	------	------
BraA02g006500.3C	13.12	3.43	9.01	9.68	2.2	6.99	11.76	3.17	11.27	11.52	2.93333	9.09	GO:0006570;GO:0035335;GO:0005737;GO:000472	BP:tyrosine metabolic process;BP:peptidyl-tyrosine dephosphorylation;CC:cytoplasm;MF:protein tyrosine phosphatase activity;
BraA09g044990.3C	0.06	0.48	7.75	0.04	0.37	11.72	0	0.49	7.48	0.033333	0.446667	8.98333	------	------
BraA03g000890.3C	0.87	1.58	7.74	1.2	0.87	10.65	2.48	1.8	8.54	1.51667	1.41667	8.97667	GO:0046872;GO:000367	MF:metal ion binding;MF:nucleic acid binding;
BraA04g006320.3C	0.05	0.76	11.02	0	0.15	5.77	0	0.39	9.9	0.016667	0.433333	8.89667	GO:0032259;GO:0046983;GO:000817	BP:methylation;MF:protein dimerization activity;MF:O-methyltransferase activity;
BraA08g000900.3C	2.46	0.69	13.11	0.1	2.09	6.24	1.13	0.37	7.14	1.23	1.05	8.83	GO:0006468;GO:0018108;GO:0005886;GO:0004713;GO:0004672;GO:000552	BP:protein phosphorylation;BP:peptidyl-tyrosine phosphorylation;CC:plasma membrane;MF:protein tyrosine kinase activity;MF:protein kinase activity;MF:ATP binding;
BraA04g020960.3C	0.37	3.34	9.26	0.06	3.22	11.19	0	1.01	6	0.143333	2.52333	8.81667	GO:0005975;GO:0010359;GO:0005794;GO:0005829;GO:0005576;GO:0009505;GO:0009506;GO:000455	BP:carbohydrate metabolic process;BP:regulation of anion channel activity;CC:Golgi apparatus;CC:cytosol;CC:extracellular region;CC:plant-type cell wall;CC:plasmodesma;MF:hydrolase activity, hydrolyzing O-glycosyl compounds;
BraA02g026160.3C	0	2.76	9.49	0.04	2.5	8.63	0	3.24	8.19	0.013333	2.83333	8.77	GO:0006979;GO:001602	BP:response to oxidative stress;CC:membrane;
MSTRG.2210	0.38	0.76	7.75	1.06	0.79	10.12	0	0.78	8.23	0.48	0.776667	8.7	------	------
MSTRG.17405	0	0.33	8.23	0.09	0.49	9.93	0.13	0.54	7.91	0.073333	0.453333	8.69	GO:0006357;GO:0046983;GO:000367	BP:regulation of transcription from RNA polymerase II promoter;MF:protein dimerization activity;MF:DNA binding;
MSTRG.17027	0	0	4.71	0	0.88	14.46	0	1.36	6.86	0	0.746667	8.67667	------	------
MSTRG.28048	0.2	0.94	3.95	0	2.89	13.17	0	1.46	8.85	0.066667	1.76333	8.65667	------	------
BraA05g033880.3C	11.48	1.79	7.92	9.55	2	5.55	5.77	3.57	12.44	8.93333	2.45333	8.63667	GO:000950	CC:chloroplast;
BraA08g019410.3C	1.21	2.32	5.93	3.83	3.03	7.27	2.51	3.35	12.51	2.51667	2.9	8.57	------	------
BraA09g038340.3C	3.97	4.26	8.94	1.67	2.05	5.84	3.16	3.99	10.85	2.93333	3.43333	8.54333	GO:1903791;GO:0015720;GO:0042906;GO:0016021;GO:0016020;GO:0005274;GO:0015210;GO:004290	BP:uracil transmembrane transport;BP:allantoin transport;BP:xanthine transport;CC:integral component of membrane;CC:membrane;MF:allantoin uptake transmembrane transporter activity;MF:uracil transmembrane transporter activity;MF:xanthine transmembrane transporter activity;
BraA10g022320.3C	1.13	1.61	10.6	1.15	2.3	8.01	2.89	2.72	6.65	1.72333	2.21	8.42	GO:0009627;GO:0009697;GO:0005886;GO:0017111;GO:000552	BP:systemic acquired resistance;BP:salicylic acid biosynthetic process;CC:plasma membrane;MF:nucleoside-triphosphatase activity;MF:ATP binding;
BraA06g036610.3C	0	0.03	11.42	0	0	1.89	1.02	0	11.46	0.34	0.01	8.25667	GO:0009664;GO:0005618;GO:0016020;GO:000557	BP:plant-type cell wall organization;CC:cell wall;CC:membrane;CC:extracellular region;
BraA07g027870.3C	5.26	3.91	10.17	5.48	2.33	5.73	6.91	4.41	8.79	5.88333	3.55	8.23	GO:0016021;GO:001602	CC:integral component of membrane;CC:membrane;
BraA09g039320.3C	0	0	13.23	0	0	7.27	0	0	4.11	0	0	8.20333	GO:0006952;GO:0050896;GO:000960	BP:defense response;BP:response to stimulus;BP:response to biotic stimulus;
BraA07g030710.3C	1.14	3.5	5.5	0.63	3.11	11.69	0.54	3.56	7.17	0.77	3.39	8.12	GO:0005975;GO:0030246;GO:000455	BP:carbohydrate metabolic process;MF:carbohydrate binding;MF:hydrolase activity, hydrolyzing O-glycosyl compounds;
BraA01g043290.3C	1.27	2.62	6.28	0	2.53	8.34	1.65	3.33	9.65	0.973333	2.82667	8.09	GO:0009805;GO:0009611;GO:0015824;GO:1901601;GO:0010223;GO:0005737;GO:000382	BP:coumarin biosynthetic process;BP:response to wounding;BP:proline transport;BP:strigolactone biosynthetic process;BP:secondary shoot formation;CC:cytoplasm;MF:catalytic activity;
BraA01g006130.3C	70.6	2.77	8.36	49.7	2.27	13.06	13.95	1.19	2.79	44.75	2.07667	8.07	GO:0006355;GO:0045449;GO:0005667;GO:0003700;GO:004356	BP:regulation of transcription, DNA-templated;BP:old GO;CC:transcription factor complex;MF:transcription factor activity, sequence-specific DNA binding;MF:sequence-specific DNA binding;
BraA09g009630.3C	0.89	0.89	9.27	0.02	1.3	3.78	0.68	2.42	10.72	0.53	1.53667	7.92333	GO:0006355;GO:0045893;GO:0005634;GO:0043565;GO:0003700;GO:0003677;GO:000827	BP:regulation of transcription, DNA-templated;BP:positive regulation of transcription, DNA-templated;CC:nucleus;MF:sequence-specific DNA binding;MF:transcription factor activity, sequence-specific DNA binding;MF:DNA binding;MF:zinc ion binding;
BraA03g048130.3C	0	0.52	7.77	0	1.72	9.18	0	1.12	6.59	0	1.12	7.84667	GO:0005975;GO:0005982;GO:0005985;GO:0071555;GO:0005576;GO:000465	BP:carbohydrate metabolic process;BP:starch metabolic process;BP:sucrose metabolic process;BP:cell wall organization;CC:extracellular region;MF:polygalacturonase activity;
BraA09g004810.3C	1.15	0.26	6.63	0	0	5.77	1.97	0.4	11.12	1.04	0.22	7.84	GO:0006535;GO:0016740;GO:000412	BP:cysteine biosynthetic process from serine;MF:transferase activity;MF:cysteine synthase activity;
BraA03g056290.3C	0	3.34	10.86	0	1.33	2.91	0.37	1.4	9.7	0.123333	2.02333	7.82333	GO:0006468;GO:0042538;GO:0010540;GO:0019722;GO:0010118;GO:0009414;GO:0009069;GO:0007275;GO:0007165;GO:0005886;GO:0005515;GO:0004683;GO:0004674;GO:000552	BP:protein phosphorylation;BP:hyperosmotic salinity response;BP:basipetal auxin transport;BP:calcium-mediated signaling;BP:stomatal movement;BP:response to water deprivation;BP:serine family amino acid metabolic process;BP:multicellular organism development;BP:signal transduction;CC:plasma membrane;MF:protein binding;MF:calmodulin-dependent protein kinase activity;MF:protein serine/threonine kina…
MSTRG.30157	0.08	1.08	7.11	0	1.27	8.58	0.47	0.99	7.74	0.183333	1.11333	7.81	GO:000418	MF:serine-type carboxypeptidase activity;
BraA03g018820.3C	0	2.66	8.82	0	1.67	8.79	0	3.3	5.75	0	2.54333	7.78667	GO:0010201;GO:0009610;GO:0006355;GO:0010197;GO:0045449;GO:0009737;GO:0005737;GO:0005634;GO:0005667;GO:0043565;GO:0003700;GO:0003677;GO:0046982;GO:004280	BP:response to continuous far red light stimulus by the high-irradiance response system;BP:response to symbiotic fungus;BP:regulation of transcription, DNA-templated;BP:polar nucleus fusion;BP:old GO;BP:response to abscisic acid;CC:cytoplasm;CC:nucleus;CC:transcription factor complex;MF:sequence-specific DNA binding;MF:transcription factor activity, sequence-specific DNA binding;MF:DNA binding;MF…
MSTRG.30142	0.03	2.05	8.33	0	1.03	8.01	0	2.11	6.98	0.01	1.73	7.77333	GO:0016021;GO:0005506;GO:0016705;GO:0004497;GO:002003	CC:integral component of membrane;MF:iron ion binding;MF:oxidoreductase activity, acting on paired donors, with incorporation or reduction of molecular oxygen;MF:monooxygenase activity;MF:heme binding;
BraA03g040600.3C	1.05	0.57	5.83	0.08	0	13.17	0.81	1.57	4.18	0.646667	0.713333	7.72667	GO:0051646;GO:0030048;GO:0051645;GO:0060151;GO:000550	BP:mitochondrion localization;BP:actin filament-based movement;BP:Golgi localization;BP:peroxisome localization;MF:calcium ion binding;
BraA08g028250.3C	0.81	3.95	9.9	0.4	0.91	5.14	2.62	1.61	8.07	1.27667	2.15667	7.70333	------	------
MSTRG.16098	0	0.66	0.9	1.21	1.34	18.17	0	0.53	3.98	0.403333	0.843333	7.68333	------	------
BraA06g044460.3C	0	0.6	3.37	0	1.5	12.71	0	1.1	6.62	0	1.06667	7.56667	GO:001602	CC:membrane;
BraA05g001140.3C	0.65	3.3	9.76	0.19	2.36	7.14	0	0.92	5.68	0.28	2.19333	7.52667	GO:0009664;GO:0030675;GO:0048765;GO:0010218;GO:0009926;GO:0007165;GO:0005737;GO:0009531;GO:000588	BP:plant-type cell wall organization;BP:old GO;BP:root hair cell differentiation;BP:response to far red light;BP:auxin polar transport;BP:signal transduction;CC:cytoplasm;CC:secondary cell wall;CC:plasma membrane;
BraA04g026450.3C	0	0.94	8.78	0	1.28	7.72	0	2.82	5.92	0	1.68	7.47333	GO:0030001;GO:004687	BP:metal ion transport;MF:metal ion binding;
BraA09g056320.3C	1.17	0.36	5.19	1.24	1.6	11.39	1.34	0.62	5.76	1.25	0.86	7.44667	------	------
MSTRG.9454	0.42	0	8.13	0.03	0.18	7.1	2.22	0.1	6.92	0.89	0.093333	7.38333	GO:0006355;GO:0005634;GO:000367	BP:regulation of transcription, DNA-templated;CC:nucleus;MF:DNA binding;
BraA05g007390.3C	0.03	0.91	5.3	0.93	0.96	8.2	0.1	2.32	8.6	0.353333	1.39667	7.36667	GO:0072488;GO:0016021;GO:000851	BP:ammonium transmembrane transport;CC:integral component of membrane;MF:ammonium transmembrane transporter activity;
BraA02g040540.3C	0	1.04	8.15	0	0.93	6.78	0	0.7	6.97	0	0.89	7.3	GO:0006535;GO:0009333;GO:0005739;GO:0016740;GO:000412	BP:cysteine biosynthetic process from serine;CC:cysteine synthase complex;CC:mitochondrion;MF:transferase activity;MF:cysteine synthase activity;
MSTRG.30613	0	1.52	5.87	0	1.52	7.54	1.37	2.89	8.44	0.456667	1.97667	7.28333	GO:0016020;GO:0016021;GO:0004497;GO:0020037;GO:0016709;GO:0016705;GO:000550	CC:membrane;CC:integral component of membrane;MF:monooxygenase activity;MF:heme binding;MF:oxidoreductase activity, acting on paired donors, with incorporation or reduction of molecular oxygen, NA;MF:oxidoreductase activity, acting on paired donors, with incorporation or reduction of molecular oxygen;MF:iron ion binding;
BraA03g017720.3C	11.29	2.15	4.62	11.58	1.21	6.74	9.19	2.81	10.28	10.6867	2.05667	7.21333	GO:000563	CC:nucleus;
BraA02g007200.3C	2.48	0.74	11.3	2.12	0.3	1.02	3.18	0.68	9.15	2.59333	0.573333	7.15667	GO:0009627;GO:0009697;GO:0005886;GO:0017111;GO:000552	BP:systemic acquired resistance;BP:salicylic acid biosynthetic process;CC:plasma membrane;MF:nucleoside-triphosphatase activity;MF:ATP binding;
BraA08g011900.3C	0	0.71	5.8	0.47	0.34	8.64	0.54	0.26	6.84	0.336667	0.436667	7.09333	------	------
BraA03g003320.3C	0.32	3.5	6.95	1.52	2.57	7.8	1.25	1.24	6.46	1.03	2.43667	7.07	GO:0010072;GO:0009742;GO:0006355;GO:0045449;GO:0009855;GO:0009944;GO:1902448;GO:0005667;GO:0005634;GO:0003700;GO:0003677;GO:000551	BP:primary shoot apical meristem specification;BP:brassinosteroid mediated signaling pathway;BP:regulation of transcription, DNA-templated;BP:old GO;BP:determination of bilateral symmetry;BP:polarity specification of adaxial/abaxial axis;BP:positive regulation of shade avoidance;CC:transcription factor complex;CC:nucleus;MF:transcription factor activity, sequence-specific DNA binding;MF:DNA bindi…
BraA08g031210.3C	8.63	0.29	1.84	1.41	0.06	8.21	16.41	0.05	11.12	8.81667	0.133333	7.05667	------	------
BraA05g032750.3C	1.18	3.41	11.3	0.19	1.7	4.5	0.94	2.83	5.37	0.77	2.64667	7.05667	GO:0042545;GO:0045490;GO:0043086;GO:0005618;GO:0005576;GO:0030599;GO:0045330;GO:000485	BP:cell wall modification;BP:pectin catabolic process;BP:negative regulation of catalytic activity;CC:cell wall;CC:extracellular region;MF:pectinesterase activity;MF:aspartyl esterase activity;MF:enzyme inhibitor activity;
BraA03g035320.3C	0	0.45	4.68	0	2.56	12.3	0	1.86	4.11	0	1.62333	7.03	GO:0005975;GO:0016998;GO:0043170;GO:0006032;GO:0009056;GO:0009057;GO:0016798;GO:0008061;GO:000456	BP:carbohydrate metabolic process;BP:cell wall macromolecule catabolic process;BP:macromolecule metabolic process;BP:chitin catabolic process;BP:catabolic process;BP:macromolecule catabolic process;MF:hydrolase activity, acting on glycosyl bonds;MF:chitin binding;MF:chitinase activity;
BraA06g002150.3C	7.93	2.78	8.58	15.28	1.89	7.52	4.77	0.86	4.98	9.32667	1.84333	7.02667	GO:0006810;GO:0080055;GO:0016021;GO:0005215;GO:008005	BP:transport;BP:low-affinity nitrate transport;CC:integral component of membrane;MF:transporter activity;MF:low-affinity nitrate transmembrane transporter activity;
BraA09g061130.3C	0.22	3.22	7	0.88	2.95	5.23	0.71	1.56	8.73	0.603333	2.57667	6.98667	GO:000557	CC:extracellular region;
BraA06g023540.3C	0.09	0.71	6.85	0.07	0.31	7.6	0.24	0.47	6.38	0.133333	0.496667	6.94333	GO:0000160;GO:0023014;GO:0005622;GO:0004674;GO:0000155;GO:000552	BP:phosphorelay signal transduction system;BP:signal transduction by protein phosphorylation;CC:intracellular;MF:protein serine/threonine kinase activity;MF:phosphorelay sensor kinase activity;MF:ATP binding;
BraA07g016590.3C	0	1.73	7.19	0.6	0.6	7.28	0	3.46	6.32	0.2	1.93	6.93	------	------
BraA06g020330.3C	6.16	2.9	8.2	1.64	3.02	6.04	4.34	1.9	6.43	4.04667	2.60667	6.89	------	------
MSTRG.2241	0	1.37	5.93	0	0.55	5.6	0	3.82	9	0	1.91333	6.84333	GO:001602	CC:integral component of membrane;
BraA06g038100.3C	4.14	4.4	8.38	4.38	1.64	4.21	4.99	1.92	7.87	4.50333	2.65333	6.82	GO:0009987;GO:0046983;GO:000548	BP:cellular process;MF:protein dimerization activity;MF:binding;
BraA09g002530.3C	0.36	1.53	10.9	0.03	1.8	6.28	0.23	0.84	3.26	0.206667	1.39	6.81333	------	------
BraA05g039460.3C	1.39	1.41	8.28	2.17	0.62	5.59	1.58	0.34	6.54	1.71333	0.79	6.80333	------	------
BraA02g012040.3C	5.34	3.62	6.39	4.57	2.41	6.47	0.66	2.29	7.52	3.52333	2.77333	6.79333	GO:0006633;GO:0048235;GO:0010025;GO:0043447;GO:0006723;GO:0055114;GO:0016021;GO:0005886;GO:0005506;GO:001649	BP:fatty acid biosynthetic process;BP:pollen sperm cell differentiation;BP:wax biosynthetic process;BP:alkane biosynthetic process;BP:cuticle hydrocarbon biosynthetic process;BP:oxidation-reduction process;CC:integral component of membrane;CC:plasma membrane;MF:iron ion binding;MF:oxidoreductase activity;
BraA09g000760.3C	3.17	1.43	9.64	1.5	1.98	2.49	4.51	2.41	8.16	3.06	1.94	6.76333	GO:0006355;GO:0048768;GO:0010492;GO:0051301;GO:000635	BP:regulation of transcription, DNA-templated;BP:root hair cell tip growth;BP:maintenance of shoot apical meristem identity;BP:cell division;BP:transcription, DNA-templated;
BraA09g033850.3C	0.55	0.85	5	1.41	1.41	11.48	0.46	0.66	3.66	0.806667	0.973333	6.71333	------	------
BraA09g044450.3C	0.11	0.21	5.53	0.06	0.41	10.32	0	0.12	4.23	0.056667	0.246667	6.69333	------	------
BraA08g014790.3C	1.6	2.05	12.26	0.52	0.85	2.73	0.85	1.34	5.06	0.99	1.41333	6.68333	GO:0006855;GO:0016021;GO:0015297;GO:001523	BP:drug transmembrane transport;CC:integral component of membrane;MF:antiporter activity;MF:drug transmembrane transporter activity;
BraA07g038670.3C	11.92	3.95	9.69	7.11	2.34	4.51	4.25	2.58	5.68	7.76	2.95667	6.62667	GO:0006633;GO:001674	BP:fatty acid biosynthetic process;MF:transferase activity, transferring acyl groups other than amino-acyl groups;
BraA03g020770.3C	4.83	0.98	7.59	10.54	1.21	5.22	15.7	2.49	6.96	10.3567	1.56	6.59	GO:0006629;GO:0016042;GO:0016787;GO:004573	BP:lipid metabolic process;BP:lipid catabolic process;MF:hydrolase activity;MF:nutrient reservoir activity;
BraA03g044630.3C	0.78	0.85	7.34	0.7	1.24	6.01	1.39	0.91	6.38	0.956667	1	6.57667	GO:0050832;GO:0006355;GO:0045449;GO:0006351;GO:0045893;GO:0005634;GO:0005667;GO:0003700;GO:000367	BP:defense response to fungus;BP:regulation of transcription, DNA-templated;BP:old GO;BP:transcription, DNA-templated;BP:positive regulation of transcription, DNA-templated;CC:nucleus;CC:transcription factor complex;MF:transcription factor activity, sequence-specific DNA binding;MF:DNA binding;
BraA07g000110.3C	1.1	0.43	5.69	1.16	0.67	3.69	2.64	0.52	10.3	1.63333	0.54	6.56	GO:0019953;GO:000557	BP:sexual reproduction;CC:extracellular region;
BraA02g042710.3C	0.83	2.25	6.49	0.2	1.71	6.42	0	1.7	6.77	0.343333	1.88667	6.56	GO:0006355;GO:004421	BP:regulation of transcription, DNA-templated;MF:transcription regulatory region DNA binding;
BraA01g036200.3C	7.23	2.93	7.67	5.59	3.03	5.76	3.2	2.76	6.25	5.34	2.90667	6.56	GO:0006468;GO:0009620;GO:0045087;GO:0009069;GO:0005886;GO:0030246;GO:0004674;GO:000552	BP:protein phosphorylation;BP:response to fungus;BP:innate immune response;BP:serine family amino acid metabolic process;CC:plasma membrane;MF:carbohydrate binding;MF:protein serine/threonine kinase activity;MF:ATP binding;
MSTRG.6186	0	0	11.62	0	0	2.27	0	0	5.7	0	0	6.53	GO:0005975;GO:0102799;GO:0005773;GO:0019137;GO:0004553;GO:004687	BP:carbohydrate metabolic process;BP:old GO;CC:vacuole;MF:thioglucosidase activity;MF:hydrolase activity, hydrolyzing O-glycosyl compounds;MF:metal ion binding;
MSTRG.28671	0	0	10.81	0	0	1.43	0	0.17	7.29	0	0.056667	6.51	GO:0005975;GO:0102799;GO:0005773;GO:0019137;GO:0004553;GO:004687	BP:carbohydrate metabolic process;BP:old GO;CC:vacuole;MF:thioglucosidase activity;MF:hydrolase activity, hydrolyzing O-glycosyl compounds;MF:metal ion binding;
MSTRG.24320	1.56	0.86	4.24	4.69	2.14	8.16	1.87	1.66	6.87	2.70667	1.55333	6.42333	GO:0005634;GO:000367	CC:nucleus;MF:DNA binding;
BraA01g012260.3C	63.32	1.8	8.24	50.16	1.04	4.67	48.92	1.26	6.24	54.1333	1.36667	6.38333	GO:0006810;GO:0005802;GO:0005634;GO:0000813;GO:0005215;GO:000551	BP:transport;CC:trans-Golgi network;CC:nucleus;CC:ESCRT I complex;MF:transporter activity;MF:protein binding;
BraA08g018620.3C	3.98	0.31	3.8	3.42	0	4.92	0.2	0.69	9.63	2.53333	0.333333	6.11667	GO:0016311;GO:000399	BP:dephosphorylation;MF:acid phosphatase activity;
BraA01g016800.3C	0.2	1.07	4.21	0.48	1.99	7.17	2.57	2.56	6.97	1.08333	1.87333	6.11667	GO:0006470;GO:0006612;GO:0000303;GO:0031348;GO:0010029;GO:0009414;GO:0009733;GO:0042538;GO:0009862;GO:0000165;GO:0009611;GO:0009867;GO:0043069;GO:0006914;GO:0050832;GO:0010119;GO:0009409;GO:0009408;GO:0009788;GO:0010363;GO:0030968;GO:0009873;GO:0005634;GO:0008287;GO:0005509;GO:0046872;GO:0019901;GO:000472	BP:protein dephosphorylation;BP:protein targeting to membrane;BP:response to superoxide;BP:negative regulation of defense response;BP:regulation of seed germination;BP:response to water deprivation;BP:response to auxin;BP:hyperosmotic salinity response;BP:systemic acquired resistance, salicylic acid mediated signaling pathway;BP:MAPK cascade;BP:response to wounding;BP:jasmonic acid mediated signa…
BraA01g012220.3C	3.04	0.43	5.62	4.22	0.5	7.04	6.74	0.54	5.62	4.66667	0.49	6.09333	GO:000563	CC:nucleus;
BraA07g030260.3C	0	2.73	8.12	0	0.97	3.12	0	2.21	6.79	0	1.97	6.01	------	------
BraA07g009630.3C	0	1.31	6.93	0	3.37	5.74	0	1.72	5.34	0	2.13333	6.00333	GO:001686	MF:intramolecular transferase activity;
BraA07g016740.3C	0.73	1.46	5.87	0	0.98	6.48	0	1.21	5.65	0.243333	1.21667	6	GO:0045492;GO:001602	BP:xylan biosynthetic process;CC:integral component of membrane;
BraA02g038290.3C	0.75	1.54	6.34	0	2.98	7.29	0.14	2.86	4.28	0.296667	2.46	5.97	GO:0002213;GO:0055114;GO:0016021;GO:0004497;GO:0019825;GO:0020037;GO:0016705;GO:000550	BP:defense response to insect;BP:oxidation-reduction process;CC:integral component of membrane;MF:monooxygenase activity;MF:oxygen binding;MF:heme binding;MF:oxidoreductase activity, acting on paired donors, with incorporation or reduction of molecular oxygen;MF:iron ion binding;
BraA10g005490.3C	4.21	3.05	6.12	1.69	1.26	5.34	4.39	2.95	6.34	3.43	2.42	5.93333	GO:0006629;GO:0016042;GO:0046486;GO:0009507;GO:0016787;GO:0047714;GO:0004806;GO:000897	BP:lipid metabolic process;BP:lipid catabolic process;BP:glycerolipid metabolic process;CC:chloroplast;MF:hydrolase activity;MF:galactolipase activity;MF:triglyceride lipase activity;MF:phosphatidylcholine 1-acylhydrolase activity;
BraA04g029230.3C	0.91	1.52	5.62	0	1.22	7.36	0	1.16	4.77	0.303333	1.3	5.91667	GO:0010583;GO:0009407;GO:0046686;GO:0032259;GO:0005829;GO:0005739;GO:000816	BP:response to cyclopentenone;BP:toxin catabolic process;BP:response to cadmium ion;BP:methylation;CC:cytosol;CC:mitochondrion;MF:methyltransferase activity;
MSTRG.1281	0	2.73	4.49	0.01	2.93	7.35	0	1.53	5.88	0.003333	2.39667	5.90667	------	------
BraA09g059990.3C	24.33	1.35	7.34	36.92	0.34	3.44	31.92	0.73	6.86	31.0567	0.806667	5.88	GO:0008284;GO:0010338;GO:0040009;GO:0010075;GO:0048437;GO:0046622;GO:0055114;GO:0005783;GO:0016021;GO:0004497;GO:0020037;GO:0016705;GO:000550	BP:positive regulation of cell proliferation;BP:leaf formation;BP:regulation of growth rate;BP:regulation of meristem growth;BP:floral organ development;BP:positive regulation of organ growth;BP:oxidation-reduction process;CC:endoplasmic reticulum;CC:integral component of membrane;MF:monooxygenase activity;MF:heme binding;MF:oxidoreductase activity, acting on paired donors, with incorporation or …
BraA09g058850.3C	0	1.05	10.37	0	0.38	2.1	0.23	0.17	5.12	0.076667	0.533333	5.86333	GO:0006855;GO:0016021;GO:0005886;GO:0009507;GO:0015297;GO:001523	BP:drug transmembrane transport;CC:integral component of membrane;CC:plasma membrane;CC:chloroplast;MF:antiporter activity;MF:drug transmembrane transporter activity;
BraA02g027910.3C	9.78	0.97	4.26	18.86	1.07	5.37	12.49	1.11	7.86	13.71	1.05	5.83	GO:0010167;GO:0015706;GO:0005985;GO:0005982;GO:0043086;GO:0005634;GO:0005802;GO:0005774;GO:0005576;GO:0005886;GO:0009505;GO:0005768;GO:0009506;GO:0046910;GO:0030599;GO:000485	BP:response to nitrate;BP:nitrate transport;BP:sucrose metabolic process;BP:starch metabolic process;BP:negative regulation of catalytic activity;CC:nucleus;CC:trans-Golgi network;CC:vacuolar membrane;CC:extracellular region;CC:plasma membrane;CC:plant-type cell wall;CC:endosome;CC:plasmodesma;MF:pectinesterase inhibitor activity;MF:pectinesterase activity;MF:enzyme inhibitor activity;
BraA10g032870.3C	1.45	2.35	6.57	0.67	2.32	3.84	2.13	3.34	7.07	1.41667	2.67	5.82667	------	------
BraA02g029850.3C	0	0.29	6.45	0	0.13	3.74	0	0.27	7.14	0	0.23	5.77667	GO:0016021;GO:0016020;GO:0005739;GO:001529	CC:integral component of membrane;CC:membrane;CC:mitochondrion;MF:uniporter activity;
BraA07g032530.3C	11.18	3.5	7.38	10.68	1.76	4.38	10.74	1.82	5.57	10.8667	2.36	5.77667	------	------
BraA03g037950.3C	1.18	2.33	5.83	0.04	1.25	5.93	0.3	2.07	5.37	0.506667	1.88333	5.71	GO:0006468;GO:0009737;GO:0019722;GO:0007165;GO:0009651;GO:0009069;GO:0010118;GO:0005886;GO:0004674;GO:0005515;GO:000552	BP:protein phosphorylation;BP:response to abscisic acid;BP:calcium-mediated signaling;BP:signal transduction;BP:response to salt stress;BP:serine family amino acid metabolic process;BP:stomatal movement;CC:plasma membrane;MF:protein serine/threonine kinase activity;MF:protein binding;MF:ATP binding;
BraA05g005720.3C	2.81	0.27	5.67	0	0	3.04	3.02	0.52	8.41	1.94333	0.263333	5.70667	------	------
MSTRG.25907	0.08	0.45	5.98	0	0.83	6.36	2.91	0.47	4.57	0.996667	0.583333	5.63667	GO:001602	CC:integral component of membrane;
BraA05g003860.3C	0.07	1.75	7.52	0	0.95	6.45	0.04	1.67	2.89	0.036667	1.45667	5.62	GO:0010167;GO:0015706;GO:0009696;GO:0008152;GO:0018874;GO:0046482;GO:0005737;GO:0052641;GO:0080002;GO:0052639;GO:0052640;GO:001675	BP:response to nitrate;BP:nitrate transport;BP:salicylic acid metabolic process;BP:metabolic process;BP:benzoate metabolic process;BP:para-aminobenzoic acid metabolic process;CC:cytoplasm;MF:benzoic acid glucosyltransferase activity;MF:UDP-glucos;MF:salicylic acid glucosyltransferas;MF:salicylic acid glucosyltransferas;MF:transferase activity, transferring hexosyl groups;
BraA08g001750.3C	0.8	0.13	2.39	0.58	0.05	9.81	2.74	0	4.57	1.37333	0.06	5.59	------	------
BraA06g027100.3C	6.26	1.1	7.71	7.6	1.04	4.72	9.98	0.81	4.25	7.94667	0.983333	5.56	------	------
MSTRG.24739	1.38	0.24	5	2.29	1.14	5.79	0.8	1.12	5.78	1.49	0.833333	5.52333	GO:0004180;GO:000823	MF:carboxypeptidase activity;MF:serine-type peptidase activity;
BraA05g000190.3C	0	0	4.94	0	0	5.59	0	0	6.03	0	0	5.52	GO:0006355;GO:0045449;GO:0005634;GO:0005667;GO:0043565;GO:0003700;GO:004698	BP:regulation of transcription, DNA-templated;BP:old GO;CC:nucleus;CC:transcription factor complex;MF:sequence-specific DNA binding;MF:transcription factor activity, sequence-specific DNA binding;MF:protein heterodimerization activity;
BraA04g029110.3C	1.98	1.8	5.31	0.1	1.93	3.33	0.51	1.79	7.9	0.863333	1.84	5.51333	GO:0006865;GO:0016021;GO:0005886;GO:0005774;GO:001517	BP:amino acid transport;CC:integral component of membrane;CC:plasma membrane;CC:vacuolar membrane;MF:amino acid transmembrane transporter activity;
BraA01g023890.3C	0	0.57	5.97	0.59	0.71	5.43	0.1	0.2	4.99	0.23	0.493333	5.46333	GO:0009735;GO:0009826;GO:0050832;GO:0052033;GO:0072593;GO:0098869;GO:0042744;GO:0009416;GO:0042742;GO:0006804;GO:0006979;GO:0055114;GO:0048046;GO:0005774;GO:0005829;GO:0005794;GO:0009505;GO:0005576;GO:0020037;GO:0004601;GO:004687	BP:response to cytokinin;BP:unidimensional cell growth;BP:defense response to fungus;BP:pathogen-associated molecular pattern dependent induction by symbiont of host innate immune response;BP:reactive oxygen species metabolic process;BP:cellular oxidant detoxification;BP:hydrogen peroxide catabolic process;BP:response to light stimulus;BP:defense response to bacterium;BP:obsolete peroxidase react…
BraA07g036810.3C	0.04	0.15	1.78	0	1.41	8.9	0.82	1.16	5.41	0.286667	0.906667	5.36333	------	------
BraA04g028230.3C	7.4	1.14	6.54	3.69	1.2	4.22	2.82	1.17	5.28	4.63667	1.17	5.34667	GO:0016311;GO:0007623;GO:0048767;GO:0005634;GO:001679	BP:dephosphorylation;BP:circadian rhythm;BP:root hair elongation;CC:nucleus;MF:phosphatase activity;
BraA10g004230.3C	0	1.82	4.33	0	1.51	4.94	0	0.47	6.69	0	1.26667	5.32	------	------
BraA03g040440.3C	1.34	0.36	6.01	0.69	0.32	5.74	0.06	0.48	4.16	0.696667	0.386667	5.30333	GO:0010167;GO:0015706;GO:0006869;GO:0005886;GO:0031225;GO:000828	BP:response to nitrate;BP:nitrate transport;BP:lipid transport;CC:plasma membrane;CC:anchored component of membrane;MF:lipid binding;
MSTRG.13588	0.06	0.28	4.49	0	1.22	3	0	1.68	8.4	0.02	1.06	5.29667	GO:0018298;GO:0009767;GO:0009536;GO:0009521;GO:0016021;GO:0009507;GO:001616	BP:protein-chromophore linkage;BP:photosynthetic electron transport chain;CC:plastid;CC:photosystem;CC:integral component of membrane;CC:chloroplast;MF:chlorophyll binding;
BraA04g028290.3C	0.98	1.99	5.57	0.9	1.82	4.18	0.98	1.35	5.89	0.953333	1.72	5.21333	GO:0008152;GO:0005737;GO:001674	BP:metabolic process;CC:cytoplasm;MF:transferase activity, transferring acyl groups other than amino-acyl groups;
BraA05g003870.3C	0.15	1.34	6.01	0	1.01	4.67	0.57	0.19	4.89	0.24	0.846667	5.19	GO:0018874;GO:0009696;GO:0008152;GO:0046482;GO:0005737;GO:0052641;GO:0080044;GO:0080002;GO:0052640;GO:0080046;GO:001675	BP:benzoate metabolic process;BP:salicylic acid metabolic process;BP:metabolic process;BP:para-aminobenzoic acid metabolic process;CC:cytoplasm;MF:benzoic acid glucosyltransferase activity;MF:quercetin 7-O-glucosyltransferase activity;MF:UDP-glucos;MF:salicylic acid glucosyltransferas;MF:quercetin 4'-O-glucosyltransferase activity;MF:transferase activity, transferring hexosyl groups;
BraA08g001300.3C	2.88	0.08	5.11	2.29	0.09	2.55	8.5	0.65	7.85	4.55667	0.273333	5.17	GO:001678	MF:hydrolase activity, acting on ester bonds;
MSTRG.4703	0	0	3.45	0	0	9.44	0	0.15	2.4	0	0.05	5.09667	------	------
BraA08g019990.3C	3.94	0.98	7.46	0.53	0.61	3.75	0.27	2	4.06	1.58	1.19667	5.09	GO:0006855;GO:0016021;GO:0015297;GO:001523	BP:drug transmembrane transport;CC:integral component of membrane;MF:antiporter activity;MF:drug transmembrane transporter activity;
BraA06g016320.3C	0.6	0.96	3.63	0.77	0.77	4.17	0.51	2.18	7.47	0.626667	1.30333	5.09	------	------
BraA05g025130.3C	0.92	0.43	3.85	0	0.35	7.24	0.54	0.19	4.17	0.486667	0.323333	5.08667	------	------
BraA05g018190.3C	0.09	0.66	4.7	0	0.92	5.77	0.02	0.77	4.76	0.036667	0.783333	5.07667	GO:0008152;GO:0005737;GO:0016874;GO:001620	BP:metabolic process;CC:cytoplasm;MF:ligase activity;MF:4-coumarate-CoA ligase activity;
BraA05g033690.3C	0	1.26	3.48	0	1.23	3.68	0	1.77	7.99	0	1.42	5.05	------	------
BraA04g029510.3C	0.16	2.35	4.75	0	1.32	7.62	0	1.23	2.77	0.053333	1.63333	5.04667	GO:0019761;GO:0009625;GO:0006098;GO:0009684;GO:0019344;GO:0019288;GO:0009411;GO:0055114;GO:0019252;GO:0016021;GO:0004497;GO:0019825;GO:0020037;GO:0016709;GO:0016705;GO:000550	BP:glucosinolate biosynthetic process;BP:response to insect;BP:pentose-phosphate shunt;BP:indoleacetic acid biosynthetic process;BP:cysteine biosynthetic process;BP:isopentenyl diphosphate biosynthetic process, methylerythritol 4-phosphate pathway;BP:response to UV;BP:oxidation-reduction process;BP:starch biosynthetic process;CC:integral component of membrane;MF:monooxygenase activity;MF:oxygen b…
BraA03g062700.3C	0.89	0.81	4.29	0	0.82	7.19	0	0.91	3.62	0.296667	0.846667	5.03333	------	------
MSTRG.8409	2.18	0.62	3.61	2.4	1.68	7.66	0.21	0.7	3.83	1.59667	1	5.03333	GO:0008033;GO:0006364;GO:0030677;GO:0005730;GO:0004526;GO:0004540;GO:000372	BP:tRNA processing;BP:rRNA processing;CC:ribonuclease P complex;CC:nucleolus;MF:ribonuclease P activity;MF:ribonuclease activity;MF:RNA binding;
BraA08g024960.3C	0	2.21	5.03	1.84	1.95	4.55	1.45	1.41	5.48	1.09667	1.85667	5.02	------	------
BraA10g033560.3C	7.25	1.26	4.46	6.21	1.2	7.44	6.58	1.6	3.05	6.68	1.35333	4.98333	GO:0048481;GO:0009616;GO:0009944;GO:0080006;GO:0006346;GO:0048645;GO:0048457;GO:0006306;GO:0010014;GO:0010228;GO:0007267;GO:0010267;GO:0010223;GO:0010051;GO:0010076;GO:0010154;GO:0010077;GO:0009909;GO:0006355;GO:0009855;GO:0035196;GO:0005634;GO:0005829;GO:0005667;GO:0003677;GO:0045449;GO:0043565;GO:0005515;GO:000370	BP:plant ovule development;BP:virus induced gene silencing;BP:polarity specification of adaxial/abaxial axis;BP:internode patterning;BP:methylation-dependent chromatin silencing;BP:animal organ formation;BP:floral whorl morphogenesis;BP:DNA methylation;BP:meristem initiation;BP:vegetative to reproductive phase transition of meristem;BP:cell-cell signaling;BP:production of ta-siRNAs involved in RN…
BraA10g021040.3C	0.23	1.07	6.35	0	1.41	2.4	0	1.53	6.09	0.076667	1.33667	4.94667	GO:0005978;GO:0019684;GO:0009637;GO:0010218;GO:0005985;GO:0006098;GO:0006364;GO:0009902;GO:0010114;GO:0010027;GO:0019252;GO:0009941;GO:0009570;GO:0009507;GO:0008878;GO:000552	BP:glycogen biosynthetic process;BP:photosynthesis, light reaction;BP:response to blue light;BP:response to far red light;BP:sucrose metabolic process;BP:pentose-phosphate shunt;BP:rRNA processing;BP:chloroplast relocation;BP:response to red light;BP:thylakoid membrane organization;BP:starch biosynthetic process;CC:chloroplast envelope;CC:chloroplast stroma;CC:chloroplast;MF:glucose-1-phosphate a…
BraA01g016550.3C	0	0	8.91	0	0	0.18	0	0.45	5.62	0	0.15	4.90333	GO:0015992;GO:0006814;GO:0006120;GO:0006744;GO:0016021;GO:0005576;GO:0005747;GO:0005886;GO:000813	BP:proton transport;BP:sodium ion transport;BP:mitochondrial electron transport, NADH to ubiquinone;BP:ubiquinone biosynthetic process;CC:integral component of membrane;CC:extracellular region;CC:mitochondrial respiratory chain complex I;CC:plasma membrane;MF:NADH dehydrogenas;
MSTRG.29892	0.67	0	4.27	0.14	0	6.74	0.11	0	3.65	0.306667	0	4.88667	------	------
BraA02g023770.3C	0	0.16	3.13	0.72	0.37	2.69	0.06	0.25	8.75	0.26	0.26	4.85667	------	------
BraA10g028660.3C	0.03	0.15	5.9	0.01	0.66	3.47	0	0.78	5.15	0.013333	0.53	4.84	GO:0046685;GO:0008152;GO:0005634;GO:0016758;GO:000819	BP:response to arsenic-containing substance;BP:metabolic process;CC:nucleus;MF:transferase activity, transferring hexosyl groups;MF:UDP-glycosyltransferase activity;
BraA07g017550.3C	0.92	1.3	5.39	1.56	1.05	4.9	0.5	2.05	4.21	0.993333	1.46667	4.83333	GO:001602	CC:membrane;
BraA10g014690.3C	2.48	0.14	5.75	0	0	2.99	0.32	0	5.74	0.933333	0.046667	4.82667	GO:0007623;GO:0009740;GO:0010187;GO:0009910;GO:0010255;GO:0006355;GO:0009416;GO:0010380;GO:0005667;GO:0044212;GO:0003700;GO:0045449;GO:0043565;GO:0005488;GO:000827	BP:circadian rhythm;BP:gibberellic acid mediated signaling pathway;BP:negative regulation of seed germination;BP:negative regulation of flower development;BP:glucose mediated signaling pathway;BP:regulation of transcription, DNA-templated;BP:response to light stimulus;BP:regulation of chlorophyll biosynthetic process;CC:transcription factor complex;MF:transcription regulatory region DNA binding;M…
BraA04g025200.3C	3.46	0.92	5.45	4.23	0.58	3.61	4.87	1.38	5.21	4.18667	0.96	4.75667	GO:000563	CC:nucleus;
BraA08g016480.3C	5.17	1.51	3.65	2.04	1.63	4.56	2.57	1.94	6.06	3.26	1.69333	4.75667	------	------
BraA05g010990.3C	0	2.35	5.35	0	1.02	2.5	0.57	0.31	6.41	0.19	1.22667	4.75333	------	------
BraA05g011080.3C	15.38	0.53	6.64	13.17	0.67	4.73	21.35	0.51	2.82	16.6333	0.57	4.73	GO:0006355;GO:0009734;GO:0005634;GO:000367	BP:regulation of transcription, DNA-templated;BP:auxin-activated signaling pathway;CC:nucleus;MF:DNA binding;
BraA01g019280.3C	0.31	2.04	3.46	1.91	0.39	4.93	2.75	1.43	5.77	1.65667	1.28667	4.72	------	------
BraA09g051450.3C	0	0.47	5.24	0	0	4.54	0	0	4.22	0	0.156667	4.66667	GO:0006355;GO:0046983;GO:000548	BP:regulation of transcription, DNA-templated;MF:protein dimerization activity;MF:binding;
BraA05g014250.3C	0.74	2.26	4.93	2.01	0.98	3.71	2.28	0.52	5.25	1.67667	1.25333	4.63	------	------
BraA07g025400.3C	0	1.2	4.37	0	0.66	4.56	0.28	1.39	4.95	0.093333	1.08333	4.62667	GO:0031408;GO:0055114;GO:0046872;GO:001670	BP:oxylipin biosynthetic process;BP:oxidation-reduction process;MF:metal ion binding;MF:oxidoreductase activity, acting on single donors with incorporation of molecular oxygen, incorporation of two atoms of oxygen;
BraA10g025130.3C	2.28	0.05	5.13	4.3	0.1	4.72	2.74	0.36	3.99	3.10667	0.17	4.61333	GO:0010540;GO:0071805;GO:0080167;GO:0090333;GO:0048364;GO:0009414;GO:0055085;GO:0009630;GO:0016021;GO:0009705;GO:0005886;GO:0022821;GO:000521	BP:basipetal auxin transport;BP:potassium ion transmembrane transport;BP:response to karrikin;BP:regulation of stomatal closure;BP:root development;BP:response to water deprivation;BP:transmembrane transport;BP:gravitropism;CC:integral component of membrane;CC:plant-type vacuole membrane;CC:plasma membrane;MF:potassium ion antiporter activity;MF:transporter activity;
BraA05g005370.3C	241.77	1.88	6.35	432.7	1.23	4.56	226.16	0.07	2.92	300.21	1.06	4.61	GO:0006355;GO:0045449;GO:0006351;GO:0005634;GO:0005667;GO:0003700;GO:0005488;GO:0003677;GO:004698	BP:regulation of transcription, DNA-templated;BP:old GO;BP:transcription, DNA-templated;CC:nucleus;CC:transcription factor complex;MF:transcription factor activity, sequence-specific DNA binding;MF:binding;MF:DNA binding;MF:protein dimerization activity;
BraA07g004260.3C	0.09	1.36	4.55	0	0.95	3.75	0	0.87	5.42	0.03	1.06	4.57333	GO:0008152;GO:001675	BP:metabolic process;MF:transferase activity, transferring hexosyl groups;
BraA02g017840.3C	0	1.21	5.72	0	0.17	1.82	0	0.78	6.17	0	0.72	4.57	GO:0045490;GO:0005576;GO:0030570;GO:004687	BP:pectin catabolic process;CC:extracellular region;MF:pectate lyase activity;MF:metal ion binding;
BraA09g065440.3C	0.67	0.83	4.72	0	1.34	4.8	0	0.6	4.18	0.223333	0.923333	4.56667	GO:0009860;GO:0009416;GO:0007165;GO:0005886;GO:000487	BP:pollen tube growth;BP:response to light stimulus;BP:signal transduction;CC:plasma membrane;MF:signal transducer activity;
MSTRG.10122	2.12	1.61	5.22	0.36	1.96	3.68	0.5	1.51	4.78	0.993333	1.69333	4.56	------	------
MSTRG.16015	0.36	0.52	3.46	0.08	1.74	4.47	0	0.62	5.69	0.146667	0.96	4.54	------	------
BraA02g031860.3C	0.22	1.92	6.31	0	0.53	1.43	0	1.4	5.79	0.073333	1.28333	4.51	GO:0071918;GO:0055085;GO:0016021;GO:0005215;GO:001520	BP:urea transmembrane transport;BP:transmembrane transport;CC:integral component of membrane;MF:transporter activity;MF:urea transmembrane transporter activity;
BraA01g028280.3C	2.89	1.47	4.83	4.67	2.24	3.79	3.34	1.97	4.82	3.63333	1.89333	4.48	GO:000950	CC:chloroplast;
BraA10g011230.3C	1.56	0.87	4.51	1.29	0.85	2.15	2.47	1.56	6.76	1.77333	1.09333	4.47333	GO:0009741;GO:000563	BP:response to brassinosteroid;CC:nucleus;
BraA03g029980.3C	5.4	1.22	4.92	9.98	2.35	4.16	8.23	2.03	4.33	7.87	1.86667	4.47	GO:0006468;GO:0009741;GO:0046777;GO:0009069;GO:0005829;GO:0005634;GO:0004674;GO:000552	BP:protein phosphorylation;BP:response to brassinosteroid;BP:protein autophosphorylation;BP:serine family amino acid metabolic process;CC:cytosol;CC:nucleus;MF:protein serine/threonine kinase activity;MF:ATP binding;
MSTRG.29893	0	0	5.4	0	0	2.97	0	0	4.96	0	0	4.44333	------	------
BraA01g041170.3C	5.86	0.78	5.33	2.73	1	3.27	5.06	1.47	4.67	4.55	1.08333	4.42333	GO:0015995;GO:0010162;GO:0009740;GO:0005618;GO:0005886;GO:000950	BP:chlorophyll biosynthetic process;BP:seed dormancy process;BP:gibberellic acid mediated signaling pathway;CC:cell wall;CC:plasma membrane;CC:chloroplast;
BraA09g031250.3C	0.44	1.86	4.42	2.8	0.54	3.43	0.47	0.29	5.33	1.23667	0.896667	4.39333	------	------
BraA07g030410.3C	0.89	0.04	3.79	0.06	0.23	3.32	0.64	0.43	6.03	0.53	0.233333	4.38	GO:0006355;GO:0003700;GO:004356	BP:regulation of transcription, DNA-templated;MF:transcription factor activity, sequence-specific DNA binding;MF:sequence-specific DNA binding;
BraA03g015770.3C	1.79	0.72	3.02	3.17	1.26	8.44	2.35	0.14	1.54	2.43667	0.706667	4.33333	GO:004698	MF:protein dimerization activity;
BraA10g030310.3C	0.96	1.75	4.13	0.64	1.06	4.46	1.61	0.81	4.22	1.07	1.20667	4.27	GO:000551	MF:calmodulin binding;
BraA08g021040.3C	0.67	0.37	3.84	0.26	0.14	2.14	0.15	0.49	6.79	0.36	0.333333	4.25667	GO:0016020;GO:0043169;GO:0004721;GO:001678	CC:membrane;MF:cation binding;MF:phosphoprotein phosphatase activity;MF:hydrolase activity;
BraA04g024390.3C	7.22	0.63	5.24	5.93	1.01	3.54	9.51	0.35	3.99	7.55333	0.663333	4.25667	GO:0009887;GO:0010050;GO:0010051;GO:0009734;GO:0009725;GO:0009855;GO:0050794;GO:0006355;GO:0009850;GO:0045449;GO:0006351;GO:0048519;GO:0010158;GO:0009616;GO:0048439;GO:0048438;GO:0005634;GO:0005667;GO:0003700;GO:000367	BP:animal organ morphogenesis;BP:vegetative phase change;BP:xylem and phloem pattern formation;BP:auxin-activated signaling pathway;BP:response to hormone;BP:determination of bilateral symmetry;BP:regulation of cellular process;BP:regulation of transcription, DNA-templated;BP:auxin metabolic process;BP:old GO;BP:transcription, DNA-templated;BP:negative regulation of biological process;BP:abaxial …
BraA02g041640.3C	0	0.45	4.48	3.5	0.05	2.47	8.06	1.62	5.77	3.85333	0.706667	4.24	GO:0010015;GO:0080167;GO:0009505;GO:0009506;GO:000557	BP:root morphogenesis;BP:response to karrikin;CC:plant-type cell wall;CC:plasmodesma;CC:extracellular region;
BraA06g028780.3C	4.64	1.66	5.82	4.24	0.72	4.47	6.25	1.45	2.39	5.04333	1.27667	4.22667	GO:0006355;GO:0005634;GO:0003700;GO:004356	BP:regulation of transcription, DNA-templated;CC:nucleus;MF:transcription factor activity, sequence-specific DNA binding;MF:sequence-specific DNA binding;
BraA09g010770.3C	1.98	0.42	5.75	0.58	0	2.69	2.07	0.49	4.15	1.54333	0.303333	4.19667	GO:0006355;GO:0005634;GO:000367	BP:regulation of transcription, DNA-templated;CC:nucleus;MF:DNA binding;
BraA03g018880.3C	0	0.81	3.07	0	0.6	4.52	0	0.97	4.88	0	0.793333	4.15667	GO:0005982;GO:0005987;GO:0005975;GO:0071836;GO:000455	BP:starch metabolic process;BP:sucrose catabolic process;BP:carbohydrate metabolic process;BP:nectar secretion;MF:hydrolase activity, hydrolyzing O-glycosyl compounds;
BraA03g016990.3C	6.2	2.46	4.89	3.18	1.14	3.36	2.91	1.8	4.14	4.09667	1.8	4.13	GO:0008152;GO:0016459;GO:0003779;GO:0005524;GO:000377	BP:metabolic process;CC:myosin complex;MF:actin binding;MF:ATP binding;MF:motor activity;
BraA10g024080.3C	0	0.34	6.71	0.56	0.34	2.77	0	0.64	2.9	0.186667	0.44	4.12667	GO:0000785;GO:0003682;GO:000367	CC:chromatin;MF:chromatin binding;MF:DNA binding;
BraA07g041170.3C	0.86	1.28	5.21	1.01	0.3	3.92	0.85	1.45	3.23	0.906667	1.01	4.12	GO:0005975;GO:000455	BP:carbohydrate metabolic process;MF:hydrolase activity, hydrolyzing O-glycosyl compounds;
BraA03g019230.3C	0.14	0.82	3.95	0	1.51	4.89	0	0.46	3.23	0.046667	0.93	4.02333	------	------
BraA06g038850.3C	5.09	0.74	2.07	10.46	1.77	3.52	6.75	1.08	6.43	7.43333	1.19667	4.00667	GO:0016021;GO:0005524;GO:001688	CC:integral component of membrane;MF:ATP binding;MF:ATPase activity;
BraA07g037450.3C	0	0	2.28	1.12	0	8.36	0	0	1.33	0.373333	0	3.99	GO:001602	CC:membrane;
BraA10g024010.3C	0.41	0.54	4.1	0.58	0.72	2.98	1.44	1.28	4.83	0.81	0.846667	3.97	GO:0070588;GO:0034220;GO:0071805;GO:0009626;GO:0007263;GO:0016021;GO:0008076;GO:0005622;GO:0017071;GO:0030551;GO:0005242;GO:0005262;GO:0005222;GO:0005516;GO:000521	BP:calcium ion transmembrane transport;BP:ion transmembrane transport;BP:potassium ion transmembrane transport;BP:plant-type hypersensitive response;BP:nitric oxide mediated signal transduction;CC:integral component of membrane;CC:voltage-gated potassium channel complex;CC:intracellular;CC:intracellular cyclic nucleotide activated cation channel complex;MF:cyclic nucleotide binding;MF:inward rect…
BraA07g014550.3C	0.07	0.32	3.56	0.06	0	1.36	0.14	0.06	6.97	0.09	0.126667	3.96333	GO:000367	MF:DNA binding;
BraA02g010350.3C	0.85	0.84	4.13	2.83	0.24	3.34	1.17	0.63	4.35	1.61667	0.57	3.94	GO:0007030;GO:0007568;GO:0009750;GO:0009651;GO:0006816;GO:0006096;GO:0006833;GO:0042744;GO:0006972;GO:0009266;GO:0046686;GO:0006508;GO:0009723;GO:0005773;GO:0005829;GO:0005576;GO:000823	BP:Golgi organization;BP:aging;BP:response to fructose;BP:response to salt stress;BP:calcium ion transport;BP:glycolytic process;BP:water transport;BP:hydrogen peroxide catabolic process;BP:hyperosmotic response;BP:response to temperature stimulus;BP:response to cadmium ion;BP:proteolysis;BP:response to ethylene;CC:vacuole;CC:cytosol;CC:extracellular region;MF:cysteine-type peptidase activity;
BraA06g040310.3C	2.02	0	3.94	0	0.08	2.06	0	0.88	5.76	0.673333	0.32	3.92	GO:001678	MF:hydrolase activity;
MSTRG.30729	0.28	0.64	2.96	0.27	0.08	4.2	0	0.94	4.59	0.183333	0.553333	3.91667	------	------
BraA03g031580.3C	3.17	0.95	7.78	0	0.25	0.59	0.18	0.27	3.35	1.11667	0.49	3.90667	GO:0009751;GO:0006629;GO:0010226;GO:0010103;GO:0042538;GO:0005576;GO:0016788;GO:005268	BP:response to salicylic acid;BP:lipid metabolic process;BP:response to lithium ion;BP:stomatal complex morphogenesis;BP:hyperosmotic salinity response;CC:extracellular region;MF:hydrolase activity, acting on ester bonds;MF:carboxylic ester hydrolase activity;
BraA05g027970.3C	5.14	1.9	3.86	2.03	1.59	3.83	3.37	1.79	3.99	3.51333	1.76	3.89333	GO:0006468;GO:0016021;GO:0005886;GO:0004674;GO:000552	BP:protein phosphorylation;CC:integral component of membrane;CC:plasma membrane;MF:protein serine/threonine kinase activity;MF:ATP binding;
BraA09g055950.3C	5.42	1.64	4.73	3.38	0.63	2.49	2.62	0.27	4.31	3.80667	0.846667	3.84333	GO:0009395;GO:0007205;GO:0016310;GO:0006769;GO:0046497;GO:0046486;GO:0003951;GO:0004143;GO:000552	BP:phospholipid catabolic process;BP:protein kinase C-activating G-protein coupled receptor signaling pathway;BP:phosphorylation;BP:nicotinamide metabolic process;BP:nicotinate nucleotide metabolic process;BP:glycerolipid metabolic process;MF:NAD+ kinase activity;MF:diacylglycerol kinase activity;MF:ATP binding;
BraA05g000490.3C	3.66	0.95	3.77	2.84	0.55	2.85	0.94	1.42	4.88	2.48	0.973333	3.83333	GO:0006457;GO:000563	BP:protein folding;CC:nucleus;
BraA01g018220.3C	1.46	0.53	4.11	0	0.09	2.13	1.15	0.9	5.23	0.87	0.506667	3.82333	GO:003055	MF:adenyl nucleotide binding;
BraA07g041390.3C	1.95	0.65	3.24	1.67	1.3	6.15	2.85	1.3	2.07	2.15667	1.08333	3.82	GO:0032259;GO:0016021;GO:000816	BP:methylation;CC:integral component of membrane;MF:methyltransferase activity;
BraA09g051340.3C	7.18	0	3.57	3.29	0	5.12	3.71	0	2.74	4.72667	0	3.81	GO:0097159;GO:190136	MF:organic cyclic compound binding;MF:heterocyclic compound binding;
MSTRG.11021	0	0.44	2.77	0	0.43	4.78	0	0.4	3.87	0	0.423333	3.80667	GO:0016021;GO:0005506;GO:0016705;GO:0004497;GO:002003	CC:integral component of membrane;MF:iron ion binding;MF:oxidoreductase activity, acting on paired donors, with incorporation or reduction of molecular oxygen;MF:monooxygenase activity;MF:heme binding;
BraA06g033010.3C	0	2.1	5.27	0	1.03	2.89	0.28	0.86	3.24	0.093333	1.33	3.8	GO:0010241;GO:0009686;GO:0055114;GO:0005783;GO:0016021;GO:0009707;GO:0004497;GO:0020037;GO:0016705;GO:000550	BP:ent-kaurene oxidation to kaurenoic acid;BP:gibberellin biosynthetic process;BP:oxidation-reduction process;CC:endoplasmic reticulum;CC:integral component of membrane;CC:chloroplast outer membrane;MF:monooxygenase activity;MF:heme binding;MF:oxidoreductase activity, acting on paired donors, with incorporation or reduction of molecular oxygen;MF:iron ion binding;
BraA07g030600.3C	1.03	1.62	5.13	1.29	0.44	3.47	2.33	1.1	2.77	1.55	1.05333	3.79	GO:0045332;GO:0016021;GO:0000287;GO:0004012;GO:000552	BP:phospholipid translocation;CC:integral component of membrane;MF:magnesium ion binding;MF:phospholipid-translocating ATPase activity;MF:ATP binding;
BraA09g002830.3C	0	1.91	5.21	0	0.59	2.06	0.66	0.16	4.01	0.22	0.886667	3.76	GO:0055114;GO:0016021;GO:0004497;GO:0020037;GO:0016705;GO:000550	BP:oxidation-reduction process;CC:integral component of membrane;MF:monooxygenase activity;MF:heme binding;MF:oxidoreductase activity, acting on paired donors, with incorporation or reduction of molecular oxygen;MF:iron ion binding;
BraA06g010720.3C	7.51	0.98	3.61	14.62	2.12	3.62	8.45	1.28	3.99	10.1933	1.46	3.74	GO:0035349;GO:0055085;GO:0016021;GO:0005739;GO:001522	BP:coenzyme A transmembrane transport;BP:transmembrane transport;CC:integral component of membrane;CC:mitochondrion;MF:coenzyme A transmembrane transporter activity;
BraA04g025560.3C	0	1.29	4.01	0	0.63	3.78	0.02	1.88	3.38	0.006667	1.26667	3.72333	GO:0006355;GO:0045449;GO:0005634;GO:0005667;GO:0043565;GO:0003700;GO:000367	BP:regulation of transcription, DNA-templated;BP:old GO;CC:nucleus;CC:transcription factor complex;MF:sequence-specific DNA binding;MF:transcription factor activity, sequence-specific DNA binding;MF:DNA binding;
BraA07g003450.3C	1.6	1.39	3.4	2.16	1.39	4.34	1.05	2.12	3.4	1.60333	1.63333	3.71333	GO:0006468;GO:0005524;GO:000467	BP:protein phosphorylation;MF:ATP binding;MF:protein kinase activity;
BraA09g032980.3C	2.71	1.61	3.52	0.05	1.21	3.38	3.18	1.37	4.12	1.98	1.39667	3.67333	GO:001602	CC:integral component of membrane;
MSTRG.13838	0.29	0.51	2.25	1.81	0.82	4.87	0.73	0.29	3.86	0.943333	0.54	3.66	GO:0004523;GO:000367	MF:RNA-DNA hybrid ribonuclease activity;MF:nucleic acid binding;
BraA06g008750.3C	1.29	1.92	3.64	2.6	1.89	3.04	0.99	1.12	4.27	1.62667	1.64333	3.65	------	------
BraA04g003200.3C	0	0	6.8	0	0	1.76	0	0.06	2.37	0	0.02	3.64333	GO:0048440;GO:0010093;GO:0048507;GO:0006355;GO:0045449;GO:0006351;GO:0005634;GO:0005667;GO:0003700;GO:000367	BP:carpel development;BP:specification of floral organ identity;BP:meristem development;BP:regulation of transcription, DNA-templated;BP:old GO;BP:transcription, DNA-templated;CC:nucleus;CC:transcription factor complex;MF:transcription factor activity, sequence-specific DNA binding;MF:DNA binding;
BraA07g029970.3C	2.54	0.69	3.37	2.87	0.79	3.57	3.62	1.51	3.97	3.01	0.996667	3.63667	GO:001602	CC:integral component of membrane;
BraA02g000110.3C	0	0.86	3.96	0.43	1.24	2.98	0	1.13	3.94	0.143333	1.07667	3.62667	GO:0006468;GO:0007165;GO:0009069;GO:0005773;GO:0009506;GO:0005524;GO:000467	BP:protein phosphorylation;BP:signal transduction;BP:serine family amino acid metabolic process;CC:vacuole;CC:plasmodesma;MF:ATP binding;MF:protein serine/threonine kinase activity;
MSTRG.30170	0.21	0.31	2.92	0	0.12	2.7	0.02	0.45	5.22	0.076667	0.293333	3.61333	GO:000973	BP:auxin-activated signaling pathway;
BraA08g031260.3C	41.64	0.83	3.76	52.63	0.83	3.53	43.33	0.45	3.45	45.8667	0.703333	3.58	------	------
MSTRG.13354	0.02	0.05	2.69	0.01	0	5.85	0.13	0	1.87	0.053333	0.016667	3.47	------	------
BraA03g044590.3C	0.33	0.42	3.46	1.58	0.44	3.37	0.79	0.55	3.57	0.9	0.47	3.46667	GO:0006468;GO:0005576;GO:0016021;GO:0005524;GO:000467	BP:protein phosphorylation;CC:extracellular region;CC:integral component of membrane;MF:ATP binding;MF:protein kinase activity;
MSTRG.3646	0	0.33	2.51	0.06	0.21	2.42	0	1.31	5.46	0.02	0.616667	3.46333	GO:000823	MF:cysteine-type peptidase activity;
BraA05g028380.3C	2.32	1.7	3.18	1.76	1.29	3.54	0.93	1.23	3.67	1.67	1.40667	3.46333	------	------
BraA02g043820.3C	0.95	0	4.53	1.11	0	1.89	4.25	0	3.83	2.10333	0	3.41667	GO:0010075;GO:0019344;GO:0005794;GO:0005634;GO:0016020;GO:0005774;GO:0005886;GO:0005829;GO:0009506;GO:0004672;GO:004342	BP:regulation of meristem growth;BP:cysteine biosynthetic process;CC:Golgi apparatus;CC:nucleus;CC:membrane;CC:vacuolar membrane;CC:plasma membrane;CC:cytosol;CC:plasmodesma;MF:protein kinase activity;MF:protein histidine kinase binding;
BraA10g017360.3C	0	0	2.75	0	0	2.2	0	0	5.28	0	0	3.41	------	------
BraA03g032980.3C	0	0.23	4.21	0	0	3.18	0	0	2.7	0	0.076667	3.36333	------	------
BraA10g002790.3C	56.61	0	2.79	88.41	0.07	6.38	126.44	0.05	0.78	90.4867	0.04	3.31667	GO:0009734;GO:0006355;GO:0045449;GO:0005634;GO:0005667;GO:0003700;GO:0046983;GO:004280	BP:auxin-activated signaling pathway;BP:regulation of transcription, DNA-templated;BP:old GO;CC:nucleus;CC:transcription factor complex;MF:transcription factor activity, sequence-specific DNA binding;MF:protein dimerization activity;MF:identical protein binding;
BraA06g035900.3C	0.15	0	3.43	0.07	0	2.43	0	0	3.94	0.073333	0	3.26667	------	------
BraA02g017190.3C	0	1.06	3.52	0	1.07	3.37	0.07	0.89	2.8	0.023333	1.00667	3.23	GO:000467	MF:protein kinase activity;
BraA02g023440.3C	0.59	1.39	3.5	0.2	1.12	3.05	0.98	0.59	2.88	0.59	1.03333	3.14333	GO:0006468;GO:0009069;GO:0004674;GO:000552	BP:protein phosphorylation;BP:serine family amino acid metabolic process;MF:protein serine/threonine kinase activity;MF:ATP binding;
BraA02g044310.3C	1.11	0.6	4.22	0.61	0.85	3.02	0.63	1.11	2.15	0.783333	0.853333	3.13	GO:0009827;GO:0005975;GO:0006027;GO:0006012;GO:0006687;GO:0048354;GO:0046486;GO:0005618;GO:0016021;GO:0009341;GO:000456	BP:plant-type cell wall modification;BP:carbohydrate metabolic process;BP:glycosaminoglycan catabolic process;BP:galactose metabolic process;BP:glycosphingolipid metabolic process;BP:mucilage biosynthetic process involved in seed coat development;BP:glycerolipid metabolic process;CC:cell wall;CC:integral component of membrane;CC:beta-galactosidase complex;MF:beta-galactosidase activity;
BraA08g018670.3C	1.01	0.9	1.78	0.77	1.34	4.79	0.14	0.39	2.73	0.64	0.876667	3.1	------	------
BraA07g025410.3C	0.27	1.11	5.4	0	0.98	2.37	0.2	0.96	1.53	0.156667	1.01667	3.1	GO:0071366;GO:0006810;GO:0052544;GO:0009817;GO:0042344;GO:0031348;GO:0042742;GO:0009737;GO:0009627;GO:0070574;GO:0009941;GO:0016021;GO:0005739;GO:0005774;GO:0005886;GO:0015086;GO:0016887;GO:000552	BP:cellular response to indolebutyric acid stimulus;BP:transport;BP:defense response by callose deposition in cell wall;BP:defense response to fungus, incompatible interaction;BP:indole glucosinolate catabolic process;BP:negative regulation of defense response;BP:defense response to bacterium;BP:response to abscisic acid;BP:systemic acquired resistance;BP:cadmium ion transmembrane transport;CC:ch…
BraA09g003490.3C	0	0.32	1.95	0.25	0.28	3.73	0	0.35	3.59	0.083333	0.316667	3.09	GO:0016021;GO:000552	CC:integral component of membrane;MF:ATP binding;
BraA05g019660.3C	0.14	1.85	3.29	0.5	1.16	3.08	0.51	0.86	2.77	0.383333	1.29	3.04667	GO:0006355;GO:0005634;GO:000367	BP:regulation of transcription, DNA-templated;CC:nucleus;MF:DNA binding;
BraA07g017530.3C	2.2	0.91	4.61	2.9	0.78	1.38	1.73	0.8	3.09	2.27667	0.83	3.02667	GO:0005975;GO:000455	BP:carbohydrate metabolic process;MF:hydrolase activity, hydrolyzing O-glycosyl compounds;
BraA09g011500.3C	4.73	0.9	3.8	2.61	1.02	3.14	2.48	0.11	2.12	3.27333	0.676667	3.02	GO:001602	CC:membrane;
BraA09g033080.3C	0.63	1.35	4.03	0	1.36	2.56	0.26	0.71	2.45	0.296667	1.14	3.01333	GO:001602	CC:integral component of membrane;
BraA07g030850.3C	0.22	0.45	3.15	0.03	0.49	4.56	0	0	1.32	0.083333	0.313333	3.01	------	------
BraA07g043120.3C	0	0.8	3.97	0	0.16	1.56	0	0.4	3.47	0	0.453333	3	------	------
BraA02g041220.3C	6.3	0.44	4.73	0.54	0.54	3.31	0.13	0.54	0.94	2.32333	0.506667	2.99333	GO:0000041;GO:0016020;GO:0009506;GO:000950	BP:transition metal ion transport;CC:membrane;CC:plasmodesma;CC:chloroplast;
BraA07g008260.3C	0	0.49	4.22	0	0	1.43	0	0.2	3.24	0	0.23	2.96333	------	------
BraA04g002910.3C	3.08	0.07	3.95	0.83	0	3.06	2.67	0	1.87	2.19333	0.023333	2.96	GO:0006812;GO:0098655;GO:0055085;GO:0016021;GO:000832	BP:cation transport;BP:cation transmembrane transport;BP:transmembrane transport;CC:integral component of membrane;MF:cation transmembrane transporter activity;
BraA09g020180.3C	0.27	0.25	5.67	0.64	0.7	1.84	0.28	0.51	1.35	0.396667	0.486667	2.95333	GO:0016311;GO:000399	BP:dephosphorylation;MF:acid phosphatase activity;
BraA07g031750.3C	1.32	0.68	4.01	0.09	0.85	1.92	0.7	0.54	2.92	0.703333	0.69	2.95	GO:0055085;GO:0016021;GO:000588	BP:transmembrane transport;CC:integral component of membrane;CC:plasma membrane;
BraA09g048620.3C	0	0	2.35	0	0.06	3.25	0	0	3.21	0	0.02	2.93667	GO:0006812;GO:0098655;GO:0055085;GO:0016021;GO:000832	BP:cation transport;BP:cation transmembrane transport;BP:transmembrane transport;CC:integral component of membrane;MF:cation transmembrane transporter activity;
BraA07g034650.3C	0	0.8	2.47	0.03	0.2	3.1	0	0.93	3.09	0.01	0.643333	2.88667	GO:0006355;GO:0005634;GO:0003700;GO:004356	BP:regulation of transcription, DNA-templated;CC:nucleus;MF:transcription factor activity, sequence-specific DNA binding;MF:sequence-specific DNA binding;
BraA05g013380.3C	0.39	0.09	2.87	0.66	0.3	3.53	2.89	0.32	2.25	1.31333	0.236667	2.88333	------	------
BraA01g013630.3C	0.79	1.04	3.43	0.04	0.81	3.34	0.04	0.87	1.88	0.29	0.906667	2.88333	GO:0055085;GO:0005794;GO:001602	BP:transmembrane transport;CC:Golgi apparatus;CC:integral component of membrane;
BraA02g021250.3C	0.76	0.46	2.47	0.37	0.6	3.29	0.19	1.5	2.88	0.44	0.853333	2.88	GO:0006563;GO:0006544;GO:0006520;GO:0042816;GO:0009088;GO:0009507;GO:0030170;GO:000479	BP:L-serine metabolic process;BP:glycine metabolic process;BP:cellular amino acid metabolic process;BP:vitamin B6 metabolic process;BP:threonine biosynthetic process;CC:chloroplast;MF:pyridoxal phosphate binding;MF:threonine synthase activity;
BraA04g013180.3C	7.12	0.64	4.76	5.11	0.41	0.9	3.36	0.43	2.93	5.19667	0.493333	2.86333	GO:0006468;GO:0009069;GO:0005737;GO:0004674;GO:0004712;GO:0004672;GO:000552	BP:protein phosphorylation;BP:serine family amino acid metabolic process;CC:cytoplasm;MF:protein serine/threonine kinase activity;MF:protein serine/threonine/tyrosine kinase activity;MF:protein kinase activity;MF:ATP binding;
BraA05g000150.3C	0.4	0.35	3.48	0.71	0.54	1.93	1.64	0.76	3.18	0.916667	0.55	2.86333	GO:0009611;GO:0009963;GO:0006355;GO:0045449;GO:0009805;GO:0005634;GO:0005667;GO:0044212;GO:0003700;GO:000827	BP:response to wounding;BP:positive regulation of flavonoid biosynthetic process;BP:regulation of transcription, DNA-templated;BP:old GO;BP:coumarin biosynthetic process;CC:nucleus;CC:transcription factor complex;MF:transcription regulatory region DNA binding;MF:transcription factor activity, sequence-specific DNA binding;MF:zinc ion binding;
BraA06g001720.3C	0.93	1.33	2.74	0.59	0.61	3.06	0.86	1.12	2.72	0.793333	1.02	2.84	GO:001602	CC:integral component of membrane;
BraA08g031970.3C	0	1.33	3.32	0.52	0.09	1.76	0	0.51	3.39	0.173333	0.643333	2.82333	GO:0071555;GO:0005975;GO:0005576;GO:000465	BP:cell wall organization;BP:carbohydrate metabolic process;CC:extracellular region;MF:polygalacturonase activity;
BraA07g042110.3C	3.51	0.98	3.46	2.93	0.59	2.61	2.01	0.94	2.37	2.81667	0.836667	2.81333	------	------
BraA07g023170.3C	0.88	0	1.69	0	0	3.65	0	0	3.02	0.293333	0	2.78667	GO:000691	BP:autophagy;
BraA02g011790.3C	3.73	1	2.95	3.58	1.2	2.36	3.63	1.63	3.05	3.64667	1.27667	2.78667	GO:0045893;GO:0010027;GO:0000023;GO:0046777;GO:0023014;GO:0009638;GO:0010155;GO:0009735;GO:0016556;GO:0010218;GO:0010103;GO:0006364;GO:0009902;GO:0019252;GO:0043085;GO:0019761;GO:0009744;GO:0010118;GO:0010114;GO:0009644;GO:0035304;GO:0010207;GO:0010362;GO:0009069;GO:0000160;GO:0042793;GO:0005794;GO:0009365;GO:0005886;GO:0005622;GO:0004674;GO:0010181;GO:0042802;GO:0009882;GO:0000155;GO:000552	BP:positive regulation of transcription, DNA-templated;BP:thylakoid membrane organization;BP:maltose metabolic process;BP:protein autophosphorylation;BP:signal transduction by protein phosphorylation;BP:phototropism;BP:regulation of proton transport;BP:response to cytokinin;BP:mRNA modification;BP:response to far red light;BP:stomatal complex morphogenesis;BP:rRNA processing;BP:chloroplast reloca…
BraA03g001610.3C	0.54	0	2.84	0	0	2.46	0.44	0.25	2.99	0.326667	0.083333	2.76333	GO:0008654;GO:0016310;GO:0046486;GO:0010189;GO:0016020;GO:0009507;GO:0010276;GO:000460	BP:phospholipid biosynthetic process;BP:phosphorylation;BP:glycerolipid metabolic process;BP:vitamin E biosynthetic process;CC:membrane;CC:chloroplast;MF:phytol kinase activity;MF:phosphatidate cytidylyltransferase activity;
BraA07g042130.3C	4.43	0	2.52	6.52	0	2.11	5.77	0	3.61	5.57333	0	2.74667	GO:0016567;GO:0031347;GO:0005634;GO:0004842;GO:000827	BP:protein ubiquitination;BP:regulation of defense response;CC:nucleus;MF:ubiquitin-protein transferase activity;MF:zinc ion binding;
MSTRG.28105	1.17	0.16	1.94	7.48	0.29	2.49	3.52	0.38	3.7	4.05667	0.276667	2.71	------	------
BraA04g030780.3C	1.02	0.29	2.9	0	0.24	3.46	0.23	0.26	1.76	0.416667	0.263333	2.70667	GO:0006817;GO:0016036;GO:0080040;GO:0045892;GO:0019375;GO:000563	BP:phosphate ion transport;BP:cellular response to phosphate starvation;BP:positive regulation of cellular response to phosphate starvation;BP:negative regulation of transcription, DNA-templated;BP:galactolipid biosynthetic process;CC:nucleus;
BraA03g017970.3C	0.42	0.44	2.17	0	0.28	2.26	1.33	0.41	3.64	0.583333	0.376667	2.69	------	------
BraA09g044240.3C	0	0	2.95	0	0	3.79	0	0	1.32	0	0	2.68667	------	------
BraA06g005220.3C	0	0	4.81	0	0	1.2	0	0	2	0	0	2.67	------	------
MSTRG.965	0.25	0.7	3.32	0	0.26	2.34	0.08	0.14	2.34	0.11	0.366667	2.66667	------	------
BraA07g026900.3C	0.55	0.59	2.75	0	0.87	3.25	0.03	0.9	1.94	0.193333	0.786667	2.64667	GO:0042128;GO:0006809;GO:0055114;GO:0043546;GO:0050464;GO:0020037;GO:0009703;GO:003015	BP:nitrate assimilation;BP:nitric oxide biosynthetic process;BP:oxidation-reduction process;MF:molybdopterin cofactor binding;MF:nitrate reductas;MF:heme binding;MF:nitrate reductas;MF:molybdenum ion binding;
BraA10g018650.3C	20.21	0.55	3.03	17.14	0.86	2.79	3.55	0.57	2.11	13.6333	0.66	2.64333	GO:0005634;GO:000827	CC:nucleus;MF:zinc ion binding;
MSTRG.26901	0	0	1.58	0	0.67	1.67	0	0.12	4.67	0	0.263333	2.64	------	------
BraA09g044380.3C	0.76	0.29	4.63	0	0	2.07	0	0.69	1.2	0.253333	0.326667	2.63333	GO:0009269;GO:0006826;GO:0010106;GO:0009651;GO:0006096;GO:0009737;GO:0009750;GO:0046686;GO:0048767;GO:0006810;GO:0006816;GO:0006833;GO:0006972;GO:0009409;GO:0007030;GO:0080170;GO:0019344;GO:0005773;GO:0016021;GO:0005886;GO:0009506;GO:0009507;GO:0015250;GO:0005215;GO:003162	BP:response to desiccation;BP:iron ion transport;BP:cellular response to iron ion starvation;BP:response to salt stress;BP:glycolytic process;BP:response to abscisic acid;BP:response to fructose;BP:response to cadmium ion;BP:root hair elongation;BP:transport;BP:calcium ion transport;BP:water transport;BP:hyperosmotic response;BP:response to cold;BP:Golgi organization;BP:hydrogen peroxide transmem…
BraA08g018140.3C	0	0.63	2.33	0	0.18	3.91	0	0.37	1.65	0	0.393333	2.63	GO:0042546;GO:0071555;GO:0010411;GO:0005618;GO:0048046;GO:0016762;GO:000455	BP:cell wall biogenesis;BP:cell wall organization;BP:xyloglucan metabolic process;CC:cell wall;CC:apoplast;MF:xylogluca;MF:hydrolase activity, hydrolyzing O-glycosyl compounds;
BraA02g031640.3C	0.05	0.55	3.78	0	0.04	2.48	0.07	0.69	1.59	0.04	0.426667	2.61667	------	------
BraA03g029790.3C	0.03	0	1.95	0.69	0	1.11	0.53	0	4.73	0.416667	0	2.59667	GO:0008152;GO:001675	BP:metabolic process;MF:transferase activity, transferring hexosyl groups;
BraA02g022750.3C	0.5	0.92	2.17	0.8	0.41	1.95	0.58	0.94	3.62	0.626667	0.756667	2.58	GO:0005634;GO:004687	CC:nucleus;MF:metal ion binding;
MSTRG.19151	0.34	0.43	1.88	0.63	0.56	2.47	0.4	0.5	3.37	0.456667	0.496667	2.57333	------	------
BraA03g013030.3C	38.56	0	3.36	37.96	0	3.02	42.14	0	1.33	39.5533	0	2.57	GO:0032259;GO:0008168;GO:0008757;GO:001034	BP:methylation;MF:methyltransferase activity;MF:S-adenosylmethionine-dependent methyltransferase activity;MF:gibberellin carboxyl-O-methyltransferase activity;
BraA06g015050.3C	0	0.26	2.67	0.57	0.43	3.31	0.16	0.68	1.73	0.243333	0.456667	2.57	GO:0055085;GO:0016021;GO:002289	BP:transmembrane transport;CC:integral component of membrane;MF:substrate-specific transmembrane transporter activity;
BraA09g065450.3C	2.6	0.07	2.72	2.34	0.48	1.56	1.52	0.64	3.4	2.15333	0.396667	2.56	GO:0008152;GO:0005524;GO:001711	BP:metabolic process;MF:ATP binding;MF:nucleoside-triphosphatase activity;
MSTRG.26262	0.17	1.51	3.41	1.18	0.13	1.64	0.24	0.47	2.56	0.53	0.703333	2.53667	GO:0005089;GO:004698	MF:Rho guanyl-nucleotide exchange factor activity;MF:protein dimerization activity;
BraA10g007150.3C	0.2	0.04	1.86	0.06	0.27	3.47	0.24	0.22	2.27	0.166667	0.176667	2.53333	GO:0006629;GO:0016042;GO:0046486;GO:0005773;GO:0016021;GO:0016020;GO:0016787;GO:000480	BP:lipid metabolic process;BP:lipid catabolic process;BP:glycerolipid metabolic process;CC:vacuole;CC:integral component of membrane;CC:membrane;MF:hydrolase activity;MF:triglyceride lipase activity;
BraA09g018430.3C	6.75	0.48	2.72	3.13	0.25	1.5	2.45	0.48	3.34	4.11	0.403333	2.52	GO:0006508;GO:0006629;GO:000419	BP:proteolysis;BP:lipid metabolic process;MF:aspartic-type endopeptidase activity;
BraA03g022510.3C	0.51	0.68	2.03	0.53	0.2	2.96	0.46	0.59	2.56	0.5	0.49	2.51667	GO:004698	MF:protein dimerization activity;
BraA08g015800.3C	0.07	0	2.9	0	0	2.42	0	0	2.2	0.023333	0	2.50667	GO:0045893;GO:0005634;GO:0003700;GO:0043565;GO:000827	BP:positive regulation of transcription, DNA-templated;CC:nucleus;MF:transcription factor activity, sequence-specific DNA binding;MF:sequence-specific DNA binding;MF:zinc ion binding;
BraA08g029280.3C	0.73	0	1.53	0	0	4.94	0	0	1.04	0.243333	0	2.50333	------	------
BraA07g015790.3C	0	0	1.14	0.38	0	1.59	0	0	4.76	0.126667	0	2.49667	GO:0055070;GO:0017148;GO:0055114;GO:0009535;GO:0009570;GO:0031977;GO:0046028;GO:0005507;GO:000905	BP:copper ion homeostasis;BP:negative regulation of translation;BP:oxidation-reduction process;CC:chloroplast thylakoid membrane;CC:chloroplast stroma;CC:thylakoid lumen;MF:electron transporter, transferring electrons from cytochrome b6/f complex of photosystem II activity;MF:copper ion binding;MF:electron carrier activity;
BraA05g010970.3C	0	0.91	3.72	0	0.56	1.58	0	0.64	2.18	0	0.703333	2.49333	------	------
BraA09g064810.3C	0	0	2.6	0	0	0.24	0	0	4.6	0	0	2.48	GO:0016021;GO:0016020;GO:000557	CC:integral component of membrane;CC:membrane;CC:extracellular region;
MSTRG.12491	0	0.59	1.36	0	0.25	3.19	0	0.79	2.83	0	0.543333	2.46	GO:0015074;GO:0000943;GO:0008270;GO:0003676;GO:000451	BP:DNA integration;CC:retrotransposon nucleocapsid;MF:zinc ion binding;MF:nucleic acid binding;MF:endonuclease activity;
BraA02g000140.3C	0	0	4.91	0	0	0.46	0	0	1.99	0	0	2.45333	------	------
BraA01g037130.3C	0	0.13	2.82	0	0.13	2.83	0.46	0	1.7	0.153333	0.086667	2.45	GO:0055114;GO:0004497;GO:0019825;GO:0020037;GO:0016705;GO:000550	BP:oxidation-reduction process;MF:monooxygenase activity;MF:oxygen binding;MF:heme binding;MF:oxidoreductase activity, acting on paired donors, with incorporation or reduction of molecular oxygen;MF:iron ion binding;
BraA08g027160.3C	2.06	0.3	1.24	6.21	0	4.86	2.16	0	1.25	3.47667	0.1	2.45	------	------
BraA09g032920.3C	0.18	0.31	2.86	0.36	0.35	2.07	0.29	0.59	2.37	0.276667	0.416667	2.43333	GO:0006650;GO:0008152;GO:0004366;GO:001674	BP:glycerophospholipid metabolic process;BP:metabolic process;MF:glycerol-3-phosphate O-acyltransferase activity;MF:transferase activity, transferring acyl groups;
BraA10g032440.3C	0	0.34	1.88	0	0.25	2.08	0	0.1	3.32	0	0.23	2.42667	GO:0010582;GO:0009965;GO:0048510;GO:0045893;GO:0010434;GO:0005634;GO:0005667;GO:0003700;GO:0000976;GO:0003677;GO:004544	BP:floral meristem determinacy;BP:leaf morphogenesis;BP:regulation of timing of transition from vegetative to reproductive phase;BP:positive regulation of transcription, DNA-templated;BP:bract formation;CC:nucleus;CC:transcription factor complex;MF:transcription factor activity, sequence-specific DNA binding;MF:transcription regulatory region sequence-specific DNA binding;MF:DNA binding;MF:old GO;
BraA06g017350.3C	2.96	0.1	1.73	8.68	0	2.22	14.69	0	3.29	8.77667	0.033333	2.41333	------	------
BraA09g014400.3C	3.37	0.36	3.46	1.8	0.18	1.47	0.47	0.29	2.31	1.88	0.276667	2.41333	GO:0030245;GO:0008810;GO:003024	BP:cellulose catabolic process;MF:cellulase activity;MF:carbohydrate binding;
BraA03g054600.3C	1.03	0.86	2.99	0.04	0.53	1.98	0	1.17	2.22	0.356667	0.853333	2.39667	GO:0006888;GO:0006118;GO:0055114;GO:0005783;GO:0016021;GO:0016020;GO:0005634;GO:0046577;GO:0050660;GO:000905	BP:ER to Golgi vesicle-mediated transport;BP:obsolete electron transport;BP:oxidation-reduction process;CC:endoplasmic reticulum;CC:integral component of membrane;CC:membrane;CC:nucleus;MF:long-chain-alcohol oxidase activity;MF:flavin adenine dinucleotide binding;MF:electron carrier activity;
BraA03g010490.3C	2.04	0	2.21	3.15	0.25	2.73	1.74	0.34	2.12	2.31	0.196667	2.35333	------	------
BraA01g009470.3C	0.55	0.71	2.04	0	0.12	2.49	0.12	0.25	2.51	0.223333	0.36	2.34667	GO:0009718;GO:0006952;GO:0045893;GO:0005634;GO:0043425;GO:004698	BP:anthocyanin-containing compound biosynthetic process;BP:defense response;BP:positive regulation of transcription, DNA-templated;CC:nucleus;MF:bHLH transcription factor binding;MF:protein dimerization activity;
BraA06g016120.3C	3.5	0.88	2.62	0.51	1.16	2.14	1.71	0.9	2.23	1.90667	0.98	2.33	------	------
BraA08g031570.3C	0	0	1.52	0.43	0.14	4.41	0	0.08	1.05	0.143333	0.073333	2.32667	------	------
MSTRG.24001	0.36	0.14	1.31	0	0.27	3.57	0.1	0.17	2.05	0.153333	0.193333	2.31	------	------
BraA03g031910.3C	0.39	0	2.51	0.02	0	2.29	0.16	0	2.1	0.19	0	2.3	GO:0042545;GO:0006535;GO:0009333;GO:0016740;GO:000412	BP:cell wall modification;BP:cysteine biosynthetic process from serine;CC:cysteine synthase complex;MF:transferase activity;MF:cysteine synthase activity;
BraA03g041310.3C	0	0.12	2.77	0	0	2.95	0.12	0	1.11	0.04	0.04	2.27667	------	------
MSTRG.29342	0	0.61	2.84	0	0	1.58	0	0.43	2.4	0	0.346667	2.27333	GO:0030001;GO:004687	BP:metal ion transport;MF:metal ion binding;
BraA03g061100.3C	1.4	0.15	1.83	0.44	0.86	2.27	1.02	0.79	2.7	0.953333	0.6	2.26667	GO:0010197;GO:0009506;GO:0005886;GO:000827	BP:polar nucleus fusion;CC:plasmodesma;CC:plasma membrane;MF:zinc ion binding;
BraA02g019000.3C	0	0.71	2.89	0	0	2.14	0	0	1.72	0	0.236667	2.25	------	------
MSTRG.6077	0	0.38	1.87	0.02	0.6	2.62	0	0.52	2.24	0.006667	0.5	2.24333	GO:0006886;GO:0016192;GO:0030121;GO:000582	BP:intracellular protein transport;BP:vesicle-mediated transport;CC:AP-1 adaptor complex;CC:cytosol;
MSTRG.4635	0	0	1.67	0	0	2.12	0	0	2.91	0	0	2.23333	GO:0009414;GO:0006972;GO:0009409;GO:0006979;GO:0005829;GO:0016021;GO:0005783;GO:0050897;GO:0016788;GO:000486	BP:response to water deprivation;BP:hyperosmotic response;BP:response to cold;BP:response to oxidative stress;CC:cytosol;CC:integral component of membrane;CC:endoplasmic reticulum;MF:cobalt ion binding;MF:hydrolase activity, acting on ester bonds;MF:cysteine-type endopeptidase inhibitor activity;
BraA03g063990.3C	0.32	0.18	2.55	0.7	0.78	2.58	0.45	0.58	1.5	0.49	0.513333	2.21	GO:0006508;GO:0006629;GO:0005773;GO:000419	BP:proteolysis;BP:lipid metabolic process;CC:vacuole;MF:aspartic-type endopeptidase activity;
BraA10g007840.3C	0.09	0.19	2.18	0.24	0.51	0.86	0.13	0.58	3.58	0.153333	0.426667	2.20667	GO:0006508;GO:000419	BP:proteolysis;MF:aspartic-type endopeptidase activity;
MSTRG.4704	0.03	0	1.66	0	0.07	3.02	0.01	0.02	1.9	0.013333	0.03	2.19333	------	------
BraA09g059040.3C	2.21	0.62	3.32	2.08	0.1	2.61	0.55	0.04	0.64	1.61333	0.253333	2.19	GO:0008152;GO:001678	BP:metabolic process;MF:hydrolase activity;
BraA03g029330.3C	0.11	0.53	2.98	0.74	0.25	1.07	0.11	0.25	2.5	0.32	0.343333	2.18333	GO:0055085;GO:0016021;GO:0005886;GO:002289	BP:transmembrane transport;CC:integral component of membrane;CC:plasma membrane;MF:substrate-specific transmembrane transporter activity;
MSTRG.31586	0	0.12	1.46	0	0	1.03	0.6	0	3.97	0.2	0.04	2.15333	------	------
BraAnng001760.3C	3.18	0.79	2.23	0.59	0.31	1.65	0.61	0.87	2.52	1.46	0.656667	2.13333	GO:004687	MF:metal ion binding;
BraA03g026010.3C	3.02	0.51	3.02	3.44	0.51	1.22	2.27	1.07	2.1	2.91	0.696667	2.11333	GO:0034220;GO:0006821;GO:0044070;GO:1903959;GO:0016021;GO:0009705;GO:0030554;GO:000524	BP:ion transmembrane transport;BP:chloride transport;BP:regulation of anion transport;BP:regulation of anion transmembrane transport;CC:integral component of membrane;CC:plant-type vacuole membrane;MF:adenyl nucleotide binding;MF:voltage-gated chloride channel activity;
BraA01g021450.3C	1	0.67	1.69	0.33	0.19	2.09	0.25	0.36	2.52	0.526667	0.406667	2.1	------	------
BraA01g044770.3C	2.08	0	1.48	0	0.21	2.1	0	0.06	2.68	0.693333	0.09	2.08667	------	------
BraA02g006540.3C	0.67	0.15	2.07	0.03	0.02	2.26	1.22	0	1.84	0.64	0.056667	2.05667	GO:0006355;GO:0006351;GO:0005634;GO:0000785;GO:0003677;GO:000368	BP:regulation of transcription, DNA-templated;BP:transcription, DNA-templated;CC:nucleus;CC:chromatin;MF:DNA binding;MF:chromatin binding;
MSTRG.19720	0	0.7	1.69	0	0.48	2.86	0	0.36	1.59	0	0.513333	2.04667	GO:000950	CC:plasmodesma;
BraA03g012050.3C	0.08	0.2	2.66	0.02	0.1	1.63	0.08	0.36	1.75	0.06	0.22	2.01333	GO:0006468;GO:0000160;GO:0023014;GO:0009069;GO:0009365;GO:0005622;GO:0004674;GO:0000155;GO:000552	BP:protein phosphorylation;BP:phosphorelay signal transduction system;BP:signal transduction by protein phosphorylation;BP:serine family amino acid metabolic process;CC:protein histidine kinase complex;CC:intracellular;MF:protein serine/threonine kinase activity;MF:phosphorelay sensor kinase activity;MF:ATP binding;
BraA02g044590.3C	0	0.51	1.62	0	0	1.53	0.08	0.24	2.87	0.026667	0.25	2.00667	GO:0006857;GO:0080167;GO:0055085;GO:0016021;GO:0016020;GO:001519	BP:oligopeptide transport;BP:response to karrikin;BP:transmembrane transport;CC:integral component of membrane;CC:membrane;MF:oligopeptide transporter activity;
MSTRG.14966	0	0.62	2.77	0	0.62	0.93	0	0.64	2.31	0	0.626667	2.00333	GO:0016021;GO:0009507;GO:0004674;GO:0005524;GO:000467	CC:integral component of membrane;CC:chloroplast;MF:protein serine/threonine kinase activity;MF:ATP binding;MF:protein kinase activity;
BraA09g037920.3C	0.35	0	1.84	0	0	2.45	0.24	0.1	1.71	0.196667	0.033333	2	GO:0005622;GO:000827	CC:intracellular;MF:zinc ion binding;
BraA07g035730.3C	0	0	1.51	0	0	2.81	0	0	1.61	0	0	1.97667	GO:0030001;GO:004687	BP:metal ion transport;MF:metal ion binding;
BraA10g031990.3C	0	0	0.67	0	0.44	4.45	0	0	0.77	0	0.146667	1.96333	GO:0005488;GO:0003676;GO:000016	MF:binding;MF:nucleic acid binding;MF:nucleotide binding;
BraA07g030700.3C	0.03	0	1.69	0	0	3.35	0.05	0	0.83	0.026667	0	1.95667	GO:0006810;GO:0016021;GO:000521	BP:transport;CC:integral component of membrane;MF:transporter activity;
BraA09g053380.3C	0	0.11	2.18	0	0.35	1.8	0	0.43	1.85	0	0.296667	1.94333	GO:0009688;GO:0042742;GO:0055114;GO:0005737;GO:001649	BP:abscisic acid biosynthetic process;BP:defense response to bacterium;BP:oxidation-reduction process;CC:cytoplasm;MF:oxidoreductase activity;
MSTRG.31407	0.35	0.46	2.2	0.33	0.35	1.88	0.31	0.23	1.74	0.33	0.346667	1.94	------	------
BraA04g029030.3C	0.53	0	1.3	0	0.18	2.19	0	0	2.28	0.176667	0.06	1.92333	GO:0009651;GO:0009414;GO:0010337;GO:0005634;GO:000551	BP:response to salt stress;BP:response to water deprivation;BP:regulation of salicylic acid metabolic process;CC:nucleus;MF:calmodulin binding;
BraA02g001490.3C	0	0.25	2.71	0.91	0	0.44	0	0.15	2.62	0.303333	0.133333	1.92333	------	------
BraA07g011000.3C	0	0.31	2.06	0	0.19	2.1	0	0.73	1.61	0	0.41	1.92333	------	------
BraA03g037460.3C	0	0	1.82	0	0	0.91	0	0.17	3.01	0	0.056667	1.91333	------	------
BraA09g055030.3C	4.24	0	4.39	11.2	0	0.41	14.86	0.21	0.94	10.1	0.07	1.91333	GO:0006021;GO:0019872;GO:0008654;GO:0005737;GO:000451	BP:inositol biosynthetic process;BP:streptomycin biosynthetic process;BP:phospholipid biosynthetic process;CC:cytoplasm;MF:inositol-3-phosphate synthase activity;
BraA04g025940.3C	0	0.52	2.07	0	0	1.55	0	0	2.11	0	0.173333	1.91	GO:000563	CC:nucleus;
BraA04g023100.3C	2.54	0.93	1.95	2.79	0.62	1.43	2.65	0.63	2.26	2.66	0.726667	1.88	GO:0010305;GO:0090305;GO:0046856;GO:0016787;GO:0004527;GO:000451	BP:leaf vascular tissue pattern formation;BP:nucleic acid phosphodiester bond hydrolysis;BP:phosphatidylinositol dephosphorylation;MF:hydrolase activity;MF:exonuclease activity;MF:endonuclease activity;
BraA03g006120.3C	3.23	0.23	1.8	0.5	0	2.98	2.54	0.22	0.79	2.09	0.15	1.85667	------	------
BraA03g040660.3C	0	0	1.17	0.39	0	1.37	0.4	0	3.02	0.263333	0	1.85333	GO:0010583;GO:0009734;GO:0006355;GO:0045449;GO:0005634;GO:0005667;GO:0003700;GO:004698	BP:response to cyclopentenone;BP:auxin-activated signaling pathway;BP:regulation of transcription, DNA-templated;BP:old GO;CC:nucleus;CC:transcription factor complex;MF:transcription factor activity, sequence-specific DNA binding;MF:protein dimerization activity;
BraA07g035260.3C	0	0.24	1.63	0.02	0.43	2.5	0	0.26	1.43	0.006667	0.31	1.85333	GO:001674	MF:transferase activity, transferring acyl groups other than amino-acyl groups;
MSTRG.13894	2.53	0.58	1.72	1.34	0.57	1.01	1.76	0.39	2.83	1.87667	0.513333	1.85333	GO:001602	CC:integral component of membrane;
BraA04g028630.3C	0	0.36	1.87	0	0.21	1.72	0	0.42	1.95	0	0.33	1.84667	GO:0006857;GO:0006810;GO:0009624;GO:0016021;GO:0005886;GO:000521	BP:oligopeptide transport;BP:transport;BP:response to nematode;CC:integral component of membrane;CC:plasma membrane;MF:transporter activity;
BraA09g062380.3C	0	0.24	1.87	0	0	1.46	0	0.05	2.2	0	0.096667	1.84333	GO:0044237;GO:0006694;GO:0055114;GO:0050662;GO:0003824;GO:000385	BP:cellular metabolic process;BP:steroid biosynthetic process;BP:oxidation-reduction process;MF:coenzyme binding;MF:catalytic activity;MF:3-beta-hydroxy-delta5-steroid dehydrogenase activity;
BraA07g019650.3C	0.47	0.72	2.92	0	0.03	1.72	0	0.17	0.86	0.156667	0.306667	1.83333	GO:0000162;GO:0030170;GO:000483	BP:tryptophan biosynthetic process;MF:pyridoxal phosphate binding;MF:tryptophan synthase activity;
BraA08g012290.3C	0.32	0.39	1.99	0.5	0.15	1.78	1.13	0.46	1.71	0.65	0.333333	1.82667	GO:000552	MF:ATP binding;
MSTRG.4930	0	0.22	1.21	0	0.56	3.14	0	0.37	1.06	0	0.383333	1.80333	------	------
BraA02g037160.3C	0.06	0.44	1.36	0	0.72	1.57	0.28	0.57	2.43	0.113333	0.576667	1.78667	GO:0019432;GO:0042967;GO:0033306;GO:0010287;GO:0016747;GO:000414	BP:triglyceride biosynthetic process;BP:acyl-carrier-protein biosynthetic process;BP:phytol metabolic process;CC:plastoglobule;MF:transferase activity, transferring acyl groups other than amino-acyl groups;MF:diacylglycerol O-acyltransferase activity;
BraA10g003880.3C	0	0	1.45	0	0.24	2.29	0	0.13	1.61	0	0.123333	1.78333	GO:0031307;GO:001602	CC:integral component of mitochondrial outer membrane;CC:membrane;
BraA02g037940.3C	0.37	0	2.92	0	0	1.42	0	0	1	0.123333	0	1.78	------	------
BraA05g012890.3C	0	0.34	1.12	0	0.04	3.49	0	0.41	0.73	0	0.263333	1.78	GO:0008152;GO:001675	BP:metabolic process;MF:transferase activity, transferring hexosyl groups;
BraA03g031420.3C	0.11	0.37	1.82	0.12	0.76	2.67	0	0.32	0.85	0.076667	0.483333	1.78	GO:0010584;GO:0032259;GO:0046686;GO:0009651;GO:0009086;GO:0009941;GO:0005829;GO:0048046;GO:0005886;GO:0009506;GO:0003871;GO:0080019;GO:0016628;GO:0008705;GO:000827	BP:pollen exine formation;BP:methylation;BP:response to cadmium ion;BP:response to salt stress;BP:methionine biosynthetic process;CC:chloroplast envelope;CC:cytosol;CC:apoplast;CC:plasma membrane;CC:plasmodesma;MF:5-methyltetrahydropteroyltriglutamate-homocysteine S-methyltransferase activity;MF:fatty-acyl-CoA reductas;MF:oxidoreductase activity, acting on the CH-CH group of donors, NAD or NADP a…
BraA06g012170.3C	0.1	0.49	1.1	1.39	0.03	2.37	1.73	0.35	1.83	1.07333	0.29	1.76667	GO:0006470;GO:0005886;GO:000472	BP:protein dephosphorylation;CC:plasma membrane;MF:protein serine/threonine phosphatase activity;
BraA02g005690.3C	2.13	0.66	2.29	0.92	0.8	1.56	1.16	0.28	1.44	1.40333	0.58	1.76333	GO:0071805;GO:0016021;GO:0005886;GO:001507	BP:potassium ion transmembrane transport;CC:integral component of membrane;CC:plasma membrane;MF:potassium ion transmembrane transporter activity;
BraA01g008390.3C	0	0.08	1.44	0.02	0.41	2.66	0.24	0.28	1.17	0.086667	0.256667	1.75667	GO:0019530;GO:0006691;GO:0006693;GO:0006749;GO:0006751;GO:0005773;GO:0003840;GO:001675	BP:taurine metabolic process;BP:leukotriene metabolic process;BP:prostaglandin metabolic process;BP:glutathione metabolic process;BP:glutathione catabolic process;CC:vacuole;MF:gamma-glutamyltransferase activity;MF:glutathione gamma-glutamylcysteinyltransferase activity;
BraA10g024430.3C	0	0	3.21	0	0	0.75	0	0.09	1.29	0	0.03	1.75	GO:0048765;GO:0045893;GO:0001708;GO:0005667;GO:0005634;GO:0000785;GO:0003700;GO:0005515;GO:0003677;GO:0045449;GO:000368	BP:root hair cell differentiation;BP:positive regulation of transcription, DNA-templated;BP:cell fate specification;CC:transcription factor complex;CC:nucleus;CC:chromatin;MF:transcription factor activity, sequence-specific DNA binding;MF:protein binding;MF:DNA binding;MF:old GO;MF:chromatin binding;
BraA05g007070.3C	0	0	2.74	0	0	1.25	0	0	1.25	0	0	1.74667	GO:0006487;GO:0006623;GO:0006896;GO:0005783;GO:0016021;GO:0005802;GO:0005576;GO:0005887;GO:0017119;GO:0009940;GO:0005515;GO:000550	BP:protein N-linked glycosylation;BP:protein targeting to vacuole;BP:Golgi to vacuole transport;CC:endoplasmic reticulum;CC:integral component of membrane;CC:trans-Golgi network;CC:extracellular region;CC:integral component of plasma membrane;CC:Golgi transport complex;MF:amino-terminal vacuolar sorting propeptide binding;MF:protein binding;MF:calcium ion binding;
BraA06g004620.3C	0.16	0.24	2.62	0.17	0.5	1.15	0.09	0.75	1.43	0.14	0.496667	1.73333	GO:0055085;GO:0016021;GO:0042626;GO:000552	BP:transmembrane transport;CC:integral component of membrane;MF:ATPase activity, coupled to transmembrane movement of substances;MF:ATP binding;
BraA09g016520.3C	0	0	0.58	0	0	3.13	0	0	1.45	0	0	1.72	GO:0009753;GO:0016102;GO:0010333;GO:0000287;GO:0080013;GO:0046872;GO:001682	BP:response to jasmonic acid;BP:diterpenoid biosynthetic process;MF:terpene synthase activity;MF:magnesium ion binding;MF:;MF:metal ion binding;MF:lyase activity;
BraA02g024630.3C	0	0	2.08	0	0.24	1.89	0	0.03	1.15	0	0.09	1.70667	GO:0008152;GO:0016758;GO:001675	BP:metabolic process;MF:transferase activity, transferring hexosyl groups;MF:transferase activity, transferring glycosyl groups;
BraA05g012440.3C	1	0	0.87	0.58	0	4.01	1.85	0	0.23	1.14333	0	1.70333	GO:0055114;GO:0005783;GO:0016021;GO:0004497;GO:0020037;GO:0016705;GO:0051777;GO:000550	BP:oxidation-reduction process;CC:endoplasmic reticulum;CC:integral component of membrane;MF:monooxygenase activity;MF:heme binding;MF:oxidoreductase activity, acting on paired donors, with incorporation or reduction of molecular oxygen;MF:ent-kaurenoate oxidase activity;MF:iron ion binding;
BraA02g039320.3C	0.8	0	1.96	1.81	0	0.64	0	0	2.35	0.87	0	1.65	------	------
BraA08g014280.3C	1.85	0	1.56	0.59	0	2.29	0.05	0.45	1.1	0.83	0.15	1.65	GO:0055114;GO:0005506;GO:001649	BP:oxidation-reduction process;MF:iron ion binding;MF:oxidoreductase activity;
MSTRG.32476	0	0.32	1.24	0.13	0.15	1.45	0.04	0.37	2.22	0.056667	0.28	1.63667	------	------
BraA10g004540.3C	0	0	0.65	0	0	2.27	0	0	1.98	0	0	1.63333	GO:0009615;GO:003024	BP:response to virus;MF:carbohydrate binding;
MSTRG.7023	0	0	1.4	5.44	0	2.46	1.69	0	1.02	2.37667	0	1.62667	GO:000950	CC:chloroplast;
BraA07g017760.3C	0	0.02	2.42	0.56	0.02	0.58	0.2	0.12	1.84	0.253333	0.053333	1.61333	GO:0006857;GO:0016021;GO:000521	BP:oligopeptide transport;CC:integral component of membrane;MF:transporter activity;
BraA10g028200.3C	0	0	0.69	0	0.11	2.61	0	0	1.49	0	0.036667	1.59667	GO:0009718;GO:0009744;GO:0080167;GO:0010224;GO:0009507;GO:0045430;GO:001685	BP:anthocyanin-containing compound biosynthetic process;BP:response to sucrose;BP:response to karrikin;BP:response to UV-B;CC:chloroplast;MF:chalcone isomerase activity;MF:isomerase activity;
BraA05g010320.3C	2.13	0	2.22	1.33	0	1.83	2.72	0	0.68	2.06	0	1.57667	GO:0051258;GO:0007017;GO:0006184;GO:0005737;GO:0005874;GO:0003924;GO:0005200;GO:000552	BP:protein polymerization;BP:microtubule-based process;BP:obsolete GTP catabolic process;CC:cytoplasm;CC:microtubule;MF:GTPase activity;MF:structural constituent of cytoskeleton;MF:GTP binding;
MSTRG.15856	0.5	0.62	1.52	0	0.52	1.52	0.16	0.5	1.66	0.22	0.546667	1.56667	GO:0016021;GO:0046872;GO:0004722;GO:000472	CC:integral component of membrane;MF:metal ion binding;MF:protein serine/threonine phosphatase activity;MF:magnesium-dependent protein serine/threonine phosphatase activity;
BraA08g028700.3C	0	0	2.17	0.02	0	1.79	0.57	0	0.7	0.196667	0	1.55333	GO:000367	MF:DNA binding;
MSTRG.12122	1.01	0.22	1.59	1.03	0.51	1.57	2.12	0.75	1.45	1.38667	0.493333	1.53667	GO:0006470;GO:0010029;GO:0009414;GO:0009651;GO:0007275;GO:0009737;GO:0009736;GO:0010087;GO:0009636;GO:0010271;GO:0070417;GO:0071215;GO:0009909;GO:0006970;GO:0034757;GO:0080117;GO:0048831;GO:0048509;GO:0005789;GO:0016021;GO:0005886;GO:0043424;GO:0004673;GO:0042802;GO:0009884;GO:0019900;GO:000015	BP:protein dephosphorylation;BP:regulation of seed germination;BP:response to water deprivation;BP:response to salt stress;BP:multicellular organism development;BP:response to abscisic acid;BP:cytokinin-activated signaling pathway;BP:phloem or xylem histogenesis;BP:response to toxic substance;BP:regulation of chlorophyll catabolic process;BP:cellular response to cold;BP:cellular response to absci…
BraA02g000400.3C	25.61	0.02	2.31	16.16	0	0.65	12.11	0	1.64	17.96	0.006667	1.53333	GO:0045449;GO:0048481;GO:0009944;GO:0080006;GO:0009616;GO:0006346;GO:0048645;GO:0048457;GO:0006306;GO:0010014;GO:0010228;GO:0007267;GO:0010267;GO:0010223;GO:0010154;GO:0010076;GO:0010051;GO:0010077;GO:0009909;GO:0009855;GO:0035196;GO:0005634;GO:0005829;GO:0005667;GO:0043565;GO:0005515;GO:000370	old GO;BP:plant ovule development;BP:polarity specification of adaxial/abaxial axis;BP:internode patterning;BP:virus induced gene silencing;BP:methylation-dependent chromatin silencing;BP:animal organ formation;BP:floral whorl morphogenesis;BP:DNA methylation;BP:meristem initiation;BP:vegetative to reproductive phase transition of meristem;BP:cell-cell signaling;BP:production of ta-siRNAs involve…
MSTRG.4697	0.08	0.08	1.03	0.3	0.45	1.89	0	0.23	1.68	0.126667	0.253333	1.53333	------	------
BraA09g013140.3C	0.44	0.51	2.6	0.32	0.32	0.72	0.24	0.45	1.26	0.333333	0.426667	1.52667	GO:0016020;GO:0016021;GO:0005802;GO:000576	CC:membrane;CC:integral component of membrane;CC:trans-Golgi network;CC:endosome;
BraA09g026590.3C	0.17	0.57	1.76	0.06	0.36	1.78	0.22	0.68	0.98	0.15	0.536667	1.50667	GO:0006952;GO:0007165;GO:004353	BP:defense response;BP:signal transduction;MF:ADP binding;
BraA08g031560.3C	0	0.03	0.36	0	0.28	3.22	0	0.09	0.93	0	0.133333	1.50333	------	------
BraA10g003860.3C	0.55	0	1.26	0	0	1.84	0	0	1.38	0.183333	0	1.49333	GO:0006804;GO:0098869;GO:0042744;GO:0006979;GO:0055114;GO:0005576;GO:0020037;GO:0004601;GO:004687	BP:obsolete peroxidase reaction;BP:cellular oxidant detoxification;BP:hydrogen peroxide catabolic process;BP:response to oxidative stress;BP:oxidation-reduction process;CC:extracellular region;MF:heme binding;MF:peroxidase activity;MF:metal ion binding;
BraA09g064430.3C	0	0	1.9	0	0.09	0.77	0.43	0	1.75	0.143333	0.03	1.47333	------	------
BraA04g016630.3C	0.16	0.1	1.44	0.39	0.39	1.72	0.11	0.26	1.23	0.22	0.25	1.46333	GO:0016567;GO:0016132;GO:0009062;GO:0009690;GO:0005576;GO:0008270;GO:000484	BP:protein ubiquitination;BP:brassinosteroid biosynthetic process;BP:fatty acid catabolic process;BP:cytokinin metabolic process;CC:extracellular region;MF:zinc ion binding;MF:ubiquitin-protein transferase activity;
BraA10g001580.3C	0	0	0.52	0	0	3.09	0.84	0	0.77	0.28	0	1.46	GO:0009407;GO:0006749;GO:0006803;GO:0005737;GO:000436	BP:toxin catabolic process;BP:glutathione metabolic process;BP:obsolete glutathione conjugation reaction;CC:cytoplasm;MF:glutathione transferase activity;
BraA03g034210.3C	0.03	0.23	2.29	0.09	0.06	0.93	0.81	0.26	1.11	0.31	0.183333	1.44333	GO:0006979;GO:000563	BP:response to oxidative stress;CC:nucleus;
MSTRG.30164	0	0	0.81	0	0	0.8	0	0	2.69	0	0	1.43333	------	------
BraA03g018680.3C	1.94	0.23	2.39	0.82	0.53	0.8	2.72	0.23	1.1	1.82667	0.33	1.43	GO:0055085;GO:0005743;GO:0016021;GO:0009941;GO:000550	BP:transmembrane transport;CC:mitochondrial inner membrane;CC:integral component of membrane;CC:chloroplast envelope;MF:calcium ion binding;
BraA03g022580.3C	0.54	0.05	2.12	0	0.19	0.4	0.41	0.15	1.73	0.316667	0.13	1.41667	GO:0007264;GO:0005622;GO:000552	BP:small GTPase mediated signal transduction;CC:intracellular;MF:GTP binding;
BraA01g007340.3C	0.47	0.16	1.57	0	0	1.79	0	0	0.88	0.156667	0.053333	1.41333	GO:0005634;GO:0005667;GO:0003700;GO:0046983;GO:004544	CC:nucleus;CC:transcription factor complex;MF:transcription factor activity, sequence-specific DNA binding;MF:protein dimerization activity;MF:old GO;
MSTRG.619	0.2	0	0.81	0.95	0	1.93	0.63	0.23	1.47	0.593333	0.076667	1.40333	------	------
BraA03g034220.3C	0	0.27	1.48	0.23	0	0.75	0.82	0.11	1.97	0.35	0.126667	1.4	GO:0009416;GO:0007165;GO:0009507;GO:000487	BP:response to light stimulus;BP:signal transduction;CC:chloroplast;MF:signal transducer activity;
BraA09g003960.3C	0	0.25	1.89	0.5	0.33	0.8	1.05	0.23	1.49	0.516667	0.27	1.39333	GO:001602	CC:integral component of membrane;
BraA05g037810.3C	0	0.43	1.01	0	0.22	1.08	0.03	0.13	2.05	0.01	0.26	1.38	GO:0043547;GO:000509	BP:positive regulation of GTPase activity;MF:GTPase activator activity;
BraA02g024300.3C	0	0	1.32	0	0	1.83	0	0	0.91	0	0	1.35333	GO:0009733;GO:0006084;GO:0006865;GO:0048767;GO:0016132;GO:0060919;GO:0000271;GO:0010311;GO:0043481;GO:0010583;GO:0071555;GO:0016126;GO:0009926;GO:0009932;GO:0048829;GO:0009825;GO:0016021;GO:0005886;GO:0010328;GO:001517	BP:response to auxin;BP:acetyl-CoA metabolic process;BP:amino acid transport;BP:root hair elongation;BP:brassinosteroid biosynthetic process;BP:auxin influx;BP:polysaccharide biosynthetic process;BP:lateral root formation;BP:anthocyanin accumulation in tissues in response to UV light;BP:response to cyclopentenone;BP:cell wall organization;BP:sterol biosynthetic process;BP:auxin polar transport;BP…
BraA08g017770.3C	0.61	0	0.7	1.65	0	1.59	3.49	0.05	1.77	1.91667	0.016667	1.35333	------	------
BraA05g005360.3C	1.52	0.4	0.78	0.78	0.17	2.41	0.74	0	0.84	1.01333	0.19	1.34333	GO:0009911;GO:0010228;GO:0048437;GO:0006355;GO:0045449;GO:0005667;GO:0005634;GO:0003700;GO:0003677;GO:004698	BP:positive regulation of flower development;BP:vegetative to reproductive phase transition of meristem;BP:floral organ development;BP:regulation of transcription, DNA-templated;BP:old GO;CC:transcription factor complex;CC:nucleus;MF:transcription factor activity, sequence-specific DNA binding;MF:DNA binding;MF:protein dimerization activity;
BraA03g029620.3C	0	0	2.83	0	0	0.04	0	0	1.14	0	0	1.33667	GO:0055085;GO:0016021;GO:0016020;GO:002285	BP:transmembrane transport;CC:integral component of membrane;CC:membrane;MF:transmembrane transporter activity;
MSTRG.27357	0.3	0.02	1.81	0.72	0	1.46	1.52	0	0.67	0.846667	0.006667	1.31333	------	------
BraA09g055430.3C	0	0	0.41	0	0	0.38	0	0	3.12	0	0	1.30333	GO:0006612;GO:0009963;GO:0010363;GO:001602	BP:protein targeting to membrane;BP:positive regulation of flavonoid biosynthetic process;BP:regulation of plant-type hypersensitive response;CC:integral component of membrane;
BraA05g031510.3C	0	0	1.37	0	0	0.15	0	0	2.38	0	0	1.3	GO:0055114;GO:0046872;GO:001649	BP:oxidation-reduction process;MF:metal ion binding;MF:oxidoreductase activity;
BraA07g013060.3C	0	0	0.72	0	0	0.96	0	0	2.22	0	0	1.3	------	------
BraA03g040670.3C	0	0	2.86	0	0	0.25	0	0.03	0.77	0	0.01	1.29333	GO:0009269;GO:0045449;GO:0009651;GO:0007389;GO:0009825;GO:0009737;GO:0009753;GO:0009734;GO:0009611;GO:0043481;GO:0071555;GO:0009926;GO:0048767;GO:0000271;GO:0008361;GO:0009409;GO:0006355;GO:0009932;GO:0009630;GO:0005634;GO:0005667;GO:0003700;GO:004698	BP:response to desiccation;BP:old GO;BP:response to salt stress;BP:pattern specification process;BP:multidimensional cell growth;BP:response to abscisic acid;BP:response to jasmonic acid;BP:auxin-activated signaling pathway;BP:response to wounding;BP:anthocyanin accumulation in tissues in response to UV light;BP:cell wall organization;BP:auxin polar transport;BP:root hair elongation;BP:polysaccha…
BraA05g006190.3C	0.49	0.18	2	1.2	0.06	1	1.42	0.05	0.83	1.03667	0.096667	1.27667	GO:0035524;GO:0016021;GO:0005886;GO:001519	BP:proline transmembrane transport;CC:integral component of membrane;CC:plasma membrane;MF:L-proline transmembrane transporter activity;
BraA07g038980.3C	0	0.27	0.86	0	0.03	2.04	0	0	0.92	0	0.1	1.27333	------	------
BraA03g045700.3C	0	0.42	1.56	0.49	0.16	0.77	0.28	0.42	1.45	0.256667	0.333333	1.26	------	------
BraA02g035880.3C	0	0	0.71	0	0	1.96	0	0.2	1.03	0	0.066667	1.23333	GO:0009638;GO:0010155;GO:0009585;GO:0010218;GO:0009958;GO:0010114;GO:0046777;GO:0005737;GO:0005886;GO:0016301;GO:000551	BP:phototropism;BP:regulation of proton transport;BP:red, far-red light phototransduction;BP:response to far red light;BP:positive gravitropism;BP:response to red light;BP:protein autophosphorylation;CC:cytoplasm;CC:plasma membrane;MF:kinase activity;MF:protein binding;
BraA07g000260.3C	0	0	1.2	0	0.04	0.41	0	0	2.07	0	0.013333	1.22667	GO:000635	BP:transcription, DNA-templated;
BraA03g044380.3C	0	0.05	0.89	0	0	2.15	0	0.02	0.63	0	0.023333	1.22333	GO:0009751;GO:0009753;GO:0009682;GO:0009739;GO:0009625;GO:0050832;GO:0010439;GO:0000785;GO:0003677;GO:000368	BP:response to salicylic acid;BP:response to jasmonic acid;BP:induced systemic resistance;BP:response to gibberellin;BP:response to insect;BP:defense response to fungus;BP:regulation of glucosinolate biosynthetic process;CC:chromatin;MF:DNA binding;MF:chromatin binding;
BraA09g005890.3C	3.28	0.02	1.41	3.36	0.15	0.8	4.4	0.52	1.44	3.68	0.23	1.21667	------	------
MSTRG.4698	0.18	0.37	0.72	0.08	0.16	1.29	0.06	0.25	1.62	0.106667	0.26	1.21	------	------
BraA08g027380.3C	0.02	0.07	0.84	0.17	0.06	1.86	0.88	0.05	0.92	0.356667	0.06	1.20667	GO:0008152;GO:001675	BP:metabolic process;MF:transferase activity, transferring hexosyl groups;
BraA05g023490.3C	0.59	0	2.59	0.71	0	0.52	1.09	0	0.38	0.796667	0	1.16333	GO:0048440;GO:000635	BP:carpel development;BP:transcription, DNA-templated;
BraA02g034970.3C	0	0	0.97	0	0.15	1.69	0	0.09	0.81	0	0.08	1.15667	GO:0008152;GO:0005739;GO:001678	BP:metabolic process;CC:mitochondrion;MF:hydrolase activity;
BraA02g006840.3C	0	0	2.08	0.02	0.05	0.05	0	0.08	1.26	0.006667	0.043333	1.13	GO:0006807;GO:001681	BP:nitrogen compound metabolic process;MF:hydrolase activity, acting on carbon-nitroge;
BraA07g022810.3C	0.56	0.42	1.68	0.17	0.26	0.74	1.06	0.36	0.94	0.596667	0.346667	1.12	GO:0070588;GO:0016021;GO:0005516;GO:0005388;GO:0046872;GO:000552	BP:calcium ion transmembrane transport;CC:integral component of membrane;MF:calmodulin binding;MF:calcium-transporting ATPase activity;MF:metal ion binding;MF:ATP binding;
BraA01g042780.3C	0	0.05	1.32	0	0	0.37	0	0.2	1.65	0	0.083333	1.11333	GO:0008152;GO:0003824;GO:000848	BP:metabolic process;MF:catalytic activity;MF:transaminase activity;
BraA01g035040.3C	3.72	0	1.34	0	0	1.09	0	0.16	0.9	1.24	0.053333	1.11	GO:0006508;GO:0016021;GO:0005886;GO:0008270;GO:000425	BP:proteolysis;CC:integral component of membrane;CC:plasma membrane;MF:zinc ion binding;MF:serine-type endopeptidase activity;
BraA07g020340.3C	0.08	0.14	1.19	0.18	0.33	0.88	0.08	0.05	1.25	0.113333	0.173333	1.10667	GO:001602	CC:integral component of membrane;
BraA09g051330.3C	0	0	0.37	0	0.12	0.32	0	0	2.62	0	0.04	1.10333	GO:0009639;GO:0009734;GO:0006355;GO:0009845;GO:0005634;GO:0005667;GO:0044212;GO:0003700;GO:0003677;GO:0045449;GO:004698	BP:response to red or far red light;BP:auxin-activated signaling pathway;BP:regulation of transcription, DNA-templated;BP:seed germination;CC:nucleus;CC:transcription factor complex;MF:transcription regulatory region DNA binding;MF:transcription factor activity, sequence-specific DNA binding;MF:DNA binding;MF:old GO;MF:protein dimerization activity;
BraA09g039740.3C	26.48	0	0.33	40.39	0.05	2.88	25.4	0.07	0	30.7567	0.04	1.07	GO:0006355;GO:0005634;GO:004356	BP:regulation of transcription, DNA-templated;CC:nucleus;MF:sequence-specific DNA binding;
BraA05g000750.3C	0.42	0	2.08	0.36	0	0.24	0.8	0	0.8	0.526667	0	1.04	GO:0006556;GO:0006730;GO:0006555;GO:0004478;GO:0046872;GO:000552	BP:S-adenosylmethionine biosynthetic process;BP:one-carbon metabolic process;BP:methionine metabolic process;MF:methionine adenosyltransferase activity;MF:metal ion binding;MF:ATP binding;
BraA03g022540.3C	0.66	0.36	0.98	1	0.32	0.92	0.4	0.22	1.16	0.686667	0.3	1.02	GO:0016132;GO:0005634;GO:000551	BP:brassinosteroid biosynthetic process;CC:nucleus;MF:calmodulin binding;
BraA03g061960.3C	0	0.16	0.76	0.29	0.14	1.46	0.14	0.11	0.77	0.143333	0.136667	0.996667	GO:0016021;GO:001602	CC:integral component of membrane;CC:membrane;
BraA07g040640.3C	0	0	2.02	0	0	0.46	0	0	0.5	0	0	0.993333	------	------
BraA03g051700.3C	0.29	0.36	0.95	0.63	0.15	1.01	1.44	0.4	1	0.786667	0.303333	0.986667	GO:0006457;GO:0009414;GO:0009651;GO:0006096;GO:0006094;GO:0046686;GO:0009306;GO:0006833;GO:0006972;GO:0009409;GO:0009408;GO:0009644;GO:0007030;GO:0042542;GO:0010075;GO:0006950;GO:0006499;GO:0009934;GO:0034976;GO:0005783;GO:0048046;GO:0005739;GO:0005634;GO:0005774;GO:0005794;GO:0005886;GO:0009506;GO:0009507;GO:0005829;GO:0051082;GO:000552	BP:protein folding;BP:response to water deprivation;BP:response to salt stress;BP:glycolytic process;BP:gluconeogenesis;BP:response to cadmium ion;BP:protein secretion;BP:water transport;BP:hyperosmotic response;BP:response to cold;BP:response to heat;BP:response to high light intensity;BP:Golgi organization;BP:response to hydrogen peroxide;BP:regulation of meristem growth;BP:response to stress;B…
BraA07g009310.3C	0.46	0	0.55	0	0.1	0.38	0	0	1.99	0.153333	0.033333	0.973333	GO:000843	MF:selenium binding;
BraA03g009940.3C	0.51	0.03	0.52	0	0.06	0.66	0	0.05	1.73	0.17	0.046667	0.97	GO:0009408;GO:0005737;GO:0016021;GO:001602	BP:response to heat;CC:cytoplasm;CC:integral component of membrane;CC:membrane;
BraA05g001190.3C	0	0	0.9	0	0	1.53	0	0	0.36	0	0	0.93	GO:000563	CC:nucleus;
BraA03g045580.3C	0	0	0.74	0	0	1.01	0	0	1.03	0	0	0.926667	------	------
BraA02g042590.3C	0.25	0	0.82	1.12	0.22	1.01	1.63	0.1	0.93	1	0.106667	0.92	GO:0006508;GO:0005773;GO:0009505;GO:000418	BP:proteolysis;CC:vacuole;CC:plant-type cell wall;MF:serine-type carboxypeptidase activity;
BraA02g015430.3C	0.36	0	1.09	0.07	0.05	0.96	0.1	0	0.69	0.176667	0.016667	0.913333	GO:0006887;GO:000014	BP:exocytosis;CC:exocyst;
MSTRG.10395	0	0.09	0.66	0	0	1.24	0.1	0.23	0.8	0.033333	0.106667	0.9	GO:0016021;GO:0005524;GO:000467	CC:integral component of membrane;MF:ATP binding;MF:protein kinase activity;
BraA04g028650.3C	4.28	0	0.81	1.22	0.15	0.64	3.83	0.12	1.19	3.11	0.09	0.88	------	------
BraA01g039760.3C	1.28	0	1.08	1.96	0	0.84	1.73	0	0.63	1.65667	0	0.85	------	------
BraA06g032290.3C	1.17	0	0.51	0.74	0	0.3	0	0	1.72	0.636667	0	0.843333	------	------
MSTRG.1821	1.63	0	0.92	0.17	0	1.44	0	0	0.17	0.6	0	0.843333	GO:0004523;GO:000367	MF:RNA-DNA hybrid ribonuclease activity;MF:nucleic acid binding;
MSTRG.24608	0	0.23	0.8	0	0.09	0.77	0	0.34	0.94	0	0.22	0.836667	------	------
BraA02g037480.3C	0	0	0.92	0.01	0.02	0.4	0	0.01	1.18	0.003333	0.01	0.833333	GO:0006857;GO:0006812;GO:0034220;GO:0006821;GO:0044070;GO:1903959;GO:0016021;GO:0009705;GO:0005634;GO:0009671;GO:0030554;GO:000524	BP:oligopeptide transport;BP:cation transport;BP:ion transmembrane transport;BP:chloride transport;BP:regulation of anion transport;BP:regulation of anion transmembrane transport;CC:integral component of membrane;CC:plant-type vacuole membrane;CC:nucleus;MF:nitrat;MF:adenyl nucleotide binding;MF:voltage-gated chloride channel activity;
BraA03g018900.3C	0	0.03	0.51	0	0.14	1.15	0	0	0.84	0	0.056667	0.833333	GO:0005982;GO:0005987;GO:0005975;GO:0071836;GO:000455	BP:starch metabolic process;BP:sucrose catabolic process;BP:carbohydrate metabolic process;BP:nectar secretion;MF:hydrolase activity, hydrolyzing O-glycosyl compounds;
BraAnng001470.3C	0	0.03	0.51	0	0.14	1.15	0	0	0.84	0	0.056667	0.833333	GO:0005982;GO:0005987;GO:0005975;GO:0071836;GO:000455	BP:starch metabolic process;BP:sucrose catabolic process;BP:carbohydrate metabolic process;BP:nectar secretion;MF:hydrolase activity, hydrolyzing O-glycosyl compounds;
BraA08g016410.3C	1.84	0	1.38	1.89	0	0.1	0.89	0	0.99	1.54	0	0.823333	GO:0016310;GO:0006796;GO:0032957;GO:0005622;GO:0051766;GO:0047325;GO:0000166;GO:0000287;GO:0052726;GO:0046872;GO:0052725;GO:000552	BP:phosphorylation;BP:phosphate-containing compound metabolic process;BP:inositol trisphosphate metabolic process;CC:intracellular;MF:inositol trisphosphate kinase activity;MF:inositol tetrakisphosphate 1-kinase activity;MF:nucleotide binding;MF:magnesium ion binding;MF:inositol-1,3,4-trisphosphate 5-kinase activity;MF:metal ion binding;MF:inositol-1,3,4-trisphosphate 6-kinase activity;MF:ATP bin…
BraA05g008160.3C	0.14	0	0.61	0	0	1.17	1	0	0.67	0.38	0	0.816667	GO:0010044;GO:0016021;GO:000588	BP:response to aluminum ion;CC:integral component of membrane;CC:plasma membrane;
BraA09g013710.3C	0	0.11	0.42	0	0.21	0.59	0	0.1	1.43	0	0.14	0.813333	GO:0050832;GO:2000031;GO:0009862;GO:0009625;GO:0009611;GO:2000022;GO:0031348;GO:0045893;GO:0009682;GO:0009408;GO:0001666;GO:0010112;GO:0005737;GO:000563	BP:defense response to fungus;BP:regulation of salicylic acid mediated signaling pathway;BP:systemic acquired resistance, salicylic acid mediated signaling pathway;BP:response to insect;BP:response to wounding;BP:regulation of jasmonic acid mediated signaling pathway;BP:negative regulation of defense response;BP:positive regulation of transcription, DNA-templated;BP:induced systemic resistance;BP…
BraA09g028460.3C	0	0	0.09	0	0	1.08	0	0	1.25	0	0	0.806667	GO:000552	MF:GTP binding;
BraA06g038210.3C	0	0	0.5	0	0.08	1.83	0	0.11	0.09	0	0.063333	0.806667	GO:0006855;GO:0016021;GO:0015297;GO:001523	BP:drug transmembrane transport;CC:integral component of membrane;MF:antiporter activity;MF:drug transmembrane transporter activity;
BraA07g035810.3C	0.83	0.14	1.13	0.44	0	0.53	0	0.39	0.72	0.423333	0.176667	0.793333	GO:0046983;GO:000367	MF:protein dimerization activity;MF:DNA binding;
BraA07g017980.3C	0.54	0.16	0.62	0	0.12	0.5	0.04	0.28	1.23	0.193333	0.186667	0.783333	GO:0006468;GO:0005886;GO:0016021;GO:0005524;GO:000467	BP:protein phosphorylation;CC:plasma membrane;CC:integral component of membrane;MF:ATP binding;MF:protein kinase activity;
BraA10g012130.3C	1.32	0.06	1.06	2.31	0	0.37	2.98	0	0.9	2.20333	0.02	0.776667	GO:0009069;GO:0006468;GO:0016021;GO:0004674;GO:000552	BP:serine family amino acid metabolic process;BP:protein phosphorylation;CC:integral component of membrane;MF:protein serine/threonine kinase activity;MF:ATP binding;
BraA04g010490.3C	0.39	0	1.22	0.24	0	0.06	0.91	0	1.04	0.513333	0	0.773333	GO:0016021;GO:0016020;GO:0009506;GO:000557	CC:integral component of membrane;CC:membrane;CC:plasmodesma;CC:extracellular region;
MSTRG.554	0.05	0	0.3	0.09	0	0.87	0	0	1.15	0.046667	0	0.773333	------	------
BraA06g016090.3C	0.77	0	0.42	0	0.1	0.43	0	0	1.42	0.256667	0.033333	0.756667	GO:0098869;GO:0006979;GO:0055114;GO:0020037;GO:0004096;GO:004687	BP:cellular oxidant detoxification;BP:response to oxidative stress;BP:oxidation-reduction process;MF:heme binding;MF:catalase activity;MF:metal ion binding;
BraA04g021720.3C	0	0.07	0.91	0	0.08	0.67	0	0.32	0.66	0	0.156667	0.746667	GO:000377	MF:actin binding;
BraA10g027900.3C	1.2	0	0.69	1.87	0	0.91	1.48	0	0.62	1.51667	0	0.74	GO:0006200;GO:0005524;GO:001688	BP:obsolete ATP catabolic process;MF:ATP binding;MF:ATPase activity;
BraA01g006060.3C	0	0.03	0.47	0	0.13	0.27	0.02	0.21	1.44	0.006667	0.123333	0.726667	------	------
BraA03g022520.3C	0	0	0.86	0	0	0.69	0.86	0	0.6	0.286667	0	0.716667	GO:0006598;GO:0009737;GO:0009414;GO:0009409;GO:0055114;GO:0008131;GO:0046592;GO:001649	BP:polyamine catabolic process;BP:response to abscisic acid;BP:response to water deprivation;BP:response to cold;BP:oxidation-reduction process;MF:primary amine oxidase activity;MF:polyamine oxidase activity;MF:oxidoreductase activity;
BraA04g024460.3C	0	0	0.67	0	0	0.33	0	0	1.13	0	0	0.71	------	------
BraA10g001640.3C	0	0	0.18	0.01	0	0.21	0	0	1.73	0.003333	0	0.706667	GO:0009860;GO:0009416;GO:0007165;GO:0005886;GO:000487	BP:pollen tube growth;BP:response to light stimulus;BP:signal transduction;CC:plasma membrane;MF:signal transducer activity;
BraA02g003590.3C	0	0	0.97	0	0.03	0.57	0	0	0.57	0	0.01	0.703333	------	------
BraA06g029280.3C	0	0	1.2	0	0	0.61	0	0	0.29	0	0	0.7	GO:000367	MF:DNA binding;
BraA07g028410.3C	0	0	0.37	0	0.08	1.05	0	0	0.68	0	0.026667	0.7	------	------
BraA10g033590.3C	0.47	0	0.97	0.2	0.08	0.33	1	0.06	0.72	0.556667	0.046667	0.673333	GO:000563	CC:nucleus;
BraA07g014210.3C	0	0.02	0.39	0	0.11	0.96	0	0.04	0.64	0	0.056667	0.663333	GO:0009058;GO:0003824;GO:003017	BP:biosynthetic process;MF:catalytic activity;MF:pyridoxal phosphate binding;
BraA06g040590.3C	0	0	0.38	0	0	0.45	0	0	1.1	0	0	0.643333	GO:000905	MF:electron carrier activity;
MSTRG.12450	0	0	0.36	0	0	0.83	0	0	0.74	0	0	0.643333	------	------
BraA07g018530.3C	0	0.05	1.03	0	0.06	0.69	0	0	0.19	0	0.036667	0.636667	GO:001602	CC:integral component of membrane;
BraA03g040960.3C	0	0	1.5	0.02	0	0.32	0	0	0.08	0.006667	0	0.633333	GO:004698	MF:protein dimerization activity;
BraA09g044320.3C	0.52	0	0.88	0.57	0	0.29	0	0	0.72	0.363333	0	0.63	GO:0009664;GO:0043622;GO:0005634;GO:000587	BP:plant-type cell wall organization;BP:cortical microtubule organization;CC:nucleus;CC:microtubule;
BraA09g007200.3C	0	0	0.88	0.84	0	0.3	0	0	0.63	0.28	0	0.603333	------	------
BraA06g017920.3C	0	0	0.79	1.03	0	0.92	0	0	0.09	0.343333	0	0.6	GO:0098869;GO:0042744;GO:0006979;GO:0055114;GO:0005576;GO:0020037;GO:0004601;GO:004687	BP:cellular oxidant detoxification;BP:hydrogen peroxide catabolic process;BP:response to oxidative stress;BP:oxidation-reduction process;CC:extracellular region;MF:heme binding;MF:peroxidase activity;MF:metal ion binding;
BraA02g042380.3C	0.57	0	0.47	0	0	0.43	0.53	0	0.89	0.366667	0	0.596667	GO:0016021;GO:0005576;GO:0009505;GO:0016787;GO:005268	CC:integral component of membrane;CC:extracellular region;CC:plant-type cell wall;MF:hydrolase activity;MF:carboxylic ester hydrolase activity;
BraA04g026510.3C	0	0	0.29	0	0	0.73	0	0.04	0.77	0	0.013333	0.596667	GO:0019761;GO:0055085;GO:0005737;GO:0016021;GO:0016020;GO:002285	BP:glucosinolate biosynthetic process;BP:transmembrane transport;CC:cytoplasm;CC:integral component of membrane;CC:membrane;MF:transmembrane transporter activity;
BraA09g013860.3C	0.86	0.07	1.02	0.31	0	0.05	0	0	0.72	0.39	0.023333	0.596667	GO:0030245;GO:0008810;GO:003024	BP:cellulose catabolic process;MF:cellulase activity;MF:carbohydrate binding;
BraA01g013740.3C	0	0.15	0.82	0	0.04	0.45	0.18	0.07	0.52	0.06	0.086667	0.596667	GO:0006468;GO:0016021;GO:0000166;GO:0004674;GO:0004672;GO:000552	BP:protein phosphorylation;CC:integral component of membrane;MF:nucleotide binding;MF:protein serine/threonine kinase activity;MF:protein kinase activity;MF:ATP binding;
MSTRG.13766	0	0	0.42	0.01	0	0.71	0.09	0	0.62	0.033333	0	0.583333	------	------
BraA08g029560.3C	0	0.02	0.78	0.24	0.04	0.8	0	0	0.13	0.08	0.02	0.57	------	------
BraA05g030700.3C	2.64	0.03	0.84	0.47	0.07	0.42	1.76	0	0.45	1.62333	0.033333	0.57	------	------
MSTRG.18039	0	0.11	0.47	0	0	0.36	0	0.04	0.87	0	0.05	0.566667	GO:000823	MF:cysteine-type peptidase activity;
BraA01g040750.3C	0.79	0	0.35	0	0	1.01	0	0	0.33	0.263333	0	0.563333	GO:0008152;GO:000814	BP:metabolic process;MF:sulfotransferase activity;
BraA02g028430.3C	0	0	0.85	0	0	0.39	0	0	0.41	0	0	0.55	GO:0006508;GO:0005618;GO:0005576;GO:000823	BP:proteolysis;CC:cell wall;CC:extracellular region;MF:cysteine-type peptidase activity;
BraA05g004160.3C	0	0	1.19	0	0	0.08	0	0	0.38	0	0	0.55	GO:000950	CC:chloroplast;
BraA04g027170.3C	0	0	0.23	0	0	0.72	0.36	0	0.68	0.12	0	0.543333	GO:0045492;GO:0010413;GO:0005794;GO:001602	BP:xylan biosynthetic process;BP:glucuronoxylan metabolic process;CC:Golgi apparatus;CC:integral component of membrane;
BraA06g044140.3C	0.52	0	0.49	0	0	0.5	0	0	0.64	0.173333	0	0.543333	GO:0005975;GO:000455	BP:carbohydrate metabolic process;MF:hydrolase activity, hydrolyzing O-glycosyl compounds;
BraA03g010360.3C	0	0	0.45	0	0	0.19	0	0	0.95	0	0	0.53	GO:0005773;GO:0009505;GO:0009506;GO:000382	CC:vacuole;CC:plant-type cell wall;CC:plasmodesma;MF:catalytic activity;
BraA02g038580.3C	0.05	0	0.43	0	0	0.16	0.05	0	0.95	0.033333	0	0.513333	GO:0042545;GO:0005985;GO:0045488;GO:0050829;GO:0045490;GO:0005982;GO:0005618;GO:0005634;GO:0009505;GO:0030599;GO:004533	BP:cell wall modification;BP:sucrose metabolic process;BP:pectin metabolic process;BP:defense response to Gram-negative bacterium;BP:pectin catabolic process;BP:starch metabolic process;CC:cell wall;CC:nucleus;CC:plant-type cell wall;MF:pectinesterase activity;MF:aspartyl esterase activity;
BraA04g032260.3C	0	0	0.33	0	0	0.18	0	0	1.03	0	0	0.513333	GO:0009664;GO:0030675;GO:0048765;GO:0010218;GO:0009926;GO:0007165;GO:0005737;GO:0009531;GO:000588	BP:plant-type cell wall organization;BP:old GO;BP:root hair cell differentiation;BP:response to far red light;BP:auxin polar transport;BP:signal transduction;CC:cytoplasm;CC:secondary cell wall;CC:plasma membrane;
BraA01g008930.3C	0.15	0	0.72	0	0	0.45	0	0	0.33	0.05	0	0.5	GO:0009860;GO:0016324;GO:001602	BP:pollen tube growth;CC:apical plasma membrane;CC:integral component of membrane;
BraA05g017440.3C	0.4	0	0.58	0.38	0.07	0.24	0.13	0	0.68	0.303333	0.023333	0.5	GO:000367	MF:nucleic acid binding;
BraA09g059790.3C	0	0	1.07	0.01	0	0.24	0.19	0	0.14	0.066667	0	0.483333	------	------
BraA10g007880.3C	0	0	0.43	0.04	0	0.06	0.03	0.03	0.96	0.023333	0.01	0.483333	GO:0009737;GO:0008152;GO:0005794;GO:0005783;GO:0016021;GO:0009506;GO:0005886;GO:0016887;GO:000552	BP:response to abscisic acid;BP:metabolic process;CC:Golgi apparatus;CC:endoplasmic reticulum;CC:integral component of membrane;CC:plasmodesma;CC:plasma membrane;MF:ATPase activity;MF:ATP binding;
BraA09g066180.3C	0	0	0.39	0	0	0.16	0	0	0.84	0	0	0.463333	GO:0009651;GO:0006096;GO:0015992;GO:0009631;GO:0046686;GO:0006744;GO:0006814;GO:0006833;GO:0006972;GO:0080129;GO:0055114;GO:0007030;GO:0006120;GO:0009853;GO:0006511;GO:0051788;GO:0016021;GO:0005886;GO:0005747;GO:0016491;GO:0008137;GO:0000293;GO:005089	BP:response to salt stress;BP:glycolytic process;BP:proton transport;BP:cold acclimation;BP:response to cadmium ion;BP:ubiquinone biosynthetic process;BP:sodium ion transport;BP:water transport;BP:hyperosmotic response;BP:proteasome core complex assembly;BP:oxidation-reduction process;BP:Golgi organization;BP:mitochondrial electron transport, NADH to ubiquinone;BP:photorespiration;BP:ubiquitin-de…
BraA02g031610.3C	0	0	0.41	0	0	0.51	0	0	0.42	0	0	0.446667	GO:005089	BP:response to stimulus;
BraA01g013620.3C	0	0	0.47	0	0	0.13	0	0	0.67	0	0	0.423333	------	------
BraA08g009080.3C	0.1	0	0.43	0	0	0.69	0.46	0	0.15	0.186667	0	0.423333	GO:0006508;GO:0016021;GO:000419	BP:proteolysis;CC:integral component of membrane;MF:aspartic-type endopeptidase activity;
BraA03g017500.3C	1	0	0.48	0.11	0	0.26	0.07	0	0.44	0.393333	0	0.393333	GO:0006355;GO:0005634;GO:0004518;GO:0046872;GO:000367	BP:regulation of transcription, DNA-templated;CC:nucleus;MF:nuclease activity;MF:metal ion binding;MF:DNA binding;
BraA07g035620.3C	0.1	0	0.34	0.05	0	0.53	0	0	0.27	0.05	0	0.38	GO:0055085;GO:0009734;GO:001602	BP:transmembrane transport;BP:auxin-activated signaling pathway;CC:integral component of membrane;
BraA07g016880.3C	0.61	0	0.23	0	0.03	0.19	0.29	0.07	0.71	0.3	0.033333	0.376667	GO:0009688;GO:0055114;GO:0016020;GO:0009507;GO:0052663;GO:0052662;GO:0009540;GO:007194	BP:abscisic acid biosynthetic process;BP:oxidation-reduction process;CC:membrane;CC:chloroplast;MF:antheraxanthin epoxidase activity;MF:zeaxanthin epoxidase activity;MF:zeaxanthin epoxidase [overall] activity;MF:FAD binding;
BraA07g018450.3C	0.33	0.09	0.4	0.13	0.03	0.19	0.52	0.07	0.54	0.326667	0.063333	0.376667	GO:0006869;GO:0016021;GO:000531	BP:lipid transport;CC:integral component of membrane;MF:lipid transporter activity;
BraA01g033120.3C	0	0	0.35	0	0	0.17	0	0	0.58	0	0	0.366667	GO:0009737;GO:0009414;GO:0009409;GO:0042538;GO:0016021;GO:000573	BP:response to abscisic acid;BP:response to water deprivation;BP:response to cold;BP:hyperosmotic salinity response;CC:integral component of membrane;CC:mitochondrion;
BraA10g022940.3C	0.55	0.06	0.43	0.06	0	0.29	0	0.03	0.31	0.203333	0.03	0.343333	GO:000827	MF:zinc ion binding;
BraA08g033480.3C	0	0	0.22	0	0	0.58	0	0	0.22	0	0	0.34	GO:0006355;GO:000367	BP:regulation of transcription, DNA-templated;MF:DNA binding;
BraA09g015420.3C	0.58	0	0.35	1.03	0	0.59	0.3	0	0.08	0.636667	0	0.34	GO:0055085;GO:001602	BP:transmembrane transport;CC:integral component of membrane;
BraA03g017510.3C	0	0	0.04	0	0	0.75	0.04	0	0.22	0.013333	0	0.336667	GO:0010439;GO:0055114;GO:0005737;GO:0009506;GO:0051213;GO:0016706;GO:0009815;GO:0046872;GO:001649	BP:regulation of glucosinolate biosynthetic process;BP:oxidation-reduction process;CC:cytoplasm;CC:plasmodesma;MF:dioxygenase activity;MF:oxidoreductase activity, acting on paired donors, with incorporation or reduction of molecular oxygen, 2-oxoglutarate as one donor, and incorporation of one atom each of oxygen into both donors;MF:1-aminocyclopropane-1-carboxylate oxidase activity;MF:metal ion …
BraA08g012540.3C	0.05	0	0.34	1.23	0	0.28	0.87	0	0.37	0.716667	0	0.33	GO:0006355;GO:0006351;GO:0005634;GO:000367	BP:regulation of transcription, DNA-templated;BP:transcription, DNA-templated;CC:nucleus;MF:DNA binding;
BraA09g005780.3C	0	0	0.52	0	0.03	0.28	0	0	0.16	0	0.01	0.32	GO:001602	CC:integral component of membrane;
BraA05g009430.3C	0	0	0.18	0	0	0.46	0	0	0.17	0	0	0.27	GO:0006355;GO:0045449;GO:0005634;GO:0005667;GO:0043565;GO:0003700;GO:000367	BP:regulation of transcription, DNA-templated;BP:old GO;CC:nucleus;CC:transcription factor complex;MF:sequence-specific DNA binding;MF:transcription factor activity, sequence-specific DNA binding;MF:DNA binding;
BraA02g014080.3C	0	0	0.12	0.01	0	0.19	0.62	0	0.49	0.21	0	0.266667	GO:0009626;GO:0034220;GO:0030003;GO:0070838;GO:0016021;GO:0005886;GO:0030551;GO:0005261;GO:0005516;GO:000521	BP:plant-type hypersensitive response;BP:ion transmembrane transport;BP:cellular cation homeostasis;BP:divalent metal ion transport;CC:integral component of membrane;CC:plasma membrane;MF:cyclic nucleotide binding;MF:cation channel activity;MF:calmodulin binding;MF:ion channel activity;
BraA04g003260.3C	0	0	0.23	0	0.02	0.24	0	0.01	0.31	0	0.01	0.26	GO:0006508;GO:0046872;GO:000422	BP:proteolysis;MF:metal ion binding;MF:metalloendopeptidase activity;
BraA07g035520.3C	0	0	0.26	0	0	0.19	0	0	0.15	0	0	0.2	GO:0005975;GO:001686	BP:carbohydrate metabolic process;MF:intramolecular transferase activity, phosphotransferases;
BraA07g037860.3C	0	0	0.14	0	0	0.32	0	0	0.14	0	0	0.2	GO:0006412;GO:0016021;GO:0005840;GO:000373	BP:translation;CC:integral component of membrane;CC:ribosome;MF:structural constituent of ribosome;
BraA01g003130.3C	0.17	0	0.36	0.29	0	0.13	0.15	0	0.09	0.203333	0	0.193333	------	------
BraA07g028740.3C	0	0	0.11	0	0	0.22	0	0	0.25	0	0	0.193333	GO:0005985;GO:001615	BP:sucrose metabolic process;MF:sucrose synthase activity;
BraA10g010390.3C	3.71	0	0.2	2.51	0	0.12	3.92	0	0.21	3.38	0	0.176667	GO:0008152;GO:001677	BP:metabolic process;MF:transferase activity, transferring phosphorus-containing groups;
BraA05g020280.3C	0.03	0	0.1	0	0	0.03	0	0	0.19	0.01	0	0.106667	GO:0055085;GO:0016021;GO:0042626;GO:000552	BP:transmembrane transport;CC:integral component of membrane;MF:ATPase activity, coupled to transmembrane movement of substances;MF:ATP binding;
BraAnng005410.3C	0	0	0.01	0	0	0.18	0	0	0.1	0	0	0.096667	GO:0016021;GO:0005634;GO:004362	CC:integral component of membrane;CC:nucleus;MF:protein self-association;
BraA06g041840.3C	0.26	0	0.02	0.01	0	0.06	0.03	0	0.12	0.1	0	0.066667	GO:000367	MF:DNA binding;

## Sheet: AD
Gene_id	B1_1	B1_2	B1_3	B2_1	B2_2	B2_3	B3_1	B3_2	B3_3	SAM	AD	AB	GO_id	GO_term
BraA01g000390.3C	0.03	1.05	0.16	0.4	1.03	0.35	0.14	2.62	0.62	0.19	1.56667	0.376667	GO:0009833;GO:0016049;GO:0019761;GO:0005985;GO:0030244;GO:0071555;GO:0006011;GO:0005982;GO:0016021;GO:0005886;GO:0016760;GO:000827	BP:plant-type primary cell wall biogenesis;BP:cell growth;BP:glucosinolate biosynthetic process;BP:sucrose metabolic process;BP:cellulose biosynthetic process;BP:cell wall organization;BP:UDP-glucose metabolic process;BP:starch metabolic process;CC:integral component of membrane;CC:plasma membrane;MF:cellulose synthas;MF:zinc ion binding;
BraA01g000720.3C	0.07	6.31	0.62	0	5	0.43	1.08	4.67	0.06	0.383333	5.32667	0.37	GO:0016021;GO:0005802;GO:000576	CC:integral component of membrane;CC:trans-Golgi network;CC:endosome;
BraA01g000950.3C	3.48	5.61	4.99	3.24	6.09	2.71	2.45	7.25	1.43	3.05667	6.31667	3.04333	GO:0038032;GO:1903507;GO:0006351;GO:2001141;GO:0016481;GO:0005667;GO:000371	BP:termination of G-protein coupled receptor signaling pathway;BP:negative regulation of nucleic acid-templated transcription;BP:transcription, DNA-templated;BP:regulation of RNA biosynthetic process;BP:old GO;CC:transcription factor complex;MF:transcription corepressor activity;
BraA01g000980.3C	4.62	12.3	6.94	6.3	12.1	6.2	7.85	15.31	4.85	6.25667	13.2367	5.99667	GO:0038032;GO:1903507;GO:0006351;GO:2001141;GO:0016481;GO:0005667;GO:000371	BP:termination of G-protein coupled receptor signaling pathway;BP:negative regulation of nucleic acid-templated transcription;BP:transcription, DNA-templated;BP:regulation of RNA biosynthetic process;BP:old GO;CC:transcription factor complex;MF:transcription corepressor activity;
BraA01g001690.3C	147.02	6.66	2.69	131.87	6.75	2.29	79.92	4.28	0.96	119.603	5.89667	1.98	GO:0048440;GO:0007623;GO:0010154;GO:0010187;GO:0045449;GO:0009409;GO:0010114;GO:0005634;GO:0005667;GO:0003700;GO:0003677;GO:004698	BP:carpel development;BP:circadian rhythm;BP:fruit development;BP:negative regulation of seed germination;BP:old GO;BP:response to cold;BP:response to red light;CC:nucleus;CC:transcription factor complex;MF:transcription factor activity, sequence-specific DNA binding;MF:DNA binding;MF:protein dimerization activity;
BraA01g001950.3C	24.27	33.13	12.92	13.33	28.81	15.73	10.71	31.27	17.79	16.1033	31.07	15.48	------	------
BraA01g002180.3C	0	1.44	0	0	4.62	0.26	1.41	3.26	0	0.47	3.10667	0.086667	GO:0006355;GO:0045449;GO:0005667;GO:0043565;GO:0003700;GO:0008270;GO:000548	BP:regulation of transcription, DNA-templated;BP:old GO;CC:transcription factor complex;MF:sequence-specific DNA binding;MF:transcription factor activity, sequence-specific DNA binding;MF:zinc ion binding;MF:binding;
BraA01g002350.3C	0	0.92	0.1	0	0.52	0	0	0.63	0	0	0.69	0.033333	GO:0048443;GO:0010268;GO:0009965;GO:0048441;GO:0042814;GO:0055114;GO:0016021;GO:0004497;GO:0020037;GO:0016709;GO:0016705;GO:000550	BP:stamen development;BP:brassinosteroid homeostasis;BP:leaf morphogenesis;BP:petal development;BP:monopolar cell growth;BP:oxidation-reduction process;CC:integral component of membrane;MF:monooxygenase activity;MF:heme binding;MF:oxidoreductase activity, acting on paired donors, with incorporation or reduction of molecular oxygen, NA;MF:oxidoreductase activity, acting on paired donors, with inco…
BraA01g003300.3C	52.97	4.91	1.75	24.45	3.25	0.53	31.41	8.92	1.99	36.2767	5.69333	1.42333	GO:0016567;GO:0031347;GO:0005634;GO:000484	BP:protein ubiquitination;BP:regulation of defense response;CC:nucleus;MF:ubiquitin-protein transferase activity;
BraA01g003310.3C	0	4.85	0	2.02	12.3	0.17	0	1.43	0	0.673333	6.19333	0.056667	GO:0030001;GO:0005634;GO:0009506;GO:004687	BP:metal ion transport;CC:nucleus;CC:plasmodesma;MF:metal ion binding;
BraA01g003380.3C	0.5	24.07	4.34	1.92	25.29	9.37	1.41	9.55	3.19	1.27667	19.6367	5.63333	GO:0009737;GO:0009753;GO:0009651;GO:0009723;GO:0046686;GO:0009751;GO:0000785;GO:0003677;GO:000368	BP:response to abscisic acid;BP:response to jasmonic acid;BP:response to salt stress;BP:response to ethylene;BP:response to cadmium ion;BP:response to salicylic acid;CC:chromatin;MF:DNA binding;MF:chromatin binding;
BraA01g003820.3C	0	36.98	0.03	0	76.69	0	0	56.36	0	0	56.6767	0.01	GO:001602	CC:integral component of membrane;
BraA01g003830.3C	0	14.64	0	0	32.98	0	0	34.68	0	0	27.4333	0	GO:0005634;GO:001602	CC:nucleus;CC:membrane;
BraA01g005000.3C	15.86	99.89	24.13	15.48	99.9	26.29	11.5	61.3	22.58	14.28	87.03	24.3333	GO:0048608;GO:0009791;GO:0006355;GO:0048513;GO:0045449;GO:0005634;GO:0005667;GO:0043565;GO:0003700;GO:000367	BP:reproductive structure development;BP:post-embryonic development;BP:regulation of transcription, DNA-templated;BP:animal organ development;BP:old GO;CC:nucleus;CC:transcription factor complex;MF:sequence-specific DNA binding;MF:transcription factor activity, sequence-specific DNA binding;MF:DNA binding;
BraA01g005070.3C	9.95	49.87	20.15	12.76	57.87	24.35	10.92	61.59	21.75	11.21	56.4433	22.0833	------	------
BraA01g005240.3C	21.33	15.02	5.2	15.16	10.69	3.96	18.85	11.95	7.48	18.4467	12.5533	5.54667	GO:0006355;GO:0006351;GO:0005634;GO:0003700;GO:004421	BP:regulation of transcription, DNA-templated;BP:transcription, DNA-templated;CC:nucleus;MF:transcription factor activity, sequence-specific DNA binding;MF:transcription regulatory region DNA binding;
BraA01g006580.3C	3.94	130.24	6.73	0	123.06	7.23	1.45	109.23	4.23	1.79667	120.843	6.06333	GO:0009733;GO:0005634;GO:000551	BP:response to auxin;CC:nucleus;MF:calmodulin binding;
BraA01g006600.3C	106.54	120.77	66.49	197.21	163.03	80.53	154.87	129.62	70.19	152.873	137.807	72.4033	GO:000573	CC:cytoplasm;
BraA01g006700.3C	0.25	23.6	5.81	8.38	46.95	16.86	4.66	25.51	4.47	4.43	32.02	9.04667	GO:0016301;GO:000548	MF:kinase activity;MF:binding;
BraA01g007020.3C	2.74	6.7	2.29	2.11	4.49	1.5	1.58	4.64	2.87	2.14333	5.27667	2.22	------	------
BraA01g007440.3C	1.69	5.27	3.65	1.67	5.42	1.52	2.43	6.39	2.38	1.93	5.69333	2.51667	GO:0042546;GO:0006073;GO:0071555;GO:0010411;GO:0005618;GO:0048046;GO:0016762;GO:000455	BP:cell wall biogenesis;BP:cellular glucan metabolic process;BP:cell wall organization;BP:xyloglucan metabolic process;CC:cell wall;CC:apoplast;MF:xylogluca;MF:hydrolase activity, hydrolyzing O-glycosyl compounds;
BraA01g007460.3C	11.49	31.16	10.24	15.09	33.01	8.3	15.59	41.29	9.19	14.0567	35.1533	9.24333	GO:0008152;GO:0034551;GO:0005739;GO:0005524;GO:001711	BP:metabolic process;BP:mitochondrial respiratory chain complex III assembly;CC:mitochondrion;MF:ATP binding;MF:nucleoside-triphosphatase activity;
BraA01g007510.3C	4.92	12.47	6.7	4.19	8.43	3.21	2.69	8.58	3.62	3.93333	9.82667	4.51	GO:0015706;GO:1902600;GO:0010167;GO:0006888;GO:0015991;GO:0006200;GO:0006119;GO:0006857;GO:0052541;GO:0052546;GO:0043090;GO:0006754;GO:0005794;GO:0016021;GO:0005774;GO:0005886;GO:0009506;GO:0005829;GO:0000287;GO:0046872;GO:0005524;GO:0008553;GO:000551	BP:nitrate transport;BP:hydrogen ion transmembrane transport;BP:response to nitrate;BP:ER to Golgi vesicle-mediated transport;BP:ATP hydrolysis coupled proton transport;BP:obsolete ATP catabolic process;BP:oxidative phosphorylation;BP:oligopeptide transport;BP:plant-type cell wall cellulose metabolic process;BP:cell wall pectin metabolic process;BP:amino acid import;BP:ATP biosynthetic process;CC…
BraA01g007520.3C	0.63	328.18	4.02	5.55	622.11	10.12	6.36	330.45	4.44	4.18	426.913	6.19333	GO:0006355;GO:0005634;GO:0045449;GO:0005667;GO:000370	BP:regulation of transcription, DNA-templated;CC:nucleus;CC:old GO;CC:transcription factor complex;MF:transcription factor activity, sequence-specific DNA binding;
BraA01g010600.3C	140.51	16.85	8.15	62.32	18.76	8.03	82.02	16.55	7.09	94.95	17.3867	7.75667	------	------
BraA01g012020.3C	0	1.15	0.22	0	1.12	0.07	0	0.34	0	0	0.87	0.096667	GO:001602	CC:integral component of membrane;
BraA01g012970.3C	5.29	12.07	6.31	5.4	10.36	4.32	5.34	13.35	6.33	5.34333	11.9267	5.65333	GO:0016021;GO:001602	CC:integral component of membrane;CC:membrane;
BraA01g012980.3C	13.58	65.12	18.9	8.49	60.26	22.12	7.95	57.61	23.17	10.0067	60.9967	21.3967	GO:0006850;GO:0006623;GO:0009060;GO:0046686;GO:0006096;GO:000574	BP:mitochondrial pyruvate transport;BP:protein targeting to vacuole;BP:aerobic respiration;BP:response to cadmium ion;BP:glycolytic process;CC:mitochondrial inner membrane;
BraA01g016010.3C	0.75	6.26	1.47	0.24	6.03	0	0.1	4.9	0.69	0.363333	5.73	0.72	GO:0005982;GO:0005985;GO:0043086;GO:0009641;GO:0046910;GO:0030599;GO:000485	BP:starch metabolic process;BP:sucrose metabolic process;BP:negative regulation of catalytic activity;BP:shade avoidance;MF:pectinesterase inhibitor activity;MF:pectinesterase activity;MF:enzyme inhibitor activity;
BraA01g016470.3C	0.66	48.42	5.59	4.25	25.36	2.72	3.64	53.89	5.52	2.85	42.5567	4.61	GO:0080143;GO:0005634;GO:001602	BP:regulation of amino acid export;CC:nucleus;CC:membrane;
BraA01g019200.3C	0	16.47	6.77	0.69	12.01	6.2	0	10.7	6.4	0.23	13.06	6.45667	GO:0048467;GO:0009410;GO:0045449;GO:0010582;GO:0006355;GO:0016571;GO:0016573;GO:0016579;GO:0043687;GO:0010015;GO:0010388;GO:0009640;GO:0016567;GO:0080127;GO:0045893;GO:0000123;GO:0005634;GO:0005667;GO:0003677;GO:0010484;GO:0043565;GO:0043621;GO:0003700;GO:000097	BP:gynoecium development;BP:response to xenobiotic stimulus;BP:old GO;BP:floral meristem determinacy;BP:regulation of transcription, DNA-templated;BP:histone methylation;BP:histone acetylation;BP:protein deubiquitination;BP:post-translational protein modification;BP:root morphogenesis;BP:cullin deneddylation;BP:photomorphogenesis;BP:protein ubiquitination;BP:fruit septum development;BP:positive r…
BraA01g022630.3C	0.85	0.51	0.04	7.69	0.05	0	8.26	1.47	0	5.6	0.676667	0.013333	------	------
BraA01g023210.3C	0.2	1.18	0.35	0.86	1.62	0.36	1.72	1.96	0.29	0.926667	1.58667	0.333333	GO:0006468;GO:0016021;GO:0005524;GO:000467	BP:protein phosphorylation;CC:integral component of membrane;MF:ATP binding;MF:protein kinase activity;
BraA01g023560.3C	0	151.91	31.51	0.08	200.31	43.1	0.1	189.57	56.37	0.06	180.597	43.66	GO:0055114;GO:0016706;GO:0005506;GO:001649	BP:oxidation-reduction process;MF:oxidoreductase activity, acting on paired donors, with incorporation or reduction of molecular oxygen, 2-oxoglutarate as one donor, and incorporation of one atom each of oxygen into both donors;MF:iron ion binding;MF:oxidoreductase activity;
BraA01g025360.3C	3.07	255.91	50.61	1.78	201.22	117.38	0.96	165.51	40.49	1.93667	207.547	69.4933	GO:0009821;GO:0055114;GO:0005737;GO:0016706;GO:0005506;GO:001649	BP:alkaloid biosynthetic process;BP:oxidation-reduction process;CC:cytoplasm;MF:oxidoreductase activity, acting on paired donors, with incorporation or reduction of molecular oxygen, 2-oxoglutarate as one donor, and incorporation of one atom each of oxygen into both donors;MF:iron ion binding;MF:oxidoreductase activity;
BraA01g025370.3C	0	0.94	0.32	0	4.83	0.9	0	5.47	0.65	0	3.74667	0.623333	GO:0008152;GO:0005634;GO:0005777;GO:001678	BP:metabolic process;CC:nucleus;CC:peroxisome;MF:hydrolase activity;
BraA01g027980.3C	0.08	9.05	0.33	2.45	7.67	1.11	0.96	8	0.26	1.16333	8.24	0.566667	GO:000557	CC:extracellular region;
BraA01g028390.3C	2.15	9.44	4.78	2.15	8.65	2.72	2.26	7.36	4.41	2.18667	8.48333	3.97	GO:0006468;GO:0016021;GO:0016020;GO:0016772;GO:0004672;GO:000552	BP:protein phosphorylation;CC:integral component of membrane;CC:membrane;MF:transferase activity, transferring phosphorus-containing groups;MF:protein kinase activity;MF:ATP binding;
BraA01g028580.3C	27.14	65.13	31.57	31.21	65.91	28.85	18.17	45.1	21.15	25.5067	58.7133	27.19	GO:0006468;GO:0009651;GO:0048527;GO:0009069;GO:0005829;GO:0070300;GO:0004674;GO:000552	BP:protein phosphorylation;BP:response to salt stress;BP:lateral root development;BP:serine family amino acid metabolic process;CC:cytosol;MF:phosphatidic acid binding;MF:protein serine/threonine kinase activity;MF:ATP binding;
BraA01g029450.3C	14.1	84.09	19.42	18.72	56.73	26.15	17.68	45.11	22.82	16.8333	61.9767	22.7967	GO:000950	CC:chloroplast;
BraA01g030980.3C	5.82	1.75	0.29	1.73	1.71	0.81	1.15	1.2	0.24	2.9	1.55333	0.446667	GO:0018106;GO:0009873;GO:0035556;GO:0010105;GO:0023014;GO:0016021;GO:0005789;GO:0009365;GO:0045449;GO:0000156;GO:0000155;GO:0005524;GO:0051740;GO:003819	BP:peptidyl-histidine phosphorylation;BP:ethylene-activated signaling pathway;BP:intracellular signal transduction;BP:negative regulation of ethylene-activated signaling pathway;BP:signal transduction by protein phosphorylation;CC:integral component of membrane;CC:endoplasmic reticulum membrane;CC:protein histidine kinase complex;CC:old GO;MF:phosphorelay response regulator activity;MF:phosphorel…
BraA01g031070.3C	3.12	14.11	1.97	2.3	8.87	3.41	1.06	12.68	3.81	2.16	11.8867	3.06333	GO:0010167;GO:0015706;GO:0045492;GO:0006826;GO:0010106;GO:0010413;GO:000563	BP:response to nitrate;BP:nitrate transport;BP:xylan biosynthetic process;BP:iron ion transport;BP:cellular response to iron ion starvation;BP:glucuronoxylan metabolic process;CC:nucleus;
BraA01g031350.3C	0	4.53	0.66	0.21	6.5	0	0	3.7	0.71	0.07	4.91	0.456667	GO:0071486;GO:0071491;GO:0071483;GO:0009718;GO:0034605;GO:0009744;GO:0071492;GO:0010380;GO:0080167;GO:0009409;GO:0010117;GO:0010224;GO:0010030;GO:0071490;GO:0009535;GO:0016020;GO:001616	BP:cellular response to high light intensity;BP:cellular response to red light;BP:cellular response to blue light;BP:anthocyanin-containing compound biosynthetic process;BP:cellular response to heat;BP:response to sucrose;BP:cellular response to UV-A;BP:regulation of chlorophyll biosynthetic process;BP:response to karrikin;BP:response to cold;BP:photoprotection;BP:response to UV-B;BP:positive reg…
BraA01g032180.3C	0.71	15.99	2.16	0	15.4	3.21	0.79	28.43	4.77	0.5	19.94	3.38	GO:0010468;GO:000577	BP:regulation of gene expression;CC:peroxisome;
BraA01g032280.3C	0	6.97	0.63	0.83	22.52	0.09	2.97	13.11	0.58	1.26667	14.2	0.433333	GO:0055114;GO:0005737;GO:0016706;GO:0046872;GO:001649	BP:oxidation-reduction process;CC:cytoplasm;MF:oxidoreductase activity, acting on paired donors, with incorporation or reduction of molecular oxygen, 2-oxoglutarate as one donor, and incorporation of one atom each of oxygen into both donors;MF:metal ion binding;MF:oxidoreductase activity;
BraA01g032400.3C	0	1.14	0.01	0.11	3.29	0.33	0	2.07	0.35	0.036667	2.16667	0.23	GO:0055085;GO:0006200;GO:0016021;GO:0042626;GO:000552	BP:transmembrane transport;BP:obsolete ATP catabolic process;CC:integral component of membrane;MF:ATPase activity, coupled to transmembrane movement of substances;MF:ATP binding;
BraA01g033790.3C	0.26	1.24	0	0	0.4	0	0.26	0.38	0.06	0.173333	0.673333	0.02	GO:0016567;GO:0010200;GO:0005737;GO:0000151;GO:000484	BP:protein ubiquitination;BP:response to chitin;CC:cytoplasm;CC:ubiquitin ligase complex;MF:ubiquitin-protein transferase activity;
BraA01g034090.3C	0	8.76	3.07	0	6.27	2.26	0	3.48	1.86	0	6.17	2.39667	GO:0031348;GO:0015992;GO:0015758;GO:0015795;GO:0015797;GO:0015793;GO:0015752;GO:0015798;GO:0015757;GO:0055085;GO:0015753;GO:0043090;GO:0016021;GO:0005886;GO:0015575;GO:0015576;GO:0015148;GO:0015168;GO:0005355;GO:0005354;GO:0005351;GO:0015591;GO:0022891;GO:000536	BP:negative regulation of defense response;BP:proton transport;BP:glucose transport;BP:sorbitol transport;BP:mannitol transport;BP:glycerol transport;BP:D-ribose transport;BP:myo-inositol transport;BP:galactose transport;BP:transmembrane transport;BP:D-xylose transport;BP:amino acid import;CC:integral component of membrane;CC:plasma membrane;MF:mannitol transmembrane transporter activity;MF:sorbi…
BraA01g036540.3C	20.37	17.17	0.11	31.27	11.43	0.52	16.42	9.49	0.41	22.6867	12.6967	0.346667	GO:0008152;GO:0016787;GO:005268	BP:metabolic process;MF:hydrolase activity;MF:carboxylic ester hydrolase activity;
BraA01g037350.3C	1.95	40.66	11.18	1.55	33.81	16.08	1.27	43.5	6.56	1.59	39.3233	11.2733	GO:0042545;GO:0006546;GO:0009620;GO:0005982;GO:0005985;GO:0009624;GO:0045490;GO:0050829;GO:0009684;GO:0043086;GO:0006569;GO:0005737;GO:0005618;GO:0005886;GO:0048046;GO:0005576;GO:0030599;GO:0045330;GO:000485	BP:cell wall modification;BP:glycine catabolic process;BP:response to fungus;BP:starch metabolic process;BP:sucrose metabolic process;BP:response to nematode;BP:pectin catabolic process;BP:defense response to Gram-negative bacterium;BP:indoleacetic acid biosynthetic process;BP:negative regulation of catalytic activity;BP:tryptophan catabolic process;CC:cytoplasm;CC:cell wall;CC:plasma membrane;CC…
BraA01g037490.3C	1.17	2.49	0.23	1.45	1.34	0.27	0.74	2	0.51	1.12	1.94333	0.336667	GO:0050665;GO:0042742;GO:0055114;GO:0009339;GO:0008891;GO:0010181;GO:001649	BP:hydrogen peroxide biosynthetic process;BP:defense response to bacterium;BP:oxidation-reduction process;CC:glycolate oxidase complex;MF:glycolate oxidase activity;MF:FMN binding;MF:oxidoreductase activity;
BraA01g039130.3C	102.59	463.06	91.52	205.79	448.81	172.6	132.9	518.16	101.9	147.093	476.677	122.007	GO:0010228;GO:0005667;GO:000813	BP:vegetative to reproductive phase transition of meristem;CC:transcription factor complex;MF:transcription factor binding;
BraA01g039980.3C	0	1.22	0	0	0.69	0	0.53	0.5	0	0.176667	0.803333	0	GO:0048367;GO:0033473;GO:0005737;GO:008003	BP:shoot system development;BP:indoleacetic acid conjugate metabolic process;CC:cytoplasm;MF:methyl indole-3-acetate esterase activity;
BraA01g041530.3C	0	9.35	2.99	1.9	10.1	4.08	0.14	6.3	2.25	0.68	8.58333	3.10667	GO:0016567;GO:0000151;GO:000484	BP:protein ubiquitination;CC:ubiquitin ligase complex;MF:ubiquitin-protein transferase activity;
BraA01g042180.3C	3.2	105.06	34.07	12.57	68.12	61.78	1.48	81.37	33.33	5.75	84.85	43.06	GO:0010075;GO:0016021;GO:0005886;GO:003122	BP:regulation of meristem growth;CC:integral component of membrane;CC:plasma membrane;CC:anchored component of membrane;
BraA01g042820.3C	2.3	0.99	0	1.6	0.79	0	1.6	0.42	0	1.83333	0.733333	0	GO:0006468;GO:0009069;GO:0005634;GO:0005886;GO:0004674;GO:000552	BP:protein phosphorylation;BP:serine family amino acid metabolic process;CC:nucleus;CC:plasma membrane;MF:protein serine/threonine kinase activity;MF:ATP binding;
BraA01g042840.3C	0	5.29	0.3	0	4.47	0.13	0	4.11	0.52	0	4.62333	0.316667	GO:0055085;GO:0008643;GO:0016021;GO:0005634;GO:002289	BP:transmembrane transport;BP:carbohydrate transport;CC:integral component of membrane;CC:nucleus;MF:substrate-specific transmembrane transporter activity;
BraA02g002700.3C	1.56	9.58	2.63	0.66	13.93	2.42	0.09	6.59	3.09	0.77	10.0333	2.71333	GO:0007020;GO:0005975;GO:0009620;GO:0009911;GO:0009965;GO:0016139;GO:0006012;GO:0046486;GO:0001575;GO:0046477;GO:0000023;GO:0043085;GO:0019252;GO:0005737;GO:0048046;GO:0005576;GO:0009505;GO:0052692;GO:000455	BP:microtubule nucleation;BP:carbohydrate metabolic process;BP:response to fungus;BP:positive regulation of flower development;BP:leaf morphogenesis;BP:glycoside catabolic process;BP:galactose metabolic process;BP:glycerolipid metabolic process;BP:globoside metabolic process;BP:glycosylceramide catabolic process;BP:maltose metabolic process;BP:positive regulation of catalytic activity;BP:starch b…
BraA02g003880.3C	4.69	5.91	0.78	1.64	5.86	0.04	1.63	6.2	0.4	2.65333	5.99	0.406667	GO:0006568;GO:0022603;GO:2000024;GO:0009911;GO:0048825;GO:0009851;GO:0010229;GO:0055114;GO:0005789;GO:0000139;GO:0005654;GO:0009507;GO:0005829;GO:0050661;GO:0050660;GO:0047434;GO:0004499;GO:001649	BP:tryptophan metabolic process;BP:regulation of anatomical structure morphogenesis;BP:regulation of leaf development;BP:positive regulation of flower development;BP:cotyledon development;BP:auxin biosynthetic process;BP:inflorescence development;BP:oxidation-reduction process;CC:endoplasmic reticulum membrane;CC:Golgi membrane;CC:nucleoplasm;CC:chloroplast;CC:cytosol;MF:NADP binding;MF:flavin ad…
BraA02g004220.3C	28.16	210.08	12.34	11.4	321.14	12.56	14.28	211.86	17.27	17.9467	247.693	14.0567	GO:0009691;GO:0005829;GO:0016799;GO:004280	BP:cytokinin biosynthetic process;CC:cytosol;MF:hydrolase activity, hydrolyzing N-glycosyl compounds;MF:protein homodimerization activity;
BraA02g004320.3C	10.41	1.18	0.48	14.4	1.16	0.09	14.39	2.01	0	13.0667	1.45	0.19	GO:0007623;GO:000563	BP:circadian rhythm;CC:nucleus;
BraA02g005120.3C	3.03	11.28	4.06	3.14	11.92	4.38	1.31	9.54	4.71	2.49333	10.9133	4.38333	GO:001602	CC:integral component of membrane;
BraA02g007940.3C	4.21	40.53	3.05	0.88	54.03	0.93	2.02	41.62	1.94	2.37	45.3933	1.97333	GO:0006508;GO:000419	BP:proteolysis;MF:aspartic-type endopeptidase activity;
BraA02g007960.3C	0.17	11.97	5.72	0	9.44	2.45	0.51	9.09	4.7	0.226667	10.1667	4.29	GO:0006508;GO:000419	BP:proteolysis;MF:aspartic-type endopeptidase activity;
BraA02g008230.3C	109.82	3.99	0.13	303.39	2.03	0.62	86.62	1.06	0	166.61	2.36	0.25	GO:0007389;GO:0009825;GO:0010218;GO:0048767;GO:0071555;GO:0006560;GO:0000271;GO:0043481;GO:0006525;GO:0008361;GO:0009932;GO:0010014;GO:0019482;GO:0009926;GO:0048759;GO:0005737;GO:0005634;GO:0016768;GO:0003824;GO:001048	BP:pattern specification process;BP:multidimensional cell growth;BP:response to far red light;BP:root hair elongation;BP:cell wall organization;BP:proline metabolic process;BP:polysaccharide biosynthetic process;BP:anthocyanin accumulation in tissues in response to UV light;BP:arginine metabolic process;BP:regulation of cell size;BP:cell tip growth;BP:meristem initiation;BP:beta-alanine metabolic…
BraA02g008390.3C	0.74	6.03	3.22	2.11	10.29	3.59	0.9	7.59	3.58	1.25	7.97	3.46333	GO:0042545;GO:0005982;GO:0009813;GO:0005985;GO:0009411;GO:0045490;GO:0005618;GO:0009505;GO:0009507;GO:0030599;GO:004533	BP:cell wall modification;BP:starch metabolic process;BP:flavonoid biosynthetic process;BP:sucrose metabolic process;BP:response to UV;BP:pectin catabolic process;CC:cell wall;CC:plant-type cell wall;CC:chloroplast;MF:pectinesterase activity;MF:aspartyl esterase activity;
BraA02g009850.3C	3.02	37.22	0.94	0.54	36.42	1.81	0.3	40.28	0.96	1.28667	37.9733	1.23667	GO:000950	CC:chloroplast;
BraA02g009860.3C	0.49	0.93	0	0.31	1.28	0	0.08	1.23	0	0.293333	1.14667	0	------	------
BraA02g010130.3C	12.94	14.22	7.29	34.17	16.2	8.1	30.1	10.77	3.91	25.7367	13.73	6.43333	------	------
BraA02g010320.3C	219.41	176.14	84.27	407.95	223.37	59.46	426.75	219.58	109.91	351.37	206.363	84.5467	GO:000950	CC:chloroplast;
BraA02g010400.3C	8.94	14.61	6.72	12.05	12.43	6.46	8.24	10.1	3.63	9.74333	12.38	5.60333	GO:000588	CC:plasma membrane;
BraA02g010740.3C	0.43	6.21	0.4	0.11	5.1	2.01	1.43	3.47	1.36	0.656667	4.92667	1.25667	------	------
BraA02g011210.3C	3.3	0.56	0	2.85	0.48	0	1.57	0.88	0	2.57333	0.64	0	GO:0016192;GO:0015031;GO:0007264;GO:0005794;GO:0005768;GO:0005829;GO:0005622;GO:0005886;GO:0009504;GO:0009506;GO:000552	BP:vesicle-mediated transport;BP:protein transport;BP:small GTPase mediated signal transduction;CC:Golgi apparatus;CC:endosome;CC:cytosol;CC:intracellular;CC:plasma membrane;CC:cell plate;CC:plasmodesma;MF:GTP binding;
BraA02g012810.3C	1.71	0.1	0	3.7	0.5	0	0.79	0.34	0	2.06667	0.313333	0	GO:000372	MF:RNA binding;
BraA02g013290.3C	23.62	565.97	249.45	12.56	453.21	128.65	21.71	696.69	282.92	19.2967	571.957	220.34	GO:0009867;GO:0009595;GO:0010310;GO:0010363;GO:0006869;GO:0009862;GO:0006612;GO:0000165;GO:0009697;GO:0050832;GO:0031348;GO:0043900;GO:0042742;GO:0006508;GO:0010200;GO:0005576;GO:0008289;GO:000823	BP:jasmonic acid mediated signaling pathway;BP:detection of biotic stimulus;BP:regulation of hydrogen peroxide metabolic process;BP:regulation of plant-type hypersensitive response;BP:lipid transport;BP:systemic acquired resistance, salicylic acid mediated signaling pathway;BP:protein targeting to membrane;BP:MAPK cascade;BP:salicylic acid biosynthetic process;BP:defense response to fungus;BP:neg…
BraA02g013860.3C	1.31	0.6	0	2.46	1.51	0	2.13	1.02	0	1.96667	1.04333	0	GO:0010583;GO:0009734;GO:0010252;GO:0009826;GO:0008152;GO:0009507;GO:001027	BP:response to cyclopentenone;BP:auxin-activated signaling pathway;BP:auxin homeostasis;BP:unidimensional cell growth;BP:metabolic process;CC:chloroplast;MF:indole-3-acetic acid amido synthetase activity;
BraA02g015040.3C	34.67	31.35	8.29	60.95	28.69	7.96	44.87	29	9.12	46.83	29.68	8.45667	GO:000367	MF:DNA binding;
BraA02g015230.3C	21.96	72.75	28.99	10.92	101.58	42.92	16.55	65.16	31.62	16.4767	79.83	34.51	GO:0005634;GO:0045449;GO:0005667;GO:0000785;GO:0003700;GO:0003677;GO:000368	CC:nucleus;CC:old GO;CC:transcription factor complex;CC:chromatin;MF:transcription factor activity, sequence-specific DNA binding;MF:DNA binding;MF:chromatin binding;
BraA02g016770.3C	0	11.74	0.46	0.12	10.53	0	1.27	4.5	0.4	0.463333	8.92333	0.286667	GO:0009954;GO:0009944;GO:0048441;GO:0009799;GO:0005654;GO:000551	BP:proximal/distal pattern formation;BP:polarity specification of adaxial/abaxial axis;BP:petal development;BP:specification of symmetry;CC:nucleoplasm;MF:protein binding;
BraA02g019880.3C	1.5	4.61	0.52	2.62	4.58	1.09	4.33	6.25	0.61	2.81667	5.14667	0.74	GO:0048467;GO:0015976;GO:0009958;GO:0080022;GO:0009821;GO:0010087;GO:0006522;GO:0010588;GO:0000162;GO:0048825;GO:0009098;GO:0009099;GO:0009094;GO:0006550;GO:0009684;GO:0015940;GO:0009097;GO:0009641;GO:0006571;GO:0006574;GO:0010078;GO:0006552;GO:0009723;GO:0006536;GO:0006531;GO:0006103;GO:0042742;GO:0080097;GO:0080099;GO:0080098;GO:0004838;GO:0030170;GO:0016846;GO:0080100;GO:0047312;GO:0004021;GO:…	BP:gynoecium development;BP:carbon utilization;BP:positive gravitropism;BP:primary root development;BP:alkaloid biosynthetic process;BP:phloem or xylem histogenesis;BP:alanine metabolic process;BP:cotyledon vascular tissue pattern formation;BP:tryptophan biosynthetic process;BP:cotyledon development;BP:leucine biosynthetic process;BP:valine biosynthetic process;BP:L-phenylalanine biosynthetic pro…
BraA02g020850.3C	0	5.36	1.4	0	2.57	0.13	0.37	8.07	1.51	0.123333	5.33333	1.01333	GO:0010413;GO:0045492;GO:0006118;GO:0016020;GO:0031225;GO:0005886;GO:0005507;GO:000905	BP:glucuronoxylan metabolic process;BP:xylan biosynthetic process;BP:obsolete electron transport;CC:membrane;CC:anchored component of membrane;CC:plasma membrane;MF:copper ion binding;MF:electron carrier activity;
BraA02g021420.3C	20.23	14.11	2.65	41.77	14.73	0.82	40.43	11.15	6.95	34.1433	13.33	3.47333	GO:0016311;GO:0051262;GO:0016036;GO:0045892;GO:0035556;GO:0019375;GO:0006119;GO:0005634;GO:0005887;GO:0004175;GO:0016791;GO:000442	BP:dephosphorylation;BP:protein tetramerization;BP:cellular response to phosphate starvation;BP:negative regulation of transcription, DNA-templated;BP:intracellular signal transduction;BP:galactolipid biosynthetic process;BP:oxidative phosphorylation;CC:nucleus;CC:integral component of plasma membrane;MF:endopeptidase activity;MF:phosphatase activity;MF:inorganic diphosphatase activity;
BraA02g022540.3C	41.72	13.03	2.83	42.14	13.84	6.44	25.87	8.09	2.13	36.5767	11.6533	3.8	GO:0009867;GO:0006612;GO:0009695;GO:0042742;GO:0009414;GO:0009733;GO:0042538;GO:0009555;GO:0009862;GO:0009738;GO:0000165;GO:0009611;GO:0009908;GO:0050832;GO:0009409;GO:0010200;GO:0010363;GO:0030968;GO:0031348;GO:0043069;GO:0009723;GO:0005634;GO:000551	BP:jasmonic acid mediated signaling pathway;BP:protein targeting to membrane;BP:jasmonic acid biosynthetic process;BP:defense response to bacterium;BP:response to water deprivation;BP:response to auxin;BP:hyperosmotic salinity response;BP:pollen development;BP:systemic acquired resistance, salicylic acid mediated signaling pathway;BP:abscisic acid-activated signaling pathway;BP:MAPK cascade;BP:re…
BraA02g025230.3C	1.98	3.89	1.84	0.5	7.64	1.75	1.57	5.03	0.79	1.35	5.52	1.46	GO:0055085;GO:0016021;GO:0009705;GO:002285	BP:transmembrane transport;CC:integral component of membrane;CC:plant-type vacuole membrane;MF:transmembrane transporter activity;
BraA02g025490.3C	8.19	9.27	1.49	3.45	5.79	0.58	6.36	6.43	0.77	6	7.16333	0.946667	GO:0006468;GO:0016310;GO:0009069;GO:0016020;GO:0016021;GO:0005886;GO:0000166;GO:0004674;GO:0004672;GO:000552	BP:protein phosphorylation;BP:phosphorylation;BP:serine family amino acid metabolic process;CC:membrane;CC:integral component of membrane;CC:plasma membrane;MF:nucleotide binding;MF:protein serine/threonine kinase activity;MF:protein kinase activity;MF:ATP binding;
BraA02g027240.3C	0.32	2.12	0.07	0.76	1.59	0	1.91	0.99	0	0.996667	1.56667	0.023333	GO:0006355;GO:0045449;GO:0005634;GO:0005667;GO:0003676;GO:0003700;GO:0005488;GO:0046872;GO:000827	BP:regulation of transcription, DNA-templated;BP:old GO;CC:nucleus;CC:transcription factor complex;MF:nucleic acid binding;MF:transcription factor activity, sequence-specific DNA binding;MF:binding;MF:metal ion binding;MF:zinc ion binding;
BraA02g027750.3C	0	19.95	0	0	19.68	0	0	17.6	0	0	19.0767	0	------	------
BraA02g035320.3C	2.56	5.19	1.34	8.86	12.34	3.06	11.31	12.66	0.96	7.57667	10.0633	1.78667	GO:0006814;GO:0015992;GO:0006120;GO:0006744;GO:0055114;GO:0005739;GO:0005747;GO:000813	BP:sodium ion transport;BP:proton transport;BP:mitochondrial electron transport, NADH to ubiquinone;BP:ubiquinone biosynthetic process;BP:oxidation-reduction process;CC:mitochondrion;CC:mitochondrial respiratory chain complex I;MF:NADH dehydrogenas;
BraA02g035330.3C	2.28	31.03	0.33	13.06	42.75	0.62	8.51	25.09	0.78	7.95	32.9567	0.576667	GO:0000785;GO:0003682;GO:000367	CC:chromatin;MF:chromatin binding;MF:DNA binding;
BraA02g036620.3C	7.22	1.58	0.22	2.26	2.15	0.1	5.56	1.25	0.48	5.01333	1.66	0.266667	GO:0006355;GO:0045449;GO:0009691;GO:0005634;GO:0005667;GO:0044212;GO:0003700;GO:000367	BP:regulation of transcription, DNA-templated;BP:old GO;BP:cytokinin biosynthetic process;CC:nucleus;CC:transcription factor complex;MF:transcription regulatory region DNA binding;MF:transcription factor activity, sequence-specific DNA binding;MF:DNA binding;
BraA02g036650.3C	31.46	109.18	26.45	52.03	96.75	9.25	71.63	101.23	20.72	51.7067	102.387	18.8067	GO:0005634;GO:000551	CC:nucleus;MF:protein binding;
BraA02g036660.3C	0.54	5.83	0.08	1.01	3.13	0.15	1.32	3.84	0.12	0.956667	4.26667	0.116667	GO:0006355;GO:0045449;GO:0006351;GO:0005634;GO:0005667;GO:0003700;GO:000367	BP:regulation of transcription, DNA-templated;BP:old GO;BP:transcription, DNA-templated;CC:nucleus;CC:transcription factor complex;MF:transcription factor activity, sequence-specific DNA binding;MF:DNA binding;
BraA02g038020.3C	0	4.59	1.74	0	5.51	3.13	0	6.05	1.75	0	5.38333	2.20667	GO:0055085;GO:0016021;GO:0016020;GO:002285	BP:transmembrane transport;CC:integral component of membrane;CC:membrane;MF:transmembrane transporter activity;
BraA02g038220.3C	0	6.29	1.55	0.17	19.97	5.24	0.45	10.6	1.51	0.206667	12.2867	2.76667	GO:0008152;GO:001674	BP:metabolic process;MF:transferase activity, transferring acyl groups other than amino-acyl groups;
BraA02g038530.3C	0	8.08	1.08	0	4.48	1.58	0	6.16	0.95	0	6.24	1.20333	GO:0009664;GO:0009826;GO:0009828;GO:0009831;GO:0005618;GO:0016020;GO:0005576;GO:000367	BP:plant-type cell wall organization;BP:unidimensional cell growth;BP:plant-type cell wall loosening;BP:plant-type cell wall modification involved in multidimensional cell growth;CC:cell wall;CC:membrane;CC:extracellular region;MF:DNA binding;
BraA02g039160.3C	0	10.65	0.05	0	11.23	0.06	0	2.65	0.42	0	8.17667	0.176667	GO:0055085;GO:0016021;GO:0016020;GO:002285	BP:transmembrane transport;CC:integral component of membrane;CC:membrane;MF:transmembrane transporter activity;
BraA02g039170.3C	0	6.85	0	1.67	18.59	0.13	0	11.38	0	0.556667	12.2733	0.043333	GO:0008284;GO:2000012;GO:0030154;GO:0009958;GO:0007165;GO:0040007;GO:0032880;GO:0005739;GO:0005615;GO:000808	BP:positive regulation of cell proliferation;BP:regulation of auxin polar transport;BP:cell differentiation;BP:positive gravitropism;BP:signal transduction;BP:growth;BP:regulation of protein localization;CC:mitochondrion;CC:extracellular space;MF:growth factor activity;
BraA02g039240.3C	0.79	20.53	7.8	0.11	21.77	7.5	0.34	20.08	4.82	0.413333	20.7933	6.70667	GO:0006562;GO:0006561;GO:0006525;GO:0006537;GO:0055114;GO:0004657;GO:000384	BP:proline catabolic process;BP:proline biosynthetic process;BP:arginine metabolic process;BP:glutamate biosynthetic process;BP:oxidation-reduction process;MF:proline dehydrogenase activity;MF:1-pyrroline-5-carboxylate dehydrogenase activity;
BraA02g039620.3C	0.02	0.87	0.07	0.1	0.39	0	0.12	1.27	0.1	0.08	0.843333	0.056667	GO:0035235;GO:0006811;GO:0034220;GO:0007268;GO:0016021;GO:0005234;GO:000497	BP:ionotropic glutamate receptor signaling pathway;BP:ion transport;BP:ion transmembrane transport;BP:chemical synaptic transmission;CC:integral component of membrane;MF:extracellular-glutamate-gated ion channel activity;MF:ionotropic glutamate receptor activity;
BraA02g039640.3C	1313.91	39.78	19.6	1100.47	32.33	9.75	1271.71	41.8	5.45	1228.7	37.97	11.6	GO:000582	CC:cytosol;
BraA02g040420.3C	119.32	21.27	2.26	112.96	26.38	0.49	62.66	14.36	0.78	98.3133	20.67	1.17667	GO:0006355;GO:0045449;GO:0005667;GO:0003700;GO:004356	BP:regulation of transcription, DNA-templated;BP:old GO;CC:transcription factor complex;MF:transcription factor activity, sequence-specific DNA binding;MF:sequence-specific DNA binding;
BraA02g040440.3C	4.24	25.28	10.32	3.11	16.49	7.4	8.81	22.45	13.56	5.38667	21.4067	10.4267	------	------
BraA02g040450.3C	1.48	22.85	0.61	1.49	15.4	1.42	0	19.91	0.85	0.99	19.3867	0.96	------	------
BraA02g040500.3C	0	0.72	0.21	0.92	1.91	0	0	0.22	0	0.306667	0.95	0.07	GO:0008152;GO:001674	BP:metabolic process;MF:transferase activity, transferring acyl groups other than amino-acyl groups;
BraA02g041230.3C	89.52	270.7	10.6	70.12	303.43	24.07	52.97	129.87	8.93	70.87	234.667	14.5333	GO:0000041;GO:0016020;GO:0009506;GO:000950	BP:transition metal ion transport;CC:membrane;CC:plasmodesma;CC:chloroplast;
BraA02g041570.3C	0.1	14.97	7.43	2.04	11.54	7.09	0	11.81	3.89	0.713333	12.7733	6.13667	GO:0006457;GO:005108	BP:protein folding;MF:unfolded protein binding;
BraA02g041970.3C	1.08	41.77	15.24	1.53	60.83	18.35	1.6	37.83	16.16	1.40333	46.81	16.5833	GO:0009805;GO:0009611;GO:0055114;GO:0005737;GO:0008270;GO:001649	BP:coumarin biosynthetic process;BP:response to wounding;BP:oxidation-reduction process;CC:cytoplasm;MF:zinc ion binding;MF:oxidoreductase activity;
BraA02g042050.3C	0.19	4.99	0.45	0.44	6.57	1.03	0.46	5.94	0.88	0.363333	5.83333	0.786667	GO:0030001;GO:0006825;GO:0005634;GO:0005507;GO:004687	BP:metal ion transport;BP:copper ion transport;CC:nucleus;MF:copper ion binding;MF:metal ion binding;
BraA02g044060.3C	29.71	6.66	1.73	9.61	38.43	6.22	16.11	22.02	1.73	18.4767	22.37	3.22667	------	------
BraA02g044320.3C	0	0.24	0	1.44	0.07	0	0.75	1.06	0	0.73	0.456667	0	GO:0015804;GO:0015800;GO:0055085;GO:0016021;GO:0005886;GO:0015399;GO:0015175;GO:001517	BP:neutral amino acid transport;BP:acidic amino acid transport;BP:transmembrane transport;CC:integral component of membrane;CC:plasma membrane;MF:primary active transmembrane transporter activity;MF:neutral amino acid transmembrane transporter activity;MF:acidic amino acid transmembrane transporter activity;
BraA02g045030.3C	1.23	3.17	0	3.06	2.6	0	0.9	2.37	0	1.73	2.71333	0	------	------
BraA03g001350.3C	21.63	146.27	42.84	125.19	204.23	88.99	123.04	139.12	30.27	89.9533	163.207	54.0333	GO:0048573;GO:0009744;GO:0090344;GO:0009910;GO:0006623;GO:0045449;GO:2001141;GO:0031982;GO:0005773;GO:0005634;GO:0005667;GO:0005886;GO:0003712;GO:000842	BP:photoperiodism, flowering;BP:response to sucrose;BP:negative regulation of cell aging;BP:negative regulation of flower development;BP:protein targeting to vacuole;BP:old GO;BP:regulation of RNA biosynthetic process;CC:vesicle;CC:vacuole;CC:nucleus;CC:transcription factor complex;CC:plasma membrane;MF:transcription cofactor activity;MF:phosphatidylethanolamine binding;
BraA03g004140.3C	5.54	18.77	1.3	17.02	16.37	1.74	25.82	4.12	0.13	16.1267	13.0867	1.05667	GO:0016311;GO:0005982;GO:0005992;GO:0044237;GO:0005985;GO:0016787;GO:000480	BP:dephosphorylation;BP:starch metabolic process;BP:trehalose biosynthetic process;BP:cellular metabolic process;BP:sucrose metabolic process;MF:hydrolase activity;MF:trehalose-phosphatase activity;
BraA03g005470.3C	7.11	12.92	7.05	3.52	16.52	6.75	5.15	13.23	4.95	5.26	14.2233	6.25	GO:0046373;GO:0009117;GO:0005773;GO:0009505;GO:0046556;GO:000382	BP:L-arabinose metabolic process;BP:nucleotide metabolic process;CC:vacuole;CC:plant-type cell wall;MF:alpha-L-arabinofuranosidase activity;MF:catalytic activity;
BraA03g007260.3C	0.08	1.89	0.22	0.01	2.73	0.8	0.15	2.5	0.45	0.08	2.37333	0.49	GO:0006468;GO:0048767;GO:0009736;GO:0071555;GO:0010075;GO:0000271;GO:0009825;GO:0043481;GO:0010817;GO:0009932;GO:0009069;GO:0051607;GO:0016021;GO:0005576;GO:0005886;GO:0004674;GO:0005515;GO:000552	BP:protein phosphorylation;BP:root hair elongation;BP:cytokinin-activated signaling pathway;BP:cell wall organization;BP:regulation of meristem growth;BP:polysaccharide biosynthetic process;BP:multidimensional cell growth;BP:anthocyanin accumulation in tissues in response to UV light;BP:regulation of hormone levels;BP:cell tip growth;BP:serine family amino acid metabolic process;BP:defense respon…
BraA03g007340.3C	0	7.2	3.67	0.26	10.81	4.51	0	11.67	7.63	0.086667	9.89333	5.27	GO:0030244;GO:0005794;GO:0016021;GO:001675	BP:cellulose biosynthetic process;CC:Golgi apparatus;CC:integral component of membrane;MF:cellulose synthase activity;
BraA03g007440.3C	0	1.61	0.07	0.48	1.01	0	0.06	1.43	0.36	0.18	1.35	0.143333	GO:0008152;GO:0005777;GO:000382	BP:metabolic process;CC:peroxisome;MF:catalytic activity;
BraA03g008540.3C	0.06	6.71	0.21	0.18	4.1	0.25	0	2.33	0.24	0.08	4.38	0.233333	GO:0006952;GO:0007165;GO:0008152;GO:0016021;GO:0043531;GO:0017111;GO:000552	BP:defense response;BP:signal transduction;BP:metabolic process;CC:integral component of membrane;MF:ADP binding;MF:nucleoside-triphosphatase activity;MF:ATP binding;
BraA03g009060.3C	0	2.53	0.52	0.6	5.54	1.29	0	4.33	1.35	0.2	4.13333	1.05333	------	------
BraA03g010710.3C	0	1.82	0.1	0	1.44	0	0	2.52	0.11	0	1.92667	0.07	GO:000367	MF:DNA binding;
BraA03g010880.3C	15.77	0.67	0.11	7.24	0.65	0	9.19	0.39	0	10.7333	0.57	0.036667	GO:0005488;GO:0003676;GO:000827	MF:binding;MF:nucleic acid binding;MF:zinc ion binding;
BraA03g010900.3C	10.71	19.54	4.15	20.52	18.03	4.67	27.29	18.63	4.21	19.5067	18.7333	4.34333	GO:0009062;GO:0007568;GO:0016021;GO:000557	BP:fatty acid catabolic process;BP:aging;CC:integral component of membrane;CC:extracellular region;
BraA03g010920.3C	7.4	2.81	0.52	7.9	1.94	0.15	8.64	2.87	0.14	7.98	2.54	0.27	GO:0006355;GO:000367	BP:regulation of transcription, DNA-templated;MF:DNA binding;
BraA03g011730.3C	1.79	11.51	0.71	0.59	14.14	1.33	0.4	14.33	0.36	0.926667	13.3267	0.8	GO:004687	MF:metal ion binding;
BraA03g012310.3C	2.52	14.24	1.6	3.75	9.15	1.67	4.84	6.27	1.36	3.70333	9.88667	1.54333	GO:0080143;GO:0009615;GO:0019048;GO:001602	BP:regulation of amino acid export;BP:response to virus;BP:modulation by virus of host morphology or physiology;CC:membrane;
BraA03g013660.3C	0	2.55	0.16	0.99	7.61	0.46	0	5.16	0.95	0.33	5.10667	0.523333	GO:0015992;GO:0006814;GO:0006120;GO:0006744;GO:0016021;GO:0005747;GO:0005886;GO:0005634;GO:000813	BP:proton transport;BP:sodium ion transport;BP:mitochondrial electron transport, NADH to ubiquinone;BP:ubiquinone biosynthetic process;CC:integral component of membrane;CC:mitochondrial respiratory chain complex I;CC:plasma membrane;CC:nucleus;MF:NADH dehydrogenas;
BraA03g014570.3C	5.35	13.8	3.65	4.9	17.58	5.41	1.34	11.95	2.84	3.86333	14.4433	3.96667	GO:0006355;GO:0006351;GO:0005634;GO:0003700;GO:000367	BP:regulation of transcription, DNA-templated;BP:transcription, DNA-templated;CC:nucleus;MF:transcription factor activity, sequence-specific DNA binding;MF:DNA binding;
BraA03g014650.3C	49.86	68.03	19.77	48.39	80.66	42.26	4.34	101.05	17.3	34.1967	83.2467	26.4433	GO:0010091;GO:0000785;GO:0003682;GO:000367	BP:trichome branching;CC:chromatin;MF:chromatin binding;MF:DNA binding;
BraA03g015280.3C	12	3.66	0.38	13.77	8.25	0.36	6.83	2.55	0.14	10.8667	4.82	0.293333	GO:0048440;GO:0043481;GO:0006355;GO:0010048;GO:0045449;GO:0009909;GO:0005634;GO:0005667;GO:0003700;GO:0003677;GO:004698	BP:carpel development;BP:anthocyanin accumulation in tissues in response to UV light;BP:regulation of transcription, DNA-templated;BP:vernalization response;BP:old GO;BP:regulation of flower development;CC:nucleus;CC:transcription factor complex;MF:transcription factor activity, sequence-specific DNA binding;MF:DNA binding;MF:protein dimerization activity;
BraA03g016180.3C	2.64	6.66	4	2.15	9.57	3.6	2.82	10.45	4.98	2.53667	8.89333	4.19333	GO:2000122;GO:0016021;GO:000557	BP:negative regulation of stomatal complex development;CC:integral component of membrane;CC:extracellular region;
BraA03g016450.3C	1.07	2.11	0	0.32	6.75	0	0	3.33	0.15	0.463333	4.06333	0.05	GO:0055114;GO:001602	BP:oxidation-reduction process;CC:integral component of membrane;
BraA03g016920.3C	0	24.48	0.21	0.05	26.9	0.17	0.37	19.43	0.73	0.14	23.6033	0.37	GO:0009850;GO:0008152;GO:0016758;GO:0010294;GO:005263	BP:auxin metabolic process;BP:metabolic process;MF:transferase activity, transferring hexosyl groups;MF:abscisic acid glucosyltransferase activity;MF:indole-3-butyrate beta-glucosyltransferase activity;
BraA03g019040.3C	2.16	7.19	1.83	3.03	6.53	1.22	2.17	6.89	1.13	2.45333	6.87	1.39333	GO:000563	CC:nucleus;
BraA03g019410.3C	1.85	28.48	2.91	0.62	22.28	1.76	3.47	14.11	3.05	1.98	21.6233	2.57333	GO:0009691;GO:0008152;GO:0016787;GO:001679	BP:cytokinin biosynthetic process;BP:metabolic process;MF:hydrolase activity;MF:hydrolase activity, hydrolyzing N-glycosyl compounds;
BraA03g019810.3C	0.1	5.48	0.17	0.74	2.01	0	2.36	1.19	0.28	1.06667	2.89333	0.15	GO:0016020;GO:0046872;GO:000827	CC:membrane;MF:metal ion binding;MF:zinc ion binding;
BraA03g020870.3C	99.09	88.93	47.33	136.06	77.12	36.8	100.74	87.71	45.57	111.963	84.5867	43.2333	GO:0042254;GO:0006412;GO:0022625;GO:0005840;GO:000373	BP:ribosome biogenesis;BP:translation;CC:cytosolic large ribosomal subunit;CC:ribosome;MF:structural constituent of ribosome;
BraA03g021330.3C	0	8.58	0	0.07	10.8	0.16	0.08	13.63	0	0.05	11.0033	0.053333	------	------
BraA03g022910.3C	0	18.16	7.24	0.77	8.2	6.23	1.11	12.21	3.76	0.626667	12.8567	5.74333	GO:0005975;GO:0010200;GO:0016998;GO:0002679;GO:0015824;GO:0006032;GO:0048046;GO:0008061;GO:000456	BP:carbohydrate metabolic process;BP:response to chitin;BP:cell wall macromolecule catabolic process;BP:respiratory burst involved in defense response;BP:proline transport;BP:chitin catabolic process;CC:apoplast;MF:chitin binding;MF:chitinase activity;
BraA03g023130.3C	0.23	6.38	0	2.89	1.97	0	0	3.35	0	1.04	3.9	0	GO:0010207;GO:000957	BP:photosystem II assembly;CC:chloroplast stroma;
BraA03g023450.3C	0.66	9.38	0.09	3.03	3.05	0	1.98	6.52	0	1.89	6.31667	0.03	GO:0000074;GO:0000079;GO:0010440;GO:0009069;GO:0019901;GO:000469	old GO;BP:regulation of cyclin-dependent protein serine/threonine kinase activity;BP:stomatal lineage progression;BP:serine family amino acid metabolic process;MF:protein kinase binding;MF:cyclin-dependent protein serine/threonine kinase activity;
BraA03g023540.3C	3.74	16.84	8.59	4.88	13.67	9.42	3.6	23.28	8.38	4.07333	17.93	8.79667	GO:0000079;GO:0010440;GO:0009069;GO:0005737;GO:0000074;GO:0019901;GO:000469	BP:regulation of cyclin-dependent protein serine/threonine kinase activity;BP:stomatal lineage progression;BP:serine family amino acid metabolic process;CC:cytoplasm;CC:old GO;MF:protein kinase binding;MF:cyclin-dependent protein serine/threonine kinase activity;
BraA03g023740.3C	0	15.45	0.21	3.55	15.67	0.24	4.5	17.18	0.67	2.68333	16.1	0.373333	GO:0009943;GO:001035	BP:adaxial/abaxial axis specification;BP:leaf shaping;
BraA03g024930.3C	0	0.56	0	0	0.81	0	0	0.38	0	0	0.583333	0	GO:0071281;GO:0071369;GO:0006355;GO:0045449;GO:0071732;GO:0034756;GO:0005634;GO:0005667;GO:0003700;GO:0003677;GO:004698	BP:cellular response to iron ion;BP:cellular response to ethylene stimulus;BP:regulation of transcription, DNA-templated;BP:old GO;BP:cellular response to nitric oxide;BP:regulation of iron ion transport;CC:nucleus;CC:transcription factor complex;MF:transcription factor activity, sequence-specific DNA binding;MF:DNA binding;MF:protein dimerization activity;
BraA03g024970.3C	10.77	7.58	0.24	9.7	3.49	0.19	6.05	5.32	0	8.84	5.46333	0.143333	------	------
BraA03g025870.3C	0.81	4.02	1.18	0	3.22	0.16	0	1.98	1.11	0.27	3.07333	0.816667	GO:0010075;GO:0010588;GO:0006865;GO:0009624;GO:0048829;GO:0005886;GO:0016021;GO:001517	BP:regulation of meristem growth;BP:cotyledon vascular tissue pattern formation;BP:amino acid transport;BP:response to nematode;BP:root cap development;CC:plasma membrane;CC:integral component of membrane;MF:amino acid transmembrane transporter activity;
BraA03g028420.3C	2.1	1072.37	246.58	12.24	1605.66	503.47	4.66	1007.85	160.38	6.33333	1228.63	303.477	GO:000695	BP:defense response;
BraA03g028860.3C	0	0.65	0	0	0.5	0	0	0.55	0	0	0.566667	0	------	------
BraA03g029820.3C	0	2.19	0.06	0	0.93	0	0.37	0.81	0	0.123333	1.31	0.02	GO:001602	CC:membrane;
BraA03g031240.3C	78.96	38.63	5.62	103.05	39.46	5.26	99.39	43.73	6.03	93.8	40.6067	5.63667	------	------
BraA03g031670.3C	0	1.35	0	0	4.51	0.34	0	3.51	0.11	0	3.12333	0.15	GO:0009826;GO:0009637;GO:0010218;GO:0010114;GO:000563	BP:unidimensional cell growth;BP:response to blue light;BP:response to far red light;BP:response to red light;CC:nucleus;
BraA03g032090.3C	29.26	23.99	13.46	31.61	16.28	9.63	34.08	25.19	7.36	31.65	21.82	10.15	GO:0008152;GO:0005829;GO:0016787;GO:000827	BP:metabolic process;CC:cytosol;MF:hydrolase activity;MF:zinc ion binding;
BraA03g032120.3C	0.14	1.34	0.27	1.04	0.33	0.03	0.3	0.57	0.13	0.493333	0.746667	0.143333	GO:0048451;GO:0048453;GO:0016021;GO:0005576;GO:000377	BP:petal formation;BP:sepal formation;CC:integral component of membrane;CC:extracellular region;MF:actin binding;
BraA03g032360.3C	34.63	57.17	27.18	33.46	33.57	18.89	18.09	28.6	17.33	28.7267	39.78	21.1333	GO:0042546;GO:0005576;GO:0016787;GO:005268	BP:cell wall biogenesis;CC:extracellular region;MF:hydrolase activity;MF:carboxylic ester hydrolase activity;
BraA03g034810.3C	0	4.81	0	0.72	5.77	0.07	0.23	0.93	0	0.316667	3.83667	0.023333	GO:0009611;GO:0032259;GO:0051707;GO:0052624;GO:0008757;GO:0080150;GO:000816	BP:response to wounding;BP:methylation;BP:response to other organism;MF:2-phytyl-1,4-naphthoquinone methyltransferase activity;MF:S-adenosylmethionine-dependent methyltransferase activity;MF:S-adenosyl-L-methionin;MF:methyltransferase activity;
BraA03g035380.3C	1.19	7.28	2.95	4.09	5.57	2.11	3.55	5.25	2.72	2.94333	6.03333	2.59333	GO:0008152;GO:0005739;GO:001678	BP:metabolic process;CC:mitochondrion;MF:hydrolase activity;
BraA03g035620.3C	0	1.88	0.68	0	1.83	0.57	0.04	2.54	0.5	0.013333	2.08333	0.583333	------	------
BraA03g035630.3C	0	3.52	1.49	0	3.55	0.73	0.05	2.2	0.68	0.016667	3.09	0.966667	------	------
BraA03g035980.3C	4.32	5.4	0.13	1.2	2.41	0	1.43	0.21	0	2.31667	2.67333	0.043333	------	------
BraA03g036020.3C	0.49	6.99	0.5	0	4.93	0.59	0	6.06	0.98	0.163333	5.99333	0.69	GO:0042398;GO:0006952;GO:0006598;GO:0009807;GO:000557	BP:cellular modified amino acid biosynthetic process;BP:defense response;BP:polyamine catabolic process;BP:lignan biosynthetic process;CC:extracellular region;
BraA03g038140.3C	0	41.28	0.35	0	15.06	0	0	51.31	0	0	35.8833	0.116667	------	------
BraA03g039450.3C	5.91	19.83	6.89	5.5	23.74	6.03	3.92	16.26	7.66	5.11	19.9433	6.86	GO:0009816;GO:0009817;GO:0009626;GO:0007165;GO:0010942;GO:0016021;GO:0046658;GO:0004871;GO:000551	BP:defense response to bacterium, incompatible interaction;BP:defense response to fungus, incompatible interaction;BP:plant-type hypersensitive response;BP:signal transduction;BP:positive regulation of cell death;CC:integral component of membrane;CC:anchored component of plasma membrane;MF:signal transducer activity;MF:protein binding;
BraA03g039530.3C	1.56	47.73	8.61	0.72	73.2	21.09	0.78	58.3	11.6	1.02	59.7433	13.7667	------	------
BraA03g042320.3C	0.98	0.95	0	8.44	8.67	0	7.54	4.59	0	5.65333	4.73667	0	------	------
BraA03g042690.3C	1.29	241.37	51.64	3.93	197.86	80.32	0.66	226.85	46.53	1.96	222.027	59.4967	GO:0009739;GO:000557	BP:response to gibberellin;CC:extracellular region;
BraA03g042730.3C	1.68	28.67	15.35	0.36	30.07	11.5	0.57	33.59	10.54	0.87	30.7767	12.4633	GO:0006952;GO:000557	BP:defense response;CC:extracellular region;
BraA03g044300.3C	0	2.09	0.29	0	4.07	0.45	0	3.01	0	0	3.05667	0.246667	GO:0042744;GO:0006661;GO:0055114;GO:0005634;GO:0050661;GO:0050660;GO:0004499;GO:000449	BP:hydrogen peroxide catabolic process;BP:phosphatidylinositol biosynthetic process;BP:oxidation-reduction process;CC:nucleus;MF:NADP binding;MF:flavin adenine dinucleotide binding;MF:N,N-dimethylaniline monooxygenase activity;MF:monooxygenase activity;
BraA03g045550.3C	0.05	2.48	1.65	0.44	4.29	0.95	0	9.07	0.95	0.163333	5.28	1.18333	GO:000382	MF:catalytic activity;
BraA03g045650.3C	0	54.27	0.61	5.82	134.55	0.76	3.96	75.94	0.57	3.26	88.2533	0.646667	GO:0051707;GO:0006954;GO:0006569;GO:0009684;GO:000577	BP:response to other organism;BP:inflammatory response;BP:tryptophan catabolic process;BP:indoleacetic acid biosynthetic process;CC:peroxisome;
BraA03g046730.3C	0	7.02	0.68	0.25	7.67	2.78	0	4.98	0.49	0.083333	6.55667	1.31667	GO:0006865;GO:0015031;GO:0016020;GO:0016021;GO:0031359;GO:0005744;GO:0015450;GO:001517	BP:amino acid transport;BP:protein transport;CC:membrane;CC:integral component of membrane;CC:integral component of chloroplast outer membrane;CC:mitochondrial inner membrane presequence translocase complex;MF:P-P-bond-hydrolysis-driven protein transmembrane transporter activity;MF:amino acid transmembrane transporter activity;
BraA03g047970.3C	0	0.34	0	0	0.27	0	0	0.05	0	0	0.22	0	GO:0046856;GO:001678	BP:phosphatidylinositol dephosphorylation;MF:hydrolase activity;
BraA03g048000.3C	0	0.33	0.04	0.04	0.9	0	0.09	0.92	0	0.043333	0.716667	0.013333	------	------
BraA03g048010.3C	0	5.27	0.2	0.11	6.06	0.24	1.48	3.94	0	0.53	5.09	0.146667	GO:0006626;GO:0009615;GO:0006413;GO:0006446;GO:0005737;GO:0005840;GO:0005730;GO:0000339;GO:0005515;GO:000374	BP:protein targeting to mitochondrion;BP:response to virus;BP:translational initiation;BP:regulation of translational initiation;CC:cytoplasm;CC:ribosome;CC:nucleolus;MF:RNA cap binding;MF:protein binding;MF:translation initiation factor activity;
BraA03g048150.3C	2.9	15.73	2.87	2.39	14.28	3.64	1.15	7.76	3.65	2.14667	12.59	3.38667	GO:0097159;GO:1901363;GO:0003676;GO:000016	MF:organic cyclic compound binding;MF:heterocyclic compound binding;MF:nucleic acid binding;MF:nucleotide binding;
BraA03g048220.3C	5.89	3.98	1.91	2.7	7.06	2.06	2.05	3.82	2.19	3.54667	4.95333	2.05333	GO:0010204;GO:0050665;GO:0000041;GO:0042742;GO:0055114;GO:0005829;GO:0005777;GO:0009339;GO:0008891;GO:0010181;GO:001649	BP:defense response signaling pathway, resistance gene-independent;BP:hydrogen peroxide biosynthetic process;BP:transition metal ion transport;BP:defense response to bacterium;BP:oxidation-reduction process;CC:cytosol;CC:peroxisome;CC:glycolate oxidase complex;MF:glycolate oxidase activity;MF:FMN binding;MF:oxidoreductase activity;
BraA03g048230.3C	19.4	32.2	12.53	19.3	27.41	10.39	20.89	18.1	11.9	19.8633	25.9033	11.6067	GO:000563	CC:nucleus;
BraA03g048740.3C	4.05	27.66	3.38	5.88	20.63	2.57	1.49	20.33	1.29	3.80667	22.8733	2.41333	GO:0048838;GO:0009687;GO:0009639;GO:0050832;GO:0055114;GO:0016021;GO:0005576;GO:0004497;GO:0019825;GO:0020037;GO:0016705;GO:0010295;GO:000550	BP:release of seed from dormancy;BP:abscisic acid metabolic process;BP:response to red or far red light;BP:defense response to fungus;BP:oxidation-reduction process;CC:integral component of membrane;CC:extracellular region;MF:monooxygenase activity;MF:oxygen binding;MF:heme binding;MF:oxidoreductase activity, acting on paired donors, with incorporation or reduction of molecular oxygen;MF:;MF:iron…
BraA03g050640.3C	0	3.84	1.09	0	0.46	0.62	0	7.44	1.03	0	3.91333	0.913333	GO:0055085;GO:001602	BP:transmembrane transport;CC:integral component of membrane;
BraA03g052750.3C	0	10.12	0.54	3.74	2.24	0.42	2.11	8.1	0	1.95	6.82	0.32	GO:0080143;GO:0016021;GO:0016020;GO:000563	BP:regulation of amino acid export;CC:integral component of membrane;CC:membrane;CC:nucleus;
BraA03g053010.3C	0	0.27	0.05	0	0.69	0	0	0.52	0	0	0.493333	0.016667	GO:0019853;GO:0019310;GO:0006949;GO:0055114;GO:0005737;GO:0005506;GO:005011	BP:L-ascorbic acid biosynthetic process;BP:inositol catabolic process;BP:syncytium formation;BP:oxidation-reduction process;CC:cytoplasm;MF:iron ion binding;MF:inositol oxygenase activity;
BraA03g054020.3C	0	0.17	0	0.08	0.09	0	0	0.11	0	0.026667	0.123333	0	GO:0034968;GO:0032259;GO:0006554;GO:0005634;GO:0018024;GO:0008270;GO:000816	BP:histone lysine methylation;BP:methylation;BP:lysine catabolic process;CC:nucleus;MF:histone-lysine N-methyltransferase activity;MF:zinc ion binding;MF:methyltransferase activity;
BraA03g054030.3C	3.33	7.45	1.67	1.24	9.52	2.98	0.58	6.94	2.66	1.71667	7.97	2.43667	GO:0006355;GO:0006351;GO:0005634;GO:0003700;GO:000367	BP:regulation of transcription, DNA-templated;BP:transcription, DNA-templated;CC:nucleus;MF:transcription factor activity, sequence-specific DNA binding;MF:DNA binding;
BraA03g054150.3C	6.25	6.01	3.3	5.05	5.03	1.1	6.6	4.41	0.64	5.96667	5.15	1.68	GO:0006355;GO:0005634;GO:0003700;GO:004356	BP:regulation of transcription, DNA-templated;CC:nucleus;MF:transcription factor activity, sequence-specific DNA binding;MF:sequence-specific DNA binding;
BraA03g054260.3C	33.41	12.99	0.79	41.59	8.17	0.47	28.74	8.39	1.07	34.58	9.85	0.776667	GO:0010582;GO:0010081;GO:0010080;GO:0005634;GO:0005829;GO:000367	BP:floral meristem determinacy;BP:regulation of inflorescence meristem growth;BP:regulation of floral meristem growth;CC:nucleus;CC:cytosol;MF:DNA binding;
BraA03g055140.3C	1.51	1.27	0.52	0.63	1.19	0.38	0.12	2.46	0.33	0.753333	1.64	0.41	GO:0007020;GO:0009736;GO:0055114;GO:0005739;GO:0008131;GO:001649	BP:microtubule nucleation;BP:cytokinin-activated signaling pathway;BP:oxidation-reduction process;CC:mitochondrion;MF:primary amine oxidase activity;MF:oxidoreductase activity;
BraA03g057500.3C	18.65	19.08	7.78	27.5	27.44	13.05	8.71	21.95	4.09	18.2867	22.8233	8.30667	GO:0006355;GO:0045449;GO:0005634;GO:0005667;GO:0044212;GO:0003700;GO:000367	BP:regulation of transcription, DNA-templated;BP:old GO;CC:nucleus;CC:transcription factor complex;MF:transcription regulatory region DNA binding;MF:transcription factor activity, sequence-specific DNA binding;MF:DNA binding;
BraA03g057620.3C	0.29	23.06	0.85	0	27.61	0.67	1.26	15.1	0.37	0.516667	21.9233	0.63	GO:0006546;GO:0006636;GO:0006733;GO:0030154;GO:0010583;GO:0009695;GO:0019288;GO:0009108;GO:0009106;GO:0010027;GO:0090470;GO:0015995;GO:0010371;GO:0016556;GO:0009965;GO:0048481;GO:0010103;GO:0006810;GO:0008285;GO:0006766;GO:0008652;GO:0000096;GO:0016226;GO:0009117;GO:0045893;GO:0009407;GO:0010228;GO:0010227;GO:0009072;GO:0009640;GO:0010073;GO:0031408;GO:0044272;GO:0009793;GO:0006355;GO:0016117;GO:…	BP:glycine catabolic process;BP:unsaturated fatty acid biosynthetic process;BP:oxidoreduction coenzyme metabolic process;BP:cell differentiation;BP:response to cyclopentenone;BP:jasmonic acid biosynthetic process;BP:isopentenyl diphosphate biosynthetic process, methylerythritol 4-phosphate pathway;BP:coenzyme biosynthetic process;BP:lipoate metabolic process;BP:thylakoid membrane organization;BP:…
BraA03g058860.3C	15.69	2.7	0.33	13.17	2.61	0.25	10.97	1.92	0.51	13.2767	2.41	0.363333	GO:0005975;GO:0016021;GO:000455	BP:carbohydrate metabolic process;CC:integral component of membrane;MF:hydrolase activity, hydrolyzing O-glycosyl compounds;
BraA03g058910.3C	0.53	38.08	3.62	0.73	28.21	4.22	2.23	25.48	2.47	1.16333	30.59	3.43667	GO:0009744;GO:0080149;GO:0006355;GO:0045449;GO:0005667;GO:0043565;GO:0003700;GO:004698	BP:response to sucrose;BP:sucrose induced translational repression;BP:regulation of transcription, DNA-templated;BP:old GO;CC:transcription factor complex;MF:sequence-specific DNA binding;MF:transcription factor activity, sequence-specific DNA binding;MF:protein heterodimerization activity;
BraA03g059170.3C	17.16	7.82	1.15	29.8	7.14	1.28	26.61	6.3	3.84	24.5233	7.08667	2.09	GO:0016567;GO:0031347;GO:0005634;GO:000484	BP:protein ubiquitination;BP:regulation of defense response;CC:nucleus;MF:ubiquitin-protein transferase activity;
BraA03g059190.3C	1.41	0.43	0.1	1.75	1.08	0	2.03	1.02	0.07	1.73	0.843333	0.056667	GO:0006804;GO:0006568;GO:0098869;GO:0042744;GO:0015947;GO:0006979;GO:0055114;GO:0020037;GO:0004096;GO:004687	BP:obsolete peroxidase reaction;BP:tryptophan metabolic process;BP:cellular oxidant detoxification;BP:hydrogen peroxide catabolic process;BP:methane metabolic process;BP:response to oxidative stress;BP:oxidation-reduction process;MF:heme binding;MF:catalase activity;MF:metal ion binding;
BraA03g059750.3C	93.69	26.94	6.03	105.26	45.54	19.62	106.21	25.48	10.09	101.72	32.6533	11.9133	GO:0006355;GO:0045449;GO:0005667;GO:0003700;GO:004356	BP:regulation of transcription, DNA-templated;BP:old GO;CC:transcription factor complex;MF:transcription factor activity, sequence-specific DNA binding;MF:sequence-specific DNA binding;
BraA03g059990.3C	0.02	14.48	0.59	0.04	14.09	0.21	0.44	13.84	0.57	0.166667	14.1367	0.456667	GO:0048443;GO:0010268;GO:0009965;GO:0048441;GO:0042814;GO:0055114;GO:0016021;GO:0004497;GO:0020037;GO:0016709;GO:0016705;GO:000550	BP:stamen development;BP:brassinosteroid homeostasis;BP:leaf morphogenesis;BP:petal development;BP:monopolar cell growth;BP:oxidation-reduction process;CC:integral component of membrane;MF:monooxygenase activity;MF:heme binding;MF:oxidoreductase activity, acting on paired donors, with incorporation or reduction of molecular oxygen, NA;MF:oxidoreductase activity, acting on paired donors, with inco…
BraA03g060400.3C	3.05	2.35	0.17	12.56	5.42	0.94	9.44	1.78	0.06	8.35	3.18333	0.39	GO:0006355;GO:0005634;GO:0000785;GO:0005667;GO:0003700;GO:0003677;GO:0045449;GO:000368	BP:regulation of transcription, DNA-templated;CC:nucleus;CC:chromatin;CC:transcription factor complex;MF:transcription factor activity, sequence-specific DNA binding;MF:DNA binding;MF:old GO;MF:chromatin binding;
BraA03g060780.3C	0	0.61	0	0.02	1.48	0.27	0	0.81	0	0.006667	0.966667	0.09	GO:0006804;GO:0098869;GO:0042744;GO:0006979;GO:0055114;GO:0005737;GO:0005576;GO:0020037;GO:0004601;GO:0005515;GO:004687	BP:obsolete peroxidase reaction;BP:cellular oxidant detoxification;BP:hydrogen peroxide catabolic process;BP:response to oxidative stress;BP:oxidation-reduction process;CC:cytoplasm;CC:extracellular region;MF:heme binding;MF:peroxidase activity;MF:protein binding;MF:metal ion binding;
BraA04g000100.3C	0.79	8.34	1.49	3.93	5.44	0.42	4.93	5.88	1.01	3.21667	6.55333	0.973333	GO:0042127;GO:0009734;GO:0010087;GO:0010305;GO:0005634;GO:0009507;GO:003509	BP:regulation of cell proliferation;BP:auxin-activated signaling pathway;BP:phloem or xylem histogenesis;BP:leaf vascular tissue pattern formation;CC:nucleus;CC:chloroplast;MF:phosphatidylinositol binding;
BraA04g000130.3C	3.41	10.96	2.17	2.49	9.95	2.12	2.26	14.13	3.18	2.72	11.68	2.49	------	------
BraA04g000150.3C	2.73	62.62	17.13	4.45	46.29	10.91	5.04	72.46	14.92	4.07333	60.4567	14.32	GO:0009737;GO:0010162;GO:000563	BP:response to abscisic acid;BP:seed dormancy process;CC:nucleus;
BraA04g000840.3C	3.21	0.44	0	2.53	1.44	0	1.5	0.75	0.06	2.41333	0.876667	0.02	GO:0010262;GO:0010583;GO:0009734;GO:0006355;GO:0048364;GO:0045449;GO:0009630;GO:0005634;GO:0005667;GO:0003700;GO:004698	BP:somatic embryogenesis;BP:response to cyclopentenone;BP:auxin-activated signaling pathway;BP:regulation of transcription, DNA-templated;BP:root development;BP:old GO;BP:gravitropism;CC:nucleus;CC:transcription factor complex;MF:transcription factor activity, sequence-specific DNA binding;MF:protein dimerization activity;
BraA04g001270.3C	0	0.24	0	0	0.08	0	0	0.02	0	0	0.113333	0	GO:001602	CC:integral component of membrane;
BraA04g001280.3C	2.31	163.39	10.42	0.22	250.82	4.5	0.51	212.8	7.91	1.01333	209.003	7.61	GO:0009751;GO:0009753;GO:0009909;GO:0000785;GO:0003677;GO:000368	BP:response to salicylic acid;BP:response to jasmonic acid;BP:regulation of flower development;CC:chromatin;MF:DNA binding;MF:chromatin binding;
BraA04g003060.3C	0.26	1.1	0	6.19	0.9	0.03	2.99	0.48	0.1	3.14667	0.826667	0.043333	------	------
BraA04g004160.3C	74.82	321.61	127.67	17.32	492.5	179.28	13.33	280.56	122.18	35.1567	364.89	143.043	GO:0005634;GO:004698	CC:nucleus;MF:protein dimerization activity;
BraA04g004270.3C	1.44	4.2	2.9	0.55	5.21	1.47	2.98	3.16	1.53	1.65667	4.19	1.96667	GO:0006468;GO:0016021;GO:0016020;GO:0005886;GO:0004672;GO:000552	BP:protein phosphorylation;CC:integral component of membrane;CC:membrane;CC:plasma membrane;MF:protein kinase activity;MF:ATP binding;
BraA04g005240.3C	2.17	1.74	0.63	2.32	1.56	0.45	0.86	2.14	0.73	1.78333	1.81333	0.603333	------	------
BraA04g006420.3C	0	0.91	0	0	0.97	0.18	0.12	1.94	0.17	0.04	1.27333	0.116667	------	------
BraA04g006720.3C	1030.56	149.71	1.76	488.01	164.25	1.57	602.95	151.15	1.58	707.173	155.037	1.63667	GO:0006914;GO:0009943;GO:0010075;GO:0010305;GO:0009062;GO:0010358;GO:0043433;GO:0005634;GO:000551	BP:autophagy;BP:adaxial/abaxial axis specification;BP:regulation of meristem growth;BP:leaf vascular tissue pattern formation;BP:fatty acid catabolic process;BP:leaf shaping;BP:negative regulation of sequence-specific DNA binding transcription factor activity;CC:nucleus;MF:protein binding;
BraA04g008200.3C	0	1.61	0.15	0	0.58	0	0	1.21	0	0	1.13333	0.05	GO:0019761;GO:0005737;GO:001674	BP:glucosinolate biosynthetic process;CC:cytoplasm;MF:transferase activity, transferring acyl groups other than amino-acyl groups;
BraA04g008210.3C	8.44	4.91	2.68	8.07	5.33	1.63	4.05	4.41	0.53	6.85333	4.88333	1.61333	GO:0019761;GO:0005737;GO:001674	BP:glucosinolate biosynthetic process;CC:cytoplasm;MF:transferase activity, transferring acyl groups other than amino-acyl groups;
BraA04g008280.3C	8.33	4.08	1.57	11.2	5.34	1.91	5.73	4.7	0.88	8.42	4.70667	1.45333	GO:0015693;GO:0006810;GO:0016020;GO:0005886;GO:001509	BP:magnesium ion transport;BP:transport;CC:membrane;CC:plasma membrane;MF:magnesium ion transmembrane transporter activity;
BraA04g008690.3C	6.18	32.26	6.69	8.68	34.89	12.88	4.24	24.28	4.67	6.36667	30.4767	8.08	GO:001602	CC:integral component of membrane;
BraA04g008830.3C	0	5.43	1.22	0.94	3.8	0.68	0	5.14	2.31	0.313333	4.79	1.40333	GO:0010089;GO:0044036;GO:0045490;GO:0005576;GO:0030570;GO:004687	BP:xylem development;BP:cell wall macromolecule metabolic process;BP:pectin catabolic process;CC:extracellular region;MF:pectate lyase activity;MF:metal ion binding;
BraA04g010460.3C	63.27	130.69	53.06	70.17	69.88	15.26	51.97	97.16	45.14	61.8033	99.2433	37.82	GO:0010150;GO:0006542;GO:0009252;GO:0022626;GO:0005618;GO:0005886;GO:0009506;GO:0004356;GO:0005524;GO:000550	BP:leaf senescence;BP:glutamine biosynthetic process;BP:peptidoglycan biosynthetic process;CC:cytosolic ribosome;CC:cell wall;CC:plasma membrane;CC:plasmodesma;MF:glutamate-ammonia ligase activity;MF:ATP binding;MF:copper ion binding;
BraA04g011510.3C	102.13	45.2	1.48	102.39	140.67	6.59	87.28	48.12	7.44	97.2667	77.9967	5.17	------	------
BraA04g013670.3C	0	1.39	0.11	0	1.06	0.43	0	1.49	0.04	0	1.31333	0.193333	GO:0009395;GO:0006629;GO:0006817;GO:0016036;GO:0006071;GO:0046486;GO:0005737;GO:0008081;GO:000888	BP:phospholipid catabolic process;BP:lipid metabolic process;BP:phosphate ion transport;BP:cellular response to phosphate starvation;BP:glycerol metabolic process;BP:glycerolipid metabolic process;CC:cytoplasm;MF:phosphoric diester hydrolase activity;MF:glycerophosphodiester phosphodiesterase activity;
BraA04g014550.3C	0.81	6.72	0.9	4.49	5.15	0.16	2.27	5.92	1.43	2.52333	5.93	0.83	GO:0006355;GO:0090610;GO:0048366;GO:000563	BP:regulation of transcription, DNA-templated;BP:bundle sheath cell fate specification;BP:leaf development;CC:nucleus;
BraA04g014740.3C	33.06	139.72	5.13	35.82	72.07	3.53	25.19	76.06	1.49	31.3567	95.95	3.38333	------	------
BraA04g018770.3C	0.35	2.48	0.41	0	1.18	0.38	1.1	3.66	0	0.483333	2.44	0.263333	GO:0006863;GO:0015711;GO:0016021;GO:0005802;GO:0005886;GO:0005768;GO:000851	BP:purine nucleobase transport;BP:organic anion transport;CC:integral component of membrane;CC:trans-Golgi network;CC:plasma membrane;CC:endosome;MF:organic anion transmembrane transporter activity;
BraA04g019330.3C	14.8	17.77	7.06	20.87	17.67	4.49	16.22	19.69	7.8	17.2967	18.3767	6.45	GO:0009733;GO:0006805;GO:0009636;GO:0009414;GO:0005634;GO:0005829;GO:0016787;GO:0004301;GO:000382	BP:response to auxin;BP:xenobiotic metabolic process;BP:response to toxic substance;BP:response to water deprivation;CC:nucleus;CC:cytosol;MF:hydrolase activity;MF:epoxide hydrolase activity;MF:catalytic activity;
BraA04g019360.3C	0.82	0.28	0	0.34	0.06	0	0.47	0.54	0	0.543333	0.293333	0	GO:0006468;GO:0016310;GO:0048825;GO:0009069;GO:0004674;GO:0000166;GO:0004672;GO:000552	BP:protein phosphorylation;BP:phosphorylation;BP:cotyledon development;BP:serine family amino acid metabolic process;MF:protein serine/threonine kinase activity;MF:nucleotide binding;MF:protein kinase activity;MF:ATP binding;
BraA04g021060.3C	27.76	16.16	4.2	17.18	10.56	2.02	14.67	18.38	5.04	19.87	15.0333	3.75333	GO:0006633;GO:0016126;GO:0016132;GO:0006084;GO:0080065;GO:0046520;GO:0055114;GO:0016021;GO:0000254;GO:0005506;GO:001649	BP:fatty acid biosynthetic process;BP:sterol biosynthetic process;BP:brassinosteroid biosynthetic process;BP:acetyl-CoA metabolic process;BP:4-alpha-methyl-delta7-sterol oxidation;BP:sphingoid biosynthetic process;BP:oxidation-reduction process;CC:integral component of membrane;MF:C-4 methylsterol oxidase activity;MF:iron ion binding;MF:oxidoreductase activity;
BraA04g021110.3C	1.42	2.78	0.07	1.4	4.19	0.17	0	2.49	0	0.94	3.15333	0.08	GO:0080129;GO:0009407;GO:0006635;GO:0043161;GO:0006749;GO:0006803;GO:0051788;GO:0005737;GO:0004364;GO:001674	BP:proteasome core complex assembly;BP:toxin catabolic process;BP:fatty acid beta-oxidation;BP:proteasome-mediated ubiquitin-dependent protein catabolic process;BP:glutathione metabolic process;BP:obsolete glutathione conjugation reaction;BP:response to misfolded protein;CC:cytoplasm;MF:glutathione transferase activity;MF:transferase activity;
BraA04g022480.3C	5.27	12.28	1.73	13.16	9.96	2.2	20.33	10.85	5.21	12.92	11.03	3.04667	GO:0009944;GO:0010075;GO:0010014;GO:0009855;GO:0048439;GO:0048438;GO:000563	BP:polarity specification of adaxial/abaxial axis;BP:regulation of meristem growth;BP:meristem initiation;BP:determination of bilateral symmetry;BP:flower morphogenesis;BP:floral whorl development;CC:nucleus;
BraA04g024170.3C	7.69	12.48	4.31	6.86	10.58	1.72	7.4	10.75	3.52	7.31667	11.27	3.18333	GO:0042967;GO:0016021;GO:0016020;GO:0016746;GO:0008270;GO:0019706;GO:004687	BP:acyl-carrier-protein biosynthetic process;CC:integral component of membrane;CC:membrane;MF:transferase activity, transferring acyl groups;MF:zinc ion binding;MF:protein-cysteine S-palmitoyltransferase activity;MF:metal ion binding;
BraA04g024760.3C	5.88	7.63	2.9	1.77	3.76	1.4	6.05	6.15	1.8	4.56667	5.84667	2.03333	GO:0033044;GO:0045132;GO:0042138;GO:0050826;GO:0010090;GO:0007062;GO:0016049;GO:0045010;GO:0016567;GO:0009965;GO:0010564;GO:0071555;GO:0010182;GO:0009845;GO:0009909;GO:0009880;GO:0048765;GO:0019915;GO:0045595;GO:0080060;GO:0010228;GO:0007155;GO:0009944;GO:0007131;GO:0048825;GO:0009640;GO:0010072;GO:0010051;GO:0010075;GO:0006355;GO:0010162;GO:0009855;GO:0005634;GO:0005667;GO:0003677;GO:0045449;GO:…	BP:regulation of chromosome organization;BP:meiotic chromosome segregation;BP:meiotic DNA double-strand break formation;BP:response to freezing;BP:trichome morphogenesis;BP:sister chromatid cohesion;BP:cell growth;BP:actin nucleation;BP:protein ubiquitination;BP:leaf morphogenesis;BP:regulation of cell cycle process;BP:cell wall organization;BP:sugar mediated signaling pathway;BP:seed germination…
BraA04g025890.3C	0.11	13.11	3.1	0	12.08	1.13	0.19	10.45	1.3	0.1	11.88	1.84333	GO:0006810;GO:0006200;GO:0016021;GO:0005886;GO:0016887;GO:000552	BP:transport;BP:obsolete ATP catabolic process;CC:integral component of membrane;CC:plasma membrane;MF:ATPase activity;MF:ATP binding;
BraA04g028170.3C	4.77	27.05	2.35	5.05	34.14	2.88	6.71	46.63	4.14	5.51	35.94	3.12333	GO:000563	CC:nucleus;
BraA04g028210.3C	101.44	459.34	202.21	114.89	692.59	243.31	105.07	746.46	434.51	107.133	632.797	293.343	GO:000641	BP:translation;
BraA04g029080.3C	0.91	0.9	0.06	3.28	0.78	0	5	1.38	0	3.06333	1.02	0.02	GO:0006355;GO:0045449;GO:0009941;GO:0005634;GO:0005667;GO:0003700;GO:0003677;GO:004698	BP:regulation of transcription, DNA-templated;BP:old GO;CC:chloroplast envelope;CC:nucleus;CC:transcription factor complex;MF:transcription factor activity, sequence-specific DNA binding;MF:DNA binding;MF:protein dimerization activity;
BraA04g031110.3C	0.04	1.98	1.18	0.16	2.35	0.33	0	4.84	0.33	0.066667	3.05667	0.613333	------	------
BraA05g001650.3C	0	0.69	0.08	0	0	0	0	5.19	0	0	1.96	0.026667	GO:0016021;GO:0016020;GO:000588	CC:integral component of membrane;CC:membrane;CC:plasma membrane;
BraA05g001880.3C	0.7	7.69	1.26	1.02	10.1	3.45	0.62	6.81	0.78	0.78	8.2	1.83	GO:000377	MF:actin binding;
BraA05g002180.3C	0.82	14.11	0.12	0.32	16.8	0.97	0.43	9.12	1.3	0.523333	13.3433	0.796667	GO:0007623;GO:0009736;GO:0000160;GO:0048831;GO:0031537;GO:0006355;GO:0010029;GO:0035556;GO:0005622;GO:0005634;GO:0000156;GO:0005515;GO:004544	BP:circadian rhythm;BP:cytokinin-activated signaling pathway;BP:phosphorelay signal transduction system;BP:regulation of shoot system development;BP:regulation of anthocyanin metabolic process;BP:regulation of transcription, DNA-templated;BP:regulation of seed germination;BP:intracellular signal transduction;CC:intracellular;CC:nucleus;MF:phosphorelay response regulator activity;MF:protein bindin…
BraA05g003050.3C	0.09	4.77	0.91	7.48	7.23	3.64	3.66	8.46	1.06	3.74333	6.82	1.87	GO:000563	CC:nucleus;
BraA05g004090.3C	0	5.96	1.02	0.12	4.59	0.22	0	6.1	0.61	0.04	5.55	0.616667	GO:000563	CC:nucleus;
BraA05g004150.3C	0.31	3.43	0.25	0	1.16	0	0.35	1.63	0	0.22	2.07333	0.083333	GO:000557	CC:extracellular region;
BraA05g004730.3C	11.25	5	0.6	11.89	3.94	0	10.9	3.99	0.62	11.3467	4.31	0.406667	GO:0009725;GO:0010218;GO:0006355;GO:0045449;GO:0009641;GO:0005634;GO:0009506;GO:0005667;GO:0043565;GO:0003700;GO:000367	BP:response to hormone;BP:response to far red light;BP:regulation of transcription, DNA-templated;BP:old GO;BP:shade avoidance;CC:nucleus;CC:plasmodesma;CC:transcription factor complex;MF:sequence-specific DNA binding;MF:transcription factor activity, sequence-specific DNA binding;MF:DNA binding;
BraA05g005210.3C	0	179.22	4.03	4.45	259.55	1.32	12.44	224.87	10.74	5.63	221.213	5.36333	GO:0009943;GO:001035	BP:adaxial/abaxial axis specification;BP:leaf shaping;
BraA05g008250.3C	10.86	24.65	3.06	12.05	49.12	3.7	18.64	20.06	5.15	13.85	31.2767	3.97	GO:0009691;GO:0005634;GO:0005829;GO:001679	BP:cytokinin biosynthetic process;CC:nucleus;CC:cytosol;MF:hydrolase activity, hydrolyzing N-glycosyl compounds;
BraA05g009220.3C	0	1.96	0	0	4.04	0	0	1.91	0	0	2.63667	0	------	------
BraA05g010210.3C	0	4.42	1.26	0	1.48	0.34	0.84	1.9	0.03	0.28	2.6	0.543333	GO:0009832;GO:0009225;GO:0019567;GO:0006012;GO:0050662;GO:000397	BP:plant-type cell wall biogenesis;BP:nucleotide-sugar metabolic process;BP:arabinose biosynthetic process;BP:galactose metabolic process;MF:coenzyme binding;MF:UDP-glucose 4-epimerase activity;
BraA05g010360.3C	7.66	3.28	1.72	2.4	1.33	0.16	8.29	3.92	0.95	6.11667	2.84333	0.943333	GO:0033044;GO:0045132;GO:0042138;GO:0050826;GO:0010090;GO:0007062;GO:0016049;GO:0045010;GO:0016567;GO:0009965;GO:0010564;GO:0071555;GO:0010182;GO:0009845;GO:0009909;GO:0009880;GO:0048765;GO:0019915;GO:0045595;GO:0080060;GO:0010228;GO:0007155;GO:0009944;GO:0007131;GO:0048825;GO:0009640;GO:0010072;GO:0010051;GO:0010075;GO:0006355;GO:0010162;GO:0009855;GO:0005634;GO:0005667;GO:0003677;GO:0045449;GO:…	BP:regulation of chromosome organization;BP:meiotic chromosome segregation;BP:meiotic DNA double-strand break formation;BP:response to freezing;BP:trichome morphogenesis;BP:sister chromatid cohesion;BP:cell growth;BP:actin nucleation;BP:protein ubiquitination;BP:leaf morphogenesis;BP:regulation of cell cycle process;BP:cell wall organization;BP:sugar mediated signaling pathway;BP:seed germination…
BraA05g012920.3C	86.66	234.23	97.87	124.8	219.36	129	105.26	155.14	73.18	105.573	202.91	100.017	GO:004698	MF:protein dimerization activity;
BraA05g013230.3C	0.58	87.57	36.65	1.36	200.3	80.02	3.12	115.18	38.66	1.68667	134.35	51.7767	GO:0006952;GO:004353	BP:defense response;MF:ADP binding;
BraA05g015240.3C	0	7.04	0.24	0	9.94	0	0.41	8.76	0.39	0.136667	8.58	0.21	------	------
BraA05g016590.3C	1.23	11.35	3.99	0.21	8.37	4.5	0	9.54	4.38	0.48	9.75333	4.29	GO:0006629;GO:0016298;GO:001678	BP:lipid metabolic process;MF:lipase activity;MF:hydrolase activity, acting on ester bonds;
BraA05g017270.3C	1.04	3.66	0.69	10.76	5	0.99	6.34	4.54	0.62	6.04667	4.4	0.766667	------	------
BraA05g017950.3C	0	2.61	0.04	0	0.53	0	0	2.03	0	0	1.72333	0.013333	------	------
BraA05g022960.3C	0.22	3.62	0.06	3.96	5.28	0.61	0.64	3.23	0.3	1.60667	4.04333	0.323333	GO:0006355;GO:0005634;GO:000367	BP:regulation of transcription, DNA-templated;CC:nucleus;MF:DNA binding;
BraA05g024270.3C	6.54	18.17	6.78	0.24	33.14	6.74	6.39	26.8	10.41	4.39	26.0367	7.97667	GO:000550	MF:calcium ion binding;
BraA05g025550.3C	0.95	6.9	0.96	2.62	2.61	0.36	0.79	4.66	0.14	1.45333	4.72333	0.486667	GO:0008152;GO:001675	BP:metabolic process;MF:transferase activity, transferring hexosyl groups;
BraA05g025630.3C	0	3.46	0.38	0	1.15	0.22	0	3.85	0.98	0	2.82	0.526667	GO:0055114;GO:0046872;GO:001649	BP:oxidation-reduction process;MF:metal ion binding;MF:oxidoreductase activity;
BraA05g026530.3C	1.38	6.58	2.01	1.7	4.17	0.72	1.78	4.29	0.87	1.62	5.01333	1.2	GO:0055085;GO:0009535;GO:0016021;GO:0009705;GO:002285	BP:transmembrane transport;CC:chloroplast thylakoid membrane;CC:integral component of membrane;CC:plant-type vacuole membrane;MF:transmembrane transporter activity;
BraA05g028430.3C	16.93	126.05	6.26	26.94	130.12	10.58	31.03	78.47	5.03	24.9667	111.547	7.29	------	------
BraA05g030360.3C	169.03	272.44	100.18	292.84	363.81	118.56	380.94	263.08	86.69	280.937	299.777	101.81	GO:000695	BP:response to stress;
BraA05g030370.3C	1.35	1.65	0.27	26.56	1.73	0.47	8.33	1.56	0.36	12.08	1.64667	0.366667	------	------
BraA05g030960.3C	0	68.44	28.26	0	28.32	20.81	0	53.05	24.6	0	49.9367	24.5567	GO:0006810;GO:0072489;GO:0006833;GO:0009941;GO:0000326;GO:0016021;GO:0009705;GO:0005794;GO:0005886;GO:0042807;GO:0009505;GO:0009506;GO:0005215;GO:0015250;GO:001520	BP:transport;BP:methylammonium transmembrane transport;BP:water transport;CC:chloroplast envelope;CC:protein storage vacuole;CC:integral component of membrane;CC:plant-type vacuole membrane;CC:Golgi apparatus;CC:plasma membrane;CC:central vacuole;CC:plant-type cell wall;CC:plasmodesma;MF:transporter activity;MF:water channel activity;MF:methylammonium transmembrane transporter activity;
BraA05g031400.3C	34.63	9.92	0	31.33	6.13	0.3	17.84	4.85	0	27.9333	6.96667	0.1	GO:001678	MF:hydrolase activity;
BraA05g031490.3C	0	2.72	0	0.21	1.29	0	0.51	2.58	0.23	0.24	2.19667	0.076667	------	------
BraA05g031930.3C	12.98	0.71	0.03	30.62	1.48	0	16.59	0.43	0	20.0633	0.873333	0.01	------	------
BraA05g032130.3C	0	1.79	0.16	0	2.63	0.04	0	2.05	0.14	0	2.15667	0.113333	GO:0045454;GO:000562	BP:cell redox homeostasis;CC:cell;
BraA05g032190.3C	10.1	10.18	1.93	15.94	11.24	2.25	10.79	7.3	1.71	12.2767	9.57333	1.96333	------	------
BraA05g032200.3C	11.02	2.35	0.68	21.77	3.76	0.13	9.78	1.75	0.39	14.19	2.62	0.4	------	------
BraA05g032520.3C	0	6.99	0.29	0	0.18	0	0	29.12	0	0	12.0967	0.096667	------	------
BraA05g032820.3C	0	15.69	0.45	0	16.26	0	0	11.47	0.27	0	14.4733	0.24	GO:001678	MF:hydrolase activity, acting on ester bonds;
BraA05g033380.3C	0	0.91	0	0.01	0.25	0	0.4	0.02	0	0.136667	0.393333	0	------	------
BraA05g039200.3C	0	72.37	9.73	0	58.59	5.05	0	84.36	8.32	0	71.7733	7.7	GO:0016021;GO:000827	CC:integral component of membrane;MF:zinc ion binding;
BraA05g039360.3C	1.72	270.21	91.95	0	308.62	128.9	0.84	269.58	96.56	0.853333	282.803	105.803	------	------
BraA05g040050.3C	26.95	42.7	17.56	24.18	31.4	19.73	22.92	27.2	16.81	24.6833	33.7667	18.0333	GO:0048444;GO:0008152;GO:0009939;GO:0005737;GO:0005634;GO:0016787;GO:001033	BP:floral organ morphogenesis;BP:metabolic process;BP:positive regulation of gibberellic acid mediated signaling pathway;CC:cytoplasm;CC:nucleus;MF:hydrolase activity;MF:gibberellin binding;
BraA05g040130.3C	0.29	5.76	1.25	0.13	9.08	2.25	1.45	9.46	2.89	0.623333	8.1	2.13	GO:1902600;GO:0006885;GO:0090333;GO:0010107;GO:0035725;GO:0055075;GO:0009651;GO:0016021;GO:0005886;GO:0005774;GO:0015386;GO:001538	BP:hydrogen ion transmembrane transport;BP:regulation of pH;BP:regulation of stomatal closure;BP:potassium ion import;BP:sodium ion transmembrane transport;BP:potassium ion homeostasis;BP:response to salt stress;CC:integral component of membrane;CC:plasma membrane;CC:vacuolar membrane;MF:potassiu;MF:sodiu;
BraA05g041020.3C	9.14	11.99	8.75	17	6.97	1.35	5.69	11.8	2.31	10.61	10.2533	4.13667	GO:0006508;GO:000418	BP:proteolysis;MF:serine-type carboxypeptidase activity;
BraA05g041410.3C	9.55	7.8	1.45	4.8	8.07	3.43	6.69	4.98	1.53	7.01333	6.95	2.13667	GO:0006470;GO:000472	BP:protein dephosphorylation;MF:protein serine/threonine phosphatase activity;
BraA05g041530.3C	3.31	1.64	0.35	2.42	1.11	0.36	2.17	0.88	0.64	2.63333	1.21	0.45	------	------
BraA05g041840.3C	6.08	7.91	4.86	3.4	10.46	3.09	6.88	7.01	4.84	5.45333	8.46	4.26333	GO:0016021;GO:001678	CC:integral component of membrane;MF:hydrolase activity;
BraA05g041950.3C	25.86	25.88	15.69	9.99	21.42	10.49	10.98	20.95	10.9	15.61	22.75	12.36	GO:0016311;GO:0008152;GO:0016020;GO:0005773;GO:0009506;GO:0052642;GO:001678	BP:dephosphorylation;BP:metabolic process;CC:membrane;CC:vacuole;CC:plasmodesma;MF:lysophosphatidic acid phosphatase activity;MF:hydrolase activity, acting on ester bonds;
BraA05g042170.3C	2.7	9.9	1.38	6.11	6.37	1.38	3.55	9.21	2.43	4.12	8.49333	1.73	GO:0016310;GO:0070814;GO:0048232;GO:0000103;GO:0005829;GO:0004020;GO:000552	BP:phosphorylation;BP:hydrogen sulfide biosynthetic process;BP:male gamete generation;BP:sulfate assimilation;CC:cytosol;MF:adenylylsulfate kinase activity;MF:ATP binding;
BraA05g042610.3C	5.22	17.96	5.31	1.4	14.63	2.8	3.01	11.32	4.93	3.21	14.6367	4.34667	------	------
BraA06g000090.3C	2.97	3.2	0.8	2.6	4.17	1.21	5.87	2.94	0.35	3.81333	3.43667	0.786667	GO:000635	BP:regulation of transcription, DNA-templated;
BraA06g001700.3C	0	5.86	0.41	0	10.31	0.38	0	1.69	0.66	0	5.95333	0.483333	GO:0006355;GO:0009414;GO:0005634;GO:0003700;GO:000367	BP:regulation of transcription, DNA-templated;BP:response to water deprivation;CC:nucleus;MF:transcription factor activity, sequence-specific DNA binding;MF:DNA binding;
BraA06g001810.3C	6.49	11.88	1.63	12.12	4.98	0.88	12.46	9.31	1.41	10.3567	8.72333	1.30667	------	------
BraA06g001980.3C	0.76	0.46	0.08	0.18	1.21	0	0.25	0.6	0	0.396667	0.756667	0.026667	GO:0006468;GO:0005524;GO:000467	BP:protein phosphorylation;MF:ATP binding;MF:protein kinase activity;
BraA06g002210.3C	23.6	4.87	1.55	16.73	2.61	1.94	18.1	3.8	1.57	19.4767	3.76	1.68667	GO:0005634;GO:0008289;GO:000367	CC:nucleus;MF:lipid binding;MF:DNA binding;
BraA06g003280.3C	8.84	6.85	1.12	5.74	8.2	0.91	7.3	5.24	1.19	7.29333	6.76333	1.07333	GO:0006355;GO:0005634;GO:000098	BP:regulation of transcription, DNA-templated;CC:nucleus;MF:transcription factor activity, transcription factor binding;
BraA06g003460.3C	57.24	6.76	2.32	55.61	10.94	3.34	43.72	6.74	0.89	52.19	8.14667	2.18333	GO:0009081;GO:0052654;GO:0052655;GO:005265	BP:branched-chain amino acid metabolic process;MF:L-leucine transaminase activity;MF:L-valine transaminase activity;MF:L-isoleucine transaminase activity;
BraA06g004790.3C	4.36	13.43	4.43	4.23	11.92	3.97	4.01	7.11	6.86	4.2	10.82	5.08667	GO:0071555;GO:0005975;GO:0016021;GO:0005576;GO:000465	BP:cell wall organization;BP:carbohydrate metabolic process;CC:integral component of membrane;CC:extracellular region;MF:polygalacturonase activity;
BraA06g006790.3C	0	0.55	0.15	0.6	0.89	0	0.07	0.48	0.02	0.223333	0.64	0.056667	GO:0005975;GO:0003824;GO:003024	BP:carbohydrate metabolic process;MF:catalytic activity;MF:carbohydrate binding;
BraA06g007290.3C	32.75	23.85	9.03	7.9	18.21	3.78	12.73	26.72	8.1	17.7933	22.9267	6.97	GO:0000160;GO:000562	BP:phosphorelay signal transduction system;CC:intracellular;
BraA06g007860.3C	17.71	9.24	1.21	16.13	6.42	0.45	12.96	8.31	1.63	15.6	7.99	1.09667	------	------
BraA06g008310.3C	1.82	5.72	1.61	4.2	5.02	1.82	4.5	3.04	1.69	3.50667	4.59333	1.70667	GO:0006486;GO:0016021;GO:0000139;GO:000837	BP:protein glycosylation;CC:integral component of membrane;CC:Golgi membrane;MF:galactosyltransferase activity;
BraA06g009050.3C	3.35	5.35	1.78	1.65	6.7	0.43	0	8.82	2.69	1.66667	6.95667	1.63333	------	------
BraA06g009130.3C	0.05	1.61	0.45	3.39	1.57	0.05	1.4	1.63	0.05	1.61333	1.60333	0.183333	GO:0055114;GO:0051287;GO:001661	BP:oxidation-reduction process;MF:NAD binding;MF:oxidoreductase activity, acting on the CH-OH group of donors, NAD or NADP as acceptor;
BraA06g009240.3C	4.35	7.56	1.5	3.13	4.06	2	1.44	3.14	1.57	2.97333	4.92	1.69	GO:0008152;GO:001659	BP:metabolic process;MF:amino acid binding;
BraA06g009280.3C	10.39	2.54	1.5	4.37	3.68	1.25	4.25	3.18	0.16	6.33667	3.13333	0.97	GO:000367	MF:nucleic acid binding;
BraA06g010270.3C	0	4.78	0.24	0.34	7.05	2.33	0	5.01	0.18	0.113333	5.61333	0.916667	GO:0055114;GO:0046872;GO:001649	BP:oxidation-reduction process;MF:metal ion binding;MF:oxidoreductase activity;
BraA06g010760.3C	22.64	19.32	0.27	15.41	19.2	0.41	11.65	20.23	0.54	16.5667	19.5833	0.406667	GO:000635	BP:transcription, DNA-templated;
BraA06g015400.3C	0.51	1.89	1.63	0.75	3.52	1.45	1.84	2.57	1.09	1.03333	2.66	1.39	------	------
BraA06g016760.3C	10.01	25.12	15.9	12.65	17.28	5.73	15.36	36.05	17.59	12.6733	26.15	13.0733	------	------
BraA06g017710.3C	1.77	5.26	0.32	2.77	6.99	0	1.26	4.79	0.35	1.93333	5.68	0.223333	------	------
BraA06g018390.3C	0	15.82	1.44	0	14.41	2.75	0.44	27.96	6.88	0.146667	19.3967	3.69	------	------
BraA06g019030.3C	2.12	12.89	6.34	2.33	11.17	4.01	3.83	7.07	4.8	2.76	10.3767	5.05	GO:0006810;GO:0016021;GO:000521	BP:transport;CC:integral component of membrane;MF:transporter activity;
BraA06g019390.3C	0.36	2.39	0.68	0	1.9	0.77	0.15	1.32	0.77	0.17	1.87	0.74	GO:0006468;GO:0016310;GO:0016021;GO:0016020;GO:0000166;GO:0004674;GO:0004672;GO:000552	BP:protein phosphorylation;BP:phosphorylation;CC:integral component of membrane;CC:membrane;MF:nucleotide binding;MF:protein serine/threonine kinase activity;MF:protein kinase activity;MF:ATP binding;
BraA06g024300.3C	0.44	1.05	0	0.28	0.66	0.15	0	0.5	0	0.24	0.736667	0.05	GO:0000160;GO:000562	BP:phosphorelay signal transduction system;CC:intracellular;
BraA06g026370.3C	0.42	4.55	1.52	0.1	3.14	2.47	0.61	8.98	2.84	0.376667	5.55667	2.27667	GO:001602	CC:integral component of membrane;
BraA06g027780.3C	0	14.83	3.17	0.24	11.01	2.89	1.9	18.62	4.3	0.713333	14.82	3.45333	GO:001656	BP:protein ubiquitination;
BraA06g028630.3C	3.31	1.62	0	2.97	1.53	0	2.87	2.61	0	3.05	1.92	0	------	------
BraA06g029240.3C	0	14.74	0.16	0	6.96	0.87	0	12.35	0	0	11.35	0.343333	GO:0042546;GO:0071555;GO:0010411;GO:0005618;GO:0048046;GO:0016762;GO:000455	BP:cell wall biogenesis;BP:cell wall organization;BP:xyloglucan metabolic process;CC:cell wall;CC:apoplast;MF:xylogluca;MF:hydrolase activity, hydrolyzing O-glycosyl compounds;
BraA06g032530.3C	1.17	4.7	0.66	0	6.1	1.36	0.18	6.7	0.92	0.45	5.83333	0.98	------	------
BraA06g033420.3C	0	4.16	0.66	0	3.83	0.37	0	3.23	0.82	0	3.74	0.616667	GO:000367	MF:DNA binding;
BraA06g034840.3C	1.24	4.77	2.41	0.99	3.16	0.74	2.98	13.2	1.63	1.73667	7.04333	1.59333	------	------
BraA06g035300.3C	18.43	27.45	12.87	24.28	25.36	6.95	36.06	28.81	15.61	26.2567	27.2067	11.81	GO:0007050;GO:0071901;GO:0005634;GO:000486	BP:cell cycle arrest;BP:negative regulation of protein serine/threonine kinase activity;CC:nucleus;MF:cyclin-dependent protein serine/threonine kinase inhibitor activity;
BraA06g035550.3C	24.41	60.98	15.24	44.6	33.44	5.08	41.51	59.51	11.81	36.84	51.31	10.71	------	------
BraA06g036670.3C	49.6	402.37	182.19	63.4	360.64	164.26	70.94	326.77	175.44	61.3133	363.26	173.963	------	------
BraA06g037020.3C	5.6	1.28	0.39	6.4	3.91	0.49	9.94	1.85	1.55	7.31333	2.34667	0.81	------	------
BraA06g037230.3C	2.5	2.65	0.44	2.92	16.05	0.5	1.89	2.33	0.84	2.43667	7.01	0.593333	GO:0008643;GO:001602	BP:carbohydrate transport;CC:integral component of membrane;
BraA06g037430.3C	0	5.72	0.24	0	4.41	0.52	0	11.85	0.11	0	7.32667	0.29	------	------
BraA06g037780.3C	41.38	76.48	32	44.51	91.19	46.01	47.71	45.37	25.21	44.5333	71.0133	34.4067	------	------
BraA06g038280.3C	0	12.3	3.44	0.74	17.78	7.41	0	28.3	6.47	0.246667	19.46	5.77333	------	------
BraA06g038460.3C	18.17	2.35	0	3.75	0.78	0.13	5.07	1.75	0.38	8.99667	1.62667	0.17	GO:0097159;GO:1901363;GO:0003676;GO:000016	MF:organic cyclic compound binding;MF:heterocyclic compound binding;MF:nucleic acid binding;MF:nucleotide binding;
BraA06g038910.3C	1.5	4.01	0.52	0.52	7.33	1.95	2.18	3.65	1.87	1.4	4.99667	1.44667	GO:0006468;GO:0016021;GO:0004674;GO:000552	BP:protein phosphorylation;CC:integral component of membrane;MF:protein serine/threonine kinase activity;MF:ATP binding;
BraA06g039920.3C	6.61	6.94	0.45	16.13	13.28	0.27	11.12	9.41	0.64	11.2867	9.87667	0.453333	------	------
BraA06g039980.3C	5.54	32.23	4.41	10.41	34.45	8.49	8.72	24.19	2.28	8.22333	30.29	5.06	GO:0046872;GO:0005488;GO:000367	MF:metal ion binding;MF:binding;MF:nucleic acid binding;
BraA06g041000.3C	0	3.12	0	0	4.58	0	2	4.67	0	0.666667	4.12333	0	------	------
BraA06g041350.3C	4.23	17.52	6.57	1.79	14.69	7.16	1.19	14.5	7.16	2.40333	15.57	6.96333	GO:0016567;GO:0031347;GO:0005634;GO:0004842;GO:000827	BP:protein ubiquitination;BP:regulation of defense response;CC:nucleus;MF:ubiquitin-protein transferase activity;MF:zinc ion binding;
BraA06g043560.3C	11.32	2.72	0.86	7.9	2.34	0.42	10.95	2.63	0.05	10.0567	2.56333	0.443333	GO:0035019;GO:1902183;GO:0010586;GO:0035198;GO:000367	BP:somatic stem cell population maintenance;BP:regulation of shoot apical meristem development;BP:miRNA metabolic process;MF:miRNA binding;MF:nucleic acid binding;
BraA06g044700.3C	0	1.02	0.07	0.02	2.19	0.04	0	0.61	0	0.006667	1.27333	0.036667	GO:0006468;GO:0016021;GO:0004674;GO:000552	BP:protein phosphorylation;CC:integral component of membrane;MF:protein serine/threonine kinase activity;MF:ATP binding;
BraA07g000880.3C	92.72	10.4	5.5	94.54	14.66	2.23	73.25	10.51	3.12	86.8367	11.8567	3.61667	GO:0001172;GO:000396	BP:transcription, RNA-templated;MF:RNA-directed RNA polymerase activity;
BraA07g002380.3C	0	0.82	0.15	0	1.41	0.1	0	1.14	0.46	0	1.12333	0.236667	------	------
BraA07g006850.3C	2.6	29.76	8.53	1.73	24.31	17.54	4.33	28.14	14.39	2.88667	27.4033	13.4867	GO:000635	BP:transcription, DNA-templated;
BraA07g008970.3C	0.79	5.16	0.79	0	3.87	0.75	0	1.95	1.09	0.263333	3.66	0.876667	------	------
BraA07g011060.3C	0	1.11	0.19	0	3.9	0.13	0.78	2.05	0	0.26	2.35333	0.106667	GO:001678	MF:hydrolase activity, acting on ester bonds;
BraA07g011070.3C	0.45	9.81	0.93	0	9.97	0.43	0.2	16.71	0.59	0.216667	12.1633	0.65	------	------
BraA07g011270.3C	34.25	47.5	11.31	12.03	113.55	16.16	14.5	50.96	10.75	20.26	70.67	12.74	------	------
BraA07g011440.3C	6.56	9.7	3.86	7.32	9.39	2.83	10.02	5.72	5.14	7.96667	8.27	3.94333	------	------
BraA07g012310.3C	0	39.36	11.83	5.67	41.17	21.63	1.26	25.6	12.24	2.31	35.3767	15.2333	GO:0006355;GO:0005634;GO:0003700;GO:0046983;GO:000367	BP:regulation of transcription, DNA-templated;CC:nucleus;MF:transcription factor activity, sequence-specific DNA binding;MF:protein dimerization activity;MF:DNA binding;
BraA07g012850.3C	3.88	6.98	2.24	3.29	8.33	2.53	4.85	8.6	2.52	4.00667	7.97	2.43	GO:001602	CC:integral component of membrane;
BraA07g013190.3C	2.87	10.52	4.7	0.2	14.41	5.7	1.38	10.44	8.61	1.48333	11.79	6.33667	GO:0006355;GO:0005634;GO:000367	BP:regulation of transcription, DNA-templated;CC:nucleus;MF:DNA binding;
BraA07g014750.3C	0.06	4.73	0.93	0	5.04	2.2	0	5.99	2.01	0.02	5.25333	1.71333	------	------
BraA07g014950.3C	3.13	3.39	1.33	3.91	3.93	1.74	2.31	5.11	1.18	3.11667	4.14333	1.41667	------	------
BraA07g015370.3C	3.94	11.44	0.52	13.09	15.13	0.98	12.24	9.33	0.7	9.75667	11.9667	0.733333	------	------
BraA07g015710.3C	4.36	8.88	0.14	1.31	10.56	0.44	3.28	12.56	0.34	2.98333	10.6667	0.306667	GO:0008152;GO:0016021;GO:000382	BP:metabolic process;CC:integral component of membrane;MF:catalytic activity;
BraA07g016200.3C	14.64	2.21	0.3	18	1.16	0.03	17.14	1.06	0.17	16.5933	1.47667	0.166667	GO:0006355;GO:0009734;GO:0005634;GO:000367	BP:regulation of transcription, DNA-templated;BP:auxin-activated signaling pathway;CC:nucleus;MF:DNA binding;
BraA07g016240.3C	0.04	2.68	0.17	0.52	0	0	0	1.58	0.08	0.186667	1.42	0.083333	GO:0032259;GO:000816	BP:methylation;MF:methyltransferase activity;
BraA07g016980.3C	10.69	4.51	1.92	51.83	4.43	1.08	41.07	7.04	2.26	34.53	5.32667	1.75333	------	------
BraA07g018670.3C	1.34	24.53	0.72	0.59	28.31	0.03	2.5	25.06	0.91	1.47667	25.9667	0.553333	GO:0009691;GO:001679	BP:cytokinin biosynthetic process;MF:hydrolase activity, hydrolyzing N-glycosyl compounds;
BraA07g020650.3C	0.61	9.11	2.61	1.95	4.6	2.92	1.12	3.98	1.44	1.22667	5.89667	2.32333	GO:000377	MF:actin binding;
BraA07g020900.3C	0.15	279.89	0.73	0.36	361.91	0.28	2.09	271.38	0.4	0.866667	304.393	0.47	------	------
BraA07g020910.3C	11.96	13.96	3.4	3.82	12.82	4.2	7.09	13.82	7.91	7.62333	13.5333	5.17	GO:0005488;GO:0046872;GO:0008270;GO:000367	MF:binding;MF:metal ion binding;MF:zinc ion binding;MF:DNA binding;
BraA07g020950.3C	9.97	27.53	8.25	9.66	26.94	3.55	14.41	17.49	4.25	11.3467	23.9867	5.35	------	------
BraA07g021210.3C	109.51	23.09	1.19	94.92	20.05	0.68	191.31	12.91	1.75	131.913	18.6833	1.20667	------	------
BraA07g023110.3C	33.67	9.94	1.92	56.05	5.12	1.6	17.85	3.39	1.78	35.8567	6.15	1.76667	GO:0005634;GO:000367	CC:nucleus;MF:DNA binding;
BraA07g023820.3C	518.86	7.68	1.76	755.89	17.97	3.4	529.5	8.42	2.69	601.417	11.3567	2.61667	------	------
BraA07g023870.3C	1.72	1.59	0.43	1.06	3.01	0.35	0.64	2.25	0	1.14	2.28333	0.26	GO:0018108;GO:0004713;GO:000552	BP:peptidyl-tyrosine phosphorylation;MF:protein tyrosine kinase activity;MF:ATP binding;
BraA07g023890.3C	14.69	22.54	11.73	15.09	20.55	7.87	11.54	23.59	11.92	13.7733	22.2267	10.5067	------	------
BraA07g024420.3C	15	14.41	1.96	10.22	12.09	0.45	2.85	13.13	0	9.35667	13.21	0.803333	------	------
BraA07g024980.3C	29.42	4.61	0.46	12.35	4.06	0.27	17.69	3.58	0.87	19.82	4.08333	0.533333	GO:0048731;GO:0050896;GO:0006351;GO:005079	BP:system development;BP:response to stimulus;BP:transcription, DNA-templated;BP:regulation of cellular process;
BraA07g025620.3C	44.38	130.06	69.36	49.76	172.48	22.77	27.45	171.84	63.69	40.53	158.127	51.94	GO:0006168;GO:0009116;GO:0005737;GO:000399	BP:adenine salvage;BP:nucleoside metabolic process;CC:cytoplasm;MF:adenine phosphoribosyltransferase activity;
BraA07g026990.3C	0	7.49	1.75	0	3.56	0.67	0	6.69	2.69	0	5.91333	1.70333	GO:0032259;GO:0046983;GO:000817	BP:methylation;MF:protein dimerization activity;MF:O-methyltransferase activity;
BraA07g027360.3C	0	7.12	0.66	0	6.94	1.2	0.62	10.31	3.34	0.206667	8.12333	1.73333	GO:0055085;GO:001602	BP:transmembrane transport;CC:integral component of membrane;
BraA07g027520.3C	0.11	11.11	0.56	3.79	7.06	1.21	2.39	10.37	0.71	2.09667	9.51333	0.826667	------	------
BraA07g028130.3C	8.57	14.15	6.29	5.51	13.5	6.91	4.89	12.82	5.35	6.32333	13.49	6.18333	GO:0009058;GO:000890	BP:biosynthetic process;MF:isochorismate synthase activity;
BraA07g029830.3C	0.2	16.1	1.15	1.35	11.51	0.86	3.06	15.85	0.09	1.53667	14.4867	0.7	GO:0043086;GO:000485	BP:negative regulation of catalytic activity;MF:enzyme inhibitor activity;
BraA07g029950.3C	1.01	5.24	0.69	0.15	3.78	0	0.76	4.5	0.88	0.64	4.50667	0.523333	------	------
BraA07g030020.3C	0.05	1.34	0.04	0.26	1.08	0.23	0.54	1.29	0.17	0.283333	1.23667	0.146667	GO:0010411;GO:0005794;GO:0016021;GO:001641	BP:xyloglucan metabolic process;CC:Golgi apparatus;CC:integral component of membrane;MF:O-acetyltransferase activity;
BraA07g030320.3C	0.89	1.53	0.26	3.55	1.7	0.4	2.21	1.6	0.7	2.21667	1.61	0.453333	GO:0006355;GO:0005634;GO:000367	BP:regulation of transcription, DNA-templated;CC:nucleus;MF:DNA binding;
BraA07g030340.3C	0	10.69	0	0	5.38	0.16	0	5.32	0	0	7.13	0.053333	GO:000367	MF:DNA binding;
BraA07g030920.3C	4.82	7.79	1.65	3.79	8.27	2.5	2.29	7.05	0.43	3.63333	7.70333	1.52667	GO:0007219;GO:0045944;GO:0016607;GO:0003713;GO:0003676;GO:004687	BP:Notch signaling pathway;BP:positive regulation of transcription from RNA polymerase II promoter;CC:nuclear speck;MF:transcription coactivator activity;MF:nucleic acid binding;MF:metal ion binding;
BraA07g031010.3C	0.43	39.96	14.49	1.66	85.99	29.53	0.68	56.2	5.16	0.923333	60.7167	16.3933	GO:0031408;GO:0055114;GO:0046872;GO:001670	BP:oxylipin biosynthetic process;BP:oxidation-reduction process;MF:metal ion binding;MF:oxidoreductase activity, acting on single donors with incorporation of molecular oxygen, incorporation of two atoms of oxygen;
BraA07g032070.3C	12.49	3.21	1.21	15.74	4.99	0.75	11.57	4.49	1.38	13.2667	4.23	1.11333	------	------
BraA07g032100.3C	0	2.8	1.05	0	3.13	1.05	0	2.19	1.13	0	2.70667	1.07667	GO:000367	MF:DNA binding;
BraA07g033050.3C	0.59	3.15	0.31	0.04	3.22	0.21	0.52	3.41	0.85	0.383333	3.26	0.456667	GO:0045490;GO:0030570;GO:004687	BP:pectin catabolic process;MF:pectate lyase activity;MF:metal ion binding;
BraA07g034120.3C	1.9	7.39	2	1.81	4.29	0.91	1.35	4.96	2.78	1.68667	5.54667	1.89667	------	------
BraA07g034130.3C	3.72	104.17	17.11	1.5	41.16	12.71	3.57	140.37	47.89	2.93	95.2333	25.9033	GO:0010582;GO:0048479;GO:0007275;GO:001025	BP:floral meristem determinacy;BP:style development;BP:multicellular organism development;BP:nectary development;
BraA07g034460.3C	1.38	4.69	0.36	2.16	1.43	0.27	1.15	0.56	0.5	1.56333	2.22667	0.376667	GO:000367	MF:DNA binding;
BraA07g034520.3C	22.32	25.69	8.85	28.22	26.14	7.31	31.62	27.6	11.86	27.3867	26.4767	9.34	GO:000367	MF:DNA binding;
BraA07g035320.3C	0.96	2.02	0	0.25	0.18	0	1.26	0.33	0	0.823333	0.843333	0	GO:001684	MF:carbon-sulfur lyase activity;
BraA07g035570.3C	0.55	6.05	2	0	10.28	4.74	1.68	16.84	1.27	0.743333	11.0567	2.67	GO:0006952;GO:0050896;GO:000960	BP:defense response;BP:response to stimulus;BP:response to biotic stimulus;
BraA07g035700.3C	0	0.49	0.18	0	0.94	0	0	1.45	0.04	0	0.96	0.073333	GO:0016567;GO:000484	BP:protein ubiquitination;MF:ubiquitin-protein transferase activity;
BraA07g035720.3C	0.83	1.59	0.22	0.52	1.43	0.68	0.37	1.9	0.43	0.573333	1.64	0.443333	GO:0055114;GO:0005507;GO:001649	BP:oxidation-reduction process;MF:copper ion binding;MF:oxidoreductase activity;
BraA07g036020.3C	2.66	7.81	0.62	1.84	7.8	0.85	1.31	7.79	1.12	1.93667	7.8	0.863333	GO:0006355;GO:0005634;GO:0003700;GO:000367	BP:regulation of transcription, DNA-templated;CC:nucleus;MF:transcription factor activity, sequence-specific DNA binding;MF:DNA binding;
BraA07g036130.3C	2.23	68.34	24.27	6.87	28.22	7.83	1.6	56.28	11.49	3.56667	50.9467	14.53	GO:0006979;GO:0098869;GO:0042744;GO:0055114;GO:0005773;GO:0016020;GO:0005576;GO:0009505;GO:0009506;GO:0020037;GO:0046872;GO:000460	BP:response to oxidative stress;BP:cellular oxidant detoxification;BP:hydrogen peroxide catabolic process;BP:oxidation-reduction process;CC:vacuole;CC:membrane;CC:extracellular region;CC:plant-type cell wall;CC:plasmodesma;MF:heme binding;MF:metal ion binding;MF:peroxidase activity;
BraA07g036620.3C	2.26	274.76	31.29	1.26	255.65	70.14	2.76	216.52	37.9	2.09333	248.977	46.4433	------	------
BraA07g038340.3C	3.72	21.59	10.29	1.68	23.72	9.83	6.14	24.23	4.09	3.84667	23.18	8.07	GO:000367	MF:DNA binding;
BraA07g038350.3C	3.41	41.91	9.1	8.68	36.55	6.69	4.17	33.64	5.63	5.42	37.3667	7.14	GO:000367	MF:DNA binding;
BraA07g039050.3C	0	2.73	0.17	1.61	0.79	0.12	1.53	0.82	0	1.04667	1.44667	0.096667	GO:0055085;GO:0016021;GO:002285	BP:transmembrane transport;CC:integral component of membrane;MF:transmembrane transporter activity;
BraA07g039280.3C	3.63	34.38	19.21	1.73	36.46	24.94	2.17	51.92	20.93	2.51	40.92	21.6933	GO:0007017;GO:0005737;GO:0005874;GO:0003924;GO:0005200;GO:000552	BP:microtubule-based process;CC:cytoplasm;CC:microtubule;MF:GTPase activity;MF:structural constituent of cytoskeleton;MF:GTP binding;
BraA07g039640.3C	16.19	25.42	10.97	12.1	17.31	7.05	14.73	23.41	6.42	14.34	22.0467	8.14667	GO:0055114;GO:0005507;GO:001649	BP:oxidation-reduction process;MF:copper ion binding;MF:oxidoreductase activity;
BraA07g040220.3C	0	9.86	2.55	2.22	18.39	5.87	2.46	7.8	2.58	1.56	12.0167	3.66667	------	------
BraA07g041080.3C	0	1.07	0	0	0.88	0	0	0.19	0	0	0.713333	0	GO:0006355;GO:0003700;GO:004356	BP:regulation of transcription, DNA-templated;MF:transcription factor activity, sequence-specific DNA binding;MF:sequence-specific DNA binding;
BraA07g041570.3C	0.27	8.1	1.76	0.48	10.3	2.39	0	6.16	4.86	0.25	8.18667	3.00333	GO:0055114;GO:0005506;GO:001649	BP:oxidation-reduction process;MF:iron ion binding;MF:oxidoreductase activity;
BraA07g041670.3C	1.64	2.59	1.61	5.34	3.6	0.95	7.98	3.71	1.22	4.98667	3.3	1.26	GO:0005992;GO:000382	BP:trehalose biosynthetic process;MF:alpha,alpha-trehalose-phosphate synthas;
BraA07g043040.3C	0	3.33	0	0	2.62	0	0	1.21	0	0	2.38667	0	GO:0006355;GO:0009734;GO:000563	BP:regulation of transcription, DNA-templated;BP:auxin-activated signaling pathway;CC:nucleus;
BraA08g002260.3C	8.98	3.09	0.66	4.77	2.02	0.27	4.1	2.1	0.46	5.95	2.40333	0.463333	GO:0005634;GO:0008289;GO:000367	CC:nucleus;MF:lipid binding;MF:DNA binding;
BraA08g002960.3C	1.82	2.56	1.08	3.5	4.2	1.72	4.4	3.41	0.5	3.24	3.39	1.1	GO:0046835;GO:0001678;GO:0006096;GO:0005623;GO:0004396;GO:0005524;GO:000553	BP:carbohydrate phosphorylation;BP:cellular glucose homeostasis;BP:glycolytic process;CC:cell;MF:hexokinase activity;MF:ATP binding;MF:glucose binding;
BraA08g003730.3C	0.14	3.18	0.12	0	5.5	0.68	0.14	12.87	0.64	0.093333	7.18333	0.48	------	------
BraA08g004880.3C	0	1.26	0.13	0	2.18	0.32	0	1.05	0.24	0	1.49667	0.23	GO:0003950;GO:004687	MF:NAD+ ADP-ribosyltransferase activity;MF:metal ion binding;
BraA08g007890.3C	2.89	33.01	8.73	3.61	25.23	5.26	1.26	23.85	8.95	2.58667	27.3633	7.64667	GO:0005544;GO:000550	MF:calcium-dependent phospholipid binding;MF:calcium ion binding;
BraA08g012560.3C	13.44	0.17	0	9.37	0.2	0.02	5.61	0.52	0	9.47333	0.296667	0.006667	GO:0006355;GO:0005634;GO:0008289;GO:004356	BP:regulation of transcription, DNA-templated;CC:nucleus;MF:lipid binding;MF:sequence-specific DNA binding;
BraA08g013290.3C	0	0.47	0	0	0.74	0	0	0.34	0	0	0.516667	0	GO:0032259;GO:0016021;GO:000816	BP:methylation;CC:integral component of membrane;MF:methyltransferase activity;
BraA08g015000.3C	3.14	4.44	1.73	3.12	3.76	1.66	3.33	2.31	1.42	3.19667	3.50333	1.60333	------	------
BraA08g015410.3C	0	1.33	0	0	2.83	0	0	2.03	0	0	2.06333	0	------	------
BraA08g016120.3C	3.45	12.03	6.34	4.02	9.77	3.03	4.02	10.37	4.49	3.83	10.7233	4.62	GO:000563	CC:nucleus;
BraA08g017410.3C	913.03	409.78	123.81	772.04	241.7	69.72	611.32	271.66	120.97	765.463	307.713	104.833	GO:001602	CC:integral component of membrane;
BraA08g018210.3C	0.13	1.47	0.61	0.43	1.47	0.53	0.49	1.6	0.75	0.35	1.51333	0.63	GO:1902600;GO:0006754;GO:0016021;GO:0008553;GO:0046872;GO:000552	BP:hydrogen ion transmembrane transport;BP:ATP biosynthetic process;CC:integral component of membrane;MF:hydrogen-exporting ATPase activity, phosphorylative mechanism;MF:metal ion binding;MF:ATP binding;
BraA08g018790.3C	1.98	6.65	0.59	0	0.36	0	0	3.5	0	0.66	3.50333	0.196667	------	------
BraA08g019700.3C	26.59	102.62	57.9	40.06	97.14	33.55	42.16	83.26	44.44	36.27	94.34	45.2967	GO:008004	MF:GDP-D-glucose phosphorylase activity;
BraA08g019950.3C	0.25	62.13	12.52	0.39	37.78	8.36	0	38.4	9.38	0.213333	46.1033	10.0867	GO:000557	CC:extracellular region;
BraA08g020340.3C	2.27	0.65	0.11	2	0.29	0.02	0.73	0.63	0	1.66667	0.523333	0.043333	GO:000827	MF:zinc ion binding;
BraA08g020350.3C	1.92	48.15	13.72	0.82	48.04	10.9	1.54	45.64	16.97	1.42667	47.2767	13.8633	GO:000367	MF:DNA binding;
BraA08g021560.3C	4.07	7.05	2.14	4.05	7.12	1.49	3.27	5.51	3.01	3.79667	6.56	2.21333	------	------
BraA08g021640.3C	4.5	3.19	0.61	7.09	0.97	0	9.15	5.06	0.36	6.91333	3.07333	0.323333	------	------
BraA08g023350.3C	9.43	5.88	1.46	30.9	5.09	0.78	31.54	3.82	2.91	23.9567	4.93	1.71667	------	------
BraA08g023640.3C	16.76	6.51	1.73	25.71	8.9	1.57	24.49	6.85	0.19	22.32	7.42	1.16333	GO:004698	MF:protein dimerization activity;
BraA08g024240.3C	4.4	2.39	1.58	3.17	2.24	0.87	3.07	2.48	0.97	3.54667	2.37	1.14	GO:0006468;GO:0016021;GO:0004674;GO:000552	BP:protein phosphorylation;CC:integral component of membrane;MF:protein serine/threonine kinase activity;MF:ATP binding;
BraA08g024450.3C	0.48	5.22	0.79	0.99	2.64	0.32	0	0.69	0.52	0.49	2.85	0.543333	GO:0006810;GO:0016021;GO:000521	BP:transport;CC:integral component of membrane;MF:transporter activity;
BraA08g024550.3C	21.48	10	4.89	23.08	11.52	2.2	20.68	9.72	4.48	21.7467	10.4133	3.85667	GO:0006508;GO:000418	BP:proteolysis;MF:serine-type carboxypeptidase activity;
BraA08g025490.3C	0	0.61	0	0	0.13	0	0.25	0.45	0	0.083333	0.396667	0	GO:0005622;GO:000827	CC:intracellular;MF:zinc ion binding;
BraA08g025570.3C	5.04	4.91	2.86	9.73	9.67	3.16	7.27	6.86	2.13	7.34667	7.14667	2.71667	GO:0006355;GO:0005634;GO:0003700;GO:000367	BP:regulation of transcription, DNA-templated;CC:nucleus;MF:transcription factor activity, sequence-specific DNA binding;MF:DNA binding;
BraA08g025660.3C	0	31.1	1.83	0	16.34	1.54	0	18.97	2.06	0	22.1367	1.81	GO:0016021;GO:000578	CC:integral component of membrane;CC:endoplasmic reticulum;
BraA08g025870.3C	0	4.45	0.32	0.22	2.79	0.64	0.18	0.88	0.36	0.133333	2.70667	0.44	GO:001602	CC:integral component of membrane;
BraA08g025880.3C	40.76	30.52	0.79	49.68	41.81	0	34.2	19.78	0.91	41.5467	30.7033	0.566667	GO:000367	MF:DNA binding;
BraA08g026760.3C	6.21	35.32	9.27	2.19	26.28	11.75	1.5	25.48	10.09	3.3	29.0267	10.37	GO:0010089;GO:0048102;GO:0010508;GO:0010623;GO:0007264;GO:0005773;GO:0005622;GO:000552	BP:xylem development;BP:autophagic cell death;BP:positive regulation of autophagy;BP:programmed cell death involved in cell development;BP:small GTPase mediated signal transduction;CC:vacuole;CC:intracellular;MF:GTP binding;
BraA08g027530.3C	1.93	4.31	1.65	0.9	7.55	2.37	1.28	4.42	0.83	1.37	5.42667	1.61667	------	------
BraA08g028060.3C	8.73	3.29	1.14	11.94	2.95	0.76	7.48	2.21	0.53	9.38333	2.81667	0.81	GO:0006355;GO:0009734;GO:0005634;GO:000367	BP:regulation of transcription, DNA-templated;BP:auxin-activated signaling pathway;CC:nucleus;MF:DNA binding;
BraA08g028610.3C	0	2.21	0	0	1.5	0	0	1.73	0	0	1.81333	0	GO:000367	MF:DNA binding;
BraA08g030160.3C	3.28	0.87	0.03	0	2.13	5.83	5.37	4.24	1.86	2.88333	2.41333	2.57333	GO:0006450;GO:0006438;GO:0004832;GO:0002161;GO:000552	BP:regulation of translational fidelity;BP:valyl-tRNA aminoacylation;MF:valine-tRNA ligase activity;MF:aminoacyl-tRNA editing activity;MF:ATP binding;
BraA08g030380.3C	4.07	410.52	276.93	6.04	206.33	76.76	1.9	422.33	128.39	4.00333	346.393	160.693	GO:1901700;GO:0032101;GO:0009725;GO:0002831;GO:0043900;GO:0098542;GO:0001101;GO:0031347;GO:000367	BP:response to oxygen-containing compound;BP:regulation of response to external stimulus;BP:response to hormone;BP:regulation of response to biotic stimulus;BP:regulation of multi-organism process;BP:defense response to other organism;BP:response to acid chemical;BP:regulation of defense response;MF:DNA binding;
BraA08g030620.3C	0	2.05	0.43	0	1.38	0.24	0	1.23	0.59	0	1.55333	0.42	GO:0055114;GO:0016021;GO:0004497;GO:0020037;GO:0016705;GO:000550	BP:oxidation-reduction process;CC:integral component of membrane;MF:monooxygenase activity;MF:heme binding;MF:oxidoreductase activity, acting on paired donors, with incorporation or reduction of molecular oxygen;MF:iron ion binding;
BraA08g031960.3C	0	9.43	2.82	0.02	3.76	3.69	0.56	6.48	1.42	0.193333	6.55667	2.64333	GO:0016567;GO:0031347;GO:0005634;GO:0004842;GO:000827	BP:protein ubiquitination;BP:regulation of defense response;CC:nucleus;MF:ubiquitin-protein transferase activity;MF:zinc ion binding;
BraA08g032060.3C	21.26	54.14	14.47	8.18	35.05	5.58	9.53	49.42	14.66	12.99	46.2033	11.57	GO:0000160;GO:000562	BP:phosphorelay signal transduction system;CC:intracellular;
BraA08g032240.3C	3.49	4.03	0.86	3.81	2.45	0.23	1.57	3.58	1.86	2.95667	3.35333	0.983333	GO:004698	MF:protein dimerization activity;
BraA08g032440.3C	2.09	10.19	4.08	0	6.93	0.91	2.2	7.68	3.08	1.43	8.26667	2.69	GO:0006508;GO:0048046;GO:0009505;GO:000419	BP:proteolysis;CC:apoplast;CC:plant-type cell wall;MF:aspartic-type endopeptidase activity;
BraA08g034290.3C	12.83	14.63	2.84	14.07	11.62	6.44	7.36	14.43	6	11.42	13.56	5.09333	------	------
BraA08g035080.3C	1.75	12.54	1.11	0.75	20.41	3.19	0.38	14.42	1.79	0.96	15.79	2.03	GO:0016311;GO:0005774;GO:0009505;GO:0009506;GO:000399	BP:dephosphorylation;CC:vacuolar membrane;CC:plant-type cell wall;CC:plasmodesma;MF:acid phosphatase activity;
BraA09g000890.3C	2.34	15.53	2.59	3.36	4.88	0.3	0.25	3	1.36	1.98333	7.80333	1.41667	------	------
BraA09g002540.3C	3.18	12.64	5.35	0.88	8.08	2.23	2.16	5.79	1.77	2.07333	8.83667	3.11667	GO:0006470;GO:0005886;GO:000472	BP:protein dephosphorylation;CC:plasma membrane;MF:protein serine/threonine phosphatase activity;
BraA09g003340.3C	0	3.53	0.57	0	1.45	0.37	0	1.37	0	0	2.11667	0.313333	GO:000367	MF:DNA binding;
BraA09g003360.3C	0	2.07	0.61	0	1.82	0.38	0	1.25	0.53	0	1.71333	0.506667	GO:0006468;GO:0016021;GO:0005524;GO:000467	BP:protein phosphorylation;CC:integral component of membrane;MF:ATP binding;MF:protein kinase activity;
BraA09g003450.3C	3.04	0.45	0	3.03	0.61	0.03	1.42	0.63	0	2.49667	0.563333	0.01	GO:0055085;GO:0016021;GO:0042626;GO:000552	BP:transmembrane transport;CC:integral component of membrane;MF:ATPase activity, coupled to transmembrane movement of substances;MF:ATP binding;
BraA09g004090.3C	0.18	5.44	1.03	1.31	7.51	0.34	1.77	2.9	0.78	1.08667	5.28333	0.716667	------	------
BraA09g004380.3C	2.51	0.22	0.03	3.55	0.26	0	1.36	0.28	0.05	2.47333	0.253333	0.026667	GO:0006468;GO:0016021;GO:0004674;GO:000552	BP:protein phosphorylation;CC:integral component of membrane;MF:protein serine/threonine kinase activity;MF:ATP binding;
BraA09g006680.3C	1.58	3.7	0.98	0.74	4.25	0.43	0.44	3.24	1.28	0.92	3.73	0.896667	------	------
BraA09g007170.3C	0.35	3.74	0.3	2.09	13.8	0.7	0.38	1.8	0.06	0.94	6.44667	0.353333	GO:0006355;GO:0005634;GO:0003700;GO:0046983;GO:000367	BP:regulation of transcription, DNA-templated;CC:nucleus;MF:transcription factor activity, sequence-specific DNA binding;MF:protein dimerization activity;MF:DNA binding;
BraA09g008220.3C	0	1.55	0.02	0	0.64	0	0	0.75	0.07	0	0.98	0.03	GO:001656	BP:protein ubiquitination;
BraA09g008660.3C	103.46	99.74	29.65	107.99	87.27	23.91	104.22	84.7	26.7	105.223	90.57	26.7533	GO:001990	MF:protein domain specific binding;
BraA09g009240.3C	79.18	26.68	4.68	39.91	10.45	7.11	19.21	8.74	3.34	46.1	15.29	5.04333	GO:0006355;GO:0005634;GO:000367	BP:regulation of transcription, DNA-templated;CC:nucleus;MF:DNA binding;
BraA09g010740.3C	1.63	2.05	0	0.94	1.8	0	1.45	3.25	0.03	1.34	2.36667	0.01	GO:0055085;GO:0016021;GO:000521	BP:transmembrane transport;CC:integral component of membrane;MF:transporter activity;
BraA09g011660.3C	0	71.29	7.42	0	62.1	7.12	0	39.79	5.92	0	57.7267	6.82	GO:004698	MF:protein dimerization activity;
BraA09g012070.3C	0	17.58	2.68	0.04	36.13	4.21	0	23.2	5.01	0.013333	25.6367	3.96667	GO:0019310;GO:0055114;GO:0005737;GO:0005506;GO:005011	BP:inositol catabolic process;BP:oxidation-reduction process;CC:cytoplasm;MF:iron ion binding;MF:inositol oxygenase activity;
BraA09g014530.3C	0	1.19	0.16	0.01	0.4	0	1.6	0.35	0	0.536667	0.646667	0.053333	------	------
BraA09g014970.3C	0.4	5.6	1.79	1.55	6.95	0.79	2.02	4.23	0.11	1.32333	5.59333	0.896667	------	------
BraA09g015430.3C	41.64	99.92	70.61	39.49	100.31	41.08	32.54	119.44	56.37	37.89	106.557	56.02	------	------
BraA09g015440.3C	0.88	6.32	2.16	1.2	4.32	1.98	0.18	6	3.66	0.753333	5.54667	2.6	GO:0006355;GO:0005634;GO:000367	BP:regulation of transcription, DNA-templated;CC:nucleus;MF:DNA binding;
BraA09g017060.3C	0.03	1.15	0.39	0.43	1.54	0.27	0	1.67	0.62	0.153333	1.45333	0.426667	GO:0055114;GO:001649	BP:oxidation-reduction process;MF:oxidoreductase activity;
BraA09g017380.3C	2.18	106.76	30.57	2.35	147.03	41.94	1.43	118.53	47.51	1.98667	124.107	40.0067	------	------
BraA09g017610.3C	13.86	205.52	93.68	7.35	171.78	106.72	9.23	179.01	87.88	10.1467	185.437	96.0933	------	------
BraA09g018410.3C	4.23	9.88	4.03	3.55	9.17	4.58	2.74	14.39	2.42	3.50667	11.1467	3.67667	GO:001602	CC:integral component of membrane;
BraA09g018940.3C	0.04	10.24	0.56	0.02	10.75	1.47	0.81	7.88	0.73	0.29	9.62333	0.92	GO:004698	MF:protein dimerization activity;
BraA09g020020.3C	0	1.26	0.27	0	4.6	0.2	0	3.63	0.14	0	3.16333	0.203333	------	------
BraA09g020580.3C	0	6.65	1.76	0.17	5.91	1	0.06	3.56	0.32	0.076667	5.37333	1.02667	GO:0055114;GO:0050660;GO:001661	BP:oxidation-reduction process;MF:flavin adenine dinucleotide binding;MF:oxidoreductase activity, acting on CH-OH group of donors;
BraA09g020600.3C	0	1.09	0.06	0.19	0	0	0.4	2.06	0	0.196667	1.05	0.02	GO:0006012;GO:0016021;GO:000397	BP:galactose metabolic process;CC:integral component of membrane;MF:UDP-glucose 4-epimerase activity;
BraA09g021560.3C	0.18	5.38	0.54	0.08	5.87	0.15	0.59	4.58	0.67	0.283333	5.27667	0.453333	GO:0042938;GO:0042939;GO:0042538;GO:0006810;GO:0042742;GO:0016021;GO:0005215;GO:0042936;GO:004293	BP:dipeptide transport;BP:tripeptide transport;BP:hyperosmotic salinity response;BP:transport;BP:defense response to bacterium;CC:integral component of membrane;MF:transporter activity;MF:dipeptide transporter activity;MF:tripeptide transporter activity;
BraA09g023250.3C	11.83	18.76	2.36	18.25	18.18	2.29	16.95	12.74	0.84	15.6767	16.56	1.83	GO:0009987;GO:0043229;GO:000078	BP:cellular process;CC:intracellular organelle;CC:chromatin;
BraA09g023260.3C	1.06	18.26	0.52	4.91	14.1	0	2.21	9.31	0	2.72667	13.89	0.173333	GO:0043086;GO:000485	BP:negative regulation of catalytic activity;MF:enzyme inhibitor activity;
BraA09g023400.3C	23.28	8.44	0.09	42.69	11.33	0	22.98	3.43	0	29.65	7.73333	0.03	GO:000635	BP:transcription, DNA-templated;
BraA09g023530.3C	1.37	5.97	1.93	0.71	11.81	3.09	0	4.17	2.45	0.693333	7.31667	2.49	GO:0009072;GO:0005737;GO:000382	BP:aromatic amino acid family metabolic process;CC:cytoplasm;MF:catalytic activity;
BraA09g023900.3C	2.27	8.96	2.67	2.79	13.84	5.14	3.35	11.24	3.19	2.80333	11.3467	3.66667	GO:001602	CC:integral component of membrane;
BraA09g025870.3C	8.3	3.28	0.85	2.98	2.84	0.86	4.8	2.99	0.17	5.36	3.03667	0.626667	GO:0006508;GO:0006629;GO:000419	BP:proteolysis;BP:lipid metabolic process;MF:aspartic-type endopeptidase activity;
BraA09g026260.3C	0	8.85	0	0	13.17	0	0.39	11.07	2.23	0.13	11.03	0.743333	------	------
BraA09g034560.3C	10.73	14.19	4.62	8.61	11.24	4.46	14.87	12.04	5.96	11.4033	12.49	5.01333	GO:0005634;GO:0008289;GO:000367	CC:nucleus;MF:lipid binding;MF:DNA binding;
BraA09g035960.3C	10.09	12.36	4.99	11.32	12.05	3.36	8.11	11.56	4.98	9.84	11.99	4.44333	------	------
BraA09g036580.3C	16.19	42.95	8.48	25.23	33.06	6.06	19.74	27.52	5.72	20.3867	34.51	6.75333	GO:0006508;GO:000418	BP:proteolysis;MF:serine-type carboxypeptidase activity;
BraA09g036820.3C	0	1.38	0.34	0.1	1.78	0.44	0.52	0.87	0.33	0.206667	1.34333	0.37	GO:0016567;GO:000484	BP:protein ubiquitination;MF:ubiquitin-protein transferase activity;
BraA09g039330.3C	4.43	12.93	6.3	6.16	7.72	3.79	9.32	8.19	2.23	6.63667	9.61333	4.10667	GO:0016020;GO:0016021;GO:0046872;GO:000827	CC:membrane;CC:integral component of membrane;MF:metal ion binding;MF:zinc ion binding;
BraA09g040190.3C	0.12	3.21	0.71	2.28	7.8	0.61	2.27	5.68	0.09	1.55667	5.56333	0.47	GO:0097159;GO:1901363;GO:0003676;GO:000016	MF:organic cyclic compound binding;MF:heterocyclic compound binding;MF:nucleic acid binding;MF:nucleotide binding;
BraA09g040810.3C	0	1.96	0.28	0	1.77	0	0.3	6	0	0.1	3.24333	0.093333	------	------
BraA09g041580.3C	1.03	12.78	5.86	1.24	11.92	4.29	0.9	9.19	3.11	1.05667	11.2967	4.42	------	------
BraA09g042280.3C	26.9	26.01	0	155	35.54	0	84.18	39.37	0.3	88.6933	33.64	0.1	GO:0045454;GO:0006662;GO:0055114;GO:0005623;GO:001503	BP:cell redox homeostasis;BP:glycerol ether metabolic process;BP:oxidation-reduction process;CC:cell;MF:protein disulfide oxidoreductase activity;
BraA09g043840.3C	608.27	21.84	0.8	260.28	38.78	0.19	560.57	35.06	0.12	476.373	31.8933	0.37	------	------
BraA09g045530.3C	15.52	6.9	2.83	6.93	4.75	1.22	6.91	7.27	1	9.78667	6.30667	1.68333	GO:0010305;GO:0009910;GO:0010082;GO:0010081;GO:0010080;GO:0009793;GO:0006508;GO:0009640;GO:0016021;GO:0005886;GO:0016805;GO:000418	BP:leaf vascular tissue pattern formation;BP:negative regulation of flower development;BP:regulation of root meristem growth;BP:regulation of inflorescence meristem growth;BP:regulation of floral meristem growth;BP:embryo development ending in seed dormancy;BP:proteolysis;BP:photomorphogenesis;CC:integral component of membrane;CC:plasma membrane;MF:dipeptidase activity;MF:metallocarboxypeptidase …
BraA09g045630.3C	95.58	98.26	54.08	65.89	80.97	22.42	90.46	74.8	43.63	83.9767	84.6767	40.0433	GO:0006810;GO:0006833;GO:0006826;GO:0010106;GO:0016021;GO:0005886;GO:0005215;GO:0015250;GO:000551	BP:transport;BP:water transport;BP:iron ion transport;BP:cellular response to iron ion starvation;CC:integral component of membrane;CC:plasma membrane;MF:transporter activity;MF:water channel activity;MF:protein binding;
BraA09g047720.3C	2.61	5.57	1.95	4.42	4.76	2.34	4.24	6.9	0.68	3.75667	5.74333	1.65667	GO:0007623;GO:0009735;GO:0000160;GO:0035556;GO:0005622;GO:0045449;GO:000015	BP:circadian rhythm;BP:response to cytokinin;BP:phosphorelay signal transduction system;BP:intracellular signal transduction;CC:intracellular;CC:old GO;MF:phosphorelay response regulator activity;
BraA09g047810.3C	1.14	2.79	0	2.28	3.63	0	2.66	2.2	0.12	2.02667	2.87333	0.04	GO:0010582;GO:0009954;GO:0009944;GO:0009965;GO:0010254;GO:0009864;GO:0048439;GO:0010227;GO:0010434;GO:0045893;GO:0005737;GO:0005634;GO:000551	BP:floral meristem determinacy;BP:proximal/distal pattern formation;BP:polarity specification of adaxial/abaxial axis;BP:leaf morphogenesis;BP:nectary development;BP:induced systemic resistance, jasmonic acid mediated signaling pathway;BP:flower morphogenesis;BP:floral organ abscission;BP:bract formation;BP:positive regulation of transcription, DNA-templated;CC:cytoplasm;CC:nucleus;MF:protein bin…
BraA09g048230.3C	0.06	2.1	0	0.46	3.19	0	0	1.77	0	0.173333	2.35333	0	GO:0009827;GO:0009860;GO:0006355;GO:0045449;GO:0010500;GO:0005667;GO:0005634;GO:0003700;GO:0008270;GO:0003676;GO:004687	BP:plant-type cell wall modification;BP:pollen tube growth;BP:regulation of transcription, DNA-templated;BP:old GO;BP:transmitting tissue development;CC:transcription factor complex;CC:nucleus;MF:transcription factor activity, sequence-specific DNA binding;MF:zinc ion binding;MF:nucleic acid binding;MF:metal ion binding;
BraA09g049120.3C	0.02	2.83	1.93	0.33	3.09	1.6	0.87	5.09	1.49	0.406667	3.67	1.67333	GO:004698	MF:protein dimerization activity;
BraA09g049290.3C	7.88	13.8	6.21	5.29	9.77	4.64	2	8.18	5.33	5.05667	10.5833	5.39333	GO:0018108;GO:0019901;GO:0004713;GO:000552	BP:peptidyl-tyrosine phosphorylation;MF:protein kinase binding;MF:protein tyrosine kinase activity;MF:ATP binding;
BraA09g050050.3C	3.18	787.48	328.84	2.45	842.26	280.27	2.72	845.19	427.76	2.78333	824.977	345.623	------	------
BraA09g050310.3C	32.68	31.37	8.85	47.74	35.6	2.93	26.81	24.08	4.63	35.7433	30.35	5.47	------	------
BraA09g050790.3C	0	3.79	0.4	0	1.32	0.7	0	2.89	0.27	0	2.66667	0.456667	GO:0009744;GO:0016099;GO:0010224;GO:0019384;GO:0009813;GO:0006952;GO:0080167;GO:0046486;GO:0006094;GO:0006096;GO:0055114;GO:0005829;GO:0005886;GO:0008106;GO:0047501;GO:0047504;GO:001649	BP:response to sucrose;BP:monoterpenoid biosynthetic process;BP:response to UV-B;BP:caprolactam catabolic process;BP:flavonoid biosynthetic process;BP:defense response;BP:response to karrikin;BP:glycerolipid metabolic process;BP:gluconeogenesis;BP:glycolytic process;BP:oxidation-reduction process;CC:cytosol;CC:plasma membrane;MF:alcohol dehydrogenas;MF:;MF:;MF:oxidoreductase activity;
BraA09g051140.3C	0	0.57	0.05	0	0.9	0.03	0	0.45	0	0	0.64	0.026667	GO:001602	CC:integral component of membrane;
BraA09g051150.3C	5.09	17.47	3.7	6.12	14.99	7.84	8.87	12.61	3.83	6.69333	15.0233	5.12333	GO:0005975;GO:0006012;GO:0006096;GO:0006094;GO:0005634;GO:0016853;GO:0004034;GO:003024	BP:carbohydrate metabolic process;BP:galactose metabolic process;BP:glycolytic process;BP:gluconeogenesis;CC:nucleus;MF:isomerase activity;MF:aldose 1-epimerase activity;MF:carbohydrate binding;
BraA09g051620.3C	23.51	5	2.2	30.57	6.61	0.26	34.67	4.18	0	29.5833	5.26333	0.82	GO:0010583;GO:0010262;GO:0009734;GO:0009987;GO:0050794;GO:0006355;GO:0048364;GO:0045449;GO:0006351;GO:0009630;GO:0005634;GO:0005667;GO:0003700;GO:004698	BP:response to cyclopentenone;BP:somatic embryogenesis;BP:auxin-activated signaling pathway;BP:cellular process;BP:regulation of cellular process;BP:regulation of transcription, DNA-templated;BP:root development;BP:old GO;BP:transcription, DNA-templated;BP:gravitropism;CC:nucleus;CC:transcription factor complex;MF:transcription factor activity, sequence-specific DNA binding;MF:protein dimerizatio…
BraA09g051720.3C	20.59	5.26	0.65	12.52	5.19	0.39	10.09	3.34	0.87	14.4	4.59667	0.636667	------	------
BraA09g052460.3C	6.9	6.66	2.93	6.46	3.02	1.9	2.45	7.47	2.03	5.27	5.71667	2.28667	GO:0006629;GO:0016042;GO:001678	BP:lipid metabolic process;BP:lipid catabolic process;MF:hydrolase activity;
BraA09g053090.3C	12.13	15.26	11.78	13.39	10.03	4.4	14.14	16.57	5.12	13.22	13.9533	7.1	GO:0006863;GO:0015711;GO:0016021;GO:0005802;GO:0005886;GO:0005768;GO:000851	BP:purine nucleobase transport;BP:organic anion transport;CC:integral component of membrane;CC:trans-Golgi network;CC:plasma membrane;CC:endosome;MF:organic anion transmembrane transporter activity;
BraA09g053420.3C	0	1.23	0.29	0.05	1.53	0.54	0	1.68	0.15	0.016667	1.48	0.326667	GO:0006655;GO:0016124;GO:0015995;GO:0006636;GO:0016121;GO:0010304;GO:0019288;GO:0006098;GO:0055114;GO:0009414;GO:0016117;GO:0005794;GO:0005774;GO:0005886;GO:0009506;GO:0016702;GO:004554	BP:phosphatidylglycerol biosynthetic process;BP:xanthophyll catabolic process;BP:chlorophyll biosynthetic process;BP:unsaturated fatty acid biosynthetic process;BP:carotene catabolic process;BP:PSII associated light-harvesting complex II catabolic process;BP:isopentenyl diphosphate biosynthetic process, methylerythritol 4-phosphate pathway;BP:pentose-phosphate shunt;BP:oxidation-reduction process…
BraA09g054090.3C	0	1.04	0	0	0.26	0	0	1.09	0	0	0.796667	0	GO:0006744;GO:0008299;GO:0006694;GO:0016114;GO:0005783;GO:0016021;GO:0016740;GO:000431	BP:ubiquinone biosynthetic process;BP:isoprenoid biosynthetic process;BP:steroid biosynthetic process;BP:terpenoid biosynthetic process;CC:endoplasmic reticulum;CC:integral component of membrane;MF:transferase activity;MF:farnesyltranstransferase activity;
BraA09g057120.3C	1.79	22.47	1.38	2.24	13.64	1.24	0	17.07	0.88	1.34333	17.7267	1.16667	GO:0006995;GO:0070838;GO:0006569;GO:0009684;GO:0030003;GO:000950	BP:cellular response to nitrogen starvation;BP:divalent metal ion transport;BP:tryptophan catabolic process;BP:indoleacetic acid biosynthetic process;BP:cellular cation homeostasis;CC:chloroplast;
BraA09g057130.3C	0	6.44	0.24	0	5.82	0.95	0	3.15	0.73	0	5.13667	0.64	GO:0000785;GO:0003682;GO:000367	CC:chromatin;MF:chromatin binding;MF:DNA binding;
BraA09g057170.3C	0.42	0.06	0	0.45	0.38	0	0.33	0.13	0	0.4	0.19	0	GO:005151	BP:regulation of monopolar cell growth;
BraA09g058310.3C	59.35	98.05	37.13	13.51	181.53	58.31	30.35	91.25	36.63	34.4033	123.61	44.0233	GO:001602	CC:integral component of membrane;
BraA09g059020.3C	1.19	245.98	2.63	0.74	335.65	2.48	1.47	219.38	1.01	1.13333	267.003	2.04	GO:0006979;GO:0005737;GO:0016021;GO:000588	BP:response to oxidative stress;CC:cytoplasm;CC:integral component of membrane;CC:plasma membrane;
BraA09g059110.3C	1.21	19.36	7.05	0.13	9.79	1.67	0.39	8.3	5.07	0.576667	12.4833	4.59667	GO:0006563;GO:0000051;GO:0009089;GO:0009088;GO:0006544;GO:0009097;GO:0009086;GO:0055114;GO:0005739;GO:0009570;GO:0050661;GO:0051287;GO:0003942;GO:0046983;GO:000407	BP:L-serine metabolic process;BP:obsolete urea cycle intermediate metabolic process;BP:lysine biosynthetic process via diaminopimelate;BP:threonine biosynthetic process;BP:glycine metabolic process;BP:isoleucine biosynthetic process;BP:methionine biosynthetic process;BP:oxidation-reduction process;CC:mitochondrion;CC:chloroplast stroma;MF:NADP binding;MF:NAD binding;MF:N-acetyl-gamma-glutamyl-pho…
BraA09g059750.3C	0	0.97	0.1	0	1.1	0.33	0	0.77	0.08	0	0.946667	0.17	GO:001602	CC:integral component of membrane;
BraA09g065870.3C	0	1.98	0.3	0.29	0.86	0.03	0	1.85	0.23	0.096667	1.56333	0.186667	GO:0007623;GO:0009585;GO:0009738;GO:0009785;GO:0009630;GO:0009642;GO:0005829;GO:0005634;GO:0005667;GO:0003700;GO:0003712;GO:0045449;GO:0005515;GO:000367	BP:circadian rhythm;BP:red, far-red light phototransduction;BP:abscisic acid-activated signaling pathway;BP:blue light signaling pathway;BP:gravitropism;BP:response to light intensity;CC:cytosol;CC:nucleus;CC:transcription factor complex;MF:transcription factor activity, sequence-specific DNA binding;MF:transcription cofactor activity;MF:old GO;MF:protein binding;MF:DNA binding;
BraA10g003120.3C	0.17	1.46	0.19	0	0.83	0.3	0.2	1.52	0.23	0.123333	1.27	0.24	GO:0006810;GO:001602	BP:transport;CC:integral component of membrane;
BraA10g003730.3C	0	1.54	0.03	0.1	1.37	0.07	0	1.74	0	0.033333	1.55	0.033333	GO:0010207;GO:0006508;GO:0016021;GO:0005886;GO:0009507;GO:000422	BP:photosystem II assembly;BP:proteolysis;CC:integral component of membrane;CC:plasma membrane;CC:chloroplast;MF:metalloendopeptidase activity;
BraA10g003770.3C	0.43	5.82	1.73	0.12	2.26	0.27	0.69	2.37	1.15	0.413333	3.48333	1.05	GO:0006486;GO:0005794;GO:0016021;GO:0000139;GO:000837	BP:protein glycosylation;CC:Golgi apparatus;CC:integral component of membrane;CC:Golgi membrane;MF:galactosyltransferase activity;
BraA10g005580.3C	80.46	10.95	0.84	119.13	14.66	1.4	63.25	11.32	3.22	87.6133	12.31	1.82	------	------
BraA10g006070.3C	0.16	2.37	0.19	0	2.37	0.08	0	2.18	0.41	0.053333	2.30667	0.226667	GO:000563	CC:nucleus;
BraA10g006400.3C	1.65	7.13	1.73	2.11	5.37	1.93	5.48	5.46	2.21	3.08	5.98667	1.95667	------	------
BraA10g006890.3C	7.06	17.46	3.62	10.97	13.96	4.03	16.36	15.96	6.94	11.4633	15.7933	4.86333	GO:0006355;GO:0045449;GO:0009408;GO:0005634;GO:0005667;GO:0043565;GO:000370	BP:regulation of transcription, DNA-templated;BP:old GO;BP:response to heat;CC:nucleus;CC:transcription factor complex;MF:sequence-specific DNA binding;MF:transcription factor activity, sequence-specific DNA binding;
BraA10g007140.3C	1.98	0.66	0	4.93	0.46	0	1.84	1.6	0	2.91667	0.906667	0	GO:0006629;GO:0016042;GO:0046486;GO:0005773;GO:0016021;GO:0016020;GO:0016787;GO:000480	BP:lipid metabolic process;BP:lipid catabolic process;BP:glycerolipid metabolic process;CC:vacuole;CC:integral component of membrane;CC:membrane;MF:hydrolase activity;MF:triglyceride lipase activity;
BraA10g009270.3C	7.18	12.72	5.54	4.85	8.78	5.29	6.26	7.96	4.17	6.09667	9.82	5	------	------
BraA10g010460.3C	3.31	2.71	0.25	3.77	3.07	0.19	1.94	0.61	0	3.00667	2.13	0.146667	GO:0048440;GO:0043481;GO:0006355;GO:0010048;GO:0045449;GO:0009909;GO:0005634;GO:0005667;GO:0003700;GO:0003677;GO:004698	BP:carpel development;BP:anthocyanin accumulation in tissues in response to UV light;BP:regulation of transcription, DNA-templated;BP:vernalization response;BP:old GO;BP:regulation of flower development;CC:nucleus;CC:transcription factor complex;MF:transcription factor activity, sequence-specific DNA binding;MF:DNA binding;MF:protein dimerization activity;
BraA10g012260.3C	0.94	0.37	0.19	0.03	1.29	0	0.45	0.63	0	0.473333	0.763333	0.063333	GO:0009850;GO:0006807;GO:0008152;GO:0006508;GO:0016787;GO:0010178;GO:000823	BP:auxin metabolic process;BP:nitrogen compound metabolic process;BP:metabolic process;BP:proteolysis;MF:hydrolase activity;MF:IAA-amino acid conjugate hydrolase activity;MF:metallopeptidase activity;
BraA10g012430.3C	0	0.69	0	0.47	0.8	0	0.38	1.34	0	0.283333	0.943333	0	GO:0015824;GO:0016021;GO:001602	BP:proline transport;CC:integral component of membrane;CC:membrane;
BraA10g014000.3C	0	6.44	2.13	0	8.89	1.73	1.23	7.37	0.98	0.41	7.56667	1.61333	GO:0005634;GO:000372	CC:nucleus;MF:RNA binding;
BraA10g014380.3C	1.54	1.44	0	2.78	2.64	0.1	3.63	0.25	0	2.65	1.44333	0.033333	------	------
BraA10g014420.3C	34.96	22.73	15.4	28.54	26.66	5.73	33.79	20.99	8.66	32.43	23.46	9.93	GO:000557	CC:extracellular region;
BraA10g015030.3C	0.58	1.61	0.18	0.99	1.62	0.11	3.52	1.18	0.28	1.69667	1.47	0.19	GO:001953	BP:protein metabolic process;
BraA10g016460.3C	0.96	12.1	2.07	0.73	16.07	5.4	1.73	10.51	2.51	1.14	12.8933	3.32667	------	------
BraA10g016990.3C	0.12	2.8	0.71	1.43	2.25	0.72	0.24	2.75	0.25	0.596667	2.6	0.56	GO:0009733;GO:0010150;GO:0042538;GO:0009753;GO:0006470;GO:0009658;GO:0010118;GO:0009414;GO:0009409;GO:0009788;GO:0009723;GO:0009611;GO:0008287;GO:0005794;GO:0005829;GO:0033106;GO:0005886;GO:0005634;GO:000472	BP:response to auxin;BP:leaf senescence;BP:hyperosmotic salinity response;BP:response to jasmonic acid;BP:protein dephosphorylation;BP:chloroplast organization;BP:stomatal movement;BP:response to water deprivation;BP:response to cold;BP:negative regulation of abscisic acid-activated signaling pathway;BP:response to ethylene;BP:response to wounding;CC:protein serine/threonine phosphatase complex;C…
BraA10g017810.3C	8.02	2.34	1.61	8.1	2.68	0.89	9.64	1.98	1.13	8.58667	2.33333	1.21	GO:0001172;GO:000396	BP:transcription, RNA-templated;MF:RNA-directed RNA polymerase activity;
BraA10g018460.3C	6.12	3.33	0.36	1.44	1.78	0.56	4.08	2.11	0.74	3.88	2.40667	0.553333	GO:0045449;GO:0010090;GO:0009944;GO:0045010;GO:0009965;GO:0071555;GO:0048519;GO:0048439;GO:0048765;GO:0009956;GO:0045595;GO:0007155;GO:0016049;GO:0010072;GO:0010051;GO:0010075;GO:0006355;GO:0009855;GO:0005634;GO:0005667;GO:0003677;GO:0043565;GO:0008289;GO:0044212;GO:000370	old GO;BP:trichome morphogenesis;BP:polarity specification of adaxial/abaxial axis;BP:actin nucleation;BP:leaf morphogenesis;BP:cell wall organization;BP:negative regulation of biological process;BP:flower morphogenesis;BP:root hair cell differentiation;BP:radial pattern formation;BP:regulation of cell differentiation;BP:cell adhesion;BP:cell growth;BP:primary shoot apical meristem specification;…
BraA10g018800.3C	4.37	7.36	2.63	8.96	2.72	1.03	4.33	4.65	2.16	5.88667	4.91	1.94	GO:0097502;GO:0010192;GO:0000136;GO:0016021;GO:0047259;GO:005175	BP:mannosylation;BP:mucilage biosynthetic process;CC:alpha-1,6-mannosyltransferase complex;CC:integral component of membrane;MF:glucomannan 4-beta-mannosyltransferase activity;MF:mannan synthase activity;
BraA10g018840.3C	368.34	2326.84	44.52	1053.47	2301.43	37.98	715.18	2487.73	86.37	712.33	2372	56.29	GO:000950	CC:chloroplast;
BraA10g018910.3C	0.93	40.76	5.26	0.34	27.25	0.34	0.67	41.05	2.55	0.646667	36.3533	2.71667	GO:0009410;GO:0045449;GO:0009651;GO:0010212;GO:0009556;GO:0000724;GO:0009611;GO:0016571;GO:0009640;GO:0016579;GO:0000278;GO:0042753;GO:0045893;GO:0010018;GO:0010388;GO:0010345;GO:0055114;GO:0016567;GO:0006396;GO:0009630;GO:0005667;GO:0005886;GO:0009507;GO:0005634;GO:0016627;GO:0080019;GO:0003700;GO:0005515;GO:005006	BP:response to xenobiotic stimulus;BP:old GO;BP:response to salt stress;BP:response to ionizing radiation;BP:microsporogenesis;BP:double-strand break repair via homologous recombination;BP:response to wounding;BP:histone methylation;BP:photomorphogenesis;BP:protein deubiquitination;BP:mitotic cell cycle;BP:positive regulation of circadian rhythm;BP:positive regulation of transcription, DNA-templa…
BraA10g019040.3C	0	2.69	0.31	0	1.11	0.4	0.31	2.53	0	0.103333	2.11	0.236667	GO:0009910;GO:0006355;GO:0045449;GO:0045893;GO:0005634;GO:0005667;GO:0005515;GO:0003700;GO:000367	BP:negative regulation of flower development;BP:regulation of transcription, DNA-templated;BP:old GO;BP:positive regulation of transcription, DNA-templated;CC:nucleus;CC:transcription factor complex;MF:protein binding;MF:transcription factor activity, sequence-specific DNA binding;MF:DNA binding;
BraA10g019670.3C	7.48	2.43	0.02	5.15	2.19	0.16	3.03	1.83	0	5.22	2.15	0.06	GO:0009834;GO:0009688;GO:0009851;GO:0006118;GO:0006568;GO:0055114;GO:0005618;GO:0005576;GO:0050660;GO:0016614;GO:0050302;GO:0051537;GO:0008131;GO:0005507;GO:0005506;GO:000905	BP:plant-type secondary cell wall biogenesis;BP:abscisic acid biosynthetic process;BP:auxin biosynthetic process;BP:obsolete electron transport;BP:tryptophan metabolic process;BP:oxidation-reduction process;CC:cell wall;CC:extracellular region;MF:flavin adenine dinucleotide binding;MF:oxidoreductase activity, acting on CH-OH group of donors;MF:indole-3-acetaldehyde oxidase activity;MF:2 iron, 2 s…
BraA10g020890.3C	74.64	58.29	33.22	79.29	49.4	17.68	73.77	38.95	21.47	75.9	48.88	24.1233	GO:0046482;GO:0005794;GO:0005829;GO:0005886;GO:0009506;GO:0050662;GO:0004022;GO:000382	BP:para-aminobenzoic acid metabolic process;CC:Golgi apparatus;CC:cytosol;CC:plasma membrane;CC:plasmodesma;MF:coenzyme binding;MF:alcohol dehydrogenas;MF:catalytic activity;
BraA10g021790.3C	4.14	53.64	14.27	4	33.04	5.32	2.41	38.82	18.85	3.51667	41.8333	12.8133	GO:0005634;GO:000588	CC:nucleus;CC:plasma membrane;
BraA10g022670.3C	0.08	1.64	0.3	0.54	3.15	1	0	1.88	0.48	0.206667	2.22333	0.593333	GO:0005634;GO:0005488;GO:0008289;GO:000367	CC:nucleus;MF:binding;MF:lipid binding;MF:DNA binding;
BraA10g023170.3C	0	1.22	0	0	0.29	0	0	0.42	0	0	0.643333	0	GO:0009737;GO:0006355;GO:0045492;GO:0045449;GO:2000652;GO:0010413;GO:0005634;GO:0000785;GO:0005667;GO:0003682;GO:0003700;GO:000367	BP:response to abscisic acid;BP:regulation of transcription, DNA-templated;BP:xylan biosynthetic process;BP:old GO;BP:regulation of secondary cell wall biogenesis;BP:glucuronoxylan metabolic process;CC:nucleus;CC:chromatin;CC:transcription factor complex;MF:chromatin binding;MF:transcription factor activity, sequence-specific DNA binding;MF:DNA binding;
BraA10g023380.3C	0.41	32.47	2.89	0.3	19.05	0.08	0	22.03	3.6	0.236667	24.5167	2.19	GO:0006633;GO:0007020;GO:0006631;GO:0055114;GO:0009570;GO:0009507;GO:0045300;GO:004687	BP:fatty acid biosynthetic process;BP:microtubule nucleation;BP:fatty acid metabolic process;BP:oxidation-reduction process;CC:chloroplast stroma;CC:chloroplast;MF:acyl-[acyl-carrier-protein] desaturase activity;MF:metal ion binding;
BraA10g023620.3C	0.89	8.38	3.27	2.13	9.36	4.45	0.96	7.05	1.85	1.32667	8.26333	3.19	GO:0006468;GO:0051607;GO:0009069;GO:0016021;GO:0005739;GO:0004674;GO:000552	BP:protein phosphorylation;BP:defense response to virus;BP:serine family amino acid metabolic process;CC:integral component of membrane;CC:mitochondrion;MF:protein serine/threonine kinase activity;MF:ATP binding;
BraA10g024340.3C	11.24	46.98	12.91	9.15	37.37	12.42	22.9	46.89	13.33	14.43	43.7467	12.8867	GO:0046486;GO:0006629;GO:0016042;GO:0016787;GO:000480	BP:glycerolipid metabolic process;BP:lipid metabolic process;BP:lipid catabolic process;MF:hydrolase activity;MF:triglyceride lipase activity;
BraA10g024460.3C	0.64	1.5	0.19	0.39	1.27	0	1.77	0.34	0	0.933333	1.03667	0.063333	GO:0009809;GO:0009805;GO:0009811;GO:0006694;GO:0055114;GO:0050662;GO:0016621;GO:0003824;GO:000385	BP:lignin biosynthetic process;BP:coumarin biosynthetic process;BP:stilbene biosynthetic process;BP:steroid biosynthetic process;BP:oxidation-reduction process;MF:coenzyme binding;MF:cinnamoyl-CoA reductase activity;MF:catalytic activity;MF:3-beta-hydroxy-delta5-steroid dehydrogenase activity;
BraA10g025740.3C	1.47	1.89	0.2	1.22	1.16	0.24	0.33	1.24	0.4	1.00667	1.43	0.28	GO:0016021;GO:000950	CC:integral component of membrane;CC:plasmodesma;
BraA10g025960.3C	2.23	34.77	7.29	1.3	35.12	11.08	1.71	29.01	8.02	1.74667	32.9667	8.79667	GO:0035556;GO:0005622;GO:0046872;GO:0003677;GO:000827	BP:intracellular signal transduction;CC:intracellular;MF:metal ion binding;MF:DNA binding;MF:zinc ion binding;
BraA10g026300.3C	2.38	28.7	5.13	1.19	18.26	1	2.63	22.83	5.53	2.06667	23.2633	3.88667	GO:0009691;GO:001679	BP:cytokinin biosynthetic process;MF:hydrolase activity, hydrolyzing N-glycosyl compounds;
BraA10g026580.3C	0	5.62	0.47	0	2.45	0.24	0	9.39	1.25	0	5.82	0.653333	GO:0006355;GO:0045449;GO:0045893;GO:0005634;GO:0005667;GO:0043565;GO:0003700;GO:000367	BP:regulation of transcription, DNA-templated;BP:old GO;BP:positive regulation of transcription, DNA-templated;CC:nucleus;CC:transcription factor complex;MF:sequence-specific DNA binding;MF:transcription factor activity, sequence-specific DNA binding;MF:DNA binding;
BraA10g026970.3C	9.63	32.72	9.25	6.78	40.35	5.34	7.95	24.39	5.9	8.12	32.4867	6.83	GO:0006168;GO:0009116;GO:0005737;GO:000399	BP:adenine salvage;BP:nucleoside metabolic process;CC:cytoplasm;MF:adenine phosphoribosyltransferase activity;
BraA10g027420.3C	4.29	6.6	4.25	2.88	8.4	2.92	3.87	6.8	2.61	3.68	7.26667	3.26	GO:0010440;GO:0005737;GO:000563	BP:stomatal lineage progression;CC:cytoplasm;CC:nucleus;
BraA10g027580.3C	22.5	59.52	19.26	29.13	80.34	13.9	37.44	63.77	20.95	29.69	67.8767	18.0367	GO:0009753;GO:0009620;GO:0016139;GO:0009611;GO:0009695;GO:0005737;GO:0016787;GO:0046593;GO:000551	BP:response to jasmonic acid;BP:response to fungus;BP:glycoside catabolic process;BP:response to wounding;BP:jasmonic acid biosynthetic process;CC:cytoplasm;MF:hydrolase activity;MF:mandelonitrile lyase activity;MF:protein binding;
BraA10g028060.3C	7.88	30.78	5.82	6.86	41.02	2.96	5.29	32.3	7.88	6.67667	34.7	5.55333	GO:0006355;GO:0006351;GO:0005634;GO:0000785;GO:0003677;GO:000368	BP:regulation of transcription, DNA-templated;BP:transcription, DNA-templated;CC:nucleus;CC:chromatin;MF:DNA binding;MF:chromatin binding;
BraA10g028480.3C	0.73	15.41	0.45	2.35	11.27	1.07	4.01	12.74	0.89	2.36333	13.14	0.803333	GO:0048767;GO:0010584;GO:0016132;GO:0009911;GO:0000271;GO:0009825;GO:0071555;GO:0009932;GO:0043481;GO:0010268;GO:0048657;GO:0010224;GO:0055114;GO:0005739;GO:0004497;GO:0019825;GO:0020037;GO:0016705;GO:000550	BP:root hair elongation;BP:pollen exine formation;BP:brassinosteroid biosynthetic process;BP:positive regulation of flower development;BP:polysaccharide biosynthetic process;BP:multidimensional cell growth;BP:cell wall organization;BP:cell tip growth;BP:anthocyanin accumulation in tissues in response to UV light;BP:brassinosteroid homeostasis;BP:anther wall tapetum cell differentiation;BP:respons…
BraA10g029400.3C	0.78	12.4	0.07	1.38	10	0	0.16	14.44	0	0.773333	12.28	0.023333	GO:0006355;GO:0045449;GO:0005634;GO:0005667;GO:0043565;GO:0003700;GO:000367	BP:regulation of transcription, DNA-templated;BP:old GO;CC:nucleus;CC:transcription factor complex;MF:sequence-specific DNA binding;MF:transcription factor activity, sequence-specific DNA binding;MF:DNA binding;
BraA10g031400.3C	0	7.84	0.42	0	3.23	0.05	0	5.97	0	0	5.68	0.156667	GO:0042545;GO:0005982;GO:0005985;GO:0045490;GO:0043086;GO:0005618;GO:0030599;GO:0045330;GO:000485	BP:cell wall modification;BP:starch metabolic process;BP:sucrose metabolic process;BP:pectin catabolic process;BP:negative regulation of catalytic activity;CC:cell wall;MF:pectinesterase activity;MF:aspartyl esterase activity;MF:enzyme inhibitor activity;
BraA10g031920.3C	0.05	63.15	25.62	0	99.08	52.76	1.37	65.33	35.22	0.473333	75.8533	37.8667	GO:0046686;GO:0032259;GO:000816	BP:response to cadmium ion;BP:methylation;MF:methyltransferase activity;
BraAnng003150.3C	111.76	23.92	15.68	74.61	26.33	13.19	86.1	56.72	21.31	90.8233	35.6567	16.7267	------	------
MSTRG.10045	0.04	16.75	4.22	0.98	46.32	12.66	0.31	32.44	10.33	0.443333	31.8367	9.07	------	------
MSTRG.10489	0	5.22	0.59	0	11.22	0.34	0.06	9.22	1.21	0.02	8.55333	0.713333	------	------
MSTRG.11051	22.5	14	1.45	18.74	3.79	1.84	27.5	6.21	2.56	22.9133	8	1.95	------	------
MSTRG.11384	0	2.58	0	0	5.68	0	0	3.08	0	0	3.78	0	------	------
MSTRG.11385	3.1	20.1	9.58	2.85	31.07	10.22	1.35	31.85	17.08	2.43333	27.6733	12.2933	GO:001649	MF:oxidoreductase activity;
MSTRG.1173	0.77	1.06	0	0.28	0.63	0	0	0.83	0	0.35	0.84	0	------	------
MSTRG.12673	0.1	1.77	0.5	0.61	2.66	0.7	0.64	2.03	0.55	0.45	2.15333	0.583333	------	------
MSTRG.12782	0	0.57	0	0	1.89	0	0	1.3	0	0	1.25333	0	GO:0015991;GO:0033179;GO:0016021;GO:0000220;GO:001507	BP:ATP hydrolysis coupled proton transport;CC:proton-transporting V-type ATPase, V0 domain;CC:integral component of membrane;CC:vacuolar proton-transporting V-type ATPase, V0 domain;MF:hydrogen ion transmembrane transporter activity;
MSTRG.12879	0.18	7.61	2.12	2.29	7.5	1.33	2.13	5.34	1.15	1.53333	6.81667	1.53333	------	------
MSTRG.13177	3.12	9.01	5.06	4.55	8.99	4.95	4.63	11.06	5.04	4.1	9.68667	5.01667	GO:0004674;GO:0005524;GO:000467	MF:protein serine/threonine kinase activity;MF:ATP binding;MF:protein kinase activity;
MSTRG.13649	78.38	27.92	7.34	59.74	7.44	2.82	59.72	17.06	6.12	65.9467	17.4733	5.42667	------	------
MSTRG.14487	214.4	96.5	49.04	157.46	63	25.22	166.01	124.7	50.44	179.29	94.7333	41.5667	------	------
MSTRG.15824	0	12.98	0.47	0.28	9.59	0.12	1.62	11.81	0	0.633333	11.46	0.196667	------	------
MSTRG.16720	52.38	17.96	2.38	46.16	23.24	3.52	59.55	20.41	4.78	52.6967	20.5367	3.56	------	------
MSTRG.16995	29.7	16.66	7.44	19.34	20.58	8.93	25.69	13.8	9.22	24.91	17.0133	8.53	GO:0009688;GO:0009750;GO:0006561;GO:0010182;GO:0009414;GO:0010115;GO:0009408;GO:0005829;GO:0010301;GO:000402	BP:abscisic acid biosynthetic process;BP:response to fructose;BP:proline biosynthetic process;BP:sugar mediated signaling pathway;BP:response to water deprivation;BP:regulation of abscisic acid biosynthetic process;BP:response to heat;CC:cytosol;MF:xanthoxin dehydrogenase activity;MF:alcohol dehydrogenas;
MSTRG.17497	2.53	6.47	1.96	2.19	4.76	0.17	3.13	2.74	0.45	2.61667	4.65667	0.86	GO:0016020;GO:0016021;GO:0004497;GO:0020037;GO:0016709;GO:0016705;GO:000550	CC:membrane;CC:integral component of membrane;MF:monooxygenase activity;MF:heme binding;MF:oxidoreductase activity, acting on paired donors, with incorporation or reduction of molecular oxygen, NA;MF:oxidoreductase activity, acting on paired donors, with incorporation or reduction of molecular oxygen;MF:iron ion binding;
MSTRG.18290	0.18	0.89	0	1.13	3.13	0	2.31	2.76	0	1.20667	2.26	0	------	------
MSTRG.18291	9.27	23.27	0.36	32.3	28.9	0.33	22.48	26.63	0	21.35	26.2667	0.23	------	------
MSTRG.19013	1.04	1.71	0.11	1.63	2.35	0.25	3.46	2.6	0.18	2.04333	2.22	0.18	------	------
MSTRG.1940	1.91	0.99	0.03	4.32	1.09	0	5.32	1.75	0.03	3.85	1.27667	0.02	GO:001602	CC:integral component of membrane;
MSTRG.19409	0	1.16	0	0.74	2.57	0	1.02	3.18	0	0.586667	2.30333	0	------	------
MSTRG.19878	2.15	23.06	1.62	3.49	22.37	4.59	7.01	16.19	1.67	4.21667	20.54	2.62667	------	------
MSTRG.19879	1.27	13.95	1.08	1.72	17.24	1.98	3.16	11.25	0.47	2.05	14.1467	1.17667	------	------
MSTRG.19902	7.13	12.99	0.68	13.22	7.94	1.64	9.36	7.61	1.83	9.90333	9.51333	1.38333	GO:000827	MF:zinc ion binding;
MSTRG.20236	0.24	17.7	4.53	0	10.13	0.89	1.97	16.91	4.75	0.736667	14.9133	3.39	GO:001602	CC:integral component of membrane;
MSTRG.21227	2.02	3.37	0.3	0.44	1.83	0	0.74	3.25	0.04	1.06667	2.81667	0.113333	GO:0071497;GO:0009751;GO:0009753;GO:0009873;GO:0045893;GO:0034605;GO:0005634;GO:0043565;GO:0044212;GO:0003700;GO:000367	BP:cellular response to freezing;BP:response to salicylic acid;BP:response to jasmonic acid;BP:ethylene-activated signaling pathway;BP:positive regulation of transcription, DNA-templated;BP:cellular response to heat;CC:nucleus;MF:sequence-specific DNA binding;MF:transcription regulatory region DNA binding;MF:transcription factor activity, sequence-specific DNA binding;MF:DNA binding;
MSTRG.21318	3.41	3.64	1.84	5.41	7.87	2.68	10.12	4.66	1.72	6.31333	5.39	2.08	------	------
MSTRG.21713	0	2.91	0	0	7.87	0.48	0	3.49	0	0	4.75667	0.16	------	------
MSTRG.2194	7.47	43.63	19.66	5.94	59.73	28.74	9.3	61.95	25.09	7.57	55.1033	24.4967	------	------
MSTRG.22174	0	60.9	5.65	0.09	28.04	6.78	0	59.08	4.74	0.03	49.34	5.72333	GO:0046983;GO:000817	MF:protein dimerization activity;MF:O-methyltransferase activity;
MSTRG.22362	0	2.62	1.08	0.89	3.21	1.28	1.21	2.23	0.9	0.7	2.68667	1.08667	GO:0006857;GO:0015706;GO:0016021;GO:0009705;GO:0015333;GO:0022857;GO:0080054;GO:1904680;GO:003567	BP:oligopeptide transport;BP:nitrate transport;CC:integral component of membrane;CC:plant-type vacuole membrane;MF:peptid;MF:transmembrane transporter activity;MF:low-affinity nitrate transmembrane transporter activity;MF:peptide transmembrane transporter activity;MF:oligopeptide transmembrane transporter activity;
MSTRG.22595	0	8.12	3.1	0.02	12.77	3.16	0	8.09	2.2	0.006667	9.66	2.82	GO:0005634;GO:0009536;GO:000367	CC:nucleus;CC:plastid;MF:DNA binding;
MSTRG.22633	8.27	6.21	0.16	17.22	5.83	0.06	10.82	10.17	0	12.1033	7.40333	0.073333	GO:0048367;GO:001602	BP:shoot system development;CC:integral component of membrane;
MSTRG.23233	1.22	0.47	0	1.5	0.14	0	2.2	0.27	0	1.64	0.293333	0	------	------
MSTRG.23564	1.51	2.51	0.46	4.27	1.54	0.23	4.21	2.75	1.17	3.33	2.26667	0.62	GO:0009833;GO:0030244;GO:0071555;GO:0005794;GO:0005783;GO:0016021;GO:0005802;GO:0005886;GO:0000139;GO:0016760;GO:001675	BP:plant-type primary cell wall biogenesis;BP:cellulose biosynthetic process;BP:cell wall organization;CC:Golgi apparatus;CC:endoplasmic reticulum;CC:integral component of membrane;CC:trans-Golgi network;CC:plasma membrane;CC:Golgi membrane;MF:cellulose synthas;MF:cellulose synthase activity;
MSTRG.24361	0	1.35	0	0	0	0	0	1.65	0	0	1	0	GO:0016021;GO:0031418;GO:0005506;GO:001670	CC:integral component of membrane;MF:L-ascorbic acid binding;MF:iron ion binding;MF:oxidoreductase activity, acting on paired donors, with incorporation or reduction of molecular oxygen;
MSTRG.24615	0	1.55	0.29	0.27	3.13	0.4	0.23	1.64	0.16	0.166667	2.10667	0.283333	GO:0016021;GO:0003676;GO:0004523;GO:000367	CC:integral component of membrane;MF:nucleic acid binding;MF:RNA-DNA hybrid ribonuclease activity;MF:DNA binding;
MSTRG.24637	4.85	2.95	1.09	9.2	9.45	2.41	8.4	4.02	0.91	7.48333	5.47333	1.47	GO:0006629;GO:001602	BP:lipid metabolic process;CC:integral component of membrane;
MSTRG.24934	1.2	3.58	0.41	4.51	1.48	0.23	0.87	2.38	0.63	2.19333	2.48	0.423333	GO:0006952;GO:0005576;GO:003122	BP:defense response;CC:extracellular region;CC:anchored component of membrane;
MSTRG.25266	0	0.28	0.11	0	1.98	0	0	0.46	0	0	0.906667	0.036667	------	------
MSTRG.2562	0.41	4.62	0.17	0.27	2.17	0.2	0	2.54	0	0.226667	3.11	0.123333	------	------
MSTRG.26055	0.34	1.71	0.11	0	1.41	0.12	0	1.4	0	0.113333	1.50667	0.076667	GO:000563	CC:nucleus;
MSTRG.26573	0.24	7.39	1.09	7.05	8.26	1.56	4.64	8.2	0.77	3.97667	7.95	1.14	GO:0015940;GO:0016021;GO:000459	BP:pantothenate biosynthetic process;CC:integral component of membrane;MF:pantoate-beta-alanine ligase activity;
MSTRG.27788	0	6.87	1.18	0	13.09	0.21	0	11.22	0.89	0	10.3933	0.76	GO:0007165;GO:0016021;GO:004353	BP:signal transduction;CC:integral component of membrane;MF:ADP binding;
MSTRG.27976	0.39	3.38	0.81	0.89	4.56	1.64	1.25	4.22	1.45	0.843333	4.05333	1.3	------	------
MSTRG.28214	0.02	1.17	0.45	0.05	1.01	0.28	0.02	0.94	0.12	0.03	1.04	0.283333	GO:0016021;GO:0004674;GO:0005524;GO:000467	CC:integral component of membrane;MF:protein serine/threonine kinase activity;MF:ATP binding;MF:protein kinase activity;
MSTRG.28415	1315.15	604.5	168.32	1225.81	374.18	103.99	1209.75	456.83	177.9	1250.24	478.503	150.07	------	------
MSTRG.28609	0	2.41	0.43	0.03	2.29	0.16	0	2.05	0	0.01	2.25	0.196667	GO:000418	MF:serine-type carboxypeptidase activity;
MSTRG.29472	87.35	356.9	122.03	382.27	614.14	327.28	404.79	662.6	206.65	291.47	544.547	218.653	GO:003250	BP:developmental process;
MSTRG.2965	711.89	304.09	89.19	662.06	243.03	53.54	611.39	319.74	98.14	661.78	288.953	80.29	------	------
MSTRG.30535	2.53	14.48	0.45	3.49	9.45	0	3.22	10.97	0.37	3.08	11.6333	0.273333	GO:0005634;GO:000367	CC:nucleus;MF:DNA binding;
MSTRG.3082	10.85	787.23	243.76	58.63	732.54	456.36	55.15	515.61	223.19	41.5433	678.46	307.77	GO:001602	CC:integral component of membrane;
MSTRG.31347	0	1.53	0.04	0	1.21	0.36	0	1.43	0	0	1.39	0.133333	GO:001602	CC:integral component of membrane;
MSTRG.31348	0.04	2.91	0	0	2.14	0	0.86	1.91	0	0.3	2.32	0	GO:001602	CC:integral component of membrane;
MSTRG.32126	0.12	7.85	0.74	0.11	21.32	2.26	1.07	7.31	0.27	0.433333	12.16	1.09	GO:005108	MF:chaperone binding;
MSTRG.32357	1.72	17.8	1.11	2.9	20.73	0.48	1.46	19.17	1.15	2.02667	19.2333	0.913333	------	------
MSTRG.32675	0.2	5.84	2.52	2.07	4.27	1.7	2.32	4.65	2.63	1.53	4.92	2.28333	GO:0006631;GO:0006636;GO:0009960;GO:2000014;GO:0055089;GO:0102786;GO:0009570;GO:0046872;GO:004530	BP:fatty acid metabolic process;BP:unsaturated fatty acid biosynthetic process;BP:endosperm development;BP:regulation of endosperm development;BP:fatty acid homeostasis;BP:old GO;CC:chloroplast stroma;MF:metal ion binding;MF:acyl-[acyl-carrier-protein] desaturase activity;
MSTRG.33011	0.74	5.63	0.52	0.04	8.15	0.21	1.32	7.61	0.63	0.7	7.13	0.453333	GO:0006468;GO:0016021;GO:0005886;GO:0004675;GO:0004674;GO:0005524;GO:004280	BP:protein phosphorylation;CC:integral component of membrane;CC:plasma membrane;MF:transmembrane receptor protein serine/threonine kinase activity;MF:protein serine/threonine kinase activity;MF:ATP binding;MF:identical protein binding;
MSTRG.33482	93.62	62.46	24.57	105.33	213.6	35.68	154.1	152.9	55.2	117.683	142.987	38.4833	GO:001682	MF:lyase activity;
MSTRG.33897	0	3.33	0.49	0	2.57	0.48	0	10.37	1.69	0	5.42333	0.886667	------	------
MSTRG.33927	10.51	12.98	3.96	13.93	8.62	5.44	8.53	10.49	5.97	10.99	10.6967	5.12333	------	------
MSTRG.33953	12.82	18.03	7.84	29.87	17.86	8.78	18.03	16.86	7.46	20.24	17.5833	8.02667	------	------
MSTRG.34170	4.52	13.63	4.81	7.52	21.57	7.79	4.44	17.61	5.33	5.49333	17.6033	5.97667	------	------
MSTRG.34272	5.63	3.85	1.35	8.33	3.43	1.48	3.07	2.56	1.04	5.67667	3.28	1.29	------	------
MSTRG.4060	0.19	1.47	0	0.93	0.1	0	1.26	1.47	0	0.793333	1.01333	0	------	------
MSTRG.458	16.94	70.06	32.87	16.77	105.16	40.12	20.76	102.21	48.49	18.1567	92.4767	40.4933	GO:0010371;GO:0010073;GO:0010228;GO:0008285;GO:0006355;GO:0010227;GO:0090470;GO:0009640;GO:0005634;GO:0043565;GO:000367	BP:regulation of gibberellin biosynthetic process;BP:meristem maintenance;BP:vegetative to reproductive phase transition of meristem;BP:negative regulation of cell proliferation;BP:regulation of transcription, DNA-templated;BP:floral organ abscission;BP:shoot organ boundary specification;BP:photomorphogenesis;CC:nucleus;MF:sequence-specific DNA binding;MF:DNA binding;
MSTRG.4586	1.81	7.62	0.27	0	28.25	2.44	0.72	11.24	1.32	0.843333	15.7033	1.34333	------	------
MSTRG.4947	0	3.03	0.53	0	1.51	0.59	0	1.04	0.3	0	1.86	0.473333	GO:0006629;GO:0016021;GO:001662	BP:lipid metabolic process;CC:integral component of membrane;MF:oxidoreductase activity, acting on the CH-CH group of donors;
MSTRG.5021	0	0.42	0	0	0	0	0	0.47	0	0	0.296667	0	GO:0016021;GO:0005506;GO:0016705;GO:0004497;GO:002003	CC:integral component of membrane;MF:iron ion binding;MF:oxidoreductase activity, acting on paired donors, with incorporation or reduction of molecular oxygen;MF:monooxygenase activity;MF:heme binding;
MSTRG.5054	0	5.48	0.1	0	1.39	0.24	0	1.92	0	0	2.93	0.113333	------	------
MSTRG.5836	0	3.39	0.24	0	3.21	0.25	0.93	3.53	0	0.31	3.37667	0.163333	GO:0016021;GO:0005506;GO:0016705;GO:0004497;GO:002003	CC:integral component of membrane;MF:iron ion binding;MF:oxidoreductase activity, acting on paired donors, with incorporation or reduction of molecular oxygen;MF:monooxygenase activity;MF:heme binding;
MSTRG.5897	0.59	12.68	4.26	1.49	24.27	9.04	2.26	14.78	6.9	1.44667	17.2433	6.73333	GO:0006075;GO:0080165;GO:0010233;GO:0016021;GO:0000148;GO:000384	BP:;BP:callose deposition in phloem sieve plate;BP:phloem transport;CC:integral component of membrane;CC:1,3-beta-D-glucan synthase complex;MF:1,3-beta-D-glucan synthase activity;
MSTRG.6108	0	1.52	0	0	0.85	0.08	0.4	3.02	0	0.133333	1.79667	0.026667	------	------
MSTRG.6221	0	2.2	0	0	2.8	0.15	0.14	2.48	0	0.046667	2.49333	0.05	------	------
MSTRG.6232	0	13.5	3.73	0.34	18.41	5.12	1.44	11.97	2.01	0.593333	14.6267	3.62	GO:0046294;GO:0055114;GO:0005829;GO:0004024;GO:0008270;GO:0051903;GO:001649	BP:formaldehyde catabolic process;BP:oxidation-reduction process;CC:cytosol;MF:alcohol dehydrogenase activity, zinc-dependent;MF:zinc ion binding;MF:S;MF:oxidoreductase activity;
MSTRG.6258	13.07	1.94	0	7.87	0.37	0	12.91	1.01	0	11.2833	1.10667	0	------	------
MSTRG.6259	1186.68	48.28	10.21	1135.27	55.21	16.53	1236.14	69.28	19.32	1186.03	57.59	15.3533	------	------
MSTRG.7005	0.46	3.77	0.63	2.25	6.15	0.49	1.92	5.96	1.38	1.54333	5.29333	0.833333	GO:0045944;GO:0005634;GO:0003700;GO:0046983;GO:000097	BP:positive regulation of transcription from RNA polymerase II promoter;CC:nucleus;MF:transcription factor activity, sequence-specific DNA binding;MF:protein dimerization activity;MF:RNA polymerase II regulatory region sequence-specific DNA binding;
MSTRG.7546	5.41	1.82	0.16	4.52	0.29	0	8.29	1.06	0.05	6.07333	1.05667	0.07	GO:0010366;GO:0009733;GO:0010311;GO:0051865;GO:0006511;GO:0046872;GO:000484	BP:negative regulation of ethylene biosynthetic process;BP:response to auxin;BP:lateral root formation;BP:protein autoubiquitination;BP:ubiquitin-dependent protein catabolic process;MF:metal ion binding;MF:ubiquitin-protein transferase activity;
MSTRG.7587	1.22	12.69	1.18	3.04	14.73	4.51	0.34	12.94	3.07	1.53333	13.4533	2.92	------	------
MSTRG.7727	0.77	32.36	6.14	0.25	53.88	9.66	1.15	28.4	9.75	0.723333	38.2133	8.51667	GO:0055085;GO:0016021;GO:0046872;GO:0020037;GO:001649	BP:transmembrane transport;CC:integral component of membrane;MF:metal ion binding;MF:heme binding;MF:oxidoreductase activity;
MSTRG.8105	0.94	2.25	0.22	0.93	1.94	0.12	0.46	1.94	0.07	0.776667	2.04333	0.136667	------	------
MSTRG.8354	1.49	2.09	0	2	3.06	0.48	2.73	0.9	0	2.07333	2.01667	0.16	------	------
MSTRG.8600	0.01	1.59	1.28	0.36	1.8	0.41	1.22	3.04	2.22	0.53	2.14333	1.30333	GO:0004523;GO:000367	MF:RNA-DNA hybrid ribonuclease activity;MF:nucleic acid binding;
MSTRG.8905	0.94	6.94	0.15	2.99	11.26	0	1.4	8.32	0.03	1.77667	8.84	0.06	GO:0009507;GO:000382	CC:chloroplast;MF:catalytic activity;

## Sheet: Plant hormone
Pathways	Gene_ID	Symbol	SAM	AD	AB	B	M	T
Auxin	BraA05g007500.3C	AUX1.1	1.02979	0.127105	0.327699	1.54949	1.30363	1.20121
	BraA04g027030.3C	AUX1.2	0.384413	0	0.109466	1.09864	0.722634	0.620483
	BraA03g021190.3C	AUX1.3	0	0.189397	0	0.374748	0.21396	0.132473
	BraA03g025870.3C	LAX2.1	0.103804	0.60995	0.259275	0.771587	0.584331	0.40824
	BraA09g055860.3C	LAX2.2	0.947924	1.25366	1.09598	0.504244	0.360467	0.073107
	BraA02g024300.3C	LAX3.1	0	0	0.371683	0.285557	0.205926	0.181844
	BraA07g026930.3C	LAX3.2	0.729165	1.69894	1.55847	0.278754	0.251232	0.191265
	BraA05g024120.3C	IAA2.1	0	1.30657	1.26842	2.34732	2.07529	2.16776
	BraA03g040660.3C	IAA2.2	0.101518	0	0.455352	1.49803	1.23333	1.28081
	BraA09g019950.3C	IAA4	0.62634	1.71894	1.64604	1.81099	1.68866	1.86145
	BraA01g008880.3C	IAA11	1.27523	1.65591	1.83826	0.839059	0.766908	0.821514
	BraA07g043040.3C	IAA15	0	0.529772	0	0	0	0.0225657
	BraA01g042940.3C	IAA16.1	0	0	0.21836	1.12472	1.13407	1.10175
	BraA05g040420.3C	IAA16.2	0.888367	1.60631	1.77283	1.98577	1.85234	1.80275
	BraA06g002290.3C	IAA18	2.00385	1.10687	1.07213	1.37985	1.49725	1.5941
	BraA01g036620.3C	IAA19	0.594024	0.0694213	0.064458	1.11182	0.936514	0.994024
	BraA04g032350.3C	IAA20	1.55457	0	0.101518	0.367977	0.0767617	0.132473
	BraA03g037570.3C	IAA26	0	0.453318	0.416641	1.27639	1.21801	1.31415
	BraA01g008460.3C	IAA27	1.47712	1.57719	1.77993	1.38537	1.18222	1.1107
	BraA09g005750.3C	IAA28	1.13534	0.214844	0	1.14819	0.872545	0.683947
	BraA09g051620.3C	IAA30.1	1.48548	0.796806	0.260071	0.287802	0.183744	0.064458
	BraA04g000840.3C	IAA30.2	0.533179	0.273387	0.00860017	0.141972	0.121669	0.0803858
	BraA07g024980.3C	IAA30.3	1.31848	0.706149	0.185636	0.485248	0.301753	0.297396
	BraA08g034980.3C	IAA17.1	1.11893	0.749994	1.80218	1.16037	1.12818	1.34242
	BraA10g002790.3C	IAA17.2	1.96136	0.0170333	0.635149	1.42472	1.26615	1.38946
	BraA09g065000.3C	IAA3	0.486667	1.36085	1.46325	1.53681	1.48216	1.36173
	BraA03g040670.3C	IAA7	0	0.00432137	0.360467	1.67691	1.19857	0.745075
	BraA05g011080.3C	ARF3.1	1.24633	0.1959	0.758155	0.607812	0.449221	0.554287
	BraA04g024390.3C	ARF3.2	0.932135	0.220979	0.72071	0.460898	0.383217	0.403121
	BraA07g016200.3C	ARF5.1	1.24535	0.393868	0.0669469	0.500145	0.446123	0.427594
	BraA08g028060.3C	ARF5.2	1.01634	0.581684	0.257679	0.366734	0.252044	0.232996
	BraA06g015450.3C	ARF5.3	1.16037	0.495544	0.243038	0.209515	0.156347	0.0945875
	BraA06g014810.3C	ARF11	0.364238	0.137776	0.148191	0.574803	0.431364	0.404834
	BraA09g024310.3C	ARF14	0	0.034762	0.0887267	0	0	0
	BraA04g000990.3C	ARF18	1.51715	1.73477	1.89849	1.19108	0.984827	0.936514
	BraA09g018780.3C	ARF20	0	0.0413927	0.0934217	0	0	0
	BraA09g056770.3C	ARF19	0.766413	1.48206	1.37408	0.153307	0.0374265	0.498311
	MSTRG.27605	MSTRG.27605	0.446641	0.587711	0.805727	0.288547	0.153307	0.0556333
	BraA02g009110.3C	ARF7	0.364864	0.171239	0.271842	0.945633	0.737458	0.748446
	BraA02g013860.3C	GH3.6	0.472269	0.310339	0	0.0307345	0.0307345	0.00860017
	BraA03g053600.3C	GH3.5	0.667764	0.0225657	0.0320814	0.378398	0.383815	0.252853
	BraA05g000230.3C	GH3.9	0.430827	0.0413927	0.010017	0.208621	0.0992202	0.100371
	BraA09g002530.3C	GH3.10	0.0815874	0.378398	0.892836	1.70378	1.8246	2.0766
	BraA06g004330.3C	BraA06g004330.3C	0	0.313164	0.255273	0.303916	0.185636	0.209515
	BraA03g005710.3C	GH3.15	0.446123	0.748446	0.751022	1.03154	1.04087	1.09447
	BraA06g007450.3C	BraA06g007450.3C	0.045323	0.66683	1.11981	0.432435	0.429752	0.320146
	BraA06g007460.3C	BraA06g007460.3C	0.352825	1.25744	1.76644	1.14675	0.814248	0.651601
	BraA06g007440.3C	GH3.12	0.128184	0.136721	1.30693	0.0779733	0.0156393	0.010017
	BraA10g025440.3C	GH3.12	0.00288583	0.536558	0.590322	1.56277	1.46894	1.53016
	BraA08g011050.3C	BraA08g011050.3C	0.0280289	0.33109	0.311047	0.0114296	0	0.00860017
	BraA09g061810.3C	BraA09g061810.3C	0.393283	0.0899051	0.0307345	0	0	0
	BraA05g034250.3C	SAUR72	0.73132	1.99881	1.82748	1.07664	1.03383	0.944318
	BraA06g015360.3C	SAUR54	0.132473	1.87386	2.05669	0	0	0
	BraA10g022080.3C	SAUR21	0	0.948413	0.964731	1.10596	1.22436	1.06308
	BraA10g022070.3C	SAUR19	0.531479	2.04656	1.74073	1.36661	1.24121	1.12079
	BraA01g003540.3C	SAUR50	0.29958	1.22011	1.30998	0.735865	0.676998	0.753583
	BraA03g059020.3C	SAUR50	1.70395	2.49754	2.42487	0.660233	0.630767	0.33912
	BraA02g007460.3C	SAUR19	0	0.434569	0.508754	1.41692	1.32263	1.30521
	BraA01g006580.3C	SAUR71	0.446641	2.0858	0.84901	0	0	0
	BraA03g023650.3C	SAUR36	1.00518	0.390346	1.22211	0.652569	0.0851717	0.20412
	BraA03g043220.3C	SAUR50	0.603144	1.37797	1.34498	0	0	0
	BraA03g008240.3C	SAUR19	0.0466251	1.27083	1.40083	0.860737	1.13714	1.07433
	BraA08g015690.3C	SUAR20	1.19682	0	0	0.489958	0.40654	0
	BraA08g015730.3C	SAUR50	0.787224	1.7486	2.17478	0.530626	0.401975	0.266389
	BraA10g022040.3C	BraA10g022040.3C	0.956168	2.19476	2.60978	0.223582	0	0
	BraA09g000950.3C	SAUR32	0.199572	0.687529	1.29439	0.970192	1.0103	1.10072
	BraA10g022090.3C	SAUR21	0.482397	0.495544	1.72529	0.680336	0.572872	0.375359
	BraA03g024950.3C	SAUR50	0.699549	0.0767617	1.19737	0.934835	0.546543	0.409933
	BraA09g050440.3C	SAUR36	0	0.233842	0.348953	0.689309	0.641804	0.686338
	BraA03g059070.3C	SAUR20	1.63635	1.91263	2.00208	0.938853	0.919775	0.350248
	BraA07g027690.3C	SAUR51	0.103804	0.582063	0.934498	0.49693	0.394452	0.341105
Cytokinine	BraA06g040070.3C	AHK4	0.681241	0.251232	0.329059	0.154323	0.273387	0.191265
	BraA01g032170.3C	AHP1	1.79087	2.00622	2.02574	0.366734	0.223582	0.283301
	BraA06g036380.3C	AHP2	1.07579	1.49849	1.4869	1.38214	1.35825	1.40948
	BraA04g011610.3C	AHP3	1.68076	2.14145	2.15502	1.42862	1.33733	1.54195
	BraA03g037660.3C	ARR1	0.393283	0.955848	0.954725	0.09691	0.108339	0.0934217
	BraA03g046670.3C	ARR2	0.423246	0.558709	0.380211	0.238882	0.19774	0.230449
	BraA06g007290.3C	ARR4.1	1.274	1.37888	0.901458	0.694605	0.869818	0.743771
	BraA09g061870.3C	ARR4.2	1.00403	0.531904	0.52677	0.236369	0.380814	0.239717
	BraA08g032060.3C	ARR4.3	1.14582	1.67397	1.09934	0.770852	1.01129	0.712088
	BraA06g024300.3C	ARR5.1	0.0934217	0.239717	0.0211893	0.2313	0.418853	0.469331
	BraA01g024740.3C	ARR5.2	0.985576	0.455352	0.0427066	0.716282	0.972974	1.15208
	BraA07g025650.3C	AHP6	1.65744	0.174157	0	0	0	0
	BraA08g028390.3C	ARR7	1.92412	2.24935	2.09112	0.469331	0.969726	0.903813
	BraA05g002180.3C	ARR8	0.182795	1.15665	0.254468	0.202307	0.187521	0.0632083
	BraA09g047720.3C	ARR9	0.677303	0.828875	0.424337	0.439859	0.51499	0.465878
	BraA07g032950.3C	ARR11	0.348953	0.0114296	0.00717873	0.0681859	0.0466251	0.0400748
	BraA02g035050.3C	ARR14	1.87583	1.93566	2.09907	1.60774	1.39428	1.41664
	BraA07g028060.3C	ARR15	1.98149	2.13652	2.51787	0.985277	0.977266	0.756636
	BraA03g021580.3C	ARR16	1.2096	0.881575	1.56887	0.54241	0.24879	0.200486
	BraA07g033390.3C	ARR6	0	0.0280289	0.0863598	0	0.00717873	0
Gibberellin acid	BraA05g040050.3C	ATGID1A	1.40965	1.54116	1.27951	1.0866	0.912045	1.07761
	BraA03g022510.3C	PIF4	0.176091	0.173186	0.546131	1.47645	1.14942	1.04349
	BraA09g049120.3C	PIF5	0.148191	0.669317	0.427053	1.63438	1.51001	1.42905
	BraA01g014970.3C	SLY1	1.73695	2.21454	2.25892	1.65418	1.53084	1.42629
	BraA02g017030.3C	RGL	0.569764	0.942173	0.984527	1.22994	1.17638	1.12915
	BraA04g030640.3C	PIF4	0	0.0114296	0.0863598	1.06546	0.870404	0.950851
Abscisic acid	BraA09g022320.3C	PYR1	0.475187	0.801404	0.914167	1.28885	1.09284	0.998259
	BraA03g020010.3C	PYL4	0.893207	1.27393	1.18403	1.48001	1.52127	1.47354
	BraA10g028350.3C	PYL5	0	0.507406	0.372912	1.53487	1.50347	1.49075
	BraA03g021430.3C	PYL6	0.0142403	0.672406	0.977571	0.922552	1.108	1.05525
	BraA02g014770.3C	PYL8.1	0.780077	1.68106	1.48515	0.741414	0.608526	0.635484
	BraA03g014680.3C	PYL8.2	1.2052	2.13841	1.90372	1.94463	1.9016	1.86118
	BraA10g016990.3C	HAI1	0.203214	0.556303	0.193125	0.0114296	0.034762	0.0791812
	BraA05g018520.3C	HAI2	0	0.355388	0.24879	0.537819	0.436693	0.549003
	BraA08g019900.3C	ABI1.1	0.746634	0.247973	0.502882	0.863125	0.724276	0.691671
	BraA01g016800.3C	ABI1.2	0.318759	0.458386	0.852277	1.69273	1.43923	1.47775
	BraA03g052950.3C	ABI1.3	0.547775	0.756383	0.869232	1.74309	1.51996	1.59542
	BraA01g039670.3C	AHG3.1	0.301753	0.606023	0.564271	1.33378	1.44227	1.44023
	BraA05g035520.3C	AHG3.2	0.620136	1.1879	1.23079	1.12808	1.26521	1.32593
	BraA01g000880.3C	SNRK2-7	0.0211893	0.815135	0.573258	0.08398	0.133539	0.0320814
	BraA07g026670.3C	SNRK2-8	0.740626	0.94727	1.40289	1.21924	1.43077	1.61902
	BraA01g028580.3C	SNRK2-10	1.42336	1.77607	1.4501	1.16692	1.17561	1.07858
	BraA09g047430.3C	AREB3	1.46444	1.02353	1.17016	0.983175	0.904896	0.924624
	BraA04g029060.3C	ATBZIP12	0.699549	0.324968	0.209515	0.538238	0.702718	0.572097
	BraA06g021480.3C	ATBZIP67	0	0.0815874	0.260071	0	0.0142403	0
	BraA03g038820.3C	ABF4	0.0934217	0.264818	0.40654	0.752048	0.563085	0.611723
Ethylene	BraA01g030980.3C	ETR2	0.591065	0.407107	0.160369	0.141972	0.0827854	0.0114296
	BraA09g005890.3C	EBF2	0.670246	0.0899051	0.3457	1.55384	1.15351	1.14799
	BraA01g032840.3C	AtEIL1	0.52763	0.791691	0.809111	1.20853	1.17821	1.32483
	BraA03g039490.3C	AtEIN3	0.9797	0.64015	0.568984	0.923071	0.625312	0.672098
	BraA02g033740.3C	ATERF-2,1	0.73132	1.03663	1.04205	1.76911	1.83506	1.87019
	BraA09g022610.3C	ATERF-2.2	0.469822	0.993877	0.925312	1.42308	1.52535	1.6673
	BraA05g013460.3C	ATERF15	0	0.460397	0.554691	1.15997	0.682446	0.684845
Brassinosteroid	BraA03g047920.3C	BraA03g047920.3C	1.12134	0.0198085	0.0767617	0	0	0
	BraA10g016870.3C	BraA10g016870.3C	1.25221	1.5207	1.44881	1.12613	0.998114	0.980306
	BraA02g030240.3C	BKI1	0	0.34308	0.156347	1.12276	1.01256	0.921166
	BraA02g012200.3C	BraA02g012200.3C	1.42412	2.3193	2.26929	1.74254	2.3015	2.37165
	BraA08g018140.3C	BraA08g018140.3C	0	0.144055	0.559907	1.272	0.531904	0.783427
	BraA10g015650.3C	BraA10g015650.3C	0.63749	1.53016	1.24543	1.42851	1.54782	1.21819
	BraA10g015660.3C	BraA10g015660.3C	1.36599	2.14399	1.94704	2.05902	2.60491	2.65365
	BraA01g007440.3C	BraA01g007440.3C	0.466868	0.825642	0.546131	2.52207	2.65116	2.67547
	BraA08g016120.3C	CYCD3;1	0.683947	1.06905	0.749736	0.375968	0.284054	0.194977
	BraA03g045010.3C	CYCD3;3	2.05046	1.1404	1.58771	0.0479237	0.0307345	0.0128372
	BraA06g044360.3C	ATBRI1	0.120574	0.357935	0.358569	1.29388	0.92134	1.01759
	BraA09g056680.3C	BES1	0	0.445604	0.179935	0.735333	0.554691	0.753328
	BraA06g014960.3C	BES1	1.39381	1.81048	1.94774	1.53551	1.23838	1.06583
	BraA01g004130.3C	CYCD3;1	0.396199	0	0.170262	0	0	0
	BraA07g016670.3C	CYCD3;2	2.1928	1.68955	1.6733	0.721811	0.456366	0.417195
Jasmonic acid	BraA02g022540.3C	JAZ2.1	1.57492	1.1022	0.681241	1.72914	1.84938	1.99077
	BraA07g028010.3C	JAZ2.2	0.292994	1.84743	1.70853	2.21708	2.14016	1.96412
	BraA05g029670.3C	JAZ3	0.5272	0.810904	0.903633	0.92993	1.28713	1.48949
	BraA08g029290.3C	JAZ5.1	1.30067	1.49425	1.56624	1.37973	1.65102	1.955
	BraA09g057760.3C	JAZ5.2	0.4133	0.608169	0.674249	1.32442	1.63387	1.7944
	BraA07g036860.3C	JAZ6.1	0.0957505	0.954403	1.20907	1.90149	1.94965	2.07328
	BraA02g021020.3C	JAZ6.2	1.02008	1.22072	1.26308	1.69998	1.81149	2.05216
	BraA02g020000.3C	JAZ9.1	0.172214	0.966924	1.03423	2.25483	2.39674	2.40344
	BraA07g035430.3C	JAZ9.2	1.0349	1.44958	1.46474	2.54215	2.60613	2.70495
	BraA07g029850.3C	JAZ9.3	1.26087	2.24531	2.11152	1.51193	1.74252	1.96878
	BraA09g022350.3C	ATMYC2.1	0	0.408805	0.322219	0.4133	0.553073	0.378398
	BraA05g023030.3C	ATMYC2.2	1.11661	1.47261	1.41852	1.92621	1.84464	1.9087
	BraA06g041620.3C	ATNIG1	0.158362	0.694313	0.711245	0.0803858	0.0307345	0.18658
	BraA01g009470.3C	BraA01g009470.3C	0.0875447	0.133539	0.524613	0.468839	0.255273	0.281791
	BraA05g001430.3C	JAR1	0.287055	0.282547	0.470312	1.41179	1.3924	1.40381
Salicylic acid	BraA09g013710.3C	SAI1	0	0.0569049	0.258478	0.671481	0.664329	0.703291
	BraA09g047810.3C	BOP1	0.480965	0.588085	0.0170333	0	0	0
	BraA04g029210.3C	BOP2.1	1.02476	0.0767617	0.168301	0.0170333	0.0156393	0.0170333
	BraA04g029220.3C	BOP2.2	0.486667	0	0.0479237	0	0.0619547	0
	BraA05g002190.3C	BOP2.3	0.507406	0.0910804	0.123852	0.0156393	0.00860017	0.010017
	BraA06g042710.3C	NPR3	0.377792	0.854711	0.914872	1.19544	1.13407	1.29907
	BraA08g019880.3C	ATNPR1	0.490427	0.284807	0.24879	0.744032	0.702431	0.69868
	BraA07g033750.3C	PAN	1.94725	1.38489	1.18165	0	0.00575219	0.0198085
	BraA06g028670.3C	TGA1.1	0.633805	0.259275	0.397361	0.89671	0.661181	0.624626
	BraA07g041080.3C	TGA1.2	0	0.233842	0	0.657056	0.468839	0.618048
	BraA08g026970.3C	TGA3	0.303916	0	0.0334238	0.482397	0.564271	0.862529
	BraA07g026840.3C	BraA07g026840.3C	0.552263	0.757649	0.595496	0.447675	0.234686	0.392697

## Sheet: TF
Highly expressed in AB
Gene_id	Category	Sub-Category	AT_ID	Symbol	Annotation
BraA09g051330.3C	RNA	RNA.regulation of transcription.ARF, Auxin Response Factor family	AT3G61830.1	ARF18	auxin response factor 18
BraA04g024390.3C	RNA	RNA.regulation of transcription.ARF, Auxin Response Factor family	AT2G33860.1	ARF3,ETT	Transcriptional factor B3 family protein / auxin-responsive factor AUX/IAA-related
BraA05g001290.3C	RNA	RNA.regulation of transcription.ARF, Auxin Response Factor family	AT2G46530.3	ARF11	auxin response factor 11
BraA05g011080.3C	RNA	RNA.regulation of transcription.ARF, Auxin Response Factor family	AT2G33860.1	DAAR1	Transcriptional factor B3 family protein / auxin-responsive factor AUX/IAA-related
BraA10g018230.3C	RNA	RNA.regulation of transcription.ARF, Auxin Response Factor family	AT5G60450.1	ARF4	auxin response factor 4
BraA02g020820.3C	RNA	RNA.regulation of transcription.bHLH,Basic Helix-Loop-Helix family	AT1G72210.1	BHLH96	basic helix-loop-helix (bHLH) DNA-binding superfamily protein
BraA09g054610.3C	RNA	RNA.regulation of transcription.bHLH,Basic Helix-Loop-Helix family	AT2G22770.1	NAI1	basic helix-loop-helix (bHLH) DNA-binding superfamily protein
BraA05g002770.3C	RNA	RNA.regulation of transcription.bHLH,Basic Helix-Loop-Helix family	AT2G42300.1	0	basic helix-loop-helix (bHLH) DNA-binding superfamily protein
BraA03g022510.3C	RNA	RNA.regulation of transcription.bHLH,Basic Helix-Loop-Helix family	AT2G43010.2	PIF4,SRL2	phytochrome interacting factor 4
BraA03g040960.3C	RNA	RNA.regulation of transcription.bHLH,Basic Helix-Loop-Helix family	AT3G24140.1	FMA	basic helix-loop-helix (bHLH) DNA-binding superfamily protein
BraA06g038100.3C	RNA	RNA.regulation of transcription.bHLH,Basic Helix-Loop-Helix family	AT3G26744.1	ATICE1,ICE1,SCRM	basic helix-loop-helix (bHLH) DNA-binding superfamily protein
BraA09g051450.3C	RNA	RNA.regulation of transcription.bHLH,Basic Helix-Loop-Helix family	AT3G61950.1	MYC67	basic helix-loop-helix (bHLH) DNA-binding superfamily protein
BraA03g003320.3C	hormone_metabolism	hormone metabolism.brassinosteroid.signal transduction.other	AT5G08130.2	BIM1	basic helix-loop-helix (bHLH) DNA-binding superfamily protein
BraA02g005890.3C	RNA	RNA.regulation of transcription.bHLH,Basic Helix-Loop-Helix family	AT5G15160.1	BHLH134,BNQ2	BANQUO 2
BraA06g041760.3C	RNA	RNA.regulation of transcription.bHLH,Basic Helix-Loop-Helix family	AT5G46690.1	bHLH071	beta HLH protein 71
BraA03g015770.3C	RNA	RNA.regulation of transcription.bHLH,Basic Helix-Loop-Helix family	AT5G50915.1	0	basic helix-loop-helix (bHLH) DNA-binding superfamily protein
BraA02g045270.3C	RNA	RNA.regulation of transcription.bHLH,Basic Helix-Loop-Helix family	AT5G65640.1	bHLH093	beta HLH protein 93
BraA01g002650.3C	RNA	RNA.regulation of transcription.bZIP transcription factor family	AT4G35900.1	atbzip14,FD,FD-1	Basic-leucine zipper (bZIP) transcription factor family protein
BraA02g040390.3C	RNA	RNA.regulation of transcription.bZIP transcription factor family	AT5G28770.2	AtbZIP63,BZO2H3	bZIP transcription factor family protein
BraA08g020520.3C	not_assigned	not assigned.unknown	AT2G07760.1	0	Zinc knuckle (CCHC-type) family protein
BraA03g000890.3C	RNA	RNA.regulation of transcription.C2H2 zinc finger family	AT5G03150.1	JKD	C2H2-like zinc finger protein
BraA06g039900.3C	#N/A	#N/A	#N/A	#N/A	#N/A
BraA10g032810.3C	RNA	RNA.regulation of transcription.C2H2 zinc finger family	AT5G03150.1	JKD	C2H2-like zinc finger protein
BraA03g017500.3C	RNA	RNA.regulation of transcription.C2H2 zinc finger family	AT2G32930.2	ZFN2	zinc finger nuclease 2
BraA07g030850.3C	RNA	RNA.regulation of transcription.C2C2(Zn) CO-like, Constans-like zinc finger family	AT1G68190.1	BBX27	B-box zinc finger family protein
BraA10g003570.3C	RNA	RNA.regulation of transcription.C2H2 zinc finger family	AT1G04990.1	0	Zinc finger C-x8-C-x5-C-x3-H type family protein
BraAnng001760.3C	#N/A	#N/A	#N/A	#N/A	#N/A
BraA05g000150.3C	RNA	RNA.regulation of transcription.C2C2(Zn) CO-like, Constans-like zinc finger family	AT2G47890.1	0	B-box type zinc finger protein with CCT domain
BraA09g037920.3C	RNA	RNA.regulation of transcription.C2C2(Zn) CO-like, Constans-like zinc finger family	AT1G25440.1	BBX15	B-box type zinc finger protein with CCT domain
BraA02g042710.3C	RNA	RNA.regulation of transcription.C2C2(Zn) DOF zinc finger family	AT5G60850.1	OBP4	OBF binding protein 4
BraA08g033480.3C	RNA	RNA.regulation of transcription.C2C2(Zn) DOF zinc finger family	AT1G07640.3	OBP2	Dof-type zinc finger DNA-binding family protein
BraA02g002410.3C	hormone_metabolism	hormone metabolism.ethylene.signal transduction	AT5G07580.1	0	Integrase-type DNA-binding superfamily protein
BraA02g043030.3C	RNA	RNA.regulation of transcription.AP2/EREBP, APETALA2/Ethylene-responsive element binding protein family	AT5G61600.1	ERF104	ethylene response factor 104
BraA04g003200.3C	RNA	RNA.regulation of transcription.AP2/EREBP, APETALA2/Ethylene-responsive element binding protein family	AT3G57600.1	0	Integrase-type DNA-binding superfamily protein
BraA07g040640.3C	RNA	RNA.regulation of transcription.AP2/EREBP, APETALA2/Ethylene-responsive element binding protein family	AT1G77200.1	0	Integrase-type DNA-binding superfamily protein
GATA2	RNA	RNA.regulation of transcription.C2C2(Zn) GATA transcription factor family	AT2G45050.1	GATA2	GATA transcription factor 2
BraA08g015800.3C	RNA	RNA.regulation of transcription.C2C2(Zn) GATA transcription factor family	AT4G34680.1	GATA3	GATA transcription factor 3
BraA09g009630.3C	RNA	RNA.regulation of transcription.C2C2(Zn) GATA transcription factor family	AT5G66320.1	GATA5	GATA transcription factor 5
BraA10g014690.3C	RNA	RNA.regulation of transcription.C2C2(Zn) GATA transcription factor family	AT5G56860.1	GATA21,GNC	GATA type zinc finger transcription factor family protein
BraA09g000760.3C	development	development.unspecified	AT4G00150.1	ATHAM3,HAM3	GRAS family transcription factor
BraA09g039740.3C	RNA	RNA.regulation of transcription.HB,Homeobox transcription factor family	AT1G23380.1	KNAT6,KNAT6L,KNAT6S	WUSCHEL related homeobox 13
BraA08g026050.3C	RNA	RNA.regulation of transcription.HB,Homeobox transcription factor family	AT1G26960.1	AtHB23,HB23	POX (plant homeobox) family protein
BraA07g034650.3C	RNA	RNA.regulation of transcription.HB,Homeobox transcription factor family	AT1G69780.1	ATHB13	BEL1-like homeodomain 1
BraA07g038980.3C	RNA	RNA.regulation of transcription.HB,Homeobox transcription factor family	AT1G75410.1	BLH3	BEL1-like homeodomain 4
BraA04g017450.3C	RNA	RNA.regulation of transcription.HB,Homeobox transcription factor family	AT2G23760.1	BLH4,SAW2	BEL1-like homeodomain 1
BraA03g018820.3C	RNA	RNA.regulation of transcription.HB,Homeobox transcription factor family	AT2G35940.1	BLH1,EDA29	homeobox-leucine zipper protein 4
BraA04g025560.3C	RNA	RNA.regulation of transcription.HB,Homeobox transcription factor family	AT2G35940.1	BLH1,EDA29	BEL1-like homeodomain 1
BraA05g009430.3C	RNA	RNA.regulation of transcription.HB,Homeobox transcription factor family	AT2G35940.1	BLH1,EDA29	homeobox protein 5
BraA04g030890.3C	RNA	RNA.regulation of transcription.HB,Homeobox transcription factor family	AT2G44910.1	ATHB-4,ATHB4,HB4	Homeobox-leucine zipper protein family
BraA01g002900.3C	RNA	RNA.regulation of transcription.HB,Homeobox transcription factor family	AT4G35550.1	ATWOX13,HB-4,WOX13	BEL1-like homeodomain 3
BraA08g022000.3C	RNA	RNA.regulation of transcription.HB,Homeobox transcription factor family	AT4G40060.1	ATHB-16,ATHB16,HB16	#N/A
BraA02g000400.3C	RNA	RNA.regulation of transcription.HB,Homeobox transcription factor family	AT5G02030.1	BLH9,BLR,HB-6,LSN,PNY,RPL,VAN	homeobox protein 16
BraA10g033560.3C	RNA	RNA.regulation of transcription.HB,Homeobox transcription factor family	AT5G02030.1	BLH9,BLR,HB-6,LSN,PNY,RPL,VAN	homeobox protein 23
BraA06g028780.3C	RNA	RNA.regulation of transcription.HB,Homeobox transcription factor family	AT5G65310.1	ATHB-5,ATHB5,HB5	KNOTTED1-like homeobox gene 6
BraA07g038990.3C	#N/A	#N/A	#N/A	#N/A	POX (plant homeobox) family protein
BraA02g041130.3C	#N/A	#N/A	#N/A	#N/A	#N/A
BraA04g016520.3C	RNA	RNA.regulation of transcription.MADS box transcription factor family	AT2G22540.1	AGL22,SVP	K-box region and MADS-box transcription factor family protein
BraA05g005360.3C	RNA	RNA.regulation of transcription.MADS box transcription factor family	AT2G45650.1	AGL6	AGAMOUS-like 6
BraA05g005370.3C	#N/A	#N/A	#N/A	#N/A	#N/A
BraA09g033850.3C	RNA	RNA.regulation of transcription.MADS box transcription factor family	AT1G31140.2	AGL63,GOA	GORDITA
MSTRG.24320	#N/A	#N/A	#N/A	#N/A	#N/A
BraA06g010480.3C	RNA	RNA.regulation of transcription.MYB domain transcription factor family	AT1G14350.1	AtMYB124,FLP,MYB124	Duplicated homeodomain-like superfamily protein
BraA08g028700.3C	RNA	RNA.regulation of transcription.MYB domain transcription factor family	AT1G18570.1	AtMYB51,BW51A,BW51B,HIG1,MYB51	myb domain protein 51
BraA07g014550.3C	RNA	RNA.regulation of transcription.MYB domain transcription factor family	AT1G22640.1	ATMYB3,MYB3	myb domain protein 3
BraA03g040840.3C	RNA	RNA.regulation of transcription.MYB domain transcription factor family	AT1G56650.1	ATMYB75,MYB75,PAP1,SIAA1	production of anthocyanin pigment 1
BraA05g007920.3C	RNA	RNA.regulation of transcription.MYB domain transcription factor family	AT2G37630.1	AS1,ATMYB91,ATPHAN,MYB91	myb-like HTH transcriptional regulator family protein
BraA09g044180.3C	RNA	RNA.regulation of transcription.MYB domain transcription factor family	AT3G53200.1	AtMYB27,MYB27	myb domain protein 27
BraA10g024430.3C	RNA	RNA.regulation of transcription.MYB domain transcription factor family	AT5G14750.1	ATMYB66,MYB66,WER,WER1	myb domain protein 66
BraA10g024080.3C	RNA	RNA.regulation of transcription.MYB domain transcription factor family	AT5G15310.1	ATMIXTA,ATMYB16,MYB16	myb domain protein 16
BraA02g043150.3C	RNA	RNA.regulation of transcription.MYB domain transcription factor family	AT5G61420.2	AtMYB28,HAG1,MYB28,PMG1	myb domain protein 28
BraA03g044380.3C	RNA	RNA.regulation of transcription.MYB domain transcription factor family	AT5G61420.2	AtMYB28,HAG1,MYB28,PMG1	myb domain protein 28
BraA06g029280.3C	RNA	RNA.regulation of transcription.MYB domain transcription factor family	AT5G65790.1	ATMYB68,MYB68	myb domain protein 68
BraA02g006540.3C	RNA	RNA.regulation of transcription.G2-like transcription factor family, GARP	AT5G16560.1	KAN,KAN1	Homeodomain-like superfamily protein
BraA03g007570.3C	RNA	RNA.regulation of transcription.G2-like transcription factor family, GARP	AT5G16520.1	0	0
BraA05g019660.3C	RNA	RNA.regulation of transcription.G2-like transcription factor family, GARP	AT1G49560.1	0	Homeodomain-like superfamily protein
BraA05g023490.3C	RNA	RNA.regulation of transcription.G2-like transcription factor family, GARP	AT1G32240.1	KAN2	Homeodomain-like superfamily protein
BraA07g000260.3C	RNA	RNA.regulation of transcription.G2-like transcription factor family, GARP	AT2G20570.1	ATGLK1,GLK1,GPRI1	GBF\'s pro-rich region-interacting factor 1
BraA08g012540.3C	RNA	RNA.regulation of transcription.G2-like transcription factor family, GARP	AT4G17695.1	KAN3	Homeodomain-like superfamily protein
BraA10g023200.3C	RNA	RNA.regulation of transcription.G2-like transcription factor family, GARP	AT5G16560.1	KAN,KAN1	Homeodomain-like superfamily protein
MSTRG.7874	#N/A	#N/A	#N/A	#N/A	#N/A
BraA07g039980.3C	development	development.unspecified	AT1G76420.1	ANAC031,CUC3,NAC368	NAC (No Apical Meristem) domain transcriptional regulator superfamily protein
BraA09g010770.3C	development	development.unspecified	AT2G17040.1	anac036,NAC036	NAC domain containing protein 36
MSTRG.9454	#N/A	#N/A	#N/A	#N/A	#N/A
BraA10g029200.3C	RNA	RNA.regulation of transcription.CCAAT box binding factor family, HAP2	AT5G06510.1	NF-YA10	nuclear factor Y, subunit A10
BraA01g003130.3C	RNA	RNA.regulation of transcription.NIN-like bZIP-related family	AT4G35270.1	0	Plant regulator RWP-RK family protein
BraA06g016120.3C	RNA	RNA.regulation of transcription.NIN-like bZIP-related family	AT1G20640.1	0	Plant regulator RWP-RK family protein
BraA04g024340.3C	development	development.squamosa promoter binding like (SPL)	AT2G33810.1	SPL3	squamosa promoter binding protein-like 3
BraA02g004440.3C	RNA	RNA.regulation of transcription.C2H2 zinc finger family	AT5G12330.4	LRP1	Lateral root primordium (LRP) protein-related
BraA07g030260.3C	RNA	RNA.regulation of transcription.TCP transcription factor family	AT1G69690.1	0	TCP family transcription factor
BraA01g006130.3C	RNA	RNA.regulation of transcription.WRKY domain transcription factor family	AT4G31800.1	ATWRKY18,WRKY18	WRKY DNA-binding protein 18
BraA04g004020.3C	RNA	RNA.regulation of transcription.WRKY domain transcription factor family	AT3G56400.1	ATWRKY70,WRKY70	WRKY DNA-binding protein 70
BraA07g030410.3C	RNA	RNA.regulation of transcription.WRKY domain transcription factor family	AT1G69310.1	ATWRKY57,WRKY57	WRKY DNA-binding protein 57
BraA03g023630.3C	RNA	RNA.regulation of transcription.C2C2(Zn) YABBY family	AT2G45190.1	AFO,FIL,YAB1	Plant-specific transcription factor YABBY family protein
BraA03g025390.3C	RNA	RNA.regulation of transcription.C2C2(Zn) YABBY family	AT2G26580.1	YAB5	plant-specific transcription factor YABBY family protein
BraA04g030760.3C	RNA	RNA.regulation of transcription.C2C2(Zn) YABBY family	AT2G45190.1	AFO,FIL,YAB1	Plant-specific transcription factor YABBY family protein
BraA06g005620.3C	RNA	RNA.regulation of transcription.C2C2(Zn) YABBY family	AT1G08465.1	YAB2	Plant-specific transcription factor YABBY family protein
BraA07g023150.3C	RNA	RNA.regulation of transcription.C2C2(Zn) YABBY family	AT2G45190.1	AFO,FIL,YAB1	Plant-specific transcription factor YABBY family protein
BraA08g033150.3C	RNA	RNA.regulation of transcription.C2C2(Zn) YABBY family	AT1G08465.1	YAB2	Plant-specific transcription factor YABBY family protein
BraA09g062760.3C	RNA	RNA.regulation of transcription.C2C2(Zn) YABBY family	AT1G08465.1	YAB2	Plant-specific transcription factor YABBY family protein
BraA09g059370.3C	RNA	RNA.regulation of transcription.zf-HD	AT1G14440.1	AtHB31,HB31	homeobox protein 31
Highly expressed in AD
Gene_id	Category	Sub-Category	AT_ID	Symbol	Annotation
BraA07g016200.3C	RNA	RNA.regulation of transcription.ARF, Auxin Response Factor family	AT1G19850.1	ARF5,IAA24,MP	Transcriptional factor B3 family protein / auxin-responsive factor AUX/IAA-related									BraA07g016200.3C	BraA07g016200.3C	Bra012190	RNA	RNA.regulation of transcription.ARF, Auxin Response Factor family	AT1G19850.1	ARF5,IAA24,MP	Transcriptional factor B3 family protein / auxin-responsive factor AUX/IAA-related									BraA07g016200.3C	BraA07g016200.3C	Bra012190	RNA	RNA.regulation of transcription.ARF, Auxin Response Factor family	AT1G19850.1	ARF5,IAA24,MP	Transcriptional factor B3 family protein / auxin-responsive factor AUX/IAA-related									BraA07g016200.3C	BraA07g016200.3C	Bra012190	RNA
BraA08g028060.3C	RNA	RNA.regulation of transcription.ARF, Auxin Response Factor family	AT1G19850.1	ARF5,IAA24,MP	Transcriptional factor B3 family protein / auxin-responsive factor AUX/IAA-related									BraA08g028060.3C	BraA08g028060.3C	Bra016492	RNA	RNA.regulation of transcription.ARF, Auxin Response Factor family	AT1G19850.1	ARF5,IAA24,MP	Transcriptional factor B3 family protein / auxin-responsive factor AUX/IAA-related									BraA08g028060.3C	BraA08g028060.3C	Bra016492	RNA	RNA.regulation of transcription.ARF, Auxin Response Factor family	AT1G19850.1	ARF5,IAA24,MP	Transcriptional factor B3 family protein / auxin-responsive factor AUX/IAA-related									BraA08g028060.3C	BraA08g028060.3C	Bra016492	RNA
BraA02g036620.3C	RNA	RNA.regulation of transcription.AP2/EREBP, APETALA2/Ethylene-responsive element binding protein family	AT3G25730.1	DAAR1	ethylene response DNA binding factor 3									BraA02g036620.3C	BraA02g036620.3C	Bra026509	RNA	RNA.regulation of transcription.AP2/EREBP, APETALA2/Ethylene-responsive element binding protein family	AT3G25730.1	DAAR1	ethylene response DNA binding factor 3									BraA02g036620.3C	BraA02g036620.3C	Bra026509	RNA	RNA.regulation of transcription.AP2/EREBP, APETALA2/Ethylene-responsive element binding protein family	AT3G25730.1	DAAR1	ethylene response DNA binding factor 3									BraA02g036620.3C	BraA02g036620.3C	Bra026509	RNA
BraA05g030370.3C	RNA	RNA.regulation of transcription.B3 transcription factor family	AT3G17010.1	0	AP2/B3-like transcriptional factor family protein									BraA05g030370.3C	BraA05g030370.3C	Bra022189	RNA	RNA.regulation of transcription.B3 transcription factor family	AT3G17010.1	0	AP2/B3-like transcriptional factor family protein									BraA05g030370.3C	BraA05g030370.3C	Bra022189	RNA	RNA.regulation of transcription.B3 transcription factor family	AT3G17010.1	0	AP2/B3-like transcriptional factor family protein									BraA05g030370.3C	BraA05g030370.3C	Bra022189	RNA
BraA07g013190.3C	RNA	RNA.regulation of transcription.B3 transcription factor family	AT1G26680.1	0	transcriptional factor B3 family protein									BraA07g013190.3C	BraA07g013190.3C	Bra012445	RNA	RNA.regulation of transcription.B3 transcription factor family	AT1G26680.1	0	transcriptional factor B3 family protein									BraA07g013190.3C	BraA07g013190.3C	Bra012445	RNA	RNA.regulation of transcription.B3 transcription factor family	AT1G26680.1	0	transcriptional factor B3 family protein									BraA07g013190.3C	BraA07g013190.3C	Bra012445	RNA
BraA07g021210.3C	RNA	RNA.regulation of transcription.B3 transcription factor family	AT3G53310.1	0	AP2/B3-like transcriptional factor family protein									BraA07g021210.3C	BraA07g021210.3C	Bra003130	RNA	RNA.regulation of transcription.B3 transcription factor family	AT3G53310.1	0	AP2/B3-like transcriptional factor family protein									BraA07g021210.3C	BraA07g021210.3C	Bra003130	RNA	RNA.regulation of transcription.B3 transcription factor family	AT3G53310.1	0	AP2/B3-like transcriptional factor family protein									BraA07g021210.3C	BraA07g021210.3C	Bra003130	RNA
BraA08g025570.3C	RNA	RNA.regulation of transcription.AP2/EREBP, APETALA2/Ethylene-responsive element binding protein family	AT1G25560.1	EDF1,TEM1	AP2/B3 transcription factor family protein									BraA08g025570.3C	BraA08g025570.3C	Bra011002	RNA	RNA.regulation of transcription.AP2/EREBP, APETALA2/Ethylene-responsive element binding protein family	AT1G25560.1	EDF1,TEM1	AP2/B3 transcription factor family protein									BraA08g025570.3C	BraA08g025570.3C	Bra011002	RNA	RNA.regulation of transcription.AP2/EREBP, APETALA2/Ethylene-responsive element binding protein family	AT1G25560.1	EDF1,TEM1	AP2/B3 transcription factor family protein									BraA08g025570.3C	BraA08g025570.3C	Bra011002	RNA
BraA09g009240.3C	RNA	RNA.regulation of transcription.B3 transcription factor family	AT5G66980.1	0	AP2/B3-like transcriptional factor family protein									BraA09g009240.3C	BraA09g009240.3C	Bra037132	RNA	RNA.regulation of transcription.B3 transcription factor family	AT5G66980.1	0	AP2/B3-like transcriptional factor family protein									BraA09g009240.3C	BraA09g009240.3C	Bra037132	RNA	RNA.regulation of transcription.B3 transcription factor family	AT5G66980.1	0	AP2/B3-like transcriptional factor family protein									BraA09g009240.3C	BraA09g009240.3C	Bra037132	RNA
BraA01g001690.3C	RNA	RNA.regulation of transcription.bHLH,Basic Helix-Loop-Helix family	AT4G36930.1	SPT	basic helix-loop-helix (bHLH) DNA-binding superfamily protein									BraA01g001690.3C	BraA01g001690.3C	Bra011740	RNA	RNA.regulation of transcription.bHLH,Basic Helix-Loop-Helix family	AT4G36930.1	SPT	basic helix-loop-helix (bHLH) DNA-binding superfamily protein									BraA01g001690.3C	BraA01g001690.3C	Bra011740	RNA	RNA.regulation of transcription.bHLH,Basic Helix-Loop-Helix family	AT4G36930.1	SPT	basic helix-loop-helix (bHLH) DNA-binding superfamily protein									BraA01g001690.3C	BraA01g001690.3C	Bra011740	RNA
BraA03g024930.3C	RNA	RNA.regulation of transcription.bHLH,Basic Helix-Loop-Helix family	AT2G28160.1	ATBHLH029,ATBHLH29,ATFIT1,BHLH029,FIT1,FRU	FER-like regulator of iron uptake									BraA03g024930.3C	BraA03g024930.3C	Bra000495	RNA	RNA.regulation of transcription.bHLH,Basic Helix-Loop-Helix family	AT2G28160.1	ATBHLH029,ATBHLH29,ATFIT1,BHLH029,FIT1,FRU	FER-like regulator of iron uptake									BraA03g024930.3C	BraA03g024930.3C	Bra000495	RNA	RNA.regulation of transcription.bHLH,Basic Helix-Loop-Helix family	AT2G28160.1	ATBHLH029,ATBHLH29,ATFIT1,BHLH029,FIT1,FRU	FER-like regulator of iron uptake									BraA03g024930.3C	BraA03g024930.3C	Bra000495	RNA
BraA04g029080.3C	RNA	RNA.regulation of transcription.bHLH,Basic Helix-Loop-Helix family	AT2G41130.1	0	basic helix-loop-helix (bHLH) DNA-binding superfamily protein									BraA04g029080.3C	BraA04g029080.3C	Bra016951	RNA	RNA.regulation of transcription.bHLH,Basic Helix-Loop-Helix family	AT2G41130.1	0	basic helix-loop-helix (bHLH) DNA-binding superfamily protein									BraA04g029080.3C	BraA04g029080.3C	Bra016951	RNA	RNA.regulation of transcription.bHLH,Basic Helix-Loop-Helix family	AT2G41130.1	0	basic helix-loop-helix (bHLH) DNA-binding superfamily protein									BraA04g029080.3C	BraA04g029080.3C	Bra016951	RNA
BraA08g032240.3C	RNA	RNA.regulation of transcription.bHLH,Basic Helix-Loop-Helix family	AT1G10120.1	0	basic helix-loop-helix (bHLH) DNA-binding superfamily protein									BraA08g032240.3C	BraA08g032240.3C	Bra018461	RNA	RNA.regulation of transcription.bHLH,Basic Helix-Loop-Helix family	AT1G10120.1	0	basic helix-loop-helix (bHLH) DNA-binding superfamily protein									BraA08g032240.3C	BraA08g032240.3C	Bra018461	RNA	RNA.regulation of transcription.bHLH,Basic Helix-Loop-Helix family	AT1G10120.1	0	basic helix-loop-helix (bHLH) DNA-binding superfamily protein									BraA08g032240.3C	BraA08g032240.3C	Bra018461	RNA
BraA09g018940.3C	RNA	RNA.regulation of transcription.bHLH,Basic Helix-Loop-Helix family	AT1G72210.1	0	basic helix-loop-helix (bHLH) DNA-binding superfamily protein									BraA09g018940.3C	BraA09g018940.3C	Bra027958	RNA	RNA.regulation of transcription.bHLH,Basic Helix-Loop-Helix family	AT1G72210.1	0	basic helix-loop-helix (bHLH) DNA-binding superfamily protein									BraA09g018940.3C	BraA09g018940.3C	Bra027958	RNA	RNA.regulation of transcription.bHLH,Basic Helix-Loop-Helix family	AT1G72210.1	0	basic helix-loop-helix (bHLH) DNA-binding superfamily protein									BraA09g018940.3C	BraA09g018940.3C	Bra027958	RNA
BraA09g049120.3C	RNA	RNA.regulation of transcription.bHLH,Basic Helix-Loop-Helix family	AT3G59060.2	PIF5,PIL6	phytochrome interacting factor 3-like 6									BraA09g049120.3C	BraA09g049120.3C	Bra007430	RNA	RNA.regulation of transcription.bHLH,Basic Helix-Loop-Helix family	AT3G59060.2	PIF5,PIL6	phytochrome interacting factor 3-like 6									BraA09g049120.3C	BraA09g049120.3C	Bra007430	RNA	RNA.regulation of transcription.bHLH,Basic Helix-Loop-Helix family	AT3G59060.2	PIF5,PIL6	phytochrome interacting factor 3-like 6									BraA09g049120.3C	BraA09g049120.3C	Bra007430	RNA
BraA03g058910.3C	RNA	RNA.regulation of transcription.bZIP transcription factor family	AT4G34590.1	ATB2,AtbZIP11,BZIP11,GBF6	G-box binding factor 6									BraA03g058910.3C	BraA03g058910.3C	Bra017664	RNA	RNA.regulation of transcription.bZIP transcription factor family	AT4G34590.1	ATB2,AtbZIP11,BZIP11,GBF6	G-box binding factor 6									BraA03g058910.3C	BraA03g058910.3C	Bra017664	RNA	RNA.regulation of transcription.bZIP transcription factor family	AT4G34590.1	ATB2,AtbZIP11,BZIP11,GBF6	G-box binding factor 6									BraA03g058910.3C	BraA03g058910.3C	Bra017664	RNA
BraA03g059750.3C	RNA	RNA.regulation of transcription.bZIP transcription factor family	AT4G35900.1	atbzip14,FD,FD-1	Basic-leucine zipper (bZIP) transcription factor family protein									BraA03g059750.3C	BraA03g059750.3C	Bra017735	RNA	RNA.regulation of transcription.bZIP transcription factor family	AT4G35900.1	atbzip14,FD,FD-1	Basic-leucine zipper (bZIP) transcription factor family protein									BraA03g059750.3C	BraA03g059750.3C	Bra017735	RNA	RNA.regulation of transcription.bZIP transcription factor family	AT4G35900.1	atbzip14,FD,FD-1	Basic-leucine zipper (bZIP) transcription factor family protein									BraA03g059750.3C	BraA03g059750.3C	Bra017735	RNA
BraA07g041080.3C	RNA	RNA.regulation of transcription.bZIP transcription factor family	AT1G77920.1	0	bZIP transcription factor family protein									BraA07g041080.3C	BraA07g041080.3C	Bra015646	RNA	RNA.regulation of transcription.bZIP transcription factor family	AT1G77920.1	0	bZIP transcription factor family protein									BraA07g041080.3C	BraA07g041080.3C	Bra015646	RNA	RNA.regulation of transcription.bZIP transcription factor family	AT1G77920.1	0	bZIP transcription factor family protein									BraA07g041080.3C	BraA07g041080.3C	Bra015646	RNA
BraA09g048230.3C	RNA	RNA.regulation of transcription.C2H2 zinc finger family	AT3G57670.1	NTT,WIP2	C2H2-type zinc finger family protein									BraA09g048230.3C	BraA09g048230.3C	Bra007346	RNA	RNA.regulation of transcription.C2H2 zinc finger family	AT3G57670.1	NTT,WIP2	C2H2-type zinc finger family protein									BraA09g048230.3C	BraA09g048230.3C	Bra007346	RNA	RNA.regulation of transcription.C2H2 zinc finger family	AT3G57670.1	NTT,WIP2	C2H2-type zinc finger family protein									BraA09g048230.3C	BraA09g048230.3C	Bra007346	RNA
BraA08g025490.3C	RNA	RNA.regulation of transcription.C2C2(Zn) CO-like, Constans-like zinc finger family	AT1G25440.1	0	B-box type zinc finger protein with CCT domain									BraA08g025490.3C	BraA08g025490.3C	Bra010994	RNA	RNA.regulation of transcription.C2C2(Zn) CO-like, Constans-like zinc finger family	AT1G25440.1	0	B-box type zinc finger protein with CCT domain									BraA08g025490.3C	BraA08g025490.3C	Bra010994	RNA	RNA.regulation of transcription.C2C2(Zn) CO-like, Constans-like zinc finger family	AT1G25440.1	0	B-box type zinc finger protein with CCT domain									BraA08g025490.3C	BraA08g025490.3C	Bra010994	RNA
BraA03g010920.3C	RNA	RNA.regulation of transcription.C2C2(Zn) DOF zinc finger family	AT5G60200.1	TMO6	TARGET OF MONOPTEROS 6									BraA03g010920.3C	BraA03g010920.3C	Bra006675	RNA	RNA.regulation of transcription.C2C2(Zn) DOF zinc finger family	AT5G60200.1	TMO6	TARGET OF MONOPTEROS 6									BraA03g010920.3C	BraA03g010920.3C	Bra006675	RNA	RNA.regulation of transcription.C2C2(Zn) DOF zinc finger family	AT5G60200.1	TMO6	TARGET OF MONOPTEROS 6									BraA03g010920.3C	BraA03g010920.3C	Bra006675	RNA
BraA07g016980.3C	RNA	RNA.regulation of transcription.C2C2(Zn) DOF zinc finger family	AT5G66940.1	0	Dof-type zinc finger DNA-binding family protein									BraA07g016980.3C	BraA07g016980.3C	Bra012119	RNA	RNA.regulation of transcription.C2C2(Zn) DOF zinc finger family	AT5G66940.1	0	Dof-type zinc finger DNA-binding family protein									BraA07g016980.3C	BraA07g016980.3C	Bra012119	RNA	RNA.regulation of transcription.C2C2(Zn) DOF zinc finger family	AT5G66940.1	0	Dof-type zinc finger DNA-binding family protein									BraA07g016980.3C	BraA07g016980.3C	Bra012119	RNA
BraA10g006400.3C	RNA	RNA.regulation of transcription.C2C2(Zn) DOF zinc finger family	AT1G47655.1	0	Dof-type zinc finger DNA-binding family protein									BraA10g006400.3C	BraA10g006400.3C	Bra015609	RNA	RNA.regulation of transcription.C2C2(Zn) DOF zinc finger family	AT1G47655.1	0	Dof-type zinc finger DNA-binding family protein									BraA10g006400.3C	BraA10g006400.3C	Bra015609	RNA	RNA.regulation of transcription.C2C2(Zn) DOF zinc finger family	AT1G47655.1	0	Dof-type zinc finger DNA-binding family protein									BraA10g006400.3C	BraA10g006400.3C	Bra015609	RNA
BraA01g005240.3C	RNA	RNA.regulation of transcription.AP2/EREBP, APETALA2/Ethylene-responsive element binding protein family	AT4G32800.1	0	Integrase-type DNA-binding superfamily protein									BraA01g005240.3C	BraA01g005240.3C	Bra011383	RNA	RNA.regulation of transcription.AP2/EREBP, APETALA2/Ethylene-responsive element binding protein family	AT4G32800.1	0	Integrase-type DNA-binding superfamily protein									BraA01g005240.3C	BraA01g005240.3C	Bra011383	RNA	RNA.regulation of transcription.AP2/EREBP, APETALA2/Ethylene-responsive element binding protein family	AT4G32800.1	0	Integrase-type DNA-binding superfamily protein									BraA01g005240.3C	BraA01g005240.3C	Bra011383	RNA
BraA02g036660.3C	RNA	RNA.regulation of transcription.AP2/EREBP, APETALA2/Ethylene-responsive element binding protein family	AT3G25890.1	0	Integrase-type DNA-binding superfamily protein									BraA02g036660.3C	BraA02g036660.3C	Bra036360	RNA	RNA.regulation of transcription.AP2/EREBP, APETALA2/Ethylene-responsive element binding protein family	AT3G25890.1	0	Integrase-type DNA-binding superfamily protein									BraA02g036660.3C	BraA02g036660.3C	Bra036360	RNA	RNA.regulation of transcription.AP2/EREBP, APETALA2/Ethylene-responsive element binding protein family	AT3G25890.1	0	Integrase-type DNA-binding superfamily protein									BraA02g036660.3C	BraA02g036660.3C	Bra036360	RNA
BraA03g014570.3C	RNA	RNA.regulation of transcription.AP2/EREBP, APETALA2/Ethylene-responsive element binding protein family	AT5G53290.1	CRF3	cytokinin response factor 3									BraA03g014570.3C	BraA03g014570.3C	Bra029079	RNA	RNA.regulation of transcription.AP2/EREBP, APETALA2/Ethylene-responsive element binding protein family	AT5G53290.1	CRF3	cytokinin response factor 3									BraA03g014570.3C	BraA03g014570.3C	Bra029079	RNA	RNA.regulation of transcription.AP2/EREBP, APETALA2/Ethylene-responsive element binding protein family	AT5G53290.1	CRF3	cytokinin response factor 3									BraA03g014570.3C	BraA03g014570.3C	Bra029079	RNA
BraA03g054030.3C	#N/A	#N/A	#N/A	#N/A	#N/A									BraA03g054030.3C	#N/A	#N/A	#N/A	#N/A	#N/A	#N/A	#N/A									BraA03g054030.3C	#N/A	#N/A	#N/A	#N/A	#N/A	#N/A	#N/A									BraA03g054030.3C	#N/A	#N/A	#N/A
BraA03g057500.3C	RNA	RNA.regulation of transcription.AP2/EREBP, APETALA2/Ethylene-responsive element binding protein family	AT4G32800.1	0	Integrase-type DNA-binding superfamily protein									BraA03g057500.3C	BraA03g057500.3C	Bra037041	RNA	RNA.regulation of transcription.AP2/EREBP, APETALA2/Ethylene-responsive element binding protein family	AT4G32800.1	0	Integrase-type DNA-binding superfamily protein									BraA03g057500.3C	BraA03g057500.3C	Bra037041	RNA	RNA.regulation of transcription.AP2/EREBP, APETALA2/Ethylene-responsive element binding protein family	AT4G32800.1	0	Integrase-type DNA-binding superfamily protein									BraA03g057500.3C	BraA03g057500.3C	Bra037041	RNA
BraA06g032530.3C	hormone_metabolism	hormone metabolism.ethylene.signal transduction	AT5G25190.1	0	Integrase-type DNA-binding superfamily protein									BraA06g032530.3C	BraA06g032530.3C	Bra009824	hormone_metabolism	hormone metabolism.ethylene.signal transduction	AT5G25190.1	0	Integrase-type DNA-binding superfamily protein									BraA06g032530.3C	BraA06g032530.3C	Bra009824	hormone_metabolism	hormone metabolism.ethylene.signal transduction	AT5G25190.1	0	Integrase-type DNA-binding superfamily protein									BraA06g032530.3C	BraA06g032530.3C	Bra009824	hormone_metabolism
BraA07g036020.3C	RNA	RNA.regulation of transcription.AP2/EREBP, APETALA2/Ethylene-responsive element binding protein family	AT1G71450.1	0	Integrase-type DNA-binding superfamily protein									BraA07g036020.3C	BraA07g036020.3C	Bra016136	RNA	RNA.regulation of transcription.AP2/EREBP, APETALA2/Ethylene-responsive element binding protein family	AT1G71450.1	0	Integrase-type DNA-binding superfamily protein									BraA07g036020.3C	BraA07g036020.3C	Bra016136	RNA	RNA.regulation of transcription.AP2/EREBP, APETALA2/Ethylene-responsive element binding protein family	AT1G71450.1	0	Integrase-type DNA-binding superfamily protein									BraA07g036020.3C	BraA07g036020.3C	Bra016136	RNA
BraA10g026580.3C	RNA	RNA.regulation of transcription.AP2/EREBP, APETALA2/Ethylene-responsive element binding protein family	AT5G11590.1	TINY2	Integrase-type DNA-binding superfamily protein									BraA10g026580.3C	BraA10g026580.3C	Bra008952	RNA	RNA.regulation of transcription.AP2/EREBP, APETALA2/Ethylene-responsive element binding protein family	AT5G11590.1	TINY2	Integrase-type DNA-binding superfamily protein									BraA10g026580.3C	BraA10g026580.3C	Bra008952	RNA	RNA.regulation of transcription.AP2/EREBP, APETALA2/Ethylene-responsive element binding protein family	AT5G11590.1	TINY2	Integrase-type DNA-binding superfamily protein									BraA10g026580.3C	BraA10g026580.3C	Bra008952	RNA
MSTRG.21227	#N/A	#N/A	#N/A	#N/A	#N/A									MSTRG.21227	#N/A	#N/A	#N/A	#N/A	#N/A	#N/A	#N/A									MSTRG.21227	#N/A	#N/A	#N/A	#N/A	#N/A	#N/A	#N/A									MSTRG.21227	#N/A	#N/A	#N/A
BraA01g002180.3C	RNA	RNA.regulation of transcription.C2C2(Zn) GATA transcription factor family	AT4G36620.1	GATA19	GATA transcription factor 19									BraA01g002180.3C	BraA01g002180.3C	Bra011695	RNA	RNA.regulation of transcription.C2C2(Zn) GATA transcription factor family	AT4G36620.1	GATA19	GATA transcription factor 19									BraA01g002180.3C	BraA01g002180.3C	Bra011695	RNA	RNA.regulation of transcription.C2C2(Zn) GATA transcription factor family	AT4G36620.1	GATA19	GATA transcription factor 19									BraA01g002180.3C	BraA01g002180.3C	Bra011695	RNA
BraA04g014550.3C	RNA	RNA.regulation of transcription.GRAS transcription factor family	AT5G41920.1	0	GRAS family transcription factor									BraA04g014550.3C	BraA04g014550.3C	Bra025456	RNA	RNA.regulation of transcription.GRAS transcription factor family	AT5G41920.1	0	GRAS family transcription factor									BraA04g014550.3C	BraA04g014550.3C	Bra025456	RNA	RNA.regulation of transcription.GRAS transcription factor family	AT5G41920.1	0	GRAS family transcription factor									BraA04g014550.3C	BraA04g014550.3C	Bra025456	RNA
BraA06g000090.3C	RNA	RNA.regulation of transcription.GRAS transcription factor family	AT1G55580.1	LAS,SCL18	GRAS family transcription factor									BraA06g000090.3C	BraA06g000090.3C	Bra038002	RNA	RNA.regulation of transcription.GRAS transcription factor family	AT1G55580.1	LAS,SCL18	GRAS family transcription factor									BraA06g000090.3C	BraA06g000090.3C	Bra038002	RNA	RNA.regulation of transcription.GRAS transcription factor family	AT1G55580.1	LAS,SCL18	GRAS family transcription factor									BraA06g000090.3C	BraA06g000090.3C	Bra038002	RNA
BraA06g003280.3C	RNA	RNA.regulation of transcription.GRAS transcription factor family	AT1G50420.1	SCL-3,SCL3	scarecrow-like 3									BraA06g003280.3C	BraA06g003280.3C	Bra018848	RNA	RNA.regulation of transcription.GRAS transcription factor family	AT1G50420.1	SCL-3,SCL3	scarecrow-like 3									BraA06g003280.3C	BraA06g003280.3C	Bra018848	RNA	RNA.regulation of transcription.GRAS transcription factor family	AT1G50420.1	SCL-3,SCL3	scarecrow-like 3									BraA06g003280.3C	BraA06g003280.3C	Bra018848	RNA
BraA07g006850.3C	RNA	RNA.regulation of transcription.General Transcription	AT2G06200.1	AtGRF6,GRF6	growth-regulating factor 6									BraA07g006850.3C	BraA07g006850.3C	Bra015184	RNA	RNA.regulation of transcription.General Transcription	AT2G06200.1	AtGRF6,GRF6	growth-regulating factor 6									BraA07g006850.3C	BraA07g006850.3C	Bra015184	RNA	RNA.regulation of transcription.General Transcription	AT2G06200.1	AtGRF6,GRF6	growth-regulating factor 6									BraA07g006850.3C	BraA07g006850.3C	Bra015184	RNA
BraA01g005000.3C	RNA	RNA.regulation of transcription.HB,Homeobox transcription factor family	AT4G32980.1	ATH1	homeobox gene 1									BraA01g005000.3C	BraA01g005000.3C	Bra011403	RNA	RNA.regulation of transcription.HB,Homeobox transcription factor family	AT4G32980.1	ATH1	homeobox gene 1									BraA01g005000.3C	BraA01g005000.3C	Bra011403	RNA	RNA.regulation of transcription.HB,Homeobox transcription factor family	AT4G32980.1	ATH1	homeobox gene 1									BraA01g005000.3C	BraA01g005000.3C	Bra011403	RNA
BraA03g057620.3C	RNA	RNA.regulation of transcription.HB,Homeobox transcription factor family	AT4G32980.1	ATH1	homeobox gene 1									BraA03g057620.3C	BraA03g057620.3C	Bra037031	RNA	RNA.regulation of transcription.HB,Homeobox transcription factor family	AT4G32980.1	ATH1	homeobox gene 1									BraA03g057620.3C	BraA03g057620.3C	Bra037031	RNA	RNA.regulation of transcription.HB,Homeobox transcription factor family	AT4G32980.1	ATH1	homeobox gene 1									BraA03g057620.3C	BraA03g057620.3C	Bra037031	RNA
BraA04g024760.3C	RNA	RNA.regulation of transcription.HB,Homeobox transcription factor family	AT2G34710.1	ATHB-14,ATHB14,PHB,PHB-1D	Homeobox-leucine zipper family protein / lipid-binding START domain-containing protein									BraA04g024760.3C	BraA04g024760.3C	Bra021926	RNA	RNA.regulation of transcription.HB,Homeobox transcription factor family	AT2G34710.1	ATHB-14,ATHB14,PHB,PHB-1D	Homeobox-leucine zipper family protein / lipid-binding START domain-containing protein									BraA04g024760.3C	BraA04g024760.3C	Bra021926	RNA	RNA.regulation of transcription.HB,Homeobox transcription factor family	AT2G34710.1	ATHB-14,ATHB14,PHB,PHB-1D	Homeobox-leucine zipper family protein / lipid-binding START domain-containing protein									BraA04g024760.3C	BraA04g024760.3C	Bra021926	RNA
BraA05g010360.3C	RNA	RNA.regulation of transcription.HB,Homeobox transcription factor family	AT2G34710.1	ATHB-14,ATHB14,PHB,PHB-1D	Homeobox-leucine zipper family protein / lipid-binding START domain-containing protein									BraA05g010360.3C	BraA05g010360.3C	Bra005398	RNA	RNA.regulation of transcription.HB,Homeobox transcription factor family	AT2G34710.1	ATHB-14,ATHB14,PHB,PHB-1D	Homeobox-leucine zipper family protein / lipid-binding START domain-containing protein									BraA05g010360.3C	BraA05g010360.3C	Bra005398	RNA	RNA.regulation of transcription.HB,Homeobox transcription factor family	AT2G34710.1	ATHB-14,ATHB14,PHB,PHB-1D	Homeobox-leucine zipper family protein / lipid-binding START domain-containing protein									BraA05g010360.3C	BraA05g010360.3C	Bra005398	RNA
BraA06g002210.3C	RNA	RNA.regulation of transcription.HB,Homeobox transcription factor family	AT1G52150.1	ATHB-15,ATHB15,CNA,ICU4	Homeobox-leucine zipper family protein / lipid-binding START domain-containing protein									BraA06g002210.3C	BraA06g002210.3C	Bra018948	RNA	RNA.regulation of transcription.HB,Homeobox transcription factor family	AT1G52150.1	ATHB-15,ATHB15,CNA,ICU4	Homeobox-leucine zipper family protein / lipid-binding START domain-containing protein									BraA06g002210.3C	BraA06g002210.3C	Bra018948	RNA	RNA.regulation of transcription.HB,Homeobox transcription factor family	AT1G52150.1	ATHB-15,ATHB15,CNA,ICU4	Homeobox-leucine zipper family protein / lipid-binding START domain-containing protein									BraA06g002210.3C	BraA06g002210.3C	Bra018948	RNA
[truncated: 54 more rows]
[truncated: 102 more columns]
