# Supplementary material for: Transcriptomic analyses to summarize gene expression patterns that occur during leaf initiation of Chinese cabbage
Source: Hortic Res. 2024 Feb 28;11(4):uhae059. doi: 10.1093/hr/uhae059 (PMC11059812; doi:10.1093/hr/uhae059)
Supplement: Web_Material_uhae059 [file web_material_uhae059.zip › Table S3-new.xlsx]

## Sheet: c1-109
Gene_id	SAM	AD	AB	CC_B	CC_M	CC_T		Pathway	Sub-pathway	AT ID	Symbol	Annotation
BraA05g008250.3C	0.915731	1.72952	-0.111817	-0.737775	-0.921963	-0.873701		amino_acid_metabolism	amino acid metabolism.degradation.aspartate family.lysine	AT2G37200.1	0	Uncharacterised protein family (UPF0497)
BraA10g025740.3C	1.05668	1.62444	-0.0966401	-0.78569	-0.890372	-0.908416		amino_acid_metabolism	amino acid metabolism.synthesis.aromatic aa.tryptophan	AT5G12970.1	0	Calcium-dependent lipid-binding (CaLB domain) plant phosphoribosyltransferase family protein
BraA06g003460.3C	2.04478	0.379988	-0.778758	-0.29961	-0.483672	-0.862731		amino_acid_metabolism	amino acid metabolism.synthesis.branched chain group.common.branched-chain amino acid aminotransferase	AT1G50110.1	0	D-aminoacid aminotransferase-like PLP-dependent enzymes superfamily protein
BraA03g032360.3C	0.872091	1.44906	0.5049	-0.557212	-1.14982	-1.11902		cell_wall	cell wall.pectin*esterases.acetyl esterase	AT3G05910.1	0	Pectinacetylesterase family protein
BraA09g047810.3C	1.18761	1.61733	-0.629318	-0.725208	-0.725208	-0.725208		cell	cell.organisation	AT3G57130.1	BOP1	Ankyrin repeat family protein / BTB/POZ domain-containing protein
BraA02g010400.3C	0.955006	1.41642	0.244971	-0.170674	-1.19287	-1.25286		cell	cell.organisation	AT5G60210.1	RIP5	ROP interactive partner 5
BraA07g011440.3C	1.08886	1.38657	-0.397186	0.232167	-1.22992	-1.08048		cell	cell.organisation	AT1G29050.1	TBL38	TRICHOME BIREFRINGENCE-LIKE 38
BraA03g032120.3C	0.719057	1.66746	-0.841332	0.375978	-0.897823	-1.02334		cell	cell.organisation	AT3G05470.1	0	Actin-binding FH2 (formin homology 2) family protein
BraA07g023110.3C	1.80507	0.74355	0.013746	-0.857687	-0.846996	-0.857687		development	development.squamosa promoter binding like (SPL)	AT3G57920.1	SPL15	squamosa promoter binding protein-like 15
BraA03g010900.3C	1.23382	1.26065	0.366635	-0.868731	-0.910767	-1.0816		development	development.unspecified	AT3G45600.1	TET3	tetraspanin3
BraA05g032190.3C	1.45637	1.24422	-0.671824	-1.17691	-0.682457	-0.169397		development	development.unspecified	AT3G14870.1	0	Plant protein of unknown function (DUF641)
BraA05g022960.3C	0.850494	1.8031	-0.217703	-0.799156	-0.818367	-0.818367		development	development.unspecified	AT1G32770.1	ANAC012,NAC012,NST3,SND1	NAC domain containing protein 12
BraA09g023250.3C	1.31644	1.42801	-0.24838	-0.660449	-1.06798	-0.767644		DNA	DNA.synthesis/chromatin structure	AT1G14900.1	HMGA	high mobility group A
BraA04g003060.3C	1.70525	-0.0523537	-1.7486	-0.0589871	0.167745	-0.0130529		DNA	DNA.synthesis/chromatin structure	AT3G57780.1	0	0
BraA03g054260.3C	1.80877	0.853284	-0.939336	-0.560952	-0.327511	-0.834253		DNA	DNA.unspecified	AT4G28190.1	ULT,ULT1	Developmental regulator, ULTRAPETALA
BraA02g044060.3C	1.19324	1.35884	0.270871	-0.940984	-0.940984	-0.940984		DNA	DNA.unspecified	AT5G63460.2	0	SAP domain-containing protein
BraA10g019670.3C	1.26951	0.279203	-2.00514	-0.207097	0.447531	0.21599		hormone_metabolism	hormone metabolism.abscisic acid.synthesis-degradation	AT5G20960.1	AAO1,AO1,AOalpha,AT-AO1,ATAO,AtAO1	aldehyde oxidase 1
BraA02g013860.3C	1.71267	1.06062	-0.781616	-0.625869	-0.625869	-0.739934		hormone_metabolism	hormone metabolism.auxin.induced-regulated-responsive-activated	AT5G54510.1	DFL1,GH3.6	Auxin-responsive GH3 family protein
BraA10g012260.3C	0.939445	1.79032	-0.515094	-0.717039	-0.673715	-0.823916		hormone_metabolism	hormone metabolism.auxin.synthesis-degradation	AT5G54140.1	ILL3	IAA-leucine-resistant (ILR1)-like 3
BraA01g030980.3C	1.65438	1.01112	-0.196005	-0.547599	-0.794314	-1.12758		hormone_metabolism	hormone metabolism.ethylene.signal transduction	AT3G23150.1	ETR2	Signal transduction histidine kinase, hybrid-type, ethylene sensor
BraA05g040050.3C	0.868027	1.46839	0.481786	-0.756047	-1.31425	-0.747905		hormone_metabolism	hormone metabolism.gibberelin.signal transduction	AT3G05120.1	ATGID1A,GID1A	alpha/beta-Hydrolases superfamily protein
BraA04g021060.3C	1.37698	1.22123	0.0987897	-0.594813	-0.910855	-1.19134		lipid_metabolism	lipid metabolism.''exotics'' (steroids, squalene etc).methylsterol monooxygenase	AT2G29390.2	ATSMO2,SMO2-2	sterol 4-alpha-methyl-oxidase 2-2
BraA10g007140.3C	1.91493	0.74336	-0.735586	-0.594649	-0.62001	-0.708049		lipid_metabolism	lipid metabolism.lipid degradation.lipases.triacylglycerol lipase	AT1G45201.1	ATTLL1,TLL1	triacylglycerol lipase-like 1
BraA01g036540.3C	1.56176	1.23939	-0.614546	-0.85166	-0.791552	-0.543393		lipid_metabolism	lipid metabolism.lipid degradation.lysophospholipases.carboxylesterase	AT3G15650.2	0	alpha/beta-Hydrolases superfamily protein
BraA05g031400.3C	1.77376	0.947155	-0.742608	-0.82138	-0.753564	-0.403357		lipid_metabolism	lipid metabolism.lipid degradation.lysophospholipases.carboxylesterase	AT3G15650.2	0	alpha/beta-Hydrolases superfamily protein
BraA03g004140.3C	1.45706	1.35082	-0.667273	-0.923124	-0.691646	-0.52583		minor_CHOmetabolism	minor CHO metabolism.trehalose.TPP	AT5G10100.1	0	Haloacid dehalogenase-like hydrolase (HAD) superfamily protein
BraA07g041670.3C	1.08007	0.225104	-2.11607	0.490606	0.240845	0.0794523		minor_CHOmetabolism	minor CHO metabolism.trehalose.TPS	AT1G78580.1	ATTPS1,TPS1	trehalose-6-phosphate synthase
BraA02g021420.3C	1.59049	0.967774	0.00887294	-1.2693	-0.849378	-0.448455		misc_otherPhosphate	misc.acid and other phosphatases	AT1G73010.1	ATPS2,PS2	phosphate starvation-induced gene 2
BraA03g058860.3C	1.81954	-0.0119973	-1.57042	0.286041	-0.215591	-0.307581		misc_otherPhosphate	misc.beta 1,3 glucan hydrolases.glucan endo-1,3-beta-glucosidase	AT4G34480.1	0	O-Glycosyl hydrolases family 17 protein
BraA10g027580.3C	0.860145	1.44012	0.57626	-0.831577	-1.21184	-0.833106		misc_otherPhosphate	misc.nitrilases, *nitrile lyases, berberine bridge enzymes, reticuline oxidases, troponine reductases	AT5G10300.1	ATMES5,HNL,MES5	methyl esterase 5
BraA02g003880.3C	0.951309	1.74173	-0.241911	-0.822452	-0.806228	-0.822452		misc_otherPhosphate	misc.oxidases - copper, flavone etc.	AT5G11320.1	YUC4	Flavin-binding monooxygenase family protein
BraA02g035320.3C	1.1534	1.45508	0.0872741	-1.18279	-0.781753	-0.731216		ATP_synthesis	mitochondrial electron transport / ATP synthesis.NADH-DH.localisation not clear	AT2G02050.1	0	NADH-ubiquinone oxidoreductase B18 subunit, putative
BraA04g006720.3C	1.62829	1.13597	-0.361625	-0.782195	-0.773342	-0.8471		not_assigned	not assigned.unknown	AT3G52770.1	ZPR3	protein binding
BraA09g043840.3C	1.84688	0.857226	-0.541857	-0.68275	-0.740977	-0.738518		not_assigned	not assigned.unknown	AT3G52770.1	ZPR3	protein binding
BraA05g028430.3C	0.816637	1.64062	0.222719	-0.8285	-0.616333	-1.23514		not_assigned	not assigned.unknown	AT5G48485.1	DIR1	Bifunctional inhibitor/lipid-transfer protein/seed storage 2S albumin superfamily protein
BraA07g015370.3C	1.20671	1.52099	-1.19831	-0.602049	-0.431463	-0.495873		not_assigned	not assigned.unknown	AT1G21050.1	0	Protein of unknown function, DUF617
BraA04g000100.3C	0.785992	1.86161	-0.561982	-0.379074	-0.831721	-0.87483		not_assigned	not assigned.unknown	AT3G63300.1	FKD1	FORKED 1
BraA04g011510.3C	1.35041	1.28995	0.0895551	-0.827876	-1.02223	-0.879812		not_assigned	not assigned.unknown	AT5G39240.1	0	0
BraA03g031240.3C	1.28855	0.366532	-2.02159	0.0758179	-0.0423369	0.333034		not_assigned	not assigned.unknown	AT3G03150.1	0	0
BraA02g045030.3C	1.09572	1.66475	-0.89484	-0.795746	-0.63913	-0.430759		not_assigned	not assigned.unknown	AT5G65170.1	0	VQ motif-containing protein
BraA06g035550.3C	1.09313	1.38578	0.251831	-0.51288	-0.886753	-1.33112		not_assigned	not assigned.unknown	AT5G48500.1	0	0
BraA06g007860.3C	1.59623	1.1418	-0.255399	-0.689394	-0.896619	-0.896619		not_assigned	not assigned.unknown	AT1G11125.1	0	0
BraA06g028630.3C	1.28315	0.758709	-1.92404	0.105839	-0.252817	0.0291573		not_assigned	not assigned.unknown	AT5G65170.1	0	VQ motif-containing protein
BraA09g010740.3C	1.03668	1.73372	-0.669054	-0.700448	-0.700448	-0.700448		not_assigned	not assigned.unknown	AT2G16980.2	0	Major facilitator superfamily protein
BraA09g050310.3C	1.28823	1.15431	-1.62122	-0.187459	-0.584915	-0.0489473		not_assigned	not assigned.unknown	AT3G60520.1	0	0
BraA05g017270.3C	1.45066	1.24115	-0.0349825	-0.862706	-0.886426	-0.907693		not_assigned	not assigned.unknown	AT1G53180.1	0	0
BraA10g005580.3C	1.97889	0.599487	-0.699993	-0.557174	-0.500288	-0.820917		not_assigned	not assigned.unknown	AT1G06980.1	0	0
BraA01g010600.3C	1.97228	-0.266283	-1.40877	-0.0667029	-0.223784	-0.00674077		not_assigned	not assigned.unknown	AT4G19200.1	0	proline-rich family protein
BraA05g032200.3C	1.92682	0.685884	-0.395354	-0.735586	-0.845049	-0.636719		not_assigned	not assigned.unknown	AT3G14860.2	0	NHL domain-containing protein
BraA07g024420.3C	1.01012	1.44245	-1.08243	0.332549	-0.562219	-1.14047		not_assigned	not assigned.unknown	AT3G60890.2	ZPR2	protein binding
BraA02g010320.3C	1.28205	1.04791	0.565939	-0.658036	-1.14021	-1.09766		not_assigned	not assigned.unknown	AT5G60400.3	0	0
BraA10g027880.3C	2.16983	-0.769355	-0.0265829	-0.249405	-0.51319	-0.611292		not_assigned	not assigned.unknown	AT5G09960.1	0	0
BraA02g012810.3C	2.12729	0.247273	-0.611541	-0.611541	-0.611541	-0.539942		not_assigned	not assigned.unknown	AT5G56510.1	APUM12,PUM12	pumilio 12
BraA06g009280.3C	1.67018	1.00222	-0.1391	-0.68184	-0.988273	-0.863192		not_assigned	not assigned.unknown	AT1G12380.1	0	0
BraA02g004320.3C	1.30221	-0.661519	-1.79151	0.736349	0.0867683	0.327699		not_assigned	not assigned.unknown	AT5G12050.1	0	0
BraA06g037020.3C	1.77918	0.80761	-0.0348866	-0.781563	-0.84517	-0.925165		not_assigned	not assigned.unknown	AT3G28455.1	CLE25	CLAVATA3/ESR-RELATED 25
BraA05g041530.3C	1.86523	0.412586	-1.25821	0.185556	-0.54358	-0.661588		not_assigned	not assigned.unknown	AT3G02930.1	0	Plant protein of unknown function (DUF827)
BraA02g039640.3C	2.09558	0.268271	-0.381887	-0.475215	-0.631329	-0.875415		not_assigned	not assigned.unknown	AT5G48480.1	0	Lactoylglutathione lyase / glyoxalase I family protein
BraA03g032090.3C	1.32971	1.09221	0.435874	-0.666665	-1.14036	-1.05076		nucleotide_metabolism	nucleotide metabolism.degradation	AT5G28050.2	0	Cytidine/deoxycytidylate deaminase family protein
BraA02g008230.3C	1.76625	-0.683541	-1.52225	0.250559	0.181837	0.00713778		polyamine_metabolism	polyamine metabolism.synthesis.spermidine synthase	AT5G19530.1	ACL5	S-adenosyl-L-methionine-dependent methyltransferases superfamily protein
BraA09g045530.3C	1.64867	1.10301	-0.869225	-0.59389	-0.392491	-0.896075		protein	protein.degradation	AT3G54720.1	AMP1,COP2,HPT,MFO1,PT	Peptidase M28 family protein
BraA10g014420.3C	1.36596	1.14373	0.29676	-0.66344	-1.04332	-1.09969		protein	protein.degradation	AT5G56530.1	0	Protein of Unknown Function (DUF239)
BraA09g025870.3C	1.62769	0.958771	-0.915205	0.0587615	-0.648378	-1.08164		protein	protein.degradation.aspartate protease	AT4G04460.1	0	Saposin-like aspartyl protease family protein
BraA09g036580.3C	1.02081	1.60348	0.0292562	-0.730203	-0.922291	-1.00106		protein	protein.degradation.serine protease	AT1G28110.1	SCPL45	serine carboxypeptidase-like 45
BraA08g024550.3C	1.73465	0.487213	-1.41599	0.326397	-0.543654	-0.588619		protein	protein.degradation.serine protease	AT1G28110.1	SCPL45	serine carboxypeptidase-like 45
BraA05g041020.3C	0.949963	1.06311	-1.64088	0.778696	-0.51961	-0.631284		protein	protein.degradation.serine protease	AT3G02110.1	scpl25	serine carboxypeptidase-like 25
BraA07g014950.3C	0.752114	1.7637	-1.1293	-0.636436	-0.800486	0.0504117		protein	protein.degradation.ubiquitin	AT1G22050.1	MUB6	membrane-anchored ubiquitin-fold protein 6 precursor
BraA03g059170.3C	1.98549	0.487806	-1.00165	-0.665159	-0.246869	-0.559622		protein	protein.degradation.ubiquitin.E3.RING	AT4G35070.1	0	SBP (S-ribonuclease binding protein) family protein
BraA03g010880.3C	2.16806	0.102386	-0.553388	-0.576184	-0.567569	-0.573303		protein	protein.degradation.ubiquitin.E3.RING	AT5G60250.1	0	zinc finger (C3HC4-type RING finger) family protein
BraA01g003300.3C	2.01203	0.509592	-0.559873	-0.894785	-0.599607	-0.467358		protein	protein.degradation.ubiquitin.E3.RING	AT4G35070.1	0	SBP (S-ribonuclease binding protein) family protein
BraA07g023820.3C	2.05556	0.360509	-0.240384	-0.731035	-0.789355	-0.655299		protein	protein.degradation.ubiquitin.E3.SCF.FBOX	AT3G59270.1	0	FBD-like domain family protein
BraA06g008310.3C	1.04754	1.37986	0.459938	-0.953164	-0.903564	-1.03061		protein	protein.glycosylation	AT1G11730.1	0	Galactosyltransferase family protein
BraA10g010390.3C	2.20957	-0.525979	-0.105659	-0.525979	-0.525979	-0.525979		protein	protein.postranslational modification	AT5G51800.1	0	Protein kinase superfamily protein
BraA07g023870.3C	0.684199	1.93063	-0.870363	-0.502053	-0.728815	-0.513597		protein	protein.postranslational modification.kinase.receptor like cytoplasmatic kinase VII	AT3G59350.1	0	Protein kinase superfamily protein
BraA03g020870.3C	1.29724	1.11613	0.47278	-0.744064	-1.07049	-1.0716		protein	protein.synthesis.ribosomal protein.eukaryotic.60S subunit.L35	AT2G39390.1	0	Ribosomal L29 family protein
BraA01g037490.3C	0.859432	1.8034	-0.412731	-0.432621	-0.90874	-0.90874		Photosynthesis	PS.photorespiration.glycolate oxydase	AT3G14130.1	0	Aldolase-type TIM barrel family protein
BraA03g048220.3C	0.970776	1.40218	0.505279	-0.778656	-1.16327	-0.936306		Photosynthesis	PS.photorespiration.glycolate oxydase	AT4G18360.1	0	Aldolase-type TIM barrel family protein
BraA06g009130.3C	1.30783	1.39325	-0.943332	-0.0658799	-0.953149	-0.738724		Photosynthesis	PS.photorespiration.hydroxypyruvate reductase	AT1G12550.1	0	D-isomer specific 2-hydroxyacid dehydrogenase family protein
BraA09g042280.3C	1.50602	0.960444	-1.53879	-0.253846	-0.610889	-0.0629374		redox	redox.thioredoxin	AT3G51030.1	ATTRX H1,ATTRX1,TRX1	thioredoxin H-type 1
BraA03g048230.3C	1.00043	1.36761	0.50121	-0.741063	-0.885487	-1.2427		RNA	RNA.processing	AT4G18372.1	0	Small nuclear ribonucleoprotein family protein
BraA09g051720.3C	1.72383	0.967783	-0.214946	-0.800971	-0.832815	-0.842885		RNA	RNA.processing.ribonucleases	AT3G62300.2	ATDUF7,DUF7	DOMAIN OF UNKNOWN FUNCTION 724 7
BraA03g057500.3C	1.09513	1.57677	-0.0805837	-1.0584	-0.846598	-0.686329		RNA	RNA.regulation of transcription.AP2/EREBP, APETALA2/Ethylene-responsive element binding protein family	AT4G32800.1	0	Integrase-type DNA-binding superfamily protein
BraA02g036620.3C	1.89922	0.608926	-1.00519	-0.606979	-0.795803	-0.100175		RNA	RNA.regulation of transcription.AP2/EREBP, APETALA2/Ethylene-responsive element binding protein family	AT3G25730.1	EDF3	ethylene response DNA binding factor 3
BraA07g016200.3C	2.04704	-0.108028	-1.27954	-0.1223	-0.241323	-0.295846		RNA	RNA.regulation of transcription.ARF, Auxin Response Factor family	AT1G19850.1	ARF5,IAA24,MP	Transcriptional factor B3 family protein / auxin-responsive factor AUX/IAA-related
BraA08g028060.3C	1.93325	0.668478	-0.535475	-0.425974	-0.786617	-0.85366		RNA	RNA.regulation of transcription.ARF, Auxin Response Factor family	AT1G19850.1	ARF5,IAA24,MP	Transcriptional factor B3 family protein / auxin-responsive factor AUX/IAA-related
BraA06g043560.3C	1.29687	-0.27051	-1.92111	0.735055	0.104864	0.054829		RNA	RNA.regulation of transcription.Argonaute	AT5G43810.1	AGO10,PNH,ZLL	Stabilizer of iron transporter SufD / Polynucleotidyl transferase
BraA06g007290.3C	1.08557	1.54568	-0.0474823	-1.12685	-0.505937	-0.950987		RNA	RNA.regulation of transcription.ARR	AT1G10470.1	ARR4,ATRR1,IBC7,MEE7	response regulator 4
BraA09g047720.3C	0.855943	1.82243	-0.497145	-0.955589	-0.481103	-0.744539		RNA	RNA.regulation of transcription.ARR	AT3G57040.1	ARR9,ATRR4	response regulator 9
BraA07g024980.3C	1.94963	0.601001	-0.871005	-0.25582	-0.70734	-0.716465		RNA	RNA.regulation of transcription.Aux/IAA family	AT3G62100.1	IAA30	indole-3-acetic acid inducible 30
BraA04g000840.3C	1.8898	0.690911	-1.06255	-0.368914	-0.46107	-0.688177		RNA	RNA.regulation of transcription.Aux/IAA family	AT3G62100.1	IAA30	indole-3-acetic acid inducible 30
BraA09g051620.3C	1.89205	0.721147	-0.41944	-0.498334	-0.708745	-0.986673		RNA	RNA.regulation of transcription.Aux/IAA family	AT3G62100.1	IAA30	indole-3-acetic acid inducible 30
BraA07g021210.3C	1.76882	0.910598	-0.239248	-0.807231	-0.816468	-0.816468		RNA	RNA.regulation of transcription.B3 transcription factor family	AT3G53310.1	0	AP2/B3-like transcriptional factor family protein
BraA05g030370.3C	2.01768	0.491192	-0.342183	-0.683996	-0.69901	-0.78368		RNA	RNA.regulation of transcription.B3 transcription factor family	AT3G17010.1	0	AP2/B3-like transcriptional factor family protein
BraA09g009240.3C	1.54462	0.950754	0.302612	-0.862649	-0.996903	-0.938436		RNA	RNA.regulation of transcription.B3 transcription factor family	AT5G66980.1	0	AP2/B3-like transcriptional factor family protein
BraA08g023640.3C	1.26345	0.0253227	-1.99706	0.638729	-0.0121474	0.0817031		RNA	RNA.regulation of transcription.bHLH,Basic Helix-Loop-Helix family	AT1G29950.1	0	basic helix-loop-helix (bHLH) DNA-binding superfamily protein
BraA05g031930.3C	2.14667	0.18378	-0.576484	-0.571658	-0.591152	-0.591152		RNA	RNA.regulation of transcription.bHLH,Basic Helix-Loop-Helix family	AT3G15240.2	0	Serine/threonine-protein kinase WNK (With No Lysine)-related
BraA01g001690.3C	1.96811	0.468809	-0.0498177	-0.827213	-0.821132	-0.738752		RNA	RNA.regulation of transcription.bHLH,Basic Helix-Loop-Helix family	AT4G36930.1	SPT	basic helix-loop-helix (bHLH) DNA-binding superfamily protein
BraA08g032240.3C	1.20003	1.46891	-0.0287524	-0.833818	-1.09641	-0.70996		RNA	RNA.regulation of transcription.bHLH,Basic Helix-Loop-Helix family	AT1G10120.1	0	basic helix-loop-helix (bHLH) DNA-binding superfamily protein
BraA03g059750.3C	1.47827	0.943935	0.429033	-0.820657	-1.063	-0.967578		RNA	RNA.regulation of transcription.bZIP transcription factor family	AT4G35900.1	atbzip14,FD,FD-1	Basic-leucine zipper (bZIP) transcription factor family protein
BraA03g010920.3C	1.4264	0.0727479	-1.94476	0.179114	0.368185	-0.101691		RNA	RNA.regulation of transcription.C2C2(Zn) DOF zinc finger family	AT5G60200.1	TMO6	TARGET OF MONOPTEROS 6
BraA07g016980.3C	1.88205	0.590927	-0.149064	-0.342112	-0.937675	-1.04413		RNA	RNA.regulation of transcription.C2C2(Zn) DOF zinc finger family	AT5G66940.1	0	Dof-type zinc finger DNA-binding family protein
BraA02g027240.3C	1.04742	1.71932	-0.728709	-0.7677	-0.536099	-0.734225		RNA	RNA.regulation of transcription.C2H2 zinc finger family	AT4G02670.1	AtIDD12,IDD12	indeterminate(ID)-domain 12
BraA07g030920.3C	0.778129	1.77623	-0.0902557	-0.495538	-0.829094	-1.13948		RNA	RNA.regulation of transcription.C2H2 zinc finger family	AT1G68130.1	AtIDD14,IDD14	indeterminate(ID)-domain 14
BraA01g022630.3C	2.10417	0.314583	-0.639177	-0.535289	-0.668592	-0.575693		RNA	RNA.regulation of transcription.C2H2 zinc finger family	AT3G51060.1	SRS1,STY1	Lateral root primordium (LRP) protein-related
BraA06g010760.3C	1.32601	1.48152	-0.480504	-0.704334	-0.85171	-0.770983		RNA	RNA.regulation of transcription.G2-like transcription factor family, GARP	AT1G14600.1	DAAR1	Homeodomain-like superfamily protein
BraA02g035330.3C	0.543173	1.87288	-1.32234	-0.275125	-0.271538	-0.54705		RNA	RNA.regulation of transcription.G2-like transcription factor family, GARP	AT2G02060.1	0	Homeodomain-like superfamily protein
BraA06g039920.3C	1.42295	1.37069	-0.968422	-0.687671	-0.707859	-0.429687		RNA	RNA.regulation of transcription.G2-like transcription factor family, GARP	AT2G02060.1	0	Homeodomain-like superfamily protein
BraA03g060400.3C	1.83906	0.78404	-1.10042	-0.567473	-0.561148	-0.394057		RNA	RNA.regulation of transcription.G2-like transcription factor family, GARP	AT4G37180.1	0	Homeodomain-like superfamily protein
BraA07g030320.3C	1.52689	1.19863	-0.16833	-0.886464	-0.730276	-0.940448		RNA	RNA.regulation of transcription.G2-like transcription factor family, GARP	AT1G69580.2	0	Homeodomain-like superfamily protein
BraA06g003280.3C	1.13216	1.15992	-1.67002	0.263797	-0.689798	-0.196057		RNA	RNA.regulation of transcription.GRAS transcription factor family	AT1G50420.1	SCL-3,SCL3	scarecrow-like 3
BraA06g000090.3C	1.40298	1.38535	-0.635455	-0.387308	-0.880206	-0.885364		RNA	RNA.regulation of transcription.GRAS transcription factor family	AT1G55580.1	LAS,SCL18	GRAS family transcription factor
BraA08g002260.3C	1.83946	0.749385	-0.99063	-0.267069	-0.424548	-0.906593		RNA	RNA.regulation of transcription.HB,Homeobox transcription factor family	AT1G52150.1	ATHB-15,ATHB15,CNA,ICU4	Homeobox-leucine zipper family protein / lipid-binding START domain-containing protein
BraA09g034560.3C	1.19008	1.49588	-0.0670595	-0.723126	-1.05198	-0.843791		RNA	RNA.regulation of transcription.HB,Homeobox transcription factor family	AT1G30490.1	ATHB9,PHV	Homeobox-leucine zipper family protein / lipid-binding START domain-containing protein
BraA05g004730.3C	1.74393	1.00218	-0.545244	-0.652292	-0.64672	-0.901851		RNA	RNA.regulation of transcription.HB,Homeobox transcription factor family	AT2G44910.1	ATHB-4,ATHB4,HB4	homeobox-leucine zipper protein 4
BraA02g000400.3C	2.07967	-1.12461	0.126021	-0.30597	-0.375182	-0.399928		RNA	RNA.regulation of transcription.HB,Homeobox transcription factor family	AT5G02030.1	BLH9,BLR,HB-6,LSN,PNY,RPL,VAN	POX (plant homeobox) family protein
BraA10g018460.3C	1.57892	0.899781	-1.29858	0.150973	-0.891793	-0.439305		RNA	RNA.regulation of transcription.HB,Homeobox transcription factor family	AT5G60690.1	IFL,IFL1,REV	Homeobox-leucine zipper family protein / lipid-binding START domain-containing protein
BraA06g002210.3C	2.01103	-0.177877	-1.22068	0.226008	-0.293843	-0.544642		RNA	RNA.regulation of transcription.HB,Homeobox transcription factor family	AT1G52150.1	ATHB-15,ATHB15,CNA,ICU4	Homeobox-leucine zipper family protein / lipid-binding START domain-containing protein
BraA08g012560.3C	2.16689	-0.432504	-0.921893	-0.430346	-0.259648	-0.122502		RNA	RNA.regulation of transcription.HB,Homeobox transcription factor family	AT4G17710.1	HDG4	homeodomain GLABROUS 4
BraA09g039740.3C	2.14859	-0.561661	0.176361	-0.589049	-0.56997	-0.604272		RNA	RNA.regulation of transcription.HB,Homeobox transcription factor family	AT1G23380.1	KNAT6,KNAT6L,KNAT6S	KNOTTED1-like homeobox gene 6
BraA05g010360.3C	1.7444	0.83104	-0.518118	-0.085191	-0.834239	-1.13789		RNA	RNA.regulation of transcription.HB,Homeobox transcription factor family	AT2G34710.1	ATHB-14,ATHB14,PHB,PHB-1D	Homeobox-leucine zipper family protein / lipid-binding START domain-containing protein
BraA03g054150.3C	1.4045	1.32601	-0.1961	-0.671746	-1.08071	-0.781947		RNA	RNA.regulation of transcription.HSF,Heat-shock transcription factor family	AT4G18870.1	0	E2F/DP family winged-helix DNA-binding domain
BraA10g010460.3C	1.53015	1.2533	-0.610475	-0.41743	-0.877771	-0.877771		RNA	RNA.regulation of transcription.MADS box transcription factor family	AT5G51860.2	0	K-box region and MADS-box transcription factor family protein
BraA09g023400.3C	1.7487	1.01542	-0.66478	-0.699777	-0.699777	-0.699777		RNA	RNA.regulation of transcription.MYB domain transcription factor family	AT2G02060.1	0	Homeodomain-like superfamily protein
BraA08g025880.3C	1.45518	1.34514	-0.409479	-0.796947	-0.796947	-0.796947		RNA	RNA.regulation of transcription.MYB domain transcription factor family	AT1G26780.2	AtMYB117,LOF1,MYB117	myb domain protein 117
BraA07g034460.3C	1.09762	1.58994	-0.084825	-0.886108	-0.886108	-0.830516		RNA	RNA.regulation of transcription.MYB domain transcription factor family	AT1G69560.1	ATMYB105,LOF2,MYB105	myb domain protein 105
BraA09g014530.3C	1.03313	1.64036	-1.245	-0.45714	-0.411257	-0.560095		RNA	RNA.regulation of transcription.MYB domain transcription factor family	AT1G64310.1	0	Tetratricopeptide repeat (TPR)-like superfamily protein
BraA02g015040.3C	1.36043	1.13199	0.362809	-0.850892	-1.04401	-0.960329		RNA	RNA.regulation of transcription.putative transcription regulator	AT5G52890.2	0	AT hook motif-containing protein
BraA03g042320.3C	1.4552	1.37224	-0.714703	-0.683334	-0.714703	-0.714703		RNA	RNA.regulation of transcription.unclassified	AT2G12646.1	0	PLATZ transcription factor family protein
BraA04g024170.3C	0.997182	1.48425	0.29183	-0.637234	-0.945357	-1.19067		RNA	RNA.regulation of transcription.unclassified	AT2G33640.1	0	DHHC-type zinc finger family protein
BraA08g023350.3C	1.89379	-0.111545	-1.42544	-0.583387	0.0730273	0.153554		RNA	RNA.regulation of transcription.unclassified	AT1G30320.1	0	Remorin family protein
BraA02g040420.3C	1.83667	0.753675	-1.17163	-0.395992	-0.456116	-0.56661		RNA	RNA.regulation of transcription.WRKY domain transcription factor family	AT5G28650.1	ATWRKY74,WRKY74	WRKY DNA-binding protein 74
BraA07g034520.3C	1.16734	1.1972	0.569138	-0.925055	-1.06398	-0.944639		RNA	RNA.regulation of transcription.zf-HD	AT1G69600.1	ATHB29,ZFHD1	zinc finger homeodomain 1
BraA06g038460.3C	1.95331	0.653608	-0.442501	-0.721472	-0.721472	-0.721472		RNA	RNA.RNA binding	AT3G26120.1	TEL1	terminal EAR1-like 1
BraA07g000880.3C	1.85283	0.68271	-0.0328797	-0.746138	-0.863665	-0.89286		RNA	RNA.transcription	AT2G19930.1	0	RNA-dependent RNA polymerase family protein
BraA10g017810.3C	1.77728	0.701108	0.161242	-0.863363	-0.907497	-0.868773		RNA	RNA.transcription	AT2G19910.1	0	RNA-dependent RNA polymerase family protein
BraA10g020890.3C	1.39833	1.06635	0.364279	-1.068	-1.08514	-0.675811		secondary_metabolism	secondary metabolism.flavonoids.dihydroflavonols	AT5G19440.1	0	NAD(P)-binding Rossmann-fold superfamily protein
BraA10g024460.3C	1.09945	1.44489	-1.17534	0.216538	-0.888254	-0.697285		secondary_metabolism	secondary metabolism.flavonoids.dihydroflavonols	AT5G14700.1	0	NAD(P)-binding Rossmann-fold superfamily protein
BraA07g015710.3C	0.754826	1.90455	-0.545079	-0.619471	-0.796617	-0.698204		secondary_metabolism	secondary metabolism.phenylpropanoids.lignin biosynthesis.4CL	AT1G20500.1	0	AMP-dependent synthetase and ligase family protein
BraA07g035320.3C	1.3234	1.49582	-0.764981	-0.575095	-0.764981	-0.714158		secondary_metabolism	secondary metabolism.sulfur-containing.misc.alliinase	AT1G70560.1	SAV3,TAA1,WEI8	tryptophan aminotransferase of Arabidopsis 1
BraA09g008660.3C	1.45152	1.35782	-0.478465	-0.698372	-0.806208	-0.826302		signalling	signalling.14-3-3 proteins	AT5G65430.1	14-3-3KAPPA,GF14 KAPPA,GRF8	general regulatory factor 8
BraA06g017710.3C	0.702201	1.93145	-0.764148	-0.514394	-0.6078	-0.747309		signalling	signalling.calcium	AT3G49380.1	iqd15	IQ-domain 15
BraA03g035980.3C	1.24465	1.52758	-0.948058	-0.820585	-0.645949	-0.357642		signalling	signalling.calcium	AT3G13600.1	0	calmodulin-binding family protein
BraA06g001810.3C	1.22	1.07786	-1.71753	0.0687238	-0.0207494	-0.628304		signalling	signalling.light	AT1G52770.1	0	Phototropic-responsive NPH3 family protein
BraA04g022480.3C	1.2698	1.22077	0.379882	-0.89091	-0.989772	-0.989772		signalling	signalling.light	AT2G31160.1	LSH3	Protein of unknown function (DUF640)
BraA05g003050.3C	0.936542	1.47656	0.452618	-0.958118	-0.94058	-0.967018		signalling	signalling.light	AT2G42610.1	LSH10	Protein of unknown function (DUF640)
BraA01g023210.3C	0.92155	1.68454	0.0277233	-0.877936	-0.877936	-0.877936		signalling	signalling.receptor kinases.leucine rich repeat III	AT3G50230.1	0	Leucine-rich repeat protein kinase family protein
BraA09g004380.3C	2.17418	0.0742915	-0.512544	-0.568272	-0.578621	-0.589039		signalling	signalling.receptor kinases.leucine rich repeat XI	AT5G48940.1	0	Leucine-rich repeat transmembrane protein kinase family protein
BraA05g030360.3C	1.15473	1.25686	0.498366	-1.0474	-0.990082	-0.872474		stress	stress.abiotic.cold	AT3G17020.1	0	Adenine nucleotide alpha hydrolases-like superfamily protein
BraA10g018840.3C	0.820633	1.76822	-1.02669	-0.130946	-0.486972	-0.944238		stress	stress.biotic.PR-proteins	AT5G22580.1	0	Stress responsive A/B Barrel Domain
BraA08g017410.3C	1.50068	0.998797	0.317242	-0.920135	-0.995996	-0.900589		transport	transport	AT4G31600.1	0	UDP-N-acetylglucosamine (UAA) transporter family
BraA02g044320.3C	1.70023	1.0565	-0.880944	-0.78606	-0.596389	-0.493338		transport	transport.amino acids	AT5G63850.1	AAP4	amino acid permease 4
BraA09g053090.3C	0.88206	1.45335	-1.48523	-0.50611	-0.714477	0.370407		transport	transport.metabolite transporters at the envelope membrane	AT2G25520.1	0	Drug/metabolite transporter superfamily protein
BraA04g008280.3C	1.74237	0.839349	-1.12106	-0.827499	-0.559141	-0.0740216		transport	transport.nucleotides	AT4G13800.1	0	Protein of unknown function (DUF803)
MSTRG.18291	1.31378	1.49585	-0.910277	-0.576002	-0.67604	-0.647309		#N/A	#N/A	#N/A	#N/A	#N/A
BraA02g041230.3C	0.970973	1.49738	0.357531	-0.827486	-1.05253	-0.945867		#N/A	#N/A	#N/A	#N/A	#N/A
MSTRG.2965	1.49094	1.04696	0.259659	-0.975151	-0.943279	-0.879127		#N/A	#N/A	#N/A	#N/A	#N/A
MSTRG.22633	1.55063	1.26701	-0.642748	-0.74059	-0.719458	-0.714846		#N/A	#N/A	#N/A	#N/A	#N/A
MSTRG.28415	1.39367	1.012	0.487541	-1.0193	-0.960021	-0.913903		#N/A	#N/A	#N/A	#N/A	#N/A
MSTRG.16720	1.7983	0.887855	-0.926298	-0.430649	-0.504967	-0.824237		#N/A	#N/A	#N/A	#N/A	#N/A
BraA03g024970.3C	1.51868	1.17672	-0.929772	-0.071083	-0.889954	-0.804598		#N/A	#N/A	#N/A	#N/A	#N/A
MSTRG.18290	0.998881	1.76036	-0.689811	-0.689811	-0.689811	-0.689811		#N/A	#N/A	#N/A	#N/A	#N/A
BraA03g015280.3C	1.6614	1.11298	-0.455683	-0.744038	-0.78606	-0.788601		#N/A	#N/A	#N/A	#N/A	#N/A
MSTRG.19902	1.31597	1.34549	0.0497706	-0.853615	-0.90262	-0.954997		#N/A	#N/A	#N/A	#N/A	#N/A
MSTRG.6259	1.72597	0.717384	0.261112	-0.904195	-0.908402	-0.891872		#N/A	#N/A	#N/A	#N/A	#N/A
MSTRG.21227	0.648746	1.94005	-0.770184	-0.571001	-0.381045	-0.866562		#N/A	#N/A	#N/A	#N/A	#N/A
MSTRG.26573	0.986453	1.59375	0.140356	-0.906855	-0.906855	-0.906855		#N/A	#N/A	#N/A	#N/A	#N/A
BraA10g006890.3C	1.0512	1.39142	0.39756	-0.676012	-1.05004	-1.11413		#N/A	#N/A	#N/A	#N/A	#N/A
BraA09g035960.3C	1.09071	1.35684	0.400211	-0.710767	-0.966973	-1.17002		#N/A	#N/A	#N/A	#N/A	#N/A
BraA09g003450.3C	2.02753	0.516494	-0.653092	-0.663149	-0.648088	-0.579694		#N/A	#N/A	#N/A	#N/A	#N/A
MSTRG.1940	1.86094	0.837247	-0.723259	-0.585095	-0.646654	-0.74318		#N/A	#N/A	#N/A	#N/A	#N/A
MSTRG.33482	1.16391	1.47464	-0.00844669	-0.664833	-0.761828	-1.20345		#N/A	#N/A	#N/A	#N/A	#N/A
MSTRG.14487	1.63468	0.980418	-0.041071	-1.1808	-0.703691	-0.689529		#N/A	#N/A	#N/A	#N/A	#N/A
MSTRG.13649	1.54993	0.925551	0.333383	-0.936289	-0.936289	-0.936289		#N/A	#N/A	#N/A	#N/A	#N/A
MSTRG.19013	1.30605	1.48828	-0.389731	-0.801533	-0.801533	-0.801533		#N/A	#N/A	#N/A	#N/A	#N/A
MSTRG.11051	1.5937	0.985243	0.142486	-0.915044	-0.915044	-0.891343		#N/A	#N/A	#N/A	#N/A	#N/A
MSTRG.17497	0.977254	1.61651	0.0977632	-0.842837	-0.963726	-0.884966		#N/A	#N/A	#N/A	#N/A	#N/A
BraA08g021640.3C	1.75841	0.975782	-0.82385	-0.584259	-0.494975	-0.831111		#N/A	#N/A	#N/A	#N/A	#N/A
MSTRG.7546	2.00585	0.561397	-0.540451	-0.675599	-0.675599	-0.675599		#N/A	#N/A	#N/A	#N/A	#N/A
MSTRG.6258	2.06867	0.418004	-0.621668	-0.621668	-0.621668	-0.621668		#N/A	#N/A	#N/A	#N/A	#N/A
MSTRG.16995	1.66284	0.738237	-1.53388	-0.0548337	-0.452008	-0.360354		#N/A	#N/A	#N/A	#N/A	#N/A
MSTRG.23233	1.70839	-0.271791	-1.27397	0.891415	-0.395852	-0.658195		#N/A	#N/A	#N/A	#N/A	#N/A
BraAnng003150.3C	1.25624	0.758029	0.300552	-1.68974	0.281733	-0.906817		#N/A	#N/A	#N/A	#N/A	#N/A
MSTRG.23564	1.34449	0.684849	-1.685	0.568272	-0.725319	-0.18729		#N/A	#N/A	#N/A	#N/A	#N/A
BraA10g014380.3C	1.66787	1.12407	-0.631272	-0.720223	-0.720223	-0.720223		#N/A	#N/A	#N/A	#N/A	#N/A
BraA04g005240.3C	1.24373	1.3597	0.174034	-0.885335	-0.936538	-0.955588		#N/A	#N/A	#N/A	#N/A	#N/A
MSTRG.24637	1.39287	1.20064	0.184402	-0.90192	-0.86298	-1.01301		#N/A	#N/A	#N/A	#N/A	#N/A
MSTRG.21318	1.25004	1.1942	0.455576	-0.977894	-0.944028	-0.977894		#N/A	#N/A	#N/A	#N/A	#N/A
MSTRG.4060	1.10668	1.58107	-0.999775	-0.11386	-0.896706	-0.677408		#N/A	#N/A	#N/A	#N/A	#N/A
MSTRG.8354	1.36834	1.43266	-0.40821	-0.797598	-0.797598	-0.797598		#N/A	#N/A	#N/A	#N/A	#N/A
BraA05g005370.3C	2.14768	-0.559158	0.0432736	-0.725475	-0.713864	-0.192454		#N/A	#N/A	#N/A	#N/A	#N/A

## Sheet: c2-245
Gene_id	SAM	AD	AB	CC_B	CC_M	CC_T		Pathway	Sub-pathway	AT ID	Symbol	Annotation
BraA07g020900.3C	-0.259546	2.22343	-0.402747	-0.584695	-0.552236	-0.424207		not_assigned	not assigned.unknown	AT3G52770.1	ZPR3	protein binding
BraA09g059020.3C	-0.852587	2.17487	-0.570239	-0.383397	-0.222544	-0.146103		#N/A	#N/A	#N/A	#N/A	#N/A
BraA04g001280.3C	-0.363419	2.035	0.45856	-0.743489	-0.659733	-0.726917		RNA	RNA.regulation of transcription.MYB domain transcription factor family	AT3G61250.1	DAAR1	myb domain protein 17
BraA03g059990.3C	-0.624548	2.22396	-0.280725	-0.48696	-0.383204	-0.448521		misc_otherPhosphate	misc.cytochrome P450	AT4G36380.1	ROT3	Cytochrome P450 superfamily protein
BraA01g007520.3C	0.101494	2.00642	0.27114	-0.74257	-0.818243	-0.818243		not_assigned	not assigned.unknown	AT4G30180.1	0	sequence-specific DNA binding transcription factors;transcription regulators
BraA02g004220.3C	0.00118398	2.12669	-0.140012	-0.362186	-0.862839	-0.762836		amino_acid_metabolism	amino acid metabolism.degradation.aspartate family.lysine	AT5G11950.1	0	Putative lysine decarboxylase family protein
BraA01g006580.3C	-0.0602784	1.96106	0.492036	-0.797605	-0.797605	-0.797605		hormone_metabolism	hormone metabolism.auxin.induced-regulated-responsive-activated	AT4G31320.1	0	SAUR-like auxin-responsive protein family
BraA02g007940.3C	0.239108	1.99518	0.173204	-0.797779	-0.809926	-0.799787		protein	protein.degradation.aspartate protease	AT5G19100.1	0	Eukaryotic aspartyl protease family protein
BraA03g057620.3C	-0.155584	2.1673	-0.0556899	-0.642346	-0.656841	-0.656841		RNA	RNA.regulation of transcription.HB,Homeobox transcription factor family	AT4G32980.1	ATH1	homeobox gene 1
BraA05g032820.3C	-0.506293	2.22172	-0.196549	-0.506293	-0.506293	-0.506293		#N/A	#N/A	#N/A	#N/A	#N/A
MSTRG.32357	0.351274	2.02632	-0.0889177	-0.677763	-0.751479	-0.859437		#N/A	#N/A	#N/A	#N/A	#N/A
MSTRG.8905	0.621986	1.97846	-0.659241	-0.580214	-0.707237	-0.653755		#N/A	#N/A	#N/A	#N/A	#N/A
BraA05g039200.3C	-1.84201	1.5116	0.031252	-0.340281	0.340236	0.299202		not_assigned	not assigned.unknown	AT3G06145.1	0	0
BraA05g005210.3C	0.060821	2.08474	0.0591179	-0.76755	-0.607097	-0.830034		not_assigned	not assigned.unknown	AT3G60890.2	ZPR2	protein binding
BraA01g003820.3C	-0.457117	2.23596	-0.445987	-0.427914	-0.457117	-0.447827		not_assigned	not assigned.unknown	AT4G34420.1	0	P-loop containing nucleoside triphosphate hydrolases superfamily protein
BraA01g032280.3C	-0.308943	2.1055	-0.982255	0.137289	-0.608047	-0.343547		hormone_metabolism	hormone metabolism.ethylene.synthesis-degradation	AT3G21420.1	0	2-oxoglutarate (2OG) and Fe(II)-dependent oxygenase superfamily protein
MSTRG.15824	-0.385733	2.16531	-0.875619	-0.121934	-0.196989	-0.585034		#N/A	#N/A	#N/A	#N/A	#N/A
BraA09g011660.3C	-0.823457	1.91947	0.715747	-0.733991	-0.592409	-0.485359		not_assigned	not assigned.unknown	AT2G18969.1	0	0
BraA07g038350.3C	0.175444	1.78136	0.414965	-1.23642	-1.0423	-0.0930532		#N/A	#N/A	#N/A	#N/A	#N/A
BraA02g039160.3C	-0.546883	2.22465	-0.258654	-0.488385	-0.383847	-0.546883		development	development.unspecified	AT3G30340.1	0	nodulin MtN21 /EamA-like transporter family protein
BraA03g011730.3C	-0.77058	2.13323	-0.828284	-0.0975446	-0.398096	-0.0387224		protein	protein.degradation.ubiquitin.E3.RING	AT5G58580.1	ATL63,TL63	TOXICOS EN LEVADURA 63
MSTRG.33011	-0.207131	2.22052	-0.452971	-0.599061	-0.470609	-0.490752		#N/A	#N/A	#N/A	#N/A	#N/A
BraA03g023740.3C	0.373139	1.97309	-0.800959	0.058689	-0.936825	-0.667133		not_assigned	not assigned.unknown	AT3G60890.2	ZPR2	protein binding
BraA02g039170.3C	0.0539822	2.17874	-0.504088	-0.576212	-0.576212	-0.576212		not_assigned	not assigned.unknown	AT3G30350.1	RGF4	0
BraA02g016770.3C	-0.372057	2.21899	-0.58063	-0.405522	-0.249258	-0.611521		RNA	RNA.regulation of transcription.AS2,Lateral Organ Boundaries Gene Family	AT1G65620.1	AS2	Lateral organ boundaries (LOB) domain family protein
BraA07g030340.3C	-0.467202	2.23453	-0.365722	-0.467202	-0.467202	-0.467202		RNA	RNA.regulation of transcription.MYB domain transcription factor family	AT1G69560.1	ATMYB105,LOF2,MYB105	myb domain protein 105
BraA04g000150.3C	-0.418273	1.93923	0.654857	-0.577533	-0.687817	-0.910468		development	development.unspecified	AT3G63210.1	MARD1	Protein of unknown function (DUF581)
BraA09g017610.3C	-1.58166	1.5765	0.840066	-0.251937	-0.483685	-0.0992783		misc_otherPhosphate	misc.glutathione S transferases	AT1G59700.1	ATGSTU16,GSTU16	glutathione S-transferase TAU 16
BraA09g023260.3C	0.360286	1.94527	-1.2219	0.00415636	-0.517387	-0.570424		misc_otherPhosphate	misc.invertase/pectin methylesterase inhibitor family protein	AT2G01610.1	0	Plant invertase/pectin methylesterase inhibitor superfamily protein
BraA07g029830.3C	0.332485	2.03198	-0.075819	-0.686416	-0.801117	-0.801117		misc_otherPhosphate	misc.invertase/pectin methylesterase inhibitor family protein	AT1G70720.1	0	Plant invertase/pectin methylesterase inhibitor superfamily protein
BraA01g042840.3C	-0.551044	2.18749	0.0166811	-0.551044	-0.551044	-0.551044		transport	transport.sugars	AT3G05150.1	0	Major facilitator superfamily protein
BraA03g058910.3C	-0.982738	2.13804	-0.0410177	-0.19924	-0.496094	-0.418951		RNA	RNA.regulation of transcription.bZIP transcription factor family	AT4G34590.1	ATB2,AtbZIP11,BZIP11,GBF6	G-box binding factor 6
BraA02g009850.3C	0.0579204	2.08606	0.0738367	-0.739271	-0.739271	-0.739271		stress	stress.biotic.PR-proteins	AT5G22580.1	0	Stress responsive A/B Barrel Domain
BraA09g018940.3C	-0.299383	2.09885	0.272008	-0.702458	-0.702458	-0.666562		RNA	RNA.regulation of transcription.bHLH,Basic Helix-Loop-Helix family	AT1G72210.1	0	basic helix-loop-helix (bHLH) DNA-binding superfamily protein
BraA08g019950.3C	-1.54686	1.72327	0.54766	0.0681383	-0.298204	-0.494007		stress	stress.biotic	AT4G25780.1	0	CAP (Cysteine-rich secretory proteins, Antigen 5, and Pathogenesis-related 1 protein) superfamily protein
BraA03g019410.3C	0.223134	1.90144	0.416031	-0.809035	-0.802806	-0.928767		amino_acid_metabolism	amino acid metabolism.degradation.aspartate family.lysine	AT2G37210.1	0	lysine decarboxylase family protein
BraA01g016470.3C	0.12987	1.92139	0.437498	-0.678355	-0.882355	-0.928048		not_assigned	not assigned.unknown	AT4G25760.1	ATGDU2,GDU2	glutamine dumper 2
BraA01g027980.3C	0.00379854	2.17451	-0.525079	-0.354976	-0.765404	-0.53285		not_assigned	not assigned.unknown	AT1G60060.1	0	Serine/threonine-protein kinase WNK (With No Lysine)-related
BraA05g002180.3C	-0.363244	2.18476	-0.101114	-0.435442	-0.456122	-0.828841		RNA	RNA.regulation of transcription.ARR	AT2G41310.1	ARR8,ATRR3,RR3	response regulator 3
BraA03g019040.3C	0.670907	1.77395	0.208854	-0.833778	-0.973678	-0.846252		not_assigned	not assigned.unknown	AT2G36420.1	0	0
BraA01g003830.3C	-0.447214	2.23607	-0.447214	-0.447214	-0.447214	-0.447214		not_assigned	not assigned.unknown	AT4G34419.1	0	0
BraA10g025960.3C	-0.0347237	1.72295	0.894955	-0.812859	-0.857367	-0.912953		RNA	RNA.regulation of transcription.PHD finger transcription factor	AT5G12400.1	0	DNA binding;zinc ion binding;DNA binding
BraA06g027780.3C	-1.22195	1.66988	0.132794	0.818589	-0.539037	-0.860275		signalling	signalling.light	AT5G64330.1	JK218,NPH3,RPT3	Phototropic-responsive NPH3 family protein
BraA03g021330.3C	-0.406312	2.23469	-0.398577	-0.487775	-0.454253	-0.487775		protein	protein.degradation.ubiquitin.E3.SCF.FBOX	AT3G18150.1	0	RNI-like superfamily protein
MSTRG.10489	-0.566017	2.13262	0.231637	-0.599414	-0.599414	-0.599414		#N/A	#N/A	#N/A	#N/A	#N/A
BraA02g036650.3C	0.380665	1.86121	-1.4779	-0.310044	-0.165203	-0.28873		RNA	RNA.regulation of transcription.unclassified	AT3G25882.1	NIMIN-2	NIM1-interacting 2
BraA07g036620.3C	-1.12849	1.8422	0.7603	-0.623318	-0.37855	-0.472144		not_assigned	not assigned.unknown	AT1G72240.1	0	0
BraA05g004090.3C	-0.549399	2.12965	0.240256	-0.615081	-0.593907	-0.611523		protein	protein.degradation.ubiquitin.E3.SCF.FBOX	AT2G44130.1	0	Galactose oxidase/kelch repeat superfamily protein
MSTRG.19879	0.373306	1.98082	0.0467315	-0.760547	-0.745664	-0.894642		#N/A	#N/A	#N/A	#N/A	#N/A
BraA02g040450.3C	-0.321344	2.18484	-0.305408	-0.217944	-0.875576	-0.464564		#N/A	#N/A	#N/A	#N/A	#N/A
BraA08g020350.3C	-0.929902	1.8559	0.807555	-0.528117	-0.473641	-0.731795		RNA	RNA.regulation of transcription.zf-HD	AT4G24660.1	ATHB22,HB22,MEE68	homeobox protein 22
BraA04g028170.3C	-0.168768	2.12385	-0.724333	0.103129	-0.800894	-0.53298		not_assigned	not assigned.unknown	AT2G40110.1	0	Yippee family putative zinc-binding protein
MSTRG.11384	-0.835255	2.07071	-0.835255	-0.525841	-0.0645897	0.190233		#N/A	#N/A	#N/A	#N/A	#N/A
BraA10g026970.3C	0.47231	1.78648	0.363823	-0.651119	-0.77874	-1.19275		nucleotide_metabolism	nucleotide metabolism.salvage.phosphoribosyltransferases.aprt	AT5G11160.1	APT5	adenine phosphoribosyltransferase 5
BraA03g008540.3C	-0.445164	2.21291	-0.142137	-0.590479	-0.528746	-0.506382		stress	stress.biotic.PR-proteins	AT1G56540.1	0	Disease resistance protein (TIR-NBS-LRR class) family
BraA08g032060.3C	0.331771	1.8519	0.258786	-1.00388	-0.300426	-1.13815		RNA	RNA.regulation of transcription.ARR	AT1G10470.1	ARR4,ATRR1,IBC7,MEE7	response regulator 4
BraA10g024340.3C	0.506422	1.75415	0.449117	-0.820868	-1.00422	-0.884598		#N/A	#N/A	#N/A	#N/A	#N/A
BraA04g000130.3C	0.341004	1.88761	0.308379	-0.617819	-0.926141	-0.993031		not_assigned	not assigned.unknown	AT3G63230.1	0	Protein of unknown function (DUF581)
BraA08g035080.3C	-0.995739	2.14439	-0.235067	-0.140913	-0.521345	-0.25133		misc_otherPhosphate	misc.acid and other phosphatases	AT1G04040.1	0	HAD superfamily, subfamily IIIB acid phosphatase
MSTRG.27788	-0.588559	2.13711	0.217126	-0.588559	-0.588559	-0.588559		#N/A	#N/A	#N/A	#N/A	#N/A
MSTRG.19878	0.50132	1.83619	0.204991	-0.614694	-0.741432	-1.18638		#N/A	#N/A	#N/A	#N/A	#N/A
MSTRG.31348	0.125517	2.16233	-0.571962	-0.571962	-0.571962	-0.571962		#N/A	#N/A	#N/A	#N/A	#N/A
BraA07g011270.3C	0.414506	1.9129	-0.021291	-0.269215	-0.914496	-1.1224		#N/A	#N/A	AT1G29270.1	0	0
BraA10g021790.3C	-1.48191	1.88351	0.221716	-0.148987	-0.427537	-0.0467916		not_assigned	not assigned.unknown	AT5G18310.2	0	0
MSTRG.7727	-0.290723	1.78081	0.908813	-0.799634	-0.799634	-0.799634		#N/A	#N/A	#N/A	#N/A	#N/A
BraA03g038140.3C	-0.562791	2.22416	-0.431535	-0.407547	-0.259493	-0.562791		not_assigned	not assigned.unknown	AT4G30880.1	0	Bifunctional inhibitor/lipid-transfer protein/seed storage 2S albumin superfamily protein
BraA05g015240.3C	-0.601636	2.16927	-0.477596	0.0878475	-0.626154	-0.551733		not_assigned	not assigned.unknown	AT3G24535.1	0	0
BraA09g017380.3C	-0.7534	1.74146	1.01957	-0.767705	-0.652319	-0.587608		#N/A	#N/A	#N/A	#N/A	#N/A
BraA03g042690.3C	-0.768633	1.70963	0.983286	-0.493888	-0.35984	-1.07056		hormone_metabolism	hormone metabolism.gibberelin.induced-regulated-responsive-activated	AT2G14900.1	0	Gibberellin-regulated family protein
BraA05g032130.3C	-0.51649	2.22036	-0.186014	-0.51649	-0.484877	-0.51649		redox	redox.thioredoxin	AT3G14950.1	TTL2	tetratricopetide-repeat thioredoxin-like 2
BraA05g039360.3C	-0.430101	1.5817	1.20752	-0.786372	-0.786372	-0.786372		not_assigned	not assigned.unknown	AT3G05980.1	0	0
BraA06g032530.3C	-0.675406	2.17423	0.0279514	-0.451544	-0.407619	-0.667616		hormone_metabolism	hormone metabolism.ethylene.signal transduction	AT5G25190.1	0	Integrase-type DNA-binding superfamily protein
BraA01g031070.3C	0.113806	1.90633	0.491077	-0.776237	-0.821714	-0.913261		cell	cell.organisation	AT3G23090.1	0	TPX2 (targeting protein for Xklp2) protein family
BraA07g033050.3C	-0.396651	2.17999	-0.20765	-0.198877	-0.515442	-0.861371		cell_wall	cell wall.degradation.pectate lyases and polygalacturonases	AT1G67750.1	0	Pectate lyase family protein
BraA05g042170.3C	0.616473	1.94907	-0.63927	-0.307762	-0.872189	-0.74632		S-assimilation	S-assimilation.AKN	AT3G03900.1	APK3	adenosine-5\'-phosphosulfate (APS) kinase 3
BraA09g048230.3C	-0.287809	2.18505	-0.786999	-0.22336	-0.243233	-0.643652		RNA	RNA.regulation of transcription.C2H2 zinc finger family	AT3G57670.1	NTT,WIP2	C2H2-type zinc finger family protein
BraA06g036670.3C	0.273319	1.4991	0.989881	-0.599672	-1.07588	-1.08674		#N/A	#N/A	#N/A	#N/A	#N/A
BraA02g041970.3C	-0.354309	1.69425	1.03967	-0.63964	-0.859757	-0.880208		fermentation	fermentation.ADH	AT5G24760.1	0	GroES-like zinc-binding dehydrogenase family protein
BraA04g014550.3C	0.187606	1.81996	-1.421	0.343044	-0.260401	-0.669203		RNA	RNA.regulation of transcription.GRAS transcription factor family	AT5G41920.1	0	GRAS family transcription factor
MSTRG.32126	-0.210938	2.08006	0.285192	-0.69942	-0.727445	-0.727445		#N/A	#N/A	#N/A	#N/A	#N/A
BraA01g007460.3C	0.218786	2.08783	-0.464502	-0.209511	-0.797123	-0.835482		protein	protein.degradation.AAA type	AT4G30250.1	0	P-loop containing nucleoside triphosphate hydrolases superfamily protein
BraA09g020020.3C	-0.691603	2.20679	-0.199119	-0.358839	-0.366371	-0.590859		stress	stress.biotic.PR-proteins	AT5G11250.1	0	Disease resistance protein (TIR-NBS-LRR class)
BraA08g019700.3C	0.244511	1.62293	0.59246	-0.0315212	-1.16043	-1.26795		redox	redox.ascorbate and glutathione.ascorbate.GDP-L-galactose-hexose-1-phosphate guanyltransferase	AT4G26850.1	VTC2	mannose-1-phosphate guanylyltransferase (GDP)s;GDP-galactose:mannose-1-phosphate guanylyltransferases;GDP-galactose:glucose-1-phosphate guanylyltransferases;GDP-galactose:myoinositol-1-phosphate guanylyltransferases;glucose-1-phosphate guanylyltransferase
BraA07g036130.3C	-1.76531	1.6302	-0.0397179	0.398172	0.031644	-0.25498		misc_otherPhosphate	misc.peroxidases	AT1G71695.1	0	Peroxidase superfamily protein
BraA07g036020.3C	0.339413	2.04061	-0.36434	-1.0001	-0.317989	-0.697592		RNA	RNA.regulation of transcription.AP2/EREBP, APETALA2/Ethylene-responsive element binding protein family	AT1G71450.1	0	Integrase-type DNA-binding superfamily protein
BraA10g006070.3C	-0.435816	2.18705	0.00391997	-0.585052	-0.585052	-0.585052		#N/A	#N/A	#N/A	#N/A	#N/A
BraA06g037230.3C	-0.00703755	1.7774	-1.68065	0.0649845	-0.0736333	-0.0810727		development	development.unspecified	AT3G28007.1	0	Nodulin MtN3 family protein
MSTRG.7005	0.620307	1.8143	0.185616	-0.854464	-0.882881	-0.882881		#N/A	#N/A	#N/A	#N/A	#N/A
BraA10g014000.3C	-0.974773	2.01958	0.191543	0.045272	-0.405097	-0.876521		RNA	RNA.RNA binding	AT5G56140.1	0	RNA-binding KH domain-containing protein
MSTRG.2562	-0.487018	2.12177	-0.713351	0.238989	-0.684239	-0.476154		#N/A	#N/A	#N/A	#N/A	#N/A
BraA06g039980.3C	0.728739	1.61329	0.466153	-0.92568	-0.840949	-1.04156		RNA	RNA.regulation of transcription.C2H2 zinc finger family	AT2G01940.1	ATIDD15,SGR5	C2H2-like zinc finger protein
BraA06g033420.3C	-0.616185	2.08201	0.382728	-0.616185	-0.616185	-0.616185		RNA	RNA.regulation of transcription.MYB domain transcription factor family	AT5G26660.1	ATMYB86,MYB86	myb domain protein 86
BraA03g014570.3C	0.197323	1.88214	0.288295	-1.29231	-0.746474	-0.328975		RNA	RNA.regulation of transcription.AP2/EREBP, APETALA2/Ethylene-responsive element binding protein family	AT5G53290.1	CRF3	cytokinin response factor 3
BraA02g013290.3C	-0.656052	1.70649	1.0272	-0.461854	-0.603352	-1.01243		not_assigned	not assigned.unknown	AT5G55450.1	0	Bifunctional inhibitor/lipid-transfer protein/seed storage 2S albumin superfamily protein
BraA03g028420.3C	-0.174732	1.56555	1.09536	-0.413733	-1.03622	-1.03622		stress	stress.biotic	AT5G36910.1	THI2.2	thionin 2.2
BraA05g026530.3C	-0.256973	2.01072	-0.683736	0.475764	-0.807602	-0.738173		transport	transport.sugars	AT3G20660.1	4-Oct,AtOCT4	organic cation/carnitine transporter4
BraA02g027750.3C	-0.971323	2.01357	-0.971323	0.157988	-0.175506	-0.053403		not_assigned	not assigned.unknown	AT4G12580.2	0	0
BraA01g012980.3C	-0.651495	2.02991	0.489212	-0.633808	-0.779424	-0.454395		not_assigned	not assigned.unknown	AT4G22310.1	0	Uncharacterised protein family (UPF0041)
MSTRG.22595	-0.675861	1.83511	0.884742	-0.670463	-0.686764	-0.686764		#N/A	#N/A	#N/A	#N/A	#N/A
BraA05g042610.3C	0.498595	1.59775	0.730884	-0.94241	-0.94241	-0.94241		signalling	signalling.light	AT3G04510.1	LSH2	Protein of unknown function (DUF640)
BraA07g028130.3C	0.0604156	1.92003	0.131769	0.0286415	-1.06852	-1.07233		Co-factor_vitamine_metabolism	Co-factor and vitamine metabolism.folate & vitamine K.vitamine K.isochorismate synthase	AT1G74710.1	ATICS1,EDS16,ICS1,SID2	ADC synthase superfamily protein
BraA08g015410.3C	-0.45971	2.23547	-0.45971	-0.396634	-0.45971	-0.45971		not_assigned	not assigned.unknown	AT4G35210.1	0	Arabidopsis protein of unknown function (DUF241)
MSTRG.7587	0.194966	1.79634	0.64404	-0.929378	-0.826101	-0.879869		#N/A	#N/A	#N/A	#N/A	#N/A
MSTRG.30535	0.259063	1.80491	-1.53342	-0.136392	0.140212	-0.534373		#N/A	#N/A	#N/A	#N/A	#N/A
BraA09g020580.3C	-1.46878	1.92126	-0.0676686	-0.0879531	0.069598	-0.366457		#N/A	#N/A	#N/A	#N/A	#N/A
BraA08g021560.3C	0.711102	1.74059	-0.0429227	-0.21755	-1.00955	-1.18167		signalling	signalling.light	AT4G37590.1	NPY5	Phototropic-responsive NPH3 family protein
MSTRG.34170	0.0642481	1.97122	0.264639	-0.34124	-1.02985	-0.929023		#N/A	#N/A	#N/A	#N/A	#N/A
BraA02g005120.3C	-0.236907	1.95413	0.584652	-0.660641	-0.82962	-0.811614		transport	transport.misc	AT5G13760.1	0	Plasma-membrane choline transporter family protein
MSTRG.28609	-0.545719	2.20098	-0.054157	-0.525092	-0.525092	-0.550918		#N/A	#N/A	#N/A	#N/A	#N/A
MSTRG.20236	-0.160392	1.85122	0.749318	-0.801626	-0.839344	-0.799175		#N/A	#N/A	#N/A	#N/A	#N/A
BraA09g023900.3C	0.470114	1.62606	0.711773	-0.93903	-0.927579	-0.941339		transport	transport.phosphate	AT2G03240.1	0	EXS (ERD1/XPR1/SYG1) family protein
BraA03g039530.3C	-0.519231	1.81084	0.904018	-0.605997	-0.754014	-0.835614		not_assigned	not assigned.unknown	AT3G20898.1	0	0
BraA03g042730.3C	-1.38578	1.70434	0.820507	-0.183196	-0.403042	-0.552829		stress	stress.biotic	AT2G15220.1	0	Plant basic secretory protein (BSP) family protein
BraA07g038340.3C	-0.944261	1.29551	-0.0231197	-1.28673	-0.331364	1.28997		RNA	RNA.regulation of transcription.MYB domain transcription factor family	AT1G74430.1	ATMYB95,ATMYBCP66,MYB95	myb domain protein 95
BraA04g021110.3C	0.644496	1.9647	-0.529353	-0.677361	-0.733555	-0.668923		#N/A	#N/A	#N/A	#N/A	#N/A
BraA02g039620.3C	-0.218687	2.21459	-0.308256	-0.559325	-0.523309	-0.605015		#N/A	#N/A	#N/A	#N/A	#N/A
MSTRG.19409	0.511503	2.0305	-0.6355	-0.6355	-0.6355	-0.6355		#N/A	#N/A	#N/A	#N/A	#N/A
MSTRG.21713	-0.510432	2.21951	-0.177781	-0.510432	-0.510432	-0.510432		#N/A	#N/A	#N/A	#N/A	#N/A
BraA01g032400.3C	-0.593831	2.2005	-0.0565108	-0.50659	-0.501595	-0.541973		transport	transport.ABC transporters and multidrug resistance systems	AT3G21250.2	ATMRP6,MRP6	multidrug resistance-associated protein 6
BraA01g012970.3C	-0.72642	1.83715	-0.437347	0.828663	-0.537494	-0.964549		protein	protein.degradation.ubiquitin	AT4G22290.1	0	Ubiquitin-specific protease family C19-related protein
BraA01g028390.3C	0.0741466	1.75181	0.787877	-0.801094	-0.805982	-1.00676		signalling	signalling.receptor kinases.leucine rich repeat III	AT1G60630.1	0	Leucine-rich repeat protein kinase family protein
BraA09g018410.3C	-0.150909	2.10397	0.0232413	-0.295151	-0.682828	-0.998319		cell_wall	cell wall.pectin*esterases.acetyl esterase	AT1G57600.1	0	MBOAT (membrane bound O-acyl transferase) family protein
BraA06g041000.3C	0.362486	2.08941	-0.612975	-0.612975	-0.612975	-0.612975		stress	stress.abiotic.heat	AT5G47600.1	0	HSP20-like chaperones superfamily protein
BraA05g017950.3C	-0.533732	2.23087	-0.48628	-0.324035	-0.40054	-0.48628		signalling	signalling.calcium	AT1G51960.1	IQD27	IQ-domain 27
BraA09g015430.3C	-0.284312	1.94028	0.577449	-0.45502	-0.761478	-1.01692		cell_wall	cell wall.precursor synthesis.UDP-glucose 4,6-dehydratase	AT1G63000.1	NRS/ER,UER1	nucleotide-rhamnose synthase/epimerase-reductase
BraA01g029450.3C	-0.644526	2.16917	0.0697048	-0.437006	-0.495844	-0.661501		not_assigned	not assigned.unknown	AT1G61667.1	0	Protein of unknown function, DUF538
BraA02g025230.3C	0.027048	2.03539	0.192876	-0.465435	-0.914761	-0.875119		transport	transport.sugars	AT1G79360.1	2-Oct,ATOCT2,OCT2	organic cation/carnitine transporter 2
BraA01g028580.3C	0.430458	1.71355	0.583392	-0.863984	-0.765118	-1.09829		protein	protein.postranslational modification	AT1G60940.1	SNRK2-10,SNRK2.10,SRK2B	SNF1-related protein kinase 2.10
BraA05g013230.3C	-0.456178	1.63123	1.14901	-0.692208	-0.823154	-0.808709		stress	stress.biotic	AT5G63020.1	0	Disease resistance protein (CC-NBS-LRR class) family
BraA10g026580.3C	-1.19358	2.00039	-0.152743	-0.67844	-0.19983	0.224198		RNA	RNA.regulation of transcription.AP2/EREBP, APETALA2/Ethylene-responsive element binding protein family	AT5G11590.1	TINY2	Integrase-type DNA-binding superfamily protein
BraA04g008830.3C	-0.457379	1.94996	0.620103	-0.454815	-0.93577	-0.722096		cell_wall	cell wall.degradation.pectate lyases and polygalacturonases	AT4G13210.2	0	Pectin lyase-like superfamily protein
BraA03g048150.3C	0.36431	1.68724	0.701797	-0.892136	-0.930607	-0.930607		RNA	RNA.RNA binding	AT1G73490.2	0	RNA-binding (RRM/RBD/RNP motifs) family protein
BraA04g010460.3C	0.463716	1.53505	-0.408778	-0.401601	-1.68828	0.499891		N-metabolism	N-metabolism.ammonia metabolism.glutamine synthase	AT5G37600.1	ATGLN1;1,ATGSR1,GLN1;1,GSR 1	glutamine synthase clone R1
BraA01g002180.3C	0.154931	2.14424	-0.520581	-0.445683	-0.767116	-0.565792		RNA	RNA.regulation of transcription.C2C2(Zn) GATA transcription factor family	AT4G36620.1	GATA19	GATA transcription factor 19
MSTRG.12879	0.358671	1.85794	0.386105	-0.793044	-0.949485	-0.860182		#N/A	#N/A	#N/A	#N/A	#N/A
BraA09g050050.3C	-0.737765	1.59335	1.21702	-0.650365	-0.684259	-0.737982		development	development.unspecified	AT2G44670.1	0	Protein of unknown function (DUF581)
BraA05g016590.3C	-1.87874	1.45606	0.363387	0.335856	0.044896	-0.321461		#N/A	#N/A	#N/A	#N/A	#N/A
BraA10g016460.3C	-0.680251	2.0365	0.447041	-0.346378	-0.794765	-0.662149		protein	protein.degradation.ubiquitin.E3.RING	AT5G58580.1	ATL63,TL63	TOXICOS EN LEVADURA 63
MSTRG.12673	0.172471	1.91964	0.42182	-0.816622	-0.848655	-0.848655		#N/A	#N/A	#N/A	#N/A	#N/A
BraA01g031350.3C	-0.585323	2.14929	0.030123	-0.675543	-0.741054	-0.177497		signalling	signalling.light	AT3G22840.1	ELIP,ELIP1	Chlorophyll A-B binding family protein
BraA03g054030.3C	0.222734	1.81038	0.595143	-0.954223	-0.896198	-0.777831		#N/A	#N/A	#N/A	#N/A	#N/A
BraA01g000980.3C	0.0291839	1.89623	0.0453454	-0.0620466	-0.417733	-1.49098		not_assigned	not assigned.unknown	AT4G40050.1	0	Protein of unknown function (DUF3550/UPF0682)
MSTRG.2194	0.0921813	1.59554	0.978364	-0.630935	-0.918682	-1.11647		#N/A	#N/A	#N/A	#N/A	#N/A
BraA08g016120.3C	0.472906	1.60597	0.696889	-0.666469	-0.908352	-1.20095		cell	cell.cycle	AT4G34160.1	CYCD3,CYCD3;1	CYCLIN D3;1
BraA10g012430.3C	0.378246	2.06466	-0.769062	-0.4218	-0.482983	-0.769062		not_assigned	not assigned.unknown	AT5G54300.1	0	Protein of unknown function (DUF761)
BraA03g012310.3C	0.453065	1.91772	-0.55756	0.0787633	-0.87464	-1.01735		not_assigned	not assigned.unknown	AT5G57685.1	ATGDU3,GDU3,LSB1	glutamine dumper 3
BraA07g043040.3C	-0.46812	2.23439	-0.46812	-0.46812	-0.46812	-0.361904		RNA	RNA.regulation of transcription.Aux/IAA family	AT1G80390.1	IAA15	indole-3-acetic acid inducible 15
BraA01g025360.3C	-0.23295	1.59389	1.14513	-0.821114	-0.833486	-0.85147		secondary_metabolism	secondary metabolism.N misc.alkaloid-like	AT1G35190.1	0	2-oxoglutarate (2OG) and Fe(II)-dependent oxygenase superfamily protein
BraA05g041840.3C	0.741539	1.58514	0.444636	-0.600746	-1.19293	-0.977633		misc_otherPhosphate	misc.calcineurin-like phosphoesterase family protein	AT3G03305.1	0	Calcineurin-like metallo-phosphoesterase superfamily protein
BraA06g018390.3C	-0.68894	1.9153	0.731517	-0.629039	-0.517315	-0.811521		RNA	RNA.regulation of transcription.unclassified	AT3G48550.1	0	0
MSTRG.10045	-0.543101	1.76093	0.965595	-0.495941	-0.811942	-0.875544		#N/A	#N/A	#N/A	#N/A	#N/A
BraA05g024270.3C	0.231536	1.71463	0.740805	-0.757818	-1.07078	-0.858374		signalling	signalling.calcium	AT3G22930.1	CML11	calmodulin-like 11
BraA09g041580.3C	0.00966497	1.67257	0.947361	-0.876532	-0.876532	-0.876532		protein	protein.degradation.ubiquitin.E3.SCF.FBOX	AT1G20790.1	0	F-box family protein
BraA03g052750.3C	0.712192	1.90061	-0.396837	-0.508679	-0.795361	-0.91193		not_assigned	not assigned.unknown	AT4G25760.1	ATGDU2,GDU2	glutamine dumper 2
BraA07g032100.3C	-0.677683	1.84981	0.860923	-0.677683	-0.677683	-0.677683		RNA	RNA.regulation of transcription.MYB domain transcription factor family	AT1G66390.1	ATMYB90,MYB90,PAP2	myb domain protein 90
BraA07g034130.3C	0.0124337	1.63023	1.0038	-0.882154	-0.882154	-0.882154		RNA	RNA.regulation of transcription.C2C2(Zn) YABBY family	AT1G69180.1	CRC	Plant-specific transcription factor YABBY family protein
BraA10g016990.3C	0.232153	1.97557	0.207528	-0.950599	-0.841709	-0.62294		protein	protein.postranslational modification	AT5G59220.1	HAI1	highly ABA-induced PP2C gene 1
BraA07g012850.3C	0.509914	1.86448	-0.214127	-0.197211	-1.33661	-0.626452		not_assigned	not assigned.unknown	AT1G25520.1	0	Uncharacterized protein family (UPF0016)
BraA07g040220.3C	-0.680004	1.99622	0.38913	-0.0366828	-0.896475	-0.772186		RNA	RNA.regulation of transcription.unclassified	AT1G76590.1	0	PLATZ transcription factor family protein
MSTRG.27976	0.250777	1.77445	0.643399	-0.899939	-0.899939	-0.868743		#N/A	#N/A	#N/A	#N/A	#N/A
MSTRG.6108	-0.140118	2.21331	-0.445476	-0.542573	-0.542573	-0.542573		#N/A	#N/A	#N/A	#N/A	#N/A
BraA09g054090.3C	-0.447214	2.23607	-0.447214	-0.447214	-0.447214	-0.447214		secondary_metabolism	secondary metabolism.isoprenoids.non-mevalonate pathway.geranylgeranyl pyrophosphate synthase	AT2G23800.1	GGPS2,GGPS5	geranylgeranyl pyrophosphate synthase 2
MSTRG.33897	-1.46401	1.9071	-0.0807199	-0.448408	-0.0215521	0.107586		#N/A	#N/A	#N/A	#N/A	#N/A
BraA01g007020.3C	-1.11549	1.99708	-0.874783	-0.0316587	-0.00735985	0.0322097		RNA	RNA.regulation of transcription.MYB domain transcription factor family	AT4G30700.1	0	Pentatricopeptide repeat (PPR) superfamily protein
BraA01g006700.3C	0.405171	1.58084	0.830702	-0.901769	-0.956485	-0.958463		signalling	signalling.receptor kinases.wall associated kinase	AT4G31110.1	0	Wall-associated kinase family protein
BraA09g051140.3C	-0.477498	2.23248	-0.322491	-0.477498	-0.477498	-0.477498		not_assigned	not assigned.unknown	AT3G61600.1	ATPOB1,POB1	POZ/BTB containin G-protein 1
BraA04g018770.3C	0.123991	2.1195	-0.258662	-0.390298	-0.766669	-0.827857		transport	transport.metabolite transporters at the envelope membrane	AT2G25520.1	0	Drug/metabolite transporter superfamily protein
BraA09g014970.3C	0.485339	1.86871	0.223824	-0.790487	-0.893696	-0.893696		RNA	RNA.regulation of transcription.C2C2(Zn) CO-like, Constans-like zinc finger family	AT1G63820.1	0	CCT motif family protein
BraA09g002540.3C	-1.19691	1.77436	-0.378564	0.834251	-0.668388	-0.364752		protein	protein.postranslational modification	AT4G03415.1	0	Protein phosphatase 2C family protein
BraA03g031670.3C	-0.547922	2.21642	-0.179399	-0.393255	-0.547922	-0.547922		signalling	signalling.light	AT3G04510.1	LSH2	Protein of unknown function (DUF640)
BraA01g003380.3C	-0.781823	1.93936	0.61516	-0.550122	-0.926916	-0.295657		RNA	RNA.regulation of transcription.MYB domain transcription factor family	AT4G34990.1	AtMYB32,MYB32	myb domain protein 32
BraA04g031110.3C	-0.497428	2.0613	0.427033	-0.663636	-0.663636	-0.663636		not_assigned	not assigned.unknown	0	0	0
MSTRG.13177	0.475488	1.5799	0.760888	-1.02588	-1.04295	-0.747443		#N/A	#N/A	#N/A	#N/A	#N/A
MSTRG.11385	-0.951626	1.8209	0.845592	-0.496979	-0.4152	-0.802691		#N/A	#N/A	#N/A	#N/A	#N/A
BraA10g031400.3C	-0.509748	2.2247	-0.224564	-0.495626	-0.495626	-0.499139		cell_wall	cell wall.pectin*esterases.PME	AT5G04970.1	0	Plant invertase/pectin methylesterase inhibitor superfamily
MSTRG.24615	-0.22117	2.14686	0.0716853	-0.597028	-0.700174	-0.700174		#N/A	#N/A	#N/A	#N/A	#N/A
BraA03g048010.3C	0.147211	2.14454	-0.35008	-0.647225	-0.647225	-0.647225		protein	protein.synthesis.initiation	AT4G18040.1	AT.EIF4E1,CUM1,EIF4E,eIF4E1	eukaryotic translation initiation factor 4E
BraA05g009220.3C	-0.51199	2.22986	-0.51199	-0.329594	-0.364292	-0.51199		#N/A	#N/A	#N/A	#N/A	#N/A
BraA10g003120.3C	-0.333302	2.14309	0.0949752	-0.733718	-0.763093	-0.407948		transport	transport.misc	AT1G04570.1	0	Major facilitator superfamily protein
BraA01g002350.3C	-1.11393	1.86606	-0.900272	-0.384049	-0.0317129	0.563897		misc_otherPhosphate	misc.cytochrome P450	AT4G36380.1	ROT3	Cytochrome P450 superfamily protein
BraA09g007170.3C	0.286298	2.08207	-0.263954	-0.563284	-0.705261	-0.835866		RNA	RNA.regulation of transcription.MADS box transcription factor family	AT5G62165.1	AGL42	AGAMOUS-like 42
BraA06g038910.3C	0.34935	1.81921	0.453242	-0.68417	-0.874657	-1.06297		signalling	signalling.receptor kinases.DUF 26	AT3G25560.1	NIK2	NSP-interacting kinase 2
MSTRG.5054	-0.656574	2.21706	-0.351573	-0.320463	-0.316621	-0.571832		#N/A	#N/A	#N/A	#N/A	#N/A
BraA10g027420.3C	0.405596	1.87202	0.276098	-0.841668	-1.05709	-0.654956		cell	cell.cycle	AT5G10440.1	CYCD4;2	cyclin d4;2
BraA07g035570.3C	-0.376905	1.92258	0.61414	-0.479826	-0.572578	-1.10741		#N/A	#N/A	#N/A	#N/A	#N/A
BraA01g025370.3C	-0.669394	2.08443	0.368781	-0.511452	-0.636185	-0.636185		not_assigned	not assigned.unknown	AT5G11910.1	0	alpha/beta-Hydrolases superfamily protein
BraA06g019390.3C	-1.53941	1.82344	0.0922619	0.125872	-0.52932	0.0271534		signalling	signalling.receptor kinases.leucine rich repeat XI	AT3G47090.1	0	Leucine-rich repeat protein kinase family protein
MSTRG.6221	-0.372958	2.23181	-0.354846	-0.501335	-0.501335	-0.501335		#N/A	#N/A	#N/A	#N/A	#N/A
BraA09g039330.3C	0.665407	1.93763	-0.506261	-0.584344	-0.931338	-0.581094		protein	protein.degradation.ubiquitin.E3.RING	AT1G23980.1	0	RING/U-box superfamily protein
BraA09g059750.3C	-0.777697	2.16611	0.0388287	-0.50639	-0.563434	-0.357419		#N/A	#N/A	#N/A	#N/A	#N/A
MSTRG.5897	0.0325384	1.63508	0.987572	-0.87525	-0.888826	-0.891114		#N/A	#N/A	#N/A	#N/A	#N/A
MSTRG.3082	-1.35504	1.69835	0.826446	-0.215764	-0.694808	-0.259184		#N/A	#N/A	#N/A	#N/A	#N/A
BraA02g038220.3C	-0.466425	1.88469	0.783692	-0.733987	-0.733987	-0.733987		secondary_metabolism	secondary metabolism.phenylpropanoids	AT5G67150.1	0	HXXXD-type acyl-transferase family protein
BraA09g050790.3C	-1.53658	1.68831	-0.40357	-0.469167	0.0906653	0.630337		misc_otherPhosphate	misc.short chain dehydrogenase/reductase (SDR)	AT3G61220.1	0	NAD(P)-binding Rossmann-fold superfamily protein
BraA03g055140.3C	-0.243435	1.81017	-1.25438	0.690834	-0.266944	-0.736238		misc_otherPhosphate	misc.oxidases - copper, flavone etc.	AT4G29720.1	ATPAO5,PAO5	polyamine oxidase 5
BraA06g006790.3C	-0.296039	1.5966	-1.32945	0.928269	-0.0437043	-0.855675		cell_wall	cell wall.degradation.pectate lyases and polygalacturonases	AT1G09880.1	0	Rhamnogalacturonate lyase family protein
BraA01g039980.3C	0.0495982	2.16373	-0.812395	-0.499697	-0.455042	-0.44619		misc_otherPhosphate	misc.nitrilases, *nitrile lyases, berberine bridge enzymes, reticuline oxidases, troponine reductases	AT3G10870.1	ATMES17,MES17	methyl esterase 17
BraA03g048000.3C	-0.399436	2.22235	-0.577786	-0.230702	-0.507215	-0.507215		#N/A	#N/A	#N/A	#N/A	#N/A
BraA07g012310.3C	-0.998394	1.76088	0.857844	-0.521714	-0.930711	-0.167909		RNA	RNA.regulation of transcription.MADS box transcription factor family	AT1G24260.2	AGL9,SEP3	K-box region and MADS-box transcription factor family protein
BraA03g035620.3C	-1.02784	1.93036	0.318215	0.234577	-0.759472	-0.69584		#N/A	#N/A	#N/A	#N/A	#N/A
BraA09g015440.3C	-1.35071	1.80979	0.4536	-0.0988134	0.0135168	-0.827378		RNA	RNA.regulation of transcription.HB,Homeobox transcription factor family	AT1G62990.1	IXR11,KNAT7	KNOTTED-like homeobox of Arabidopsis thaliana 7
BraA05g033380.3C	-0.146861	1.56008	-1.21835	-1.15764	0.123201	0.839569		#N/A	#N/A	#N/A	#N/A	#N/A
BraA06g004790.3C	0.510014	1.575	0.750564	-0.954893	-1.02865	-0.852039		cell_wall	cell wall.degradation.pectate lyases and polygalacturonases	AT1G48100.1	0	Pectin lyase-like superfamily protein
BraA02g008390.3C	-0.166385	1.78888	0.843883	-0.695759	-0.950366	-0.820252		cell_wall	cell wall.pectin*esterases.PME	AT5G19730.1	0	Pectin lyase-like superfamily protein
BraA01g012020.3C	-0.691511	2.21058	-0.201193	-0.352471	-0.529869	-0.435533		not_assigned	not assigned.unknown	AT4G21250.1	0	Sulfite exporter TauE/SafE family protein
BraA09g059110.3C	-0.634818	1.82817	0.881391	-0.557478	-0.668848	-0.848417		#N/A	#N/A	#N/A	#N/A	#N/A
BraA09g004090.3C	0.325822	2.00753	0.0241405	-0.720203	-0.863628	-0.773659		protein	protein.degradation.ubiquitin.E3.SCF.FBOX	AT5G48170.1	SLY2	F-box family protein
MSTRG.1173	0.661653	1.96045	-0.655525	-0.655525	-0.655525	-0.655525		#N/A	#N/A	#N/A	#N/A	#N/A
BraA09g020600.3C	0.103203	2.15325	-0.587173	-0.327741	-0.690997	-0.650542		cell_wall	cell wall.precursor synthesis.MUR4	AT5G44480.1	DUR	NAD(P)-binding Rossmann-fold superfamily protein
BraA10g006400.3C	0.667677	1.59688	0.218405	-0.331452	-0.559945	-1.59157		RNA	RNA.regulation of transcription.C2C2(Zn) DOF zinc finger family	AT1G47655.1	0	Dof-type zinc finger DNA-binding family protein
BraA09g003340.3C	-0.585574	2.14203	0.200264	-0.585574	-0.585574	-0.585574		RNA	RNA.regulation of transcription.MYB domain transcription factor family	AT3G27810.1	ATMYB21,ATMYB3,MYB21	myb domain protein 21
BraA07g034120.3C	0.00265663	2.0216	0.2343	-0.639695	-0.546095	-1.07276		development	development.squamosa promoter binding like (SPL)	AT1G69170.1	0	Squamosa promoter-binding protein-like (SBP domain) transcription factor family protein
MSTRG.22362	0.269752	1.72992	0.703446	-0.906627	-0.85279	-0.943697		#N/A	#N/A	#N/A	#N/A	#N/A
BraA03g016180.3C	0.420093	1.49644	0.848793	-0.463856	-1.14046	-1.16101		stress	stress.abiotic.unspecified	AT2G30370.2	CHAL,EPFL6	allergen-related
BraA03g024930.3C	-0.655291	2.19042	-0.655291	-0.448922	-0.371807	-0.0591046		RNA	RNA.regulation of transcription.bHLH,Basic Helix-Loop-Helix family	AT2G28160.1	ATBHLH029,ATBHLH29,ATFIT1,BHLH029,FIT1,FRU	FER-like regulator of iron uptake
BraA07g014750.3C	-0.791344	1.87582	0.809426	-0.620667	-0.591264	-0.681971		#N/A	#N/A	#N/A	#N/A	#N/A
BraA07g029950.3C	0.112981	2.06042	0.0131961	-0.414776	-0.885912	-0.885912		not_assigned	not assigned.unknown	AT1G23530.1	0	0
BraA01g001950.3C	0.413358	1.74027	0.446462	-0.454878	-0.856513	-1.2887		not_assigned	not assigned.unknown	AT4G37240.1	0	0
BraA02g010740.3C	-0.347789	2.00868	0.334931	-1.18385	-0.427219	-0.384756		not_assigned	not assigned.unknown	AT5G59760.1	0	Protein of unknown function (DUF1635)
MSTRG.25266	-0.617561	2.2252	-0.429621	-0.277368	-0.446167	-0.454479		#N/A	#N/A	#N/A	#N/A	#N/A
BraA07g006850.3C	0.104404	1.54101	1.07235	-0.865999	-0.927488	-0.924272		RNA	RNA.regulation of transcription.General Transcription	AT2G06200.1	AtGRF6,GRF6	growth-regulating factor 6
BraA04g001270.3C	-0.530207	2.2231	-0.530207	-0.231244	-0.401235	-0.530207		amino_acid_metabolism	amino acid metabolism.synthesis.aromatic aa.tryptophan	AT3G61300.1	0	C2 calcium/lipid-binding plant phosphoribosyltransferase family protein
MSTRG.8600	-0.620853	1.80286	0.792913	-0.128713	-1.00883	-0.837381		#N/A	#N/A	#N/A	#N/A	#N/A
BraA03g035380.3C	0.604631	1.67867	0.493356	-0.880636	-0.956357	-0.93966		nucleotide_metabolism	nucleotide metabolism.salvage.NUDIX hydrolases	AT3G12600.1	atnudt16,NUDT16	nudix hydrolase homolog 16
BraA03g035630.3C	-0.638955	1.93093	0.718098	-0.647328	-0.681373	-0.681373		not_assigned	not assigned.unknown	AT3G12970.1	0	0
BraA03g010710.3C	-0.599808	2.2095	-0.362579	-0.153942	-0.599808	-0.493363		RNA	RNA.regulation of transcription.zf-HD	AT5G60480.1	AtHB26,HB26	homeobox protein 26
BraA07g016240.3C	-0.18521	2.11229	-0.547323	-0.747375	-0.78834	0.155959		hormone_metabolism	hormone metabolism.salicylic acid.synthesis-degradation	AT1G19640.1	JMT	jasmonic acid carboxyl methyltransferase
MSTRG.6232	-0.261173	1.83778	0.803008	-0.672071	-0.853772	-0.853772		#N/A	#N/A	#N/A	#N/A	#N/A
BraA10g023380.3C	-1.45065	1.95508	-0.210254	-0.0912636	-0.0922996	-0.110616		lipid_metabolism	lipid metabolism.FA synthesis and FA elongation.ACP desaturase	AT3G02630.1	0	Plant stearoyl-acyl-carrier-protein desaturase family protein
BraA03g022910.3C	-1.91596	1.41843	0.370131	0.263013	0.157786	-0.293394		#N/A	#N/A	#N/A	#N/A	#N/A
BraA08g027530.3C	-1.20175	1.86218	-0.777272	0.602116	-0.199999	-0.285276		not_assigned	not assigned.unknown	AT1G21050.1	0	Protein of unknown function, DUF617
MSTRG.31347	-0.539489	2.19867	-0.0407155	-0.539489	-0.539489	-0.539489		#N/A	#N/A	#N/A	#N/A	#N/A
BraA03g009060.3C	-0.376732	1.96578	0.605898	-0.790472	-0.613999	-0.790472		not_assigned	not assigned.unknown	AT5G19340.1	0	0
BraA04g006420.3C	-1.08355	1.74575	-0.759	0.920244	-0.502038	-0.321413		not_assigned	not assigned.unknown	0	0	0
BraA07g041570.3C	-0.418051	1.77469	0.949904	-0.768848	-0.768848	-0.768848		#N/A	#N/A	#N/A	#N/A	#N/A
BraA02g020850.3C	-1.42047	1.70426	-0.19443	0.70653	-0.0632238	-0.732667		misc_otherPhosphate	misc.plastocyanin-like	AT1G72230.1	0	Cupredoxin superfamily protein
BraA03g046730.3C	-0.532596	1.97911	0.61677	-0.687762	-0.687762	-0.687762		protein	protein.targeting.mitochondria	AT4G16160.2	ATOEP16-2,ATOEP16-S	Mitochondrial import inner membrane translocase subunit Tim17/Tim22/Tim23 family protein
BraA01g042180.3C	-1.64098	1.51941	0.693918	0.330384	-0.436708	-0.466032		not_assigned	not assigned.unknown	AT3G06035.1	0	Glycoprotein membrane precursor GPI-anchored
BraA03g007340.3C	-1.35323	1.60893	0.981959	-0.172578	-0.435405	-0.629686		cell_wall	cell wall.cellulose synthesis	AT4G13410.1	ATCSLA15,CSLA15	Nucleotide-diphospho-sugar transferases superfamily protein
BraA02g038020.3C	-1.72303	1.50594	0.475914	0.35527	-0.640248	0.0261519		#N/A	#N/A	#N/A	#N/A	#N/A
BraA07g013190.3C	-0.20647	1.63464	1.03869	-0.477931	-0.987812	-1.00112		RNA	RNA.regulation of transcription.B3 transcription factor family	AT1G26680.1	0	transcriptional factor B3 family protein
MSTRG.24361	-0.503476	2.22312	-0.503476	-0.503476	-0.503476	-0.20922		#N/A	#N/A	#N/A	#N/A	#N/A
BraA03g054020.3C	-0.143732	2.18494	-0.81912	-0.309318	-0.351046	-0.56172		#N/A	#N/A	#N/A	#N/A	#N/A
BraA09g023530.3C	-0.93932	1.98641	0.501281	-0.373133	-0.800639	-0.374598		misc_otherPhosphate	misc.glutathione S transferases	AT2G02390.1	ATGSTZ1,GST18,GSTZ1	glutathione S-transferase zeta 1
BraA07g002380.3C	-0.844369	2.12719	0.110568	-0.2142	-0.523364	-0.655822		#N/A	#N/A	#N/A	#N/A	#N/A

## Sheet: c3-160
Gene_id	SAM	AD	AB	CC_B	CC_M	CC_T		Pathway	Sub-pathway	AT ID	Symbol	Annotation
BraA04g014740.3C	-0.101613	1.05	-2.09394	0.541369	0.418303	0.185876		RNA	RNA.regulation of transcription.C2H2 zinc finger family	AT5G37740.1	0	Calcium-dependent lipid-binding (CaLB domain) family protein
BraA03g016920.3C	-1.28375	1.77212	-1.01745	-0.0589301	0.297401	0.290603		misc_otherPhosphate	misc.UDP glucosyl and glucoronyl transferases	AT2G31750.1	UGT74D1	UDP-glucosyl transferase 74D1
BraA03g045650.3C	-1.07546	0.643959	-1.69458	0.545914	0.717322	0.862851		not_assigned	not assigned.unknown	AT3G51660.1	DAAR1	Tautomerase/MIF superfamily protein
BraA08g025660.3C	-1.86743	1.29822	-0.604179	0.423751	0.404427	0.345204		#N/A	#N/A	#N/A	#N/A	#N/A
BraA10g028480.3C	-1.03279	0.481748	-1.7218	0.660179	0.790771	0.821893		misc_otherPhosphate	misc.cytochrome P450	AT5G05690.1	CBB3,CPD,CYP90,CYP90A,CYP90A1,DWF3	Cytochrome P450 superfamily protein
BraA03g048740.3C	-1.18604	0.875375	-1.60625	0.584049	0.572648	0.760222		misc_otherPhosphate	misc.cytochrome P450	AT4G19230.1	CYP707A1	cytochrome P450, family 707, subfamily A, polypeptide 1
MSTRG.22174	-1.95371	0.472136	-0.643048	0.691813	0.860495	0.572313		#N/A	#N/A	#N/A	#N/A	#N/A
BraA09g057120.3C	-1.3598	1.02034	-1.43276	0.65828	0.597382	0.516557		#N/A	#N/A	#N/A	#N/A	#N/A
BraA02g036660.3C	-0.86865	0.567387	-1.82414	0.816449	0.845214	0.46374		RNA	RNA.regulation of transcription.AP2/EREBP, APETALA2/Ethylene-responsive element binding protein family	AT3G25890.1	0	Integrase-type DNA-binding superfamily protein
BraA10g029400.3C	-0.790881	1.52129	-1.65393	0.430586	0.34077	0.152163		RNA	RNA.regulation of transcription.HB,Homeobox transcription factor family	AT5G06710.1	HAT14	homeobox from Arabidopsis thaliana
BraA09g021560.3C	-1.28834	1.81874	-0.959162	0.183592	-0.0332968	0.278466		transport	transport.peptides and oligopeptides	AT5G46050.1	ATPTR3,PTR3	peptide transporter 3
BraA10g028060.3C	-1.22299	1.06489	-1.39982	0.902544	0.764402	-0.109019		RNA	RNA.regulation of transcription.G2-like transcription factor family, GARP	AT5G05090.1	0	Homeodomain-like superfamily protein
BraA09g012070.3C	-2.01564	1.07363	-0.321513	0.705069	0.397678	0.160777		minor_CHOmetabolism	minor CHO metabolism.myo-inositol.myo inositol oxygenases	AT2G19800.1	MIOX2	myo-inositol oxygenase 2
BraA06g037430.3C	-1.50401	1.52717	-0.992336	0.0625364	0.39813	0.508508		RNA	RNA.regulation of transcription.AS2,Lateral Organ Boundaries Gene Family	AT3G27650.1	LBD25	LOB domain-containing protein 25
MSTRG.5836	-1.22599	-0.230892	-1.33343	1.13434	0.765703	0.89027		#N/A	#N/A	#N/A	#N/A	#N/A
BraA01g000720.3C	-1.41365	0.472188	-1.39708	0.813147	0.729646	0.795747		not_assigned	not assigned.unknown	AT4G39840.1	0	0
BraA04g025890.3C	-1.93744	1.04026	-0.612283	0.643462	0.444221	0.421787		transport	transport.ABC transporters and multidrug resistance systems	AT1G66950.1	ATPDR11,PDR11	pleiotropic drug resistance 11
BraA07g020950.3C	-0.607077	0.821437	-1.77402	-0.198122	0.543171	1.21461		signalling	signalling.calcium	AT3G52870.1	0	IQ calmodulin-binding motif family protein
BraA08g007890.3C	-1.91353	0.793324	-0.719856	0.508145	0.514895	0.817021		cell	cell.organisation	AT1G35720.1	ANNAT1,ATOXY5,OXY5	annexin 1
MSTRG.8105	-0.500135	1.01875	-1.88545	1.04146	0.261439	0.0639414		#N/A	#N/A	#N/A	#N/A	#N/A
BraA07g018670.3C	-1.17036	0.804415	-1.61138	0.878144	0.625106	0.47407		amino_acid_metabolism	amino acid metabolism.degradation.aspartate family.lysine	AT2G28305.1	ATLOG1,LOG1	Putative lysine decarboxylase family protein
BraA10g015030.3C	0.609992	0.519238	-2.11251	0.900755	0.242326	-0.159805		stress	stress.abiotic.heat	AT5G57130.1	0	Clp amino terminal domain-containing protein
BraA02g025490.3C	0.504346	0.956799	-2.09402	0.624377	0.170662	-0.162169		signalling	signalling.receptor kinases.DUF 26	AT1G80870.1	0	Protein kinase superfamily protein
BraA02g019880.3C	-0.484636	0.346224	-1.77321	0.351226	0.0185583	1.54184		secondary_metabolism	secondary metabolism.sulfur-containing.misc.alliinase	AT1G70560.1	SAV3,TAA1,WEI8	tryptophan aminotransferase of Arabidopsis 1
BraA02g038530.3C	-1.75536	0.135412	-0.869798	1.057	0.7064	0.726345		RNA	RNA.regulation of transcription.MYB domain transcription factor family	AT3G29020.2	AtMYB110,MYB110	myb domain protein 110
BraA02g039240.3C	-2.00253	0.838355	-0.148579	1.10709	0.00757534	0.198095		amino_acid_metabolism	amino acid metabolism.degradation.glutamate family.proline	AT3G30775.1	AT-POX,ATPDH,ATPOX,ERD5,PRO1,PRODH	Methylenetetrahydrofolate reductase family protein
BraA03g023130.3C	-0.821096	0.123414	-1.79229	0.960961	0.710295	0.818716		not_assigned	not assigned.unknown	AT2G43945.1	0	0
BraA07g027520.3C	-0.912188	0.939911	-1.7529	0.399086	0.957412	0.368677		stress	stress.abiotic.unspecified	AT1G76180.1	ERD14	Dehydrin family protein
BraA10g026300.3C	-1.55071	1.26605	-0.853389	1.11409	-0.0944405	0.118407		amino_acid_metabolism	amino acid metabolism.degradation.aspartate family.lysine	AT5G11950.1	0	Putative lysine decarboxylase family protein
BraA08g026760.3C	-1.90517	0.378674	-0.723092	0.642786	0.80409	0.80271		signalling	signalling.G-proteins	AT1G22740.1	ATRABG3B,RAB7,RAB75,RABG3B	RAB GTPase homolog G3B
BraA03g034810.3C	-1.16338	0.574393	-1.60347	0.998159	0.462954	0.731342		hormone_metabolism	hormone metabolism.salicylic acid.synthesis-degradation	AT3G11480.1	ATBSMT1,BSMT1	S-adenosyl-L-methionine-dependent methyltransferases superfamily protein
BraA05g025550.3C	-0.37563	1.60649	-1.64187	0.659342	-0.365831	0.117499		misc_otherPhosphate	misc.UDP glucosyl and glucoronyl transferases	AT3G21560.1	UGT84A2	UDP-Glycosyltransferase superfamily protein
BraA07g039640.3C	-0.948136	-0.408275	-1.47548	1.11124	1.00544	0.71522		misc_otherPhosphate	misc.oxidases - copper, flavone etc.	AT1G76160.1	sks5	SKU5 similar 5
BraA01g037350.3C	-1.79185	-0.0200065	-0.750441	1.00414	0.820809	0.737346		cell_wall	cell wall.pectin*esterases.PME	AT3G14310.1	ATPME3,PME3	pectin methylesterase 3
BraA07g011070.3C	-1.35946	1.7499	-0.837418	0.566392	0.11426	-0.233676		not_assigned	not assigned.unknown	AT1G29640.1	0	Protein of unknown function, DUF584
BraA06g001700.3C	-1.64581	0.913088	-0.975022	0.831702	-0.0264511	0.902491		development	development.unspecified	AT1G52890.1	ANAC019,NAC019	NAC domain containing protein 19
MSTRG.12782	-1.2447	0.902579	-1.2447	1.43541	-0.0107233	0.162132		#N/A	#N/A	#N/A	#N/A	#N/A
BraA03g023450.3C	-0.258166	1.07792	-2.04955	0.282306	0.328497	0.618993		cell	cell.cycle	AT2G44740.1	CYCP4;1	cyclin p4;1
BraA03g016450.3C	-0.771839	1.56428	-1.55105	0.563916	0.424899	-0.230209		#N/A	#N/A	#N/A	#N/A	#N/A
MSTRG.4586	-1.33296	1.58831	-0.900308	-0.465099	0.724601	0.385448		#N/A	#N/A	#N/A	#N/A	#N/A
BraA02g009860.3C	-0.900461	0.617885	-1.78014	0.366685	0.666689	1.02934		protein	protein.degradation.ubiquitin.E3.SCF.FBOX	AT5G22730.1	0	F-box/RNI-like/FBD-like domains-containing protein
BraA05g031490.3C	-1.16722	-0.413085	-1.3019	1.00223	0.954239	0.925734		signalling	signalling.light	AT3G15570.1	0	Phototropic-responsive NPH3 family protein
BraA04g019330.3C	0.154279	0.511079	-2.1769	0.857458	0.210939	0.443144		misc_otherPhosphate	misc.misc2	AT2G26740.1	ATSEH,SEH	soluble epoxide hydrolase
BraA05g040130.3C	-1.66365	-0.00132219	-0.95763	0.757205	0.901144	0.964254		transport	transport.unspecified cations	AT3G05030.1	ATNHX2,NHX2	sodium hydrogen exchanger 2
BraA02g002700.3C	-1.86852	0.570076	-0.795461	0.929286	0.514737	0.649884		minor_CHOmetabolism	minor CHO metabolism.galactose.alpha-galactosidases	AT5G08370.1	AGAL2,AtAGAL2	alpha-galactosidase 2
BraA10g003730.3C	-1.39785	0.374294	-1.39386	0.768729	0.743503	0.905179		protein	protein.degradation.metalloprotease	AT1G05140.1	0	Peptidase M50 family protein
BraA03g044300.3C	-1.40237	1.35249	-0.839697	0.922704	0.552252	-0.585378		#N/A	#N/A	#N/A	#N/A	#N/A
BraA07g011060.3C	-1.14031	-0.559358	-1.22732	1.10004	0.941109	0.885838		#N/A	#N/A	#N/A	#N/A	#N/A
BraA01g042820.3C	0.331526	-0.541853	-1.973	0.686596	0.511469	0.985263		protein	protein.postranslational modification	AT3G05840.1	ATSK12	Protein kinase superfamily protein
BraA09g057130.3C	-1.70993	0.403993	-0.989709	0.688405	0.513899	1.09334		RNA	RNA.regulation of transcription.MYB domain transcription factor family	AT1G18710.1	AtMYB47,MYB47	myb domain protein 47
BraA08g028610.3C	-1.34277	0.145076	-1.34277	0.468518	0.977022	1.09491		RNA	RNA.regulation of transcription.MYB domain transcription factor family	AT1G18710.1	AtMYB47,MYB47	myb domain protein 47
MSTRG.24934	-0.652748	-0.506999	-1.64133	0.8626	0.970114	0.968359		#N/A	#N/A	#N/A	#N/A	#N/A
BraA05g004150.3C	-1.23992	-0.0293999	-1.41825	1.06137	0.785493	0.840712		protein	protein.degradation	AT2G44210.2	0	Protein of Unknown Function (DUF239)
BraA07g027360.3C	-1.87248	0.533066	-0.761913	0.704374	0.418083	0.978875		transport	transport.misc	AT1G76520.1	0	Auxin efflux carrier family protein
BraA03g039450.3C	-1.49415	1.75101	-0.748414	0.052733	0.0739839	0.364843		stress	stress.biotic	AT3G20600.1	NDR1	Late embryogenesis abundant (LEA) hydroxyproline-rich glycoprotein family
BraA03g036020.3C	-1.68807	1.11113	-0.958497	0.505909	0.839713	0.189811		stress	stress.biotic.PR-proteins	AT3G13650.1	0	Disease resistance-responsive (dirigent-like protein) family protein
MSTRG.26055	-1.30212	-0.0518181	-1.35335	0.837225	1.03687	0.833186		#N/A	#N/A	#N/A	#N/A	#N/A
BraA08g025870.3C	-1.35665	-0.393497	-1.11894	1.03205	0.926917	0.910127		transport	transport.phosphate	AT1G35350.1	0	EXS (ERD1/XPR1/SYG1) family protein
BraA09g003360.3C	-1.83477	0.695164	-0.670831	1.22241	0.422829	0.165196		signalling	signalling.receptor kinases.leucine rich repeat XI	AT3G28040.1	0	Leucine-rich receptor-like protein kinase family protein
BraA01g003310.3C	-0.625805	1.60706	-1.55336	0.135549	-0.2813	0.717853		metal_handling	metal handling.binding, chelation and storage	AT4G35060.1	0	Heavy metal transport/detoxification superfamily protein
BraA10g018910.3C	-1.42526	1.57189	-0.537523	0.996573	-0.429849	-0.175829		lipid_metabolism	lipid metabolism.lipid degradation.beta-oxidation.acyl CoA reductase	AT5G22500.1	FAR1	fatty acid reductase 1
BraA08g013290.3C	-1.14493	-0.664433	-1.14493	1.00961	0.857113	1.08757		stress	stress.abiotic.drought/salt	AT4G19120.1	ERD3	S-adenosyl-L-methionine-dependent methyltransferases superfamily protein
BraA05g001880.3C	-1.67195	1.34128	-0.694159	0.934818	0.196286	-0.106271		RNA	RNA.processing.ribonucleases	AT2G40820.1	0	0
BraA07g032070.3C	0.208962	-0.762907	-1.8544	0.835226	0.769907	0.803212		development	development.unspecified	AT1G66330.1	0	senescence-associated family protein
BraA06g041350.3C	-2.03434	1.11527	-0.288642	0.56688	0.258715	0.382122		protein	protein.degradation.ubiquitin.E3.RING	AT5G47050.1	0	SBP (S-ribonuclease binding protein) family protein
MSTRG.33953	-0.811897	-0.84785	-1.29749	0.861322	1.03866	1.05726		#N/A	#N/A	#N/A	#N/A	#N/A
BraA03g045550.3C	-1.80702	0.358953	-0.884185	0.695997	0.840225	0.796028		not_assigned	not assigned.unknown	AT3G51370.1	0	Protein phosphatase 2C family protein
BraA06g044700.3C	-1.3615	1.25533	-1.24511	0.865863	0.518972	-0.0335592		signalling	signalling.receptor kinases.DUF 26	AT4G38830.1	CRK26	cysteine-rich RLK (RECEPTOR-like protein kinase) 26
BraA03g007260.3C	-1.64054	0.155563	-1.03027	1.08934	0.812264	0.613644		signalling	signalling.receptor kinases.DUF 26	AT5G16000.1	NIK1	NSP-interacting kinase 1
BraA08g003730.3C	-1.21837	0.547574	-0.863711	-0.600075	1.71205	0.422527		amino_acid_metabolism	amino acid metabolism.synthesis.serine-glycine-cysteine group.serine.phosphoserine aminotransferase	AT1G49500.1	0	0
BraA01g007510.3C	-1.20566	-0.628355	-1.10731	1.14216	0.934259	0.864899		transport	transport.p- and v-ATPases	AT4G30190.1	AHA2,HA2,PMA2	H(+)-ATPase 2
BraA07g023890.3C	-1.06025	0.369328	-1.62748	1.18767	0.422283	0.708442		tetrapyrrole_synthesis	tetrapyrrole synthesis.regulation	AT3G59400.1	GUN4	enzyme binding;tetrapyrrole binding
BraA06g038280.3C	-2.05707	0.635976	-0.318136	0.990172	0.404519	0.34454		protein	protein.postranslational modification	AT3G26510.1	0	Octicosapeptide/Phox/Bem1p family protein
BraA08g032440.3C	-1.69868	0.756603	-0.865407	1.20141	0.591167	0.0149056		RNA	RNA.regulation of transcription.unclassified	AT1G09750.1	0	Eukaryotic aspartyl protease family protein
BraA01g041530.3C	-1.73278	0.251332	-0.655951	-0.0268004	0.798016	1.36619		protein	protein.degradation.ubiquitin.E3.RING	AT3G07360.1	ATPUB9,PUB9	plant U-box 9
BraA07g035700.3C	-1.41637	0.156182	-1.22126	1.24776	0.899809	0.333877		protein	protein.degradation.ubiquitin.E3.RING	AT1G71020.1	0	ARM repeat superfamily protein
MSTRG.32675	-1.67114	0.231473	-1.04486	0.861049	0.848657	0.774822		#N/A	#N/A	#N/A	#N/A	#N/A
BraA10g023620.3C	-1.66181	0.0337731	-0.896337	1.20373	0.897808	0.422845		signalling	signalling.receptor kinases.DUF 26	AT5G16000.1	NIK1	NSP-interacting kinase 1
BraA04g008200.3C	-1.37749	-0.0253405	-1.2721	1.06439	0.641261	0.969279		cell	cell.cycle.peptidylprolyl isomerase	AT3G54010.1	DEI1,PAS1	FKBP-type peptidyl-prolyl cis-trans isomerase family protein
BraA01g016010.3C	-1.58055	0.577046	-1.20114	0.930231	0.793341	0.481069		misc_otherPhosphate	misc.invertase/pectin methylesterase inhibitor family protein	AT4G25260.1	0	Plant invertase/pectin methylesterase inhibitor superfamily protein
BraA07g020910.3C	-1.05147	-0.212691	-1.44542	0.50606	0.90674	1.29679		RNA	RNA.regulation of transcription.unclassified	AT2G36320.1	0	A20/AN1-like zinc finger family protein
BraA06g009050.3C	-1.34745	0.109585	-1.32916	0.57157	0.787874	1.20758		cell	cell.organisation	AT1G12710.1	AtPP2-A12,PP2-A12	phloem protein 2-A12
BraA03g013660.3C	-1.40705	-0.043046	-1.25337	0.825325	0.903461	0.974684		not_assigned	not assigned.unknown	AT5G54980.1	0	Uncharacterised protein family (UPF0497)
BraA07g039050.3C	-0.641061	-0.335681	-1.63055	1.28698	1.04077	0.279545		development	development.unspecified	AT1G75500.1	WAT1	Walls Are Thin 1
BraA07g041080.3C	-1.30785	-0.0565372	-1.30785	1.11203	0.533033	1.02719		RNA	RNA.regulation of transcription.bZIP transcription factor family	AT1G77920.1	0	bZIP transcription factor family protein
BraA07g020650.3C	-1.55243	-0.144243	-1.01746	1.0972	0.701597	0.915333		signalling	signalling.light.COP9 signalosome	AT5G41790.1	CIP1	COP1-interactive protein 1
MSTRG.34272	-0.577261	-0.880444	-1.44124	0.917117	1.05972	0.922116		#N/A	#N/A	#N/A	#N/A	#N/A
BraA03g007440.3C	-1.2905	-0.0722235	-1.35838	1.00972	0.844478	0.866908		lipid_metabolism	lipid metabolism.FA synthesis and FA elongation.acyl coa ligase	AT5G16370.1	AAE5	acyl activating enzyme 5
BraA06g019030.3C	-1.68214	-0.00276192	-0.935601	0.86179	0.825302	0.933408		transport	transport.peptides and oligopeptides	AT3G47960.1	0	Major facilitator superfamily protein
BraA05g041410.3C	-0.446592	-0.334275	-1.82911	0.700127	0.833995	1.07585		protein	protein.postranslational modification	AT3G02750.1	0	Protein phosphatase 2C family protein
BraA09g000890.3C	-0.742008	1.76251	-1.21857	0.803712	-0.182981	-0.422657		RNA	RNA.regulation of transcription.C2C2(Zn) DOF zinc finger family	AT4G00950.1	MEE47	Protein of unknown function (DUF688)
BraA06g029240.3C	-1.54184	0.326933	-1.22795	0.72757	0.796379	0.918911		cell_wall	cell wall.modification	AT5G65730.1	XTH6	xyloglucan endotransglucosylase/hydrolase 6
BraA07g026990.3C	-2.06092	0.999918	-0.306869	0.309491	0.566084	0.492299		#N/A	#N/A	#N/A	#N/A	#N/A
BraA03g019810.3C	-0.288269	1.24126	-1.84445	0.67564	0.605104	-0.389291		protein	protein.degradation.ubiquitin.E3.RING	AT2G37950.1	0	RING/FYVE/PHD zinc finger superfamily protein
BraA09g053420.3C	-1.33306	-0.511843	-1.04962	1.1462	0.966848	0.781479		#N/A	#N/A	#N/A	#N/A	#N/A
BraA08g024240.3C	0.172867	-0.437947	-1.80256	1.5046	0.512593	0.0504445		signalling	signalling.receptor kinases.leucine rich repeat XI	AT1G28440.1	HSL1	HAESA-like 1
BraA09g049290.3C	-1.23085	-0.512783	-1.13631	0.646885	1.01878	1.21428		protein	protein.postranslational modification.kinase.receptor like cytoplasmatic kinase VII	AT3G59350.1	0	Protein kinase superfamily protein
BraA01g034090.3C	-1.93061	0.120589	-0.558278	1.00363	0.618757	0.745919		transport	transport.sugars	AT3G18830.1	ATPLT5,ATPMT5,PMT5	polyol/monosaccharide transporter 5
BraA08g034290.3C	0.14569	0.938955	-2.14629	0.601168	0.122687	0.337794		nucleotide_metabolism	nucleotide metabolism.degradation.pyrimidine.uridine nucleosidase	AT1G05620.1	URH2	uridine-ribohydrolase 2
BraA09g036820.3C	-1.56807	1.53169	-0.859398	0.610711	0.288991	-0.0039209		protein	protein.degradation.ubiquitin.E3.RING	AT1G27910.1	ATPUB45,PUB45	plant U-box 45
BraA07g030020.3C	-1.1296	-0.538323	-1.25459	1.06536	0.909613	0.947542		development	development.unspecified	AT1G70230.1	TBL27	TRICHOME BIREFRINGENCE-LIKE 27
BraA01g000390.3C	-1.41861	-0.227036	-1.1512	0.907446	0.978927	0.910478		cell_wall	cell wall.cellulose synthesis.cellulose synthase	AT4G39350.1	ATCESA2,ATH-A,CESA2	cellulose synthase A2
BraA10g003770.3C	-1.57315	-0.0614128	-1.03872	0.971133	0.691847	1.01031		protein	protein.glycosylation	AT1G05170.2	0	Galactosyltransferase family protein
BraA05g030960.3C	-2.13103	0.645532	0.206162	0.779206	0.615624	-0.115494		transport	transport.Major Intrinsic Proteins.TIP	AT3G16240.1	AQP1,ATTIP2;1,DELTA-TIP,DELTA-TIP1,TIP2;1	delta tonoplast integral protein
BraA03g029820.3C	-1.01996	1.56411	-1.41396	0.165466	0.00683582	0.697511		not_assigned	not assigned.unknown	AT4G01110.1	0	0
BraA08g018210.3C	-1.68032	0.266581	-1.02074	1.05215	0.71471	0.667625		transport	transport.p- and v-ATPases	AT4G30190.1	AHA2,HA2,PMA2	H(+)-ATPase 2
BraA07g039280.3C	-2.04567	0.249845	-0.30386	0.998743	0.719231	0.38171		cell	cell.organisation	AT1G75780.1	TUB1	tubulin beta-1 chain
BraA01g033790.3C	-1.06272	-0.657402	-1.22613	0.821417	1.02467	1.10016		protein	protein.degradation.ubiquitin.E3.RING	AT3G19380.1	PUB25	plant U-box 25
BraA08g025570.3C	-0.740659	-0.70164	-1.44256	1.18993	0.961098	0.733833		RNA	RNA.regulation of transcription.AP2/EREBP, APETALA2/Ethylene-responsive element binding protein family	AT1G25560.1	EDF1,TEM1	AP2/B3 transcription factor family protein
MSTRG.33927	-0.765616	-0.713341	-1.43679	0.905126	0.999544	1.01108		#N/A	#N/A	#N/A	#N/A	#N/A
BraA08g025490.3C	-1.10633	0.369879	-1.58124	1.25103	0.582903	0.483762		RNA	RNA.regulation of transcription.C2C2(Zn) CO-like, Constans-like zinc finger family	AT1G25440.1	0	B-box type zinc finger protein with CCT domain
BraA09g008220.3C	-1.21233	1.08221	-1.0998	1.40482	0.196038	-0.370935		signalling	signalling.light	AT5G64330.1	JK218,NPH3,RPT3	Phototropic-responsive NPH3 family protein
BraA05g025630.3C	-1.6647	0.111663	-0.997757	0.832518	0.698728	1.01955		hormone_metabolism	hormone metabolism.ethylene.synthesis-degradation	AT3G21420.1	0	2-oxoglutarate (2OG) and Fe(II)-dependent oxygenase superfamily protein
BraA07g035720.3C	-1.14344	-0.561809	-1.22087	1.11308	0.86247	0.950572		misc_otherPhosphate	misc.oxidases - copper, flavone etc.	AT1G71040.1	LPR2	Cupredoxin superfamily protein
BraA09g057170.3C	-0.761508	-0.961196	-1.24319	0.916079	0.952049	1.09777		not_assigned	not assigned.unknown	AT1G18620.1	0	0
BraA10g022670.3C	-1.34644	1.21993	-0.5037	1.37695	-0.00571427	-0.741029		RNA	RNA.regulation of transcription.HB,Homeobox transcription factor family	AT5G17320.1	HDG9	homeodomain GLABROUS 9
BraA09g006680.3C	-1.41753	0.700822	-1.38714	0.727941	0.91028	0.465623		not_assigned	not assigned.unknown	AT5G23100.1	0	Protein of unknown function, DUF617
BraA08g004880.3C	-1.56259	0.206169	-1.07949	1.30967	0.586533	0.539702		RNA	RNA.regulation of transcription.C2H2 zinc finger family	AT1G75710.1	0	C2H2-like zinc finger protein
BraA08g002960.3C	0.200027	0.500242	-1.98754	-0.467186	0.909595	0.844864		major_CHOmetabolism	major CHO metabolism.degradation.sucrose.hexokinase	AT1G50460.1	ATHKL1,HKL1	hexokinase-like 1
BraA09g040810.3C	-1.07691	1.71345	-1.09361	0.780759	-0.00952762	-0.314169		development	development.unspecified	AT1G22160.1	0	Protein of unknown function (DUF581)
MSTRG.28214	-1.53808	-0.165707	-1.04364	0.940049	0.92234	0.885031		#N/A	#N/A	#N/A	#N/A	#N/A
BraA08g030380.3C	-2.19992	0.765484	0.216933	0.412118	0.273939	0.531447		RNA	RNA.regulation of transcription.WRKY domain transcription factor family	AT1G13960.1	WRKY4	WRKY DNA-binding protein 4
BraA03g025870.3C	-1.64149	1.06189	-0.701815	1.18153	0.427015	-0.327129		transport	transport.amino acids	AT2G21050.1	LAX2	like AUXIN RESISTANT 2
BraA08g020340.3C	0.0243899	-0.872073	-1.72051	0.631555	1.01636	0.920275		protein	protein.degradation.ubiquitin	AT4G24690.1	0	ubiquitin-associated (UBA)/TS-N domain-containing protein / octicosapeptide/Phox/Bemp1 (PB1) domain-containing protein
BraA08g024450.3C	-1.36895	0.20248	-1.28829	1.33062	0.455112	0.669028		transport	transport.nucleotides	AT1G28230.1	ATPUP1,PUP1	purine permease 1
BraA10g023170.3C	-1.25109	-0.172438	-1.25109	1.44165	0.59066	0.64231		RNA	RNA.regulation of transcription.MYB domain transcription factor family	AT5G16600.1	AtMYB43,MYB43	myb domain protein 43
BraA01g007440.3C	-1.17842	-0.723057	-1.06565	0.879184	1.03421	1.05373		#N/A	#N/A	#N/A	#N/A	#N/A
BraA06g010270.3C	-1.61757	0.0314554	-1.00907	0.671262	0.784617	1.13931		#N/A	#N/A	#N/A	#N/A	#N/A
BraA10g018800.3C	-0.292037	-0.438301	-1.72715	1.47636	0.688857	0.292272		cell_wall	cell wall.cellulose synthesis	AT5G22740.1	ATCSLA02,ATCSLA2,CSLA02,CSLA2	cellulose synthase-like A02
BraA09g052460.3C	-0.735944	-0.576178	-1.47741	1.1807	1.1618	0.447027		development	development.storage proteins	AT3G63200.1	PLA IIIB,PLP9	PATATIN-like protein 9
BraA02g010130.3C	-0.187108	-0.811428	-1.6916	1.028	0.772253	0.889885		metal_handling	metal handling.binding, chelation and storage	AT5G60800.1	0	Heavy metal transport/detoxification superfamily protein
BraA01g005240.3C	0.675963	0.103599	-1.51746	-1.14573	0.674501	1.20913		RNA	RNA.regulation of transcription.AP2/EREBP, APETALA2/Ethylene-responsive element binding protein family	AT4G32800.1	0	Integrase-type DNA-binding superfamily protein
BraA04g029080.3C	0.904136	-0.306932	-1.99126	1.02429	0.238196	0.131576		RNA	RNA.regulation of transcription.bHLH,Basic Helix-Loop-Helix family	AT2G41130.1	0	basic helix-loop-helix (bHLH) DNA-binding superfamily protein
BraA05g001650.3C	-1.42247	0.68472	-1.35924	0.939982	0.34683	0.810168		development	development.late embryogenesis abundant	AT2G46150.1	0	Late embryogenesis abundant (LEA) hydroxyproline-rich glycoprotein family
BraA02g022540.3C	0.384309	-0.722463	-1.86371	0.387974	0.73184	1.08205		hormone_metabolism	hormone metabolism.jasmonate.signal transduction	AT1G74950.1	JAZ2,TIFY10B	TIFY domain/Divergent CCT motif family protein
MSTRG.4947	-1.84675	0.587753	-0.816395	0.632295	0.460324	0.982778		#N/A	#N/A	#N/A	#N/A	#N/A
BraA09g049120.3C	-1.5603	-0.359677	-0.877887	1.10382	0.924861	0.769178		RNA	RNA.regulation of transcription.bHLH,Basic Helix-Loop-Helix family	AT3G59060.2	PIF5,PIL6	phytochrome interacting factor 3-like 6
BraA03g028860.3C	-1.33365	1.07547	-1.33365	1.0615	0.361997	0.168329		not_assigned	not assigned.unknown	AT4G02850.1	0	phenazine biosynthesis PhzC/PhzF family protein
BraA10g031920.3C	-2.0995	1.07075	0.56161	0.327087	0.151856	-0.0118034		#N/A	#N/A	#N/A	#N/A	#N/A
BraA07g008970.3C	-1.64093	1.64084	-0.484201	0.511879	0.229248	-0.256833		signalling	signalling.calcium	AT3G24110.1	0	Calcium-binding EF-hand family protein
BraA04g019360.3C	0.215667	-0.423604	-1.73472	1.62413	0.354554	-0.0360265		protein	protein.postranslational modification	AT2G26700.1	PID2	AGC (cAMP-dependent, cGMP-dependent and protein kinase C) kinase family protein
BraA05g032520.3C	-1.46538	0.653541	-1.35442	0.796981	0.780684	0.588595		not_assigned	not assigned.unknown	AT3G14560.1	0	0
BraA06g001980.3C	-0.369844	0.751168	-1.88519	1.13584	-0.25598	0.623997		protein	protein.postranslational modification.kinase.receptor like cytoplasmatic kinase VII	AT1G52540.1	0	Protein kinase superfamily protein
BraA02g040500.3C	-1.03934	-0.540734	-1.32242	1.15606	0.965638	0.780799		lipid_metabolism	lipid metabolism.FA synthesis and FA elongation.fatty acid elongase	AT4G29250.1	0	HXXXD-type acyl-transferase family protein
BraA03g047970.3C	-1.06414	-0.684362	-1.06414	0.430235	0.842009	1.54039		DNA	DNA.synthesis/chromatin structure	AT4G18010.1	5PTASE2,AT5PTASE2,IP5PII	myo-inositol polyphosphate 5-phosphatase 2
BraA01g000950.3C	-1.34841	0.700145	-1.26279	1.39878	0.188447	0.323826		not_assigned	not assigned.unknown	AT4G40050.1	0	Protein of unknown function (DUF3550/UPF0682)
BraA09g026260.3C	-1.64746	1.12191	-0.995292	0.892149	0.461009	0.167689		not_assigned	not assigned.unknown	AT4G12580.2	0	0
BraA06g015400.3C	-1.34281	-0.475305	-1.07166	1.00369	0.80802	1.07806		cell	cell.organisation	AT1G19835.1	0	Plant protein of unknown function (DUF869)
BraA03g060780.3C	-1.27323	-0.476206	-1.15484	1.01841	0.982022	0.903844		misc_otherPhosphate	misc.peroxidases	AT4G37520.1	0	Peroxidase superfamily protein
BraA04g013670.3C	-1.42935	1.64829	-0.642993	0.462839	-0.572417	0.533627		lipid_metabolism	lipid metabolism.lipid degradation.lysophospholipases.glycerophosphodiester phosphodiesterase	AT5G41080.1	0	PLC-like phosphodiesterases superfamily protein
BraA09g017060.3C	-1.76604	1.00175	-0.892263	0.885368	0.375319	0.395867		#N/A	#N/A	#N/A	#N/A	#N/A
BraA02g011210.3C	-0.0721439	-0.896471	-1.64966	1.20967	0.789097	0.6195		signalling	signalling.G-proteins	AT5G59150.1	ATRAB-A2D,ATRABA2D,RABA2D	RAB GTPase homolog A2D
BraA08g031960.3C	-2.10145	1.05695	-0.05617	0.559089	0.317594	0.223985		protein	protein.degradation.ubiquitin.E3.RING	AT1G10650.1	0	SBP (S-ribonuclease binding protein) family protein
BraA05g010210.3C	-1.53402	0.270921	-1.15352	0.368772	0.953332	1.09451		cell_wall	cell wall.precursor synthesis.MUR4	AT1G30620.1	HSR8,MUR4,UXE1	NAD(P)-binding Rossmann-fold superfamily protein
MSTRG.5021	-1.18799	-0.556653	-1.18799	0.993657	0.956061	0.982907		#N/A	#N/A	#N/A	#N/A	#N/A
BraA06g034840.3C	-1.3034	-0.104436	-1.3324	0.895125	0.998248	0.84687		not_assigned	not assigned.unknown	AT5G49280.1	0	hydroxyproline-rich glycoprotein family protein
BraA04g004270.3C	-1.42205	-0.154807	-1.16179	1.12341	0.670656	0.944582		protein	protein.postranslational modification.kinase.receptor like cytoplasmatic kinase VII	AT3G56050.1	0	Protein kinase family protein
BraA04g008210.3C	0.263325	-0.186773	-2.05952	1.09566	0.61685	0.270459		cell	cell.cycle.peptidylprolyl isomerase	AT3G54010.1	DEI1,PAS1	FKBP-type peptidyl-prolyl cis-trans isomerase family protein
BraA03g050640.3C	-1.93506	1.25207	-0.43287	0.418415	0.145981	0.551466		transport	transport.NDP-sugars at the ER	AT4G23010.3	ATUTR2,UTR2	UDP-galactose transporter 2
BraA06g024300.3C	-0.902647	0.367995	-1.54511	-0.195133	1.00186	1.27304		RNA	RNA.regulation of transcription.ARR	AT3G48100.1	ARR5,ATRR2,IBC6,RR5	response regulator 5

## Sheet: c4-350
Gene_id	SAM	AD	AB	CC_B	CC_M	CC_T		Pathway	Sub-pathway	AT ID	Symbol	Annotation
BraA03g031420.3C	-1.44042	-0.970282	-0.276667	0.360418	0.976424	1.35052		amino_acid_metabolism	amino acid metabolism.synthesis.aspartate family.methionine	AT3G03780.1	ATMS2,MS2	methionine synthase 2
BraA07g014210.3C	-1.16398	-1.10088	-0.695858	0.861083	1.00925	1.09038		amino_acid_metabolism	amino acid metabolism.synthesis.central amino acid metabolism.alanine.alanine aminotransferase	AT1G23310.1	AOAT1,GGAT1,GGT1	glutamate:glyoxylate aminotransferase
BraA03g031910.3C	-0.950644	-1.48793	1.50167	0.627071	-0.150113	0.459948		amino_acid_metabolism	amino acid metabolism.synthesis.serine-glycine-cysteine group.cysteine.OASTL	AT3G04940.1	ATCYSD1,CYSD1	cysteine synthase D1
BraA03g016660.3C	0.00246765	-1.80095	1.12424	-0.62628	0.293358	1.00717		Biodegradation_Xenobiotics	Biodegradation of Xenobiotics.hydroxyacylglutathione hydrolase	AT2G31350.1	GLX2-5	glyoxalase 2-5
BraA09g014400.3C	-0.495944	-1.76558	-0.216265	1.40213	0.688667	0.386998		cell_wall	cell wall.degradation.cellulases and beta -1,4-glucanases	AT1G64390.1	AtGH9C2,GH9C2	glycosyl hydrolase 9C2
BraA09g013860.3C	-0.720044	-1.48271	-0.387457	1.61836	0.63025	0.341606		cell_wall	cell wall.degradation.cellulases and beta -1,4-glucanases	AT1G64390.1	AtGH9C2,GH9C2	glycosyl hydrolase 9C2
BraA07g041170.3C	-1.35583	-1.23904	-0.191933	0.949965	0.907397	0.929442		cell_wall	cell wall.degradation.mannan-xylose-arabinose-fucose	AT1G78060.1	0	Glycosyl hydrolase family protein
BraA07g017530.3C	-0.305071	-1.94989	0.33025	1.2965	0.071667	0.556544		cell_wall	cell wall.degradation.mannan-xylose-arabinose-fucose	AT3G47840.1	0	Tetratricopeptide repeat (TPR)-like superfamily protein
BraA03g048130.3C	-1.71584	-0.937559	0.106462	0.875159	0.802617	0.869161		cell_wall	cell wall.degradation.pectate lyases and polygalacturonases	AT4G18180.1	0	Pectin lyase-like superfamily protein
BraA02g042380.3C	-0.302059	-2.09847	0.606363	0.804844	0.507863	0.48146		cell_wall	cell wall.pectin*esterases.acetyl esterase	AT5G23870.1	0	Pectinacetylesterase family protein
BraA05g032750.3C	-1.50373	-0.908751	-0.402613	1.20095	0.861291	0.752849		cell_wall	cell wall.pectin*esterases.PME	AT3G14310.1	ATPME3,PME3	pectin methylesterase 3
BraA02g038580.3C	-1.18655	-1.26564	-0.396016	1.22443	0.90101	0.722759		cell_wall	cell wall.pectin*esterases.PME	AT3G29090.1	ATPME31,PME31	pectin methylesterase 31
BraA03g017970.3C	-1.20139	-1.34961	-0.153714	0.610315	0.777166	1.31724		cell	cell.organisation	AT2G34070.1	TBL37	TRICHOME BIREFRINGENCE-LIKE 37
BraA09g044320.3C	-0.897623	-1.37854	-0.64503	1.11754	0.867539	0.936118		cell	cell.organisation	AT3G53350.1	RIP4	ROP interactive partner 4
BraA05g010320.3C	0.804109	-2.07585	0.510022	-0.171928	0.866017	0.0676347		cell	cell.organisation	AT1G75780.1	TUB1	tubulin beta-1 chain
BraA05g014250.3C	-1.14719	-1.27475	-0.405345	1.3288	0.804974	0.693513		cell	cell.organisation	AT2G30010.1	TBL45	TRICHOME BIREFRINGENCE-LIKE 45
BraA03g016990.3C	-0.718082	-1.5146	-0.649191	0.951395	0.951262	0.979212		cell	cell.organisation	AT2G31900.1	ATMYO5,ATXIF,XIF	myosin-like protein XIF
BraA09g013710.3C	-1.45355	-1.11939	-0.209097	0.87508	0.896726	1.01023		cell	cell.organisation	AT1G64280.1	ATNPR1,NIM1,NPR1,SAI1	regulatory protein (NPR1)
BraA06g027100.3C	0.989327	-2.13097	0.446727	0.169689	0.0239498	0.501274		cell	cell.vesicle transport	AT5G63640.1	0	ENTH/VHS/GAT family protein
BraA03g001610.3C	-1.16044	-1.35231	-0.329717	0.825493	1.02249	0.994482		Co-factor_vitamine_metabolism	Co-factor and vitamine metabolism	AT5G04490.1	VTE5	vitamin E pathway gene 5
BraA10g012830.3C	-1.52809	-0.863183	-0.458883	0.919694	0.958231	0.972232		Co-factor_vitamine_metabolism	Co-factor and vitamine metabolism.thiamine	AT5G54770.1	THI1,THI4,TZ	thiazole biosynthetic enzyme, chloroplast (ARA6) (THI1) (THI4)
BraA03g029130.3C	-0.508063	-1.96405	0.280682	0.386907	0.784506	1.02002		development	development.late embryogenesis abundant	AT4G02380.1	AtLEA5,SAG21	senescence-associated gene 21
BraA02g038000.3C	-2.02209	-0.408477	0.877776	0.812748	0.510417	0.229625		development	development.unspecified	AT3G28050.1	0	nodulin MtN21 /EamA-like transporter family protein
BraA07g035410.3C	0.392074	-2.19937	0.265382	0.726017	0.606301	0.209593		development	development.unspecified	AT1G70670.1	0	Caleosin-related family protein
BraA07g021800.3C	-2.06721	-0.315467	0.748346	0.202632	0.691489	0.740206		development	development.unspecified	AT3G54600.1	0	Class I glutamine amidotransferase-like superfamily protein
BraA09g010770.3C	-0.936517	-1.4433	-0.43432	0.585642	1.00224	1.22626		development	development.unspecified	AT2G17040.1	anac036,NAC036	NAC domain containing protein 36
BraA09g036360.3C	-1.85156	-0.482051	0.386143	1.36661	0.567861	0.0129917		development	development.unspecified	AT1G28330.1	DRM1,DYL1	dormancy-associated protein-like 1
BraA04g029230.3C	-1.6825	-0.906184	0.210794	0.89752	0.291675	1.18869		development	development.unspecified	AT2G41380.1	0	S-adenosyl-L-methionine-dependent methyltransferases superfamily protein
BraA03g005410.3C	-0.686924	-1.69625	-0.255515	1.23541	0.508304	0.894971		development	development.unspecified	AT5G12470.1	0	Protein of unknown function (DUF3411)
BraA04g027170.3C	-1.08854	-1.57267	0.204242	1.25659	0.582826	0.617559		development	development.unspecified	AT2G38320.1	TBL34	TRICHOME BIREFRINGENCE-LIKE 34
BraA06g029360.3C	-2.0646	-0.191961	0.824717	0.0451177	0.524756	0.861974		development	development.unspecified	AT5G65870.1	ATPSK5,PSK5	phytosulfokine 5 precursor
BraA10g000490.3C	-1.9285	-0.674192	0.964726	0.538637	0.524531	0.574798		DNA	DNA.repair	AT1G01490.1	0	Heavy metal transport/detoxification superfamily protein
BraA04g028650.3C	1.08315	-1.93083	-0.473521	0.733338	0.0076935	0.580171		DNA	DNA.synthesis/chromatin structure	AT2G40480.1	0	Plant protein of unknown function (DUF827)
BraA07g035520.3C	-1.04395	-1.04395	-0.908606	0.969765	0.997425	1.02931		glycolysis	glycolysis.plastid branch.phosphoglucomutase (PGM)	AT1G70820.1	0	phosphoglucomutase, putative / glucose phosphomutase, putative
BraA07g016880.3C	-0.96191	-1.112	-0.91571	0.893303	1.00135	1.09497		hormone_metabolism	hormone metabolism.abscisic acid.synthesis-degradation.synthesis.zeaxanthin epoxidase	AT5G67030.1	ABA1,ATABA1,ATZEP,IBS3,LOS6,NPQ2,ZEP	zeaxanthin epoxidase (ZEP) (ABA1)
BraA05g011140.3C	-1.81871	-0.575432	0.696094	1.16915	0.694466	-0.165567		hormone_metabolism	hormone metabolism.auxin.induced-regulated-responsive-activated	AT2G33830.2	0	Dormancy/auxin associated family protein
BraA09g002530.3C	-1.55674	-0.9619	-0.203604	0.672408	0.85635	1.19348		hormone_metabolism	hormone metabolism.auxin.induced-regulated-responsive-activated	AT4G03400.1	DFL2,GH3-10	Auxin-responsive GH3 family protein
BraA07g035620.3C	-1.06685	-1.12587	-0.758272	1.25571	0.795375	0.899907		hormone_metabolism	hormone metabolism.auxin.signal transduction	AT1G70940.1	ATPIN3,PIN3	Auxin efflux carrier family protein
BraA03g003320.3C	-1.92204	-0.71294	0.839092	0.585523	0.510064	0.700296		hormone_metabolism	hormone metabolism.brassinosteroid.signal transduction.other	AT5G08130.2	BIM1	basic helix-loop-helix (bHLH) DNA-binding superfamily protein
BraA03g044630.3C	-1.38249	-1.29566	0.16755	1.16089	0.923228	0.42648		hormone_metabolism	hormone metabolism.ethylene.signal transduction	AT5G61590.1	0	Integrase-type DNA-binding superfamily protein
BraA02g042070.3C	-1.17632	-1.59836	0.464274	0.972894	0.618968	0.718548		hormone_metabolism	hormone metabolism.ethylene.synthesis-degradation	AT5G24530.1	DMR6	2-oxoglutarate (2OG) and Fe(II)-dependent oxygenase superfamily protein
BraA09g063790.3C	-1.97796	-0.595222	0.469823	0.857836	0.646444	0.599076		hormone_metabolism	hormone metabolism.ethylene.synthesis-degradation	AT1G06650.2	0	2-oxoglutarate (2OG) and Fe(II)-dependent oxygenase superfamily protein
BraA03g017510.3C	-1.05189	-1.06104	-0.875762	1.12041	0.943838	0.92445		hormone_metabolism	hormone metabolism.ethylene.synthesis-degradation	AT2G25450.1	0	2-oxoglutarate (2OG) and Fe(II)-dependent oxygenase superfamily protein
BraA07g025400.3C	-1.35319	-0.980954	-0.560672	1.21442	0.7874	0.892992		hormone_metabolism	hormone metabolism.jasmonate.synthesis-degradation.lipoxygenase	AT3G45140.1	ATLOX2,LOX2	lipoxygenase 2
BraA05g028030.3C	-1.96365	-0.579129	0.941758	0.742513	0.397991	0.460513		lipid_metabolism	lipid metabolism.''exotics'' (steroids, squalene etc).sphingolipids	AT3G19260.1	LAG1 HOMOLOG 2,LOH2	LAG1 homologue 2
BraA07g038670.3C	-0.576323	-1.56058	-0.708511	0.825052	0.943886	1.07648		lipid_metabolism	lipid metabolism.FA synthesis and FA elongation.ketoacyl ACP synthase	AT1G74960.1	ATKAS2,FAB1,KAS2	fatty acid biosynthesis 1
BraA03g054600.3C	-1.64785	-0.952565	0.0479791	1.19919	0.573582	0.779662		lipid_metabolism	lipid metabolism.lipid degradation	AT4G28570.1	0	Long-chain fatty alcohol dehydrogenase family protein
BraA10g005490.3C	-1.00964	-1.19285	-0.545254	0.250598	1.04891	1.44824		lipid_metabolism	lipid metabolism.lipid degradation.lipases.triacylglycerol lipase	AT1G06800.1	PLA-I{gamma}1	alpha/beta-Hydrolases superfamily protein
BraA09g032920.3C	-1.40171	-1.21146	-0.114767	1.07381	0.956035	0.698092		lipid_metabolism	lipid metabolism.Phospholipid synthesis	AT1G32200.1	ACT1,ATS1	phospholipid/glycerol acyltransferase family protein
BraA09g055950.3C	-0.397387	-1.84612	-0.332941	1.08226	0.613882	0.880302		lipid_metabolism	lipid metabolism.Phospholipid synthesis.diacylglycerol kinase	AT2G20900.2	ATDGK5,DGK5	diacylglycerol kinase 5
BraA10g031820.3C	-1.91908	-0.701794	0.841804	0.794247	0.50256	0.482265		lipid_metabolism	lipid metabolism.Phospholipid synthesis.phosphatidate cytidylyltransferase	AT5G04490.1	VTE5	vitamin E pathway gene 5
BraA10g021040.3C	-1.52958	-0.918176	-0.382366	0.914478	0.961588	0.954054		major_CHOmetabolism	major CHO metabolism.synthesis.starch.AGPase	AT5G19220.1	ADG2,APL1	ADP glucose pyrophosphorylase large subunit 1
BraA08g006060.3C	-1.176	-1.18748	-0.566252	0.851699	1.00913	1.0689		major_CHOmetabolism	major CHO metabolism.synthesis.sucrose.FBPase	AT1G43670.1	0	Inositol monophosphatase family protein
BraA04g008060.3C	-1.7123	-0.806511	-0.153627	0.984116	0.833203	0.855125		metal_handling	metal handling	AT4G14040.1	EDA38,SBP2	selenium-binding protein 2
BraA07g035730.3C	-1.28702	-1.28702	0.705516	1.3467	0.607055	-0.0852216		metal_handling	metal handling.binding, chelation and storage	AT1G71050.1	0	Heavy metal transport/detoxification superfamily protein
BraA05g008160.3C	-0.190686	-1.80733	1.12827	1.12089	0.135457	-0.386604		metal_handling	metal handling.regulation	AT2G37330.1	ALS3	aluminum sensitive 3
BraA03g003500.3C	-1.9525	-0.391089	1.15644	0.785222	0.193963	0.207965		minor_CHOmetabolism	minor CHO metabolism.galactose.alpha-galactosidases	AT5G08380.1	AGAL1,AtAGAL1	alpha-galactosidase 1
BraA09g047020.3C	0.921493	-2.04499	0.895519	0.210366	-0.238664	0.256282		minor_CHOmetabolism	minor CHO metabolism.galactose.alpha-galactosidases	AT3G56310.1	0	Melibiase family protein
BraA02g015830.3C	-1.06492	-1.68185	0.367183	0.8798	0.793385	0.706401		minor_CHOmetabolism	minor CHO metabolism.trehalose.TPP	AT5G51460.2	ATTPPA	Haloacid dehalogenase-like hydrolase (HAD) superfamily protein
BraA08g018620.3C	-0.890856	-1.47205	-0.509432	1.09235	0.925562	0.854422		misc_otherPhosphate	misc.acid and other phosphatases	AT4G29270.1	0	HAD superfamily, subfamily IIIB acid phosphatase
BraA07g017550.3C	-1.47688	-1.13718	-0.123507	1.00116	0.884207	0.852196		misc_otherPhosphate	misc.acid and other phosphatases	AT5G66450.1	0	Phosphatidic acid phosphatase (PAP2) family protein
BraA09g020180.3C	-1.22473	-1.1582	-0.51996	1.19653	0.834476	0.871892		misc_otherPhosphate	misc.acid and other phosphatases	AT5G44020.1	0	HAD superfamily, subfamily IIIB acid phosphatase
BraA02g037160.3C	-1.84695	-0.791206	0.497117	0.970432	0.79593	0.374682		misc_otherPhosphate	misc.acyl transferases	AT3G26840.1	0	Esterase/lipase/thioesterase family protein
BraA07g013060.3C	-1.3233	-1.3233	0.625452	1.3756	0.268325	0.377227		misc_otherPhosphate	misc.beta 1,3 glucan hydrolases	AT1G26450.1	0	Carbohydrate-binding X8 domain superfamily protein
BraA09g032320.3C	-0.80813	-1.84556	0.410929	0.987791	0.561233	0.693735		misc_otherPhosphate	misc.beta 1,3 glucan hydrolases.glucan endo-1,3-beta-glucosidase	AT1G32860.1	0	Glycosyl hydrolase superfamily protein
BraA06g044140.3C	-1.02018	-1.26161	-0.62948	1.2793	0.854898	0.777078		misc_otherPhosphate	misc.beta 1,3 glucan hydrolases.glucan endo-1,3-beta-glucosidase	AT5G42720.1	0	Glycosyl hydrolase family 17 protein
BraA04g008320.3C	-1.88644	-0.76747	0.451378	0.603217	0.745652	0.853659		misc_otherPhosphate	misc.cytochrome P450	AT4G13770.1	CYP83A1,REF2	cytochrome P450, family 83, subfamily A, polypeptide 1
BraA05g012440.3C	0.125162	-1.97719	0.771563	1.1658	0.19923	-0.284565		misc_otherPhosphate	misc.cytochrome P450	AT2G32440.1	ATKAO2,CYP88A4,KAO2	ent-kaurenoic acid hydroxylase 2
BraA06g033010.3C	-2.05816	-0.33333	0.873476	0.626248	0.222177	0.66959		misc_otherPhosphate	misc.cytochrome P450	AT5G25900.1	ATKO1,CYP701A3,GA3	GA requiring 3
BraA01g039730.3C	-1.59263	-1.02898	1.13991	0.985278	0.323582	0.172838		misc_otherPhosphate	misc.GDSL-motif lipase	AT3G11210.1	0	SGNH hydrolase-type esterase superfamily protein
BraA01g034680.3C	-2.11027	-0.179843	0.401796	0.960265	0.453733	0.474321		misc_otherPhosphate	misc.gluco-, galacto- and mannosidases	AT3G18080.1	BGLU44	B-S glucosidase 44
BraA02g044310.3C	-1.28685	-1.19399	-0.383749	0.831567	0.935752	1.09727		misc_otherPhosphate	misc.gluco-, galacto- and mannosidases.beta-galactosidase	AT5G63800.1	BGAL6,MUM2	Glycosyl hydrolase family 35 protein
BraA05g014700.3C	-1.97133	-0.361934	0.6231	0.323065	0.179629	1.20747		misc_otherPhosphate	misc.glutathione S transferases	AT2G29490.1	ATGSTU1,GST19,GSTU1	glutathione S-transferase TAU 1
BraA09g007270.3C	-1.49096	-1.21551	0.092883	0.96771	0.825248	0.820633		misc_otherPhosphate	misc.invertase/pectin methylesterase inhibitor family protein	AT5G62360.1	0	Plant invertase/pectin methylesterase inhibitor superfamily protein
BraA01g001320.3C	-2.0567	-0.209285	0.980098	0.804669	0.20674	0.274482		misc_otherPhosphate	misc.misc2	AT4G37560.1	0	Acetamidase/Formamidase family protein
BraA02g006840.3C	-1.16189	-1.12837	-0.668693	1.00231	0.904798	1.05184		misc_otherPhosphate	misc.nitrilases, *nitrile lyases, berberine bridge enzymes, reticuline oxidases, troponine reductases	AT3G44300.1	AtNIT2,NIT2	nitrilase 2
BraA08g027490.3C	-2.00705	-0.513093	0.434277	0.903393	0.639421	0.543052		misc_otherPhosphate	misc.O-methyl transferases	AT1G21120.1	0	O-methyltransferase family protein
BraA06g017920.3C	-0.966559	-1.15421	-0.868475	1.01734	0.97745	0.994449		misc_otherPhosphate	misc.peroxidases	AT3G49120.1	ATPCB,ATPERX34,PERX34,PRX34,PRXCB	peroxidase CB
BraA08g033130.3C	-1.37035	-1.06239	1.42273	-0.257989	0.411701	0.856295		misc_otherPhosphate	misc.plastocyanin-like	AT1G08500.1	AtENODL18,ENODL18	early nodulin-like protein 18
BraA10g013290.3C	-2.16914	-0.0572648	0.464705	0.667493	0.67246	0.421744		misc_otherPhosphate	misc.protease inhibitor/seed storage/lipid transfer protein (LTP) family protein	AT5G55410.2	0	Bifunctional inhibitor/lipid-transfer protein/seed storage 2S albumin superfamily protein
BraA01g021450.3C	-1.0002	-1.09804	0.27881	1.66072	0.766951	-0.608248		misc_otherPhosphate	misc.protease inhibitor/seed storage/lipid transfer protein (LTP) family protein	AT4G15160.2	0	Bifunctional inhibitor/lipid-transfer protein/seed storage 2S albumin superfamily protein
BraA09g053380.3C	-1.69038	-1.05723	0.398915	0.854518	0.845164	0.649019		misc_otherPhosphate	misc.short chain dehydrogenase/reductase (SDR)	AT2G47120.1	0	NAD(P)-binding Rossmann-fold superfamily protein
BraA08g034260.3C	-1.9156	-0.655305	0.625593	1.02063	0.320093	0.604588		misc_otherPhosphate	misc.UDP glucosyl and glucoronyl transferases	AT1G05680.1	UGT74E2	Uridine diphosphate glycosyltransferase 74E2
BraA03g029790.3C	-0.891471	-1.72466	0.828802	0.113124	0.582511	1.09169		misc_otherPhosphate	misc.UDP glucosyl and glucoronyl transferases	AT4G01070.1	GT72B1,UGT72B1	UDP-Glycosyltransferase superfamily protein
BraA07g004260.3C	-1.86744	-0.346119	1.23152	-0.21253	0.354824	0.839744		misc_otherPhosphate	misc.UDP glucosyl and glucoronyl transferases	AT2G16890.1	0	UDP-Glycosyltransferase superfamily protein
BraA08g027380.3C	-1.04694	-1.47166	-0.287109	1.08006	0.873122	0.852534		misc_otherPhosphate	misc.UDP glucosyl and glucoronyl transferases	AT2G15480.1	UGT73B5	UDP-glucosyl transferase 73B5
BraA05g012890.3C	-1.39287	-1.08677	-0.313465	0.590078	1.04792	1.15511		misc_otherPhosphate	misc.UDP glucosyl and glucoronyl transferases	AT2G31790.1	0	UDP-Glycosyltransferase superfamily protein
BraA02g006550.3C	-1.09894	-1.62117	0.39201	0.989997	0.409154	0.928954		N-metabolism	N-metabolism.ammonia metabolism.glutamine synthase	AT5G16570.1	GLN1;4	glutamine synthetase 1;4
BraA07g026900.3C	-1.441	-0.975338	-0.354334	0.486678	1.16972	1.11427		N-metabolism	N-metabolism.nitrate metabolism.NR	AT1G77760.1	GNR1,NIA1,NR1	nitrate reductase 1
BraA08g013360.3C	-0.832428	-1.59861	0.63208	1.5089	0.273748	0.0163133		not_assigned	not assigned.unknown	AT4G19160.2	0	0
BraA05g039460.3C	-1.10615	-1.45494	-0.212456	1.10751	0.828498	0.837539		not_assigned	not assigned.unknown	AT3G05900.1	0	neurofilament protein-related
BraA07g036970.3C	0.731449	-2.2116	0.484156	0.275529	0.404728	0.315737		not_assigned	not assigned.unknown	AT1G72630.1	ELF4-L2	ELF4-like 2
BraA02g000750.3C	-1.47582	-1.31832	0.659718	0.96761	0.457393	0.709422		not_assigned	not assigned.unknown	AT5G03120.1	0	0
BraA03g009750.3C	-1.84654	-0.791593	1.06796	0.503063	0.515116	0.551995		not_assigned	not assigned.unknown	AT5G20670.1	0	Protein of unknown function (DUF1677)
BraA02g018780.3C	-1.44549	-1.37517	0.689733	0.658061	0.850471	0.622399		not_assigned	not assigned.unknown	AT1G68870.1	ATSOFL2,SOFL2	SOB five-like 2
BraA05g005720.3C	-0.886236	-1.62967	-0.22406	0.968608	0.913183	0.858173		not_assigned	not assigned.unknown	AT2G46100.1	0	Nuclear transport factor 2 (NTF2) family protein
BraA07g016740.3C	-1.88969	-0.67413	1.10875	0.62214	0.341098	0.491833		not_assigned	not assigned.unknown	AT5G67210.1	0	Protein of unknown function (DUF579)
BraA02g021080.3C	-2.14175	-0.188136	0.507677	0.531887	0.598218	0.692104		not_assigned	not assigned.unknown	AT1G72510.1	0	Protein of unknown function (DUF1677)
BraA10g021050.3C	-1.64446	-1.03713	0.152817	0.993614	0.892398	0.642756		not_assigned	not assigned.unknown	AT5G19190.1	0	0
BraA01g044770.3C	-0.830387	-1.81335	0.390951	1.02766	0.789825	0.435302		not_assigned	not assigned.unknown	AT3G01690.1	0	alpha/beta-Hydrolases superfamily protein
BraA02g034590.3C	-1.65958	-0.860015	-0.18702	1.03842	0.860832	0.807363		not_assigned	not assigned.unknown	AT2G01340.1	At17.1	0
BraA05g001190.3C	-1.21603	-1.21603	-0.449306	1.13622	0.98856	0.756582		not_assigned	not assigned.unknown	AT2G46640.3	0	0
BraA06g035900.3C	-1.30823	-1.47019	1.04164	0.494238	0.507619	0.734923		not_assigned	not assigned.unknown	AT5G47920.1	0	0
BraA07g004900.3C	-2.09621	-0.273006	0.558893	0.825819	0.654094	0.330416		not_assigned	not assigned.unknown	AT2G15960.1	0	0
BraA02g015120.3C	-1.31011	-1.45882	0.310118	0.659337	0.847367	0.952113		not_assigned	not assigned.unknown	AT5G52760.1	0	Copper transport protein family
BraA07g029970.3C	-0.513153	-1.84047	-0.158008	1.13504	0.898745	0.477838		not_assigned	not assigned.unknown	AT1G70280.2	0	NHL domain-containing protein
BraA01g029520.3C	-1.90273	-0.605515	0.249274	0.352671	0.884348	1.02195		not_assigned	not assigned.unknown	AT1G61740.1	0	Sulfite exporter TauE/SafE family protein
BraA06g017350.3C	0.798849	-2.06751	-0.328779	0.825168	0.380495	0.391773		not_assigned	not assigned.unknown	AT1G21830.1	0	0
BraA10g011230.3C	-0.805659	-1.50215	1.14546	1.13044	-0.486026	0.517937		not_assigned	not assigned.unknown	AT5G52900.1	0	0
BraA03g034210.3C	-1.16711	-1.28363	-0.414843	1.15406	0.959517	0.752007		not_assigned	not assigned.unknown	AT3G08670.1	0	0
BraA07g027870.3C	-0.608489	-1.51318	0.237452	1.80706	0.125779	-0.0486196		not_assigned	not assigned.unknown	AT1G75180.1	0	Erythronate-4-phosphate dehydrogenase family protein
BraA01g016550.3C	-1.43903	-1.26435	0.0978774	1.04694	0.851397	0.707157		not_assigned	not assigned.unknown	AT4G25830.1	0	Uncharacterised protein family (UPF0497)
BraA09g015420.3C	0.428604	-2.02188	-0.418416	0.669445	0.351525	0.990717		not_assigned	not assigned.unknown	AT1G63010.1	0	Major Facilitator Superfamily with SPX (SYG1/Pho81/XPR1) domain-containing protein
BraA01g013620.3C	-1.33317	-1.33317	0.235469	1.33955	0.54767	0.543643		not_assigned	not assigned.unknown	AT4G22980.1	0	0
BraA10g023580.3C	-1.90234	-0.626893	0.111936	0.937969	0.767656	0.711675		not_assigned	not assigned.unknown	AT5G16030.1	0	0
BraA03g017720.3C	0.973036	-2.10692	0.269407	-0.113497	0.330201	0.64777		not_assigned	not assigned.unknown	AT2G33390.1	0	0
BraA08g027160.3C	0.0220206	-2.04163	-0.254926	0.913343	0.627302	0.733886		not_assigned	not assigned.unknown	AT1G21830.1	0	0
BraA02g029160.3C	-1.79857	-0.825473	0.933288	0.933852	0.543027	0.213881		not_assigned	not assigned.unknown	AT4G09970.1	0	0
BraA03g045700.3C	-1.41995	-1.2237	-0.00445682	0.954084	1.1127	0.581319		not_assigned	not assigned.unknown	AT3G51770.2	ATEOL1,ETO1	tetratricopeptide repeat (TPR)-containing protein
BraA01g043290.3C	-1.63817	-0.908315	-0.153476	0.756877	0.911653	1.03143		not_assigned	not assigned.unknown	AT3G03990.1	0	alpha/beta-Hydrolases superfamily protein
BraA04g025940.3C	-1.4456	-0.904379	1.25753	-0.171734	0.0479691	1.21622		not_assigned	not assigned.unknown	AT2G36420.1	0	0
BraA09g055430.3C	-1.29961	-1.29961	-0.088488	1.19923	0.559441	0.929026		not_assigned	not assigned.unknown	AT2G21560.1	0	0
BraA06g020330.3C	-1.04422	-1.5526	-0.113957	1.03835	0.767711	0.904716		not_assigned	not assigned.unknown	AT3G46540.1	0	ENTH/VHS family protein
BraA09g013140.3C	-1.28882	-1.13692	-0.355179	1.38684	0.584886	0.809186		not_assigned	not assigned.unknown	AT1G63420.1	0	Arabidopsis thaliana protein of unknown function (DUF821)
BraA01g028280.3C	-0.414188	-2.02858	0.337562	0.965266	0.475391	0.664548		not_assigned	not assigned.unknown	AT1G60460.3	0	0
BraA03g037460.3C	-1.4073	-1.23396	1.01419	-0.0681903	0.732168	0.963092		not_assigned	not assigned.unknown	AT3G16330.1	0	0
BraA07g018450.3C	-0.915738	-1.20803	-0.854022	1.09845	0.949251	0.930091		not_assigned	not assigned.unknown	AT1G42470.1	0	Patched family protein
BraA06g041840.3C	-0.872135	-1.14123	-0.943068	1.12236	0.686849	1.14723		not_assigned	not assigned.unknown	AT3G48770.1	0	DNA binding;ATP binding
BraA09g033080.3C	-1.34971	-0.968531	-0.607714	0.892587	0.957828	1.07554		not_assigned	not assigned.unknown	AT1G32080.1	0	membrane protein, putative
BraA06g001720.3C	-1.26277	-1.10376	-0.556336	0.878003	0.933079	1.11179		not_assigned	not assigned.unknown	AT1G52870.2	0	Peroxisomal membrane 22 kDa (Mpv17/PMP22) family protein
BraA09g038340.3C	-1.41821	-1.03696	0.354748	1.63495	0.288166	0.177309		nucleotide_metabolism	nucleotide metabolism.salvage	AT1G26440.2	ATUPS5,UPS5	ureide permease 5
BraA06g041210.3C	-1.4125	-1.0595	-0.389454	0.926699	0.957028	0.977729		nucleotide_metabolism	nucleotide metabolism.salvage.NUDIX hydrolases	AT5G47240.1	atnudt8,NUDT8	nudix hydrolase homolog 8
BraA06g040310.3C	-1.17073	-1.39872	-0.164667	1.23173	0.743607	0.75878		nucleotide_metabolism	nucleotide metabolism.salvage.NUDIX hydrolases	AT2G01670.1	atnudt17,NUDT17	nudix hydrolase homolog 17
BraA09g059040.3C	-0.625706	-1.74596	-0.313602	0.732556	1.07271	0.880001		nucleotide_metabolism	nucleotide metabolism.salvage.NUDIX hydrolases	AT1G14860.1	atnudt18,NUDT18	nudix hydrolase homolog 18
BraA02g034970.3C	-1.27149	-1.16856	-0.458952	0.997097	0.904512	0.997395		nucleotide_metabolism	nucleotide metabolism.salvage.NUDIX hydrolases	AT2G01670.1	atnudt17,NUDT17	nudix hydrolase homolog 17
BraA05g041260.3C	-1.71305	-0.929383	1.20473	0.437529	0.328699	0.67147		polyamine_metabolism	polyamine metabolism.synthesis.SAM decarboxylase	AT3G02470.1	SAMDC	S-adenosylmethionine decarboxylase
BraA08g026350.3C	-1.48047	-1.29248	1.07699	0.668802	0.552064	0.475093		polyamine_metabolism	polyamine metabolism.synthesis.spermidine synthase	AT1G23820.1	DAAR1	spermidine synthase 1
BraA08g030160.3C	-0.83232	-1.07119	-0.869797	0.605746	0.497615	1.66994		protein	protein.aa activation.valine-tRNA ligase	AT1G14610.1	TWN2,VALRS	valyl-tRNA synthetase / valine--tRNA ligase (VALRS)
BraA09g065450.3C	-0.442402	-1.89231	-0.194631	1.03015	0.766211	0.732988		protein	protein.degradation.AAA type	AT1G03000.1	PEX6	peroxin 6
BraA10g007880.3C	-1.29354	-1.40257	1.08583	0.670481	0.0895197	0.850275		protein	protein.degradation.AAA type	AT1G43910.1	0	P-loop containing nucleoside triphosphate hydrolases superfamily protein
BraA09g018430.3C	1.0543	-2.08186	0.29785	0.569492	-0.173278	0.333497		protein	protein.degradation.aspartate protease	AT1G11910.1	APA1,ATAPA1	aspartic proteinase A1
BraA10g007840.3C	-1.3701	-1.10934	-0.388043	0.97196	0.933565	0.961958		protein	protein.degradation.aspartate protease	AT1G44130.1	0	Eukaryotic aspartyl protease family protein
BraA02g010350.3C	-0.907956	-1.68445	0.0255798	1.16258	0.705473	0.698772		protein	protein.degradation.cysteine protease	AT5G60360.1	AALP,ALP,SAG2	aleurain-like protease
BraA04g003260.3C	-1.13564	-1.11531	-0.698857	0.859059	0.880437	1.21031		protein	protein.degradation.metalloprotease	AT2G41790.1	0	Insulinase (Peptidase family M16) family protein
BraA02g042590.3C	-0.828986	-1.27669	-0.839613	1.19822	0.963066	0.784003		protein	protein.degradation.serine protease	AT5G23210.1	SCPL34	serine carboxypeptidase-like 34
BraA03g041360.3C	-0.89523	-1.82291	0.801241	0.702749	0.570611	0.643536		protein	protein.degradation.ubiquitin.E3.RING	AT3G24800.1	PRT1	proteolysis 1
BraA07g042130.3C	0.0914732	-2.00142	-0.40495	0.925692	0.687642	0.701566		protein	protein.degradation.ubiquitin.E3.RING	AT1G79110.2	0	zinc ion binding
BraA01g012220.3C	-0.0236108	-2.07808	0.354201	1.04945	0.673514	0.0245239		protein	protein.degradation.ubiquitin.E3.SCF.FBOX	AT4G21510.1	0	F-box family protein
BraA09g005890.3C	-0.154573	-1.59203	-0.874283	1.3817	0.631294	0.607894		protein	protein.degradation.ubiquitin.E3.SCF.FBOX	AT5G25350.1	EBF2	EIN3-binding F box protein 2
BraA06g023540.3C	-1.41842	-1.17407	-0.164741	1.09799	0.84295	0.816299		protein	protein.postranslational modification	AT3G45780.1	JK224,NPH1,PHOT1,RPT1	phototropin 1
BraA03g012050.3C	-1.47148	-1.1899	0.105658	1.2303	0.574095	0.75133		protein	protein.postranslational modification	AT5G58140.1	NPL1,PHOT2	phototropin 2
BraA07g026670.3C	-1.65137	-0.704256	0.977652	-0.332983	0.50432	1.20664		protein	protein.postranslational modification	AT1G78290.2	SNRK2-8,SNRK2.8,SRK2C	Protein kinase superfamily protein
BraA03g037950.3C	-1.90784	-0.724363	0.463809	0.889639	0.564289	0.714463		protein	protein.postranslational modification	AT3G17510.1	CIPK1,SnRK3.16	CBL-interacting protein kinase 1
BraA01g016800.3C	-1.47651	-1.06884	-0.196693	1.20857	0.732084	0.801393		protein	protein.postranslational modification	AT4G26080.1	ABI1,AtABI1	Protein phosphatase 2C family protein
BraA03g056290.3C	-1.69436	-0.830226	-0.147042	1.05168	0.803514	0.816435		protein	protein.postranslational modification	AT4G30960.1	ATCIPK6,CIPK6,SIP3,SNRK3.14	SOS3-interacting protein 3
BraA02g000110.3C	-1.87279	-0.773218	0.336897	0.783573	0.719891	0.805646		protein	protein.postranslational modification	AT5G01820.1	ATCIPK14,ATSR1,CIPK14,SnRK3.15,SR1	serine/threonine protein kinase 1
BraA04g013180.3C	1.03319	-2.1388	0.102726	0.244886	0.368177	0.389821		protein	protein.postranslational modification	AT5G40540.1	0	Protein kinase superfamily protein
BraA04g021720.3C	-1.2641	-1.02477	-0.483782	1.50797	0.483751	0.780933		protein	protein.postranslational modification	AT2G30500.1	0	Kinase interacting (KIP1-like) family protein
BraA03g029980.3C	0.191835	-1.91101	-0.653085	0.86743	0.755416	0.749415		protein	protein.postranslational modification	AT4G00720.1	ASKTHETA,ATSK32,SK32	shaggy-like protein kinase 32
BraA02g011790.3C	-0.353658	-1.62831	-0.664986	1.42423	0.663294	0.55943		protein	protein.postranslational modification	AT5G58140.1	NPL1,PHOT2	phototropin 2
BraA08g027730.3C	-1.24837	-1.51222	0.435712	1.04792	0.798905	0.478058		protein	protein.postranslational modification.kinase.receptor like cytoplasmatic kinase VII	AT1G20650.1	0	Protein kinase superfamily protein
BraA01g037860.3C	-1.51479	-1.23409	0.791035	1.04363	0.299595	0.614618		protein	protein.postranslational modification.kinase.receptor like cytoplasmatic kinase VII	AT3G13690.1	0	Protein kinase protein with adenine nucleotide alpha hydrolases-like domain
BraA02g017190.3C	-1.6972	-0.833876	-0.13917	0.780296	0.874331	1.01562		protein	protein.postranslational modification.kinase.receptor like cytoplasmatic kinase VII	AT1G66880.1	0	Protein kinase superfamily protein
BraA02g023440.3C	-1.34041	-1.05976	-0.468587	0.689336	1.01731	1.16212		protein	protein.postranslational modification.kinase.receptor like cytoplasmatic kinase VII	AT1G76360.1	0	Protein kinase superfamily protein
BraA06g001270.3C	-1.88526	-0.741861	0.318622	0.762992	0.679321	0.866187		protein	protein.synthesis.ribosomal protein.eukaryotic.60S subunit.L18A	AT1G53560.1	0	Ribosomal protein L18ae family
BraA07g037860.3C	-1.17309	-1.17309	-0.566869	1.22373	0.876052	0.813264		protein	protein.synthesis.ribosomal protein.eukaryotic.60S subunit.L34	AT1G73850.1	0	Protein of unknown function (DUF1666)
BraA09g047340.3C	-1.47259	-1.31728	0.404887	0.876703	0.868778	0.639495		protein	protein.targeting.chloroplast	AT3G56710.1	SIB1	sigma factor binding protein 1
BraA01g012260.3C	1.50566	-1.78183	-0.511696	0.138388	0.142843	0.506639		protein	protein.targeting.secretory pathway.vacuole	AT4G05000.1	VPS28-1,VPS28-2	Vacuolar protein sorting-associated protein VPS28 family protein
BraA07g015790.3C	-1.19276	-1.31325	-0.349241	1.02989	0.95778	0.867584		Photosynthesis	PS.lightreaction.other electron carrier (ox/red).plastocyanin	AT1G76100.1	PETE1	plastocyanin 1
BraA06g005580.3C	-1.21638	-1.06901	-0.673473	0.941736	1.04583	0.971303		Photosynthesis	PS.lightreaction.photosystem I.PSI polypeptide subunits	AT1G08380.1	PSAO	photosystem I subunit O
BraA08g005510.3C	-0.591754	-1.72569	-0.388615	0.671228	1.01598	1.01885		Photosynthesis	PS.lightreaction.photosystem II.LHC-II	AT1G45474.1	LHCA5	photosystem I light harvesting complex gene 5
BraA01g008390.3C	-1.54728	-1.18541	0.231	0.968449	0.636158	0.897087		redox	redox.ascorbate and glutathione.glutathione	AT4G29210.1	GGT3,GGT4	gamma-glutamyl transpeptidase 4
BraA08g027750.3C	-1.03267	-1.43133	-0.388598	1.06971	0.90328	0.8796		redox	redox.dismutases and catalases	AT1G20620.1	ATCAT3,CAT3,SEN2	catalase 3
BraA06g016090.3C	-1.0164	-1.12145	-0.843421	1.13148	0.983162	0.866634		redox	redox.dismutases and catalases	AT1G20620.1	ATCAT3,CAT3,SEN2	catalase 3
BraA05g036230.3C	-1.4085	-0.998166	-0.479321	0.866901	1.00004	1.01904		redox	redox.heme	AT3G10520.1	AHB2,ARATH GLB2,ATGLB2,GLB2,HB2,NSHB2	haemoglobin 2
BraA07g042110.3C	-0.122696	-2.06244	-0.0348307	0.978866	0.649919	0.591183		RNA	RNA.regulation of transcription	AT1G79080.1	0	Pentatricopeptide repeat (PPR) superfamily protein
BraA02g043030.3C	-1.95763	-0.58842	0.406106	0.932841	0.77356	0.433539		RNA	RNA.regulation of transcription.AP2/EREBP, APETALA2/Ethylene-responsive element binding protein family	AT5G61600.1	ERF104	ethylene response factor 104
BraA01g033120.3C	-1.1874	-1.1874	-0.544096	1.1398	0.854908	0.924181		RNA	RNA.regulation of transcription.AP2/EREBP, APETALA2/Ethylene-responsive element binding protein family	AT3G20300.1	0	Protein of unknown function (DUF3537)
BraA09g051330.3C	-1.39373	-1.28115	0.32898	1.30569	0.696286	0.343923		RNA	RNA.regulation of transcription.ARF, Auxin Response Factor family	AT3G61830.1	ARF18	auxin response factor 18
BraA03g040660.3C	-1.10538	-1.38808	-0.325802	1.18826	0.775653	0.855345		RNA	RNA.regulation of transcription.Aux/IAA family	AT3G23030.1	IAA2	indole-3-acetic acid inducible 2
BraA03g022510.3C	-1.24984	-1.22109	-0.26471	1.39885	0.783461	0.553336		RNA	RNA.regulation of transcription.bHLH,Basic Helix-Loop-Helix family	AT2G43010.2	PIF4,SRL2	phytochrome interacting factor 4
BraA03g040960.3C	-1.21675	-1.2294	-0.451771	0.998543	0.910475	0.988906		RNA	RNA.regulation of transcription.bHLH,Basic Helix-Loop-Helix family	AT3G24140.1	FMA	basic helix-loop-helix (bHLH) DNA-binding superfamily protein
BraA06g041760.3C	-1.69193	-1.05988	0.935197	0.739863	0.616888	0.459865		RNA	RNA.regulation of transcription.bHLH,Basic Helix-Loop-Helix family	AT5G46690.1	bHLH071	beta HLH protein 71
BraA05g039550.3C	-2.01916	-0.523752	0.538433	0.692922	0.752038	0.55952		RNA	RNA.regulation of transcription.bHLH,Basic Helix-Loop-Helix family	AT3G05800.1	AIF1	AtBS1(activation-tagged BRI1 suppressor 1)-interacting factor 1
BraA06g038100.3C	-0.606074	-1.5804	0.460724	1.69614	0.165481	-0.135865		RNA	RNA.regulation of transcription.bHLH,Basic Helix-Loop-Helix family	AT3G26744.1	ATICE1,ICE1,SCRM	basic helix-loop-helix (bHLH) DNA-binding superfamily protein
BraA02g040390.3C	-2.02885	-0.387636	0.44803	0.862897	0.850327	0.255228		RNA	RNA.regulation of transcription.bZIP transcription factor family	AT5G28770.2	AtbZIP63,BZO2H3	bZIP transcription factor family protein
BraA09g037920.3C	-1.13525	-1.24915	-0.536768	1.08042	0.94526	0.89548		RNA	RNA.regulation of transcription.C2C2(Zn) CO-like, Constans-like zinc finger family	AT1G25440.1	0	B-box type zinc finger protein with CCT domain
BraA05g000150.3C	-1.11663	-1.29246	-0.494432	1.10252	0.921188	0.879814		RNA	RNA.regulation of transcription.C2C2(Zn) CO-like, Constans-like zinc finger family	AT2G47890.1	0	B-box type zinc finger protein with CCT domain
BraA07g030850.3C	-1.42448	-1.17465	-0.160544	1.05315	0.846998	0.859516		RNA	RNA.regulation of transcription.C2C2(Zn) CO-like, Constans-like zinc finger family	AT1G68190.1	0	B-box zinc finger family protein
BraA02g042710.3C	-2.00849	-0.470433	1.0083	0.439433	0.475485	0.555708		RNA	RNA.regulation of transcription.C2C2(Zn) DOF zinc finger family	AT5G60850.1	OBP4	OBF binding protein 4
BraA08g033480.3C	-1.16196	-1.16196	-0.609904	1.17201	0.84866	0.913165		RNA	RNA.regulation of transcription.C2C2(Zn) DOF zinc finger family	AT1G07640.3	OBP2	Dof-type zinc finger DNA-binding family protein
BraA10g014690.3C	-0.835749	-1.84829	0.65134	0.900466	0.634214	0.498023		RNA	RNA.regulation of transcription.C2C2(Zn) GATA transcription factor family	AT5G56860.1	GATA21,GNC	GATA type zinc finger transcription factor family protein
BraA08g015800.3C	-1.36929	-1.42454	0.765036	0.956373	0.638083	0.434339		RNA	RNA.regulation of transcription.C2C2(Zn) GATA transcription factor family	AT4G34680.1	GATA3	GATA transcription factor 3
BraA09g009630.3C	-1.80099	-0.828408	0.989296	0.875236	0.510714	0.254153		RNA	RNA.regulation of transcription.C2C2(Zn) GATA transcription factor family	AT5G66320.1	GATA5	GATA transcription factor 5
BraA06g005620.3C	-1.91861	-0.460673	1.23057	0.643437	0.411916	0.0933593		RNA	RNA.regulation of transcription.C2C2(Zn) YABBY family	AT1G08465.1	YAB2	Plant-specific transcription factor YABBY family protein
BraA03g017500.3C	0.1233	-2.15387	0.255058	0.619771	0.915964	0.239775		RNA	RNA.regulation of transcription.C2H2 zinc finger family	AT2G32930.2	ZFN2	zinc finger nuclease 2
BraA05g037810.3C	-1.38609	-1.07283	-0.402627	1.05737	0.801773	1.0024		RNA	RNA.regulation of transcription.C2H2 zinc finger family	AT3G07940.1	0	Calcium-dependent ARF-type GTPase activating protein family
BraA05g023490.3C	-0.0431878	-2.13538	0.550325	0.906865	0.198185	0.523196		RNA	RNA.regulation of transcription.G2-like transcription factor family, GARP	AT1G32240.1	KAN2	Homeodomain-like superfamily protein
BraA07g000260.3C	-1.37997	-1.32542	1.20492	0.741882	0.535862	0.222722		RNA	RNA.regulation of transcription.G2-like transcription factor family, GARP	AT2G20570.1	ATGLK1,GLK1,GPRI1	GBF\'s pro-rich region-interacting factor 1
BraA08g012540.3C	-0.0353828	-1.77279	-0.761466	1.00977	0.921229	0.638639		RNA	RNA.regulation of transcription.G2-like transcription factor family, GARP	AT4G17695.1	KAN3	Homeodomain-like superfamily protein
BraA08g022000.3C	-1.64601	-1.02129	0.814	1.11664	0.551073	0.185595		RNA	RNA.regulation of transcription.HB,Homeobox transcription factor family	AT4G40060.1	ATHB-16,ATHB16,HB16	homeobox protein 16
BraA03g018820.3C	-2.02143	-0.474538	0.341964	0.837919	0.615939	0.700146		RNA	RNA.regulation of transcription.HB,Homeobox transcription factor family	AT2G35940.1	BLH1,EDA29	BEL1-like homeodomain 1
BraA07g038980.3C	-1.32377	-1.17503	-0.346698	0.791524	0.953387	1.10058		RNA	RNA.regulation of transcription.HB,Homeobox transcription factor family	AT1G75410.1	BLH3	BEL1-like homeodomain 3
BraA04g017450.3C	-1.69027	-0.982571	0.161319	0.658384	0.904504	0.948637		RNA	RNA.regulation of transcription.HB,Homeobox transcription factor family	AT2G23760.1	BLH4,SAW2	BEL1-like homeodomain 4
BraA04g025560.3C	-1.80999	-0.720395	-0.00161675	1.0559	0.720681	0.755419		RNA	RNA.regulation of transcription.HB,Homeobox transcription factor family	AT2G35940.1	BLH1,EDA29	BEL1-like homeodomain 1
BraA05g009430.3C	-1.09377	-1.09377	-0.773889	1.09091	0.749607	1.1209		RNA	RNA.regulation of transcription.HB,Homeobox transcription factor family	AT2G35940.1	BLH1,EDA29	BEL1-like homeodomain 1
BraA06g028780.3C	-0.510837	-1.6403	-0.631774	1.12086	0.754176	0.907873		RNA	RNA.regulation of transcription.HB,Homeobox transcription factor family	AT5G65310.1	ATHB-5,ATHB5,HB5	homeobox protein 5
BraA10g024080.3C	-1.55786	-1.18729	0.570594	0.993289	0.313607	0.867667		RNA	RNA.regulation of transcription.MYB domain transcription factor family	AT5G15310.1	ATMIXTA,ATMYB16,MYB16	myb domain protein 16
BraA07g014550.3C	-1.41668	-1.35036	0.352403	1.05128	0.755064	0.608293		RNA	RNA.regulation of transcription.MYB domain transcription factor family	AT1G22640.1	ATMYB3,MYB3	myb domain protein 3
BraA08g028700.3C	-1.11206	-1.31114	-0.422859	0.617851	1.0893	1.13891		RNA	RNA.regulation of transcription.MYB domain transcription factor family	AT1G18570.1	AtMYB51,BW51A,BW51B,HIG1,MYB51	myb domain protein 51
BraA02g043150.3C	-1.3273	-1.46875	0.83462	0.914309	0.512448	0.534677		RNA	RNA.regulation of transcription.MYB domain transcription factor family	AT5G61420.2	AtMYB28,HAG1,MYB28,PMG1	myb domain protein 28
BraA10g022940.3C	-0.491908	-1.83833	0.573057	1.38623	0.0126577	0.358293		RNA	RNA.regulation of transcription.MYB domain transcription factor family	AT5G16860.1	0	Tetratricopeptide repeat (TPR)-like superfamily protein
BraA08g029560.3C	-1.13876	-1.32921	0.0100136	1.60193	0.471415	0.384603		RNA	RNA.regulation of transcription.NAC domain transcription factor family	AT1G16750.1	0	Protein of unknown function, DUF547
BraA01g003130.3C	-0.797618	-1.26378	-0.810751	1.44688	0.702821	0.722443		RNA	RNA.regulation of transcription.NIN-like bZIP-related family	AT4G35270.1	0	Plant regulator RWP-RK family protein
BraA06g016120.3C	-0.742238	-1.63907	-0.273342	1.28295	0.461038	0.91066		RNA	RNA.regulation of transcription.NIN-like bZIP-related family	AT1G20640.1	0	Plant regulator RWP-RK family protein
BraA02g003590.3C	-1.20355	-1.1859	-0.526447	1.09895	0.977866	0.839074		RNA	RNA.regulation of transcription.unclassified	AT5G10770.1	0	Eukaryotic aspartyl protease family protein
BraA01g007340.3C	-1.23788	-1.43436	0.206427	1.09782	1.02069	0.347304		RNA	RNA.regulation of transcription.unclassified	AT4G30410.1	0	sequence-specific DNA binding transcription factors
BraA10g031990.3C	-1.3262	-1.16433	-0.33865	1.16858	0.715194	0.945399		RNA	RNA.regulation of transcription.unclassified	AT5G04210.1	0	CCCH-type zinc fingerfamily protein with RNA-binding domain
BraA01g006130.3C	1.01391	-1.80496	-0.610425	-0.124118	0.477883	1.04771		RNA	RNA.regulation of transcription.WRKY domain transcription factor family	AT4G31800.1	ATWRKY18,WRKY18	WRKY DNA-binding protein 18
BraA04g004020.3C	-2.06524	-0.160312	0.940379	0.607447	0.675102	0.00262533		RNA	RNA.regulation of transcription.WRKY domain transcription factor family	AT3G56400.1	ATWRKY70,WRKY70	WRKY DNA-binding protein 70
BraA02g005070.3C	-2.09337	-0.26503	0.338009	0.888019	0.52391	0.608466		RNA	RNA.transcription	AT5G13710.1	CPH,SMT1	sterol methyltransferase 1
BraA10g028200.3C	-1.38134	-1.31003	0.0275467	0.931818	0.807835	0.924168		secondary_metabolism	secondary metabolism.flavonoids.chalcones	AT5G05270.1	0	Chalcone-flavanone isomerase family protein
BraA06g006380.3C	-1.80494	-0.791162	0.0830382	0.859825	0.86813	0.785112		secondary_metabolism	secondary metabolism.flavonoids.dihydroflavonols	AT1G09480.1	0	NAD(P)-binding Rossmann-fold superfamily protein
BraA09g062380.3C	-1.2616	-0.958164	1.29157	1.27072	-0.443974	0.101442		secondary_metabolism	secondary metabolism.flavonoids.dihydroflavonols	AT1G09500.1	0	NAD(P)-binding Rossmann-fold superfamily protein
BraA06g011990.3C	-2.1091	-0.0292119	1.06655	0.399465	0.218387	0.453916		secondary_metabolism	secondary metabolism.flavonoids.dihydroflavonols	AT1G15950.1	ATCCR1,CCR1,IRX4	cinnamoyl coa reductase 1
BraA07g009630.3C	-2.08129	-0.0271975	1.02608	0.726772	0.285563	0.0700762		secondary_metabolism	secondary metabolism.isoprenoids.terpenoids	AT2G07050.1	CAS1	cycloartenol synthase 1
BraA05g022080.3C	-2.03257	-0.448958	0.85721	0.72732	0.426366	0.470633		secondary_metabolism	secondary metabolism.N misc.alkaloid-like	AT1G35190.1	0	2-oxoglutarate (2OG) and Fe(II)-dependent oxygenase superfamily protein
BraA05g018190.3C	-1.69501	-0.979632	0.164764	0.99716	0.784704	0.728018		secondary_metabolism	secondary metabolism.phenylpropanoids.lignin biosynthesis.4CL	AT1G51680.1	4CL.1,4CL1,AT4CL1	4-coumarate:CoA ligase 1
BraA02g012040.3C	-1.21881	-1.50949	0.155201	0.866108	0.902394	0.804602		secondary_metabolism	secondary metabolism.wax	AT5G57800.1	CER3,FLP1,WAX2,YRE	Fatty acid hydroxylase superfamily
BraA10g030310.3C	-1.51424	-1.26478	0.400399	0.989174	0.653951	0.735501		signalling	signalling.calcium	AT5G07820.1	0	Plant calmodulin-binding protein-related
BraA04g019180.3C	-1.34677	-1.35572	0.0751736	0.719107	1.00341	0.904796		signalling	signalling.calcium	AT2G26190.1	0	calmodulin-binding family protein
BraA07g022810.3C	-1.03152	-1.17787	-0.736542	1.25667	0.839566	0.849698		signalling	signalling.calcium	AT3G57330.1	ACA11	autoinhibited Ca2+-ATPase 11
BraA03g022540.3C	-0.628846	-1.91836	0.364523	0.978244	0.368453	0.835982		signalling	signalling.calcium	AT2G43040.1	NPG1	tetratricopeptide repeat (TPR)-containing protein
BraA10g032870.3C	-1.55492	-0.952984	-0.266527	1.03883	0.961837	0.773768		signalling	signalling.calcium	AT5G03040.1	iqd2	IQ-domain 2
BraA05g001140.3C	-1.85793	-0.722578	0.199287	1.04697	0.670567	0.663681		signalling	signalling.G-proteins	AT2G46710.1	0	Rho GTPase activating protein with PAK-box/P21-Rho-binding domain
BraA04g032260.3C	-1.1775	-1.1775	-0.534206	1.28447	0.847934	0.756802		signalling	signalling.G-proteins	AT2G46710.1	0	Rho GTPase activating protein with PAK-box/P21-Rho-binding domain
BraA03g022580.3C	-1.1464	-1.60951	0.607044	1.06975	0.530528	0.548584		signalling	signalling.G-proteins	AT2G43130.1	ARA-4,ARA4,ATRAB11F,ATRABA5C,RABA5C	P-loop containing nucleoside triphosphate hydrolases superfamily protein
BraA02g035880.3C	-1.39903	-1.253	0.0430967	1.23302	0.643503	0.732408		signalling	signalling.light	AT2G02950.1	PKS1	phytochrome kinase substrate 1
BraA05g028380.3C	-1.10822	-1.14788	-0.710319	0.884308	1.03533	1.04678		signalling	signalling.light	AT3G18890.1	0	NAD(P)-binding Rossmann-fold superfamily protein
BraA05g013860.3C	-2.0455	-0.187024	0.534523	1.13448	0.438968	0.124547		signalling	signalling.light	AT2G30520.1	RPT2	Phototropic-responsive NPH3 family protein
BraA01g011340.3C	-1.73687	-0.802421	-0.0988691	0.87872	0.949306	0.81013		signalling	signalling.phosphinositides	AT4G20260.1	ATPCAP1,PCAP1	plasma-membrane associated cation-binding protein 1
BraA01g036200.3C	-0.0885265	-1.79445	0.769357	1.44696	-0.0422529	-0.291083		signalling	signalling.receptor kinases.DUF 26	AT3G16030.1	CES101	lectin protein kinase family protein
BraA03g044590.3C	-1.10905	-1.67257	0.694529	0.796117	0.752843	0.538128		signalling	signalling.receptor kinases.leucine rich repeat III	AT5G61570.2	0	Protein kinase superfamily protein
BraA07g019660.3C	-1.42705	-1.32934	0.391354	1.13223	0.64255	0.590261		signalling	signalling.receptor kinases.leucine rich repeat XI	AT1G29720.1	0	Leucine-rich repeat transmembrane protein kinase
BraA04g024660.3C	-1.3133	-1.43009	0.419681	0.512458	0.6308	1.18044		signalling	signalling.receptor kinases.leucine rich repeat XI	AT2G33020.1	AtRLP24,RLP24	receptor like protein 24
BraA05g026310.3C	-1.5138	-0.975554	0.409566	1.46869	0.655683	-0.0445869		signalling	signalling.receptor kinases.leucine rich repeat XI	AT3G20820.1	0	Leucine-rich repeat (LRR) family protein
BraA07g017980.3C	-1.267	-1.22484	0.133477	1.60059	0.496468	0.261302		signalling	signalling.receptor kinases.leucine rich repeat XI	AT2G27060.1	0	Leucine-rich repeat protein kinase family protein
BraA02g000140.3C	-1.38898	-1.38898	0.320354	0.879082	0.88974	0.688782		signalling	signalling.receptor kinases.misc	AT5G01740.1	0	Nuclear transport factor 2 (NTF2) family protein
BraA04g010490.3C	-0.740593	-1.57441	-0.439365	1.32604	0.739259	0.689072		signalling	signalling.receptor kinases.misc	AT5G37660.2	PDLP7	plasmodesmata-located protein 7
BraA04g029030.3C	-1.27554	-1.50341	0.498302	0.90947	0.906102	0.465075		stress	stress.abiotic.drought/salt	AT2G41010.1	ATCAMBP25,CAMBP25	calmodulin (CAM)-binding protein of 25 kDa
BraA07g041390.3C	-0.972054	-1.32658	-0.548331	0.538729	1.01192	1.29632		stress	stress.abiotic.drought/salt	AT1G78240.1	OSU1,QUA2,TSD2	S-adenosyl-L-methionine-dependent methyltransferases superfamily protein
BraA05g000490.3C	-0.749011	-1.76685	-0.0950765	0.924565	0.71783	0.968544		stress	stress.abiotic.heat	AT2G47440.1	0	Tetratricopeptide repeat (TPR)-like superfamily protein
BraA07g036810.3C	-1.38626	-1.07773	-0.377095	1.15545	0.939832	0.74581		stress	stress.abiotic.heat	AT1G72416.3	0	Chaperone DnaJ-domain superfamily protein
BraA05g033880.3C	-0.549879	-1.63812	-0.53759	1.25181	0.926851	0.546927		stress	stress.abiotic.heat	AT3G13310.1	0	Chaperone DnaJ-domain superfamily protein
BraA02g001490.3C	-0.962942	-1.4577	1.44594	0.902982	-0.104077	0.175795		stress	stress.abiotic.heat	AT5G04820.1	ATOFP13,OFP13	ovate family protein 13
BraA09g040010.3C	-1.76283	-0.731515	1.24091	0.786619	0.445211	0.0216114		stress	stress.abiotic.unspecified	AT1G70840.1	MLP31	MLP-like protein 31
BraA03g046040.3C	-1.7294	-0.94452	1.09416	0.75481	0.48262	0.34233		stress	stress.biotic	AT3G52430.1	ATPAD4,PAD4	alpha/beta-Hydrolases superfamily protein
BraA06g032290.3C	-0.4101	-1.88294	-0.0644941	0.890762	0.278939	1.18783		stress	stress.biotic	AT5G24990.1	0	Protein of unknown function (DUF1336)
BraA09g026590.3C	-1.57512	-0.965626	-0.169853	1.17111	0.794365	0.745121		stress	stress.biotic.PR-proteins	AT4G12010.1	0	Disease resistance protein (TIR-NBS-LRR class) family
BraA09g001600.3C	-1.83993	-0.644978	0.0329515	1.1546	0.755729	0.541626		stress	stress.biotic.signalling.MLO-like	AT4G02600.1	ATMLO1,MLO1	Seven transmembrane MLO family protein
BraA07g025410.3C	-1.33697	-0.971268	-0.627351	1.02285	0.962516	0.950227		transport	transport.ABC transporters and multidrug resistance systems	AT1G59870.1	ABCG36,ATABCG36,ATPDR8,PDR8,PEN3	ABC-2 and Plant PDR ABC-type transporter family protein
BraA06g004620.3C	-1.68006	-0.968782	0.209824	0.659776	0.592405	1.18684		transport	transport.ABC transporters and multidrug resistance systems	AT2G47800.1	ATMRP4,EST3,MRP4	multidrug resistance-associated protein 4
BraA05g020280.3C	-1.15573	-1.2303	-0.333142	1.45493	0.383427	0.880816		transport	transport.ABC transporters and multidrug resistance systems	AT2G47800.1	ATMRP4,EST3,MRP4	multidrug resistance-associated protein 4
BraA07g020340.3C	-1.21957	-1.14245	-0.538721	0.700263	1.04633	1.15415		transport	transport.amino acids	AT5G40780.1	LHT1	lysine histidine transporter 1
BraA09g003960.3C	-1.10328	-1.37323	-0.390365	0.974489	0.899144	0.993244		transport	transport.amino acids	AT3G30390.1	0	Transmembrane amino acid transporter family protein
BraA05g007390.3C	-1.66656	-1.00174	0.115507	0.9999	0.786705	0.76619		transport	transport.ammonium	AT2G38290.1	AMT2,AMT2;1,ATAMT2	ammonium transporter 2
BraA10g024010.3C	-1.26778	-1.21273	-0.397939	0.993897	0.936031	0.948518		transport	transport.cyclic nucleotide or calcium regulated channels	AT5G15410.1	ATCNGC2,CNGC2,DND1	Cyclic nucleotide-regulated ion channel family protein
BraA02g014080.3C	-0.113451	-1.97777	0.431713	1.33318	-0.00790987	0.334238		transport	transport.cyclic nucleotide or calcium regulated channels	AT5G54250.1	ATCNGC4,CNGC4,DND2,HLM1	cyclic nucleotide-gated cation channel 4
BraA09g044380.3C	-1.27176	-1.19688	-0.416333	0.972757	0.92287	0.989351		transport	transport.Major Intrinsic Proteins.PIP	AT3G53420.1	PIP2,PIP2;1,PIP2A	plasma membrane intrinsic protein 2A
BraA03g037440.3C	-1.52529	-0.920741	-0.370581	1.0046	1.04292	0.769097		transport	transport.Major Intrinsic Proteins.TIP	AT3G16240.1	AQP1,ATTIP2;1,DELTA-TIP,DELTA-TIP1,TIP2;1	delta tonoplast integral protein
BraA03g018680.3C	-0.444401	-1.67548	-0.631123	0.733394	0.899892	1.11772		transport	transport.metabolite transporters at the mitochondrial membrane	AT2G35800.1	0	mitochondrial substrate carrier family protein
BraA09g048620.3C	-1.21587	-1.15947	1.37295	-0.305295	1.06861	0.239073		transport	transport.metal	AT3G58060.1	0	Cation efflux family protein
BraA01g032040.3C	-1.63445	-0.958276	1.26239	0.775021	0.101879	0.453443		transport	transport.misc	AT3G21690.1	0	MATE efflux family protein
BraA02g023530.3C	-1.86323	-0.63145	0.770328	0.372604	0.184056	1.1677		transport	transport.misc	AT1G76520.1	0	Auxin efflux carrier family protein
BraA09g058850.3C	-1.66684	-0.967902	1.05197	1.00508	0.312404	0.26528		transport	transport.misc	AT1G15170.1	0	MATE efflux family protein
BraA08g019990.3C	-1.12744	-1.19119	-0.632383	1.05138	0.937283	0.962351		transport	transport.misc	AT4G25640.1	ATDTX35,DTX35,FFT	detoxifying efflux carrier 35
BraA06g038210.3C	-1.08352	-0.861578	0.711186	1.82333	-0.494251	-0.0951698		transport	transport.misc	AT3G26590.1	0	MATE efflux family protein
BraA03g052700.3C	-1.79881	-0.691317	-0.101379	1.02181	0.78314	0.786557		transport	transport.misc	AT4G25640.1	ATDTX35,DTX35,FFT	detoxifying efflux carrier 35
BraA07g030700.3C	-1.2944	-1.37227	1.2092	0.443775	0.140454	0.873244		transport	transport.peptides and oligopeptides	AT1G68570.1	0	Major facilitator superfamily protein
BraA07g017760.3C	-1.14108	-1.38402	-0.310631	0.971693	0.978899	0.885146		transport	transport.peptides and oligopeptides	AT2G26690.1	0	Major facilitator superfamily protein
BraA04g028630.3C	-1.45766	-1.06208	-0.285818	1.02675	0.768542	1.01027		transport	transport.peptides and oligopeptides	AT2G40460.1	0	Major facilitator superfamily protein
BraA07g031750.3C	-1.43693	-1.32836	0.866399	0.588793	0.327034	0.983064		transport	transport.peptides and oligopeptides	AT1G65730.1	YSL7	YELLOW STRIPE like 7
BraA06g002150.3C	-0.0789648	-1.91498	-0.389907	1.19902	0.72477	0.460058		transport	transport.peptides and oligopeptides	AT1G52190.1	0	Major facilitator superfamily protein
BraA02g044590.3C	-1.33282	-1.11837	-0.422928	1.12137	0.890603	0.862149		transport	transport.peptides and oligopeptides	AT5G64410.1	ATOPT4,OPT4	oligopeptide transporter 4
BraA02g005690.3C	-0.627296	-1.76585	-0.146488	1.29603	0.705	0.538609		transport	transport.potassium	AT5G14880.1	0	Potassium transporter family protein
BraA03g029330.3C	-1.45534	-1.36073	0.578773	0.870259	0.726435	0.640601		transport	transport.sugars	AT4G02050.1	STP7	sugar transporter protein 7
BraA06g015050.3C	-1.33593	-1.15236	-0.374522	0.971879	0.859667	1.03127		transport	transport.sugars	AT1G19450.1	0	Major facilitator superfamily protein
BraA02g037480.3C	-1.24481	-1.23597	-0.366505	1.15128	0.959434	0.736576		transport	transport.unspecified anions	AT3G27170.1	ATCLC-B,CLC-B	chloride channel B
BraA03g026010.3C	-0.220832	-1.78318	-0.591925	1.20611	0.712273	0.677557		transport	transport.unspecified anions	AT5G49890.1	ATCLC-C,CLC-C	chloride channel C
BraA02g031860.3C	-1.7258	-0.823915	-0.0642751	1.07186	0.752401	0.78973		transport	transport.unspecified cations	AT5G45380.1	ATDUR3,DUR3	solute:sodium symporters;urea transmembrane transporters
BraA05g041250.3C	-1.0731	-1.58612	0.913239	0.0785205	0.607581	1.05988		#N/A	#N/A	#N/A	#N/A	#N/A
MSTRG.13885	0.000959079	-2.10658	1.07723	0.521299	0.281372	0.225722		#N/A	#N/A	#N/A	#N/A	#N/A
BraA10g025130.3C	0.461344	-2.08619	1.05596	0.356117	-0.185546	0.398318		#N/A	#N/A	#N/A	#N/A	#N/A
BraA03g019920.3C	-1.46747	-1.19741	1.35343	0.372832	0.496097	0.442521		#N/A	#N/A	#N/A	#N/A	#N/A
BraA02g035070.3C	-1.73847	-0.837189	-0.0253764	0.978791	0.845234	0.777009		#N/A	#N/A	#N/A	#N/A	#N/A
MSTRG.6186	-1.32123	-1.32123	0.651608	1.37155	0.234752	0.384548		#N/A	#N/A	#N/A	#N/A	#N/A
MSTRG.30157	-1.76535	-0.953288	0.494944	0.939093	0.749071	0.535534		#N/A	#N/A	#N/A	#N/A	#N/A
BraA06g025890.3C	-2.06883	-0.415107	0.635833	0.561792	0.658091	0.628219		#N/A	#N/A	#N/A	#N/A	#N/A
MSTRG.8824	-1.39132	-1.40091	0.575216	1.02871	0.651271	0.537035		#N/A	#N/A	#N/A	#N/A	#N/A
MSTRG.6189	-1.23871	-1.27413	1.34058	1.01616	0.0899235	0.0661672		#N/A	#N/A	#N/A	#N/A	#N/A
MSTRG.27057	-1.34895	-1.35568	0.154612	1.16697	0.704685	0.678354		#N/A	#N/A	#N/A	#N/A	#N/A
MSTRG.27058	-1.39683	-1.39683	0.93092	0.818282	0.611827	0.43264		#N/A	#N/A	#N/A	#N/A	#N/A
BraA02g017210.3C	-1.90764	-0.750643	0.565557	0.805404	0.656407	0.630913		#N/A	#N/A	#N/A	#N/A	#N/A
BraA02g041130.3C	-1.28736	-1.27959	1.04568	1.24714	0.23442	0.0397095		#N/A	#N/A	#N/A	#N/A	#N/A
MSTRG.6166	-1.39084	-1.38909	0.622855	1.04002	0.704347	0.4127		#N/A	#N/A	#N/A	#N/A	#N/A
BraA04g025400.3C	-2.07969	-0.193371	1.03758	0.597208	0.336294	0.301979		#N/A	#N/A	#N/A	#N/A	#N/A
BraA01g037130.3C	-1.26232	-1.3215	-0.208022	0.894854	0.856595	1.04039		#N/A	#N/A	#N/A	#N/A	#N/A
BraA09g003490.3C	-1.47602	-1.17295	0.0888631	0.554406	0.759066	1.24664		#N/A	#N/A	#N/A	#N/A	#N/A
BraA01g014290.3C	-2.12697	0.00973441	0.825634	0.781018	0.0910993	0.41948		#N/A	#N/A	#N/A	#N/A	#N/A
BraA10g028660.3C	-1.67535	-1.05295	0.35622	1.00232	0.598734	0.77102		#N/A	#N/A	#N/A	#N/A	#N/A
BraA09g006840.3C	-1.42102	-1.38321	0.450583	0.875102	0.686543	0.792001		#N/A	#N/A	#N/A	#N/A	#N/A
BraA10g002790.3C	1.39972	-1.83064	-0.572969	0.416299	0.20626	0.381332		#N/A	#N/A	#N/A	#N/A	#N/A
BraA03g052350.3C	-2.0358	-0.462006	0.38624	0.688382	0.767577	0.655611		#N/A	#N/A	#N/A	#N/A	#N/A
BraA03g024000.3C	-1.43805	-1.1912	0.427006	1.424	0.396994	0.38125		#N/A	#N/A	#N/A	#N/A	#N/A
BraA10g003860.3C	-1.13653	-1.39108	-0.193423	1.32552	0.747805	0.647713		#N/A	#N/A	#N/A	#N/A	#N/A
BraA10g009750.3C	-2.011	-0.443712	0.21289	0.876631	0.764216	0.600974		#N/A	#N/A	#N/A	#N/A	#N/A
BraA08g021040.3C	-1.40668	-1.39436	0.7778	0.941347	0.522314	0.55957		#N/A	#N/A	#N/A	#N/A	#N/A
BraA03g061960.3C	-1.36542	-1.36542	0.184737	0.73454	0.737425	1.07414		#N/A	#N/A	#N/A	#N/A	#N/A
BraA06g031540.3C	-2.1431	-0.176972	0.573503	0.720963	0.537004	0.488604		#N/A	#N/A	#N/A	#N/A	#N/A
BraA07g028990.3C	-2.05323	-0.439075	0.478204	0.750921	0.608168	0.65501		#N/A	#N/A	#N/A	#N/A	#N/A
MSTRG.7874	-0.0976207	-2.05001	0.735949	0.926049	0.610804	-0.125173		#N/A	#N/A	#N/A	#N/A	#N/A
BraA10g001580.3C	-1.06425	-1.39678	-0.303082	1.34892	0.749719	0.665472		#N/A	#N/A	#N/A	#N/A	#N/A
BraA05g000750.3C	-0.555535	-1.7863	0.185611	0.595672	0.111845	1.4487		#N/A	#N/A	#N/A	#N/A	#N/A
BraA09g066180.3C	-1.22192	-1.22192	0.748815	0.425252	-0.221301	1.49107		#N/A	#N/A	#N/A	#N/A	#N/A
BraA03g029620.3C	-1.29196	-1.29196	0.776273	1.31352	0.57239	-0.0782609		#N/A	#N/A	#N/A	#N/A	#N/A
MSTRG.30613	-1.86762	-0.768931	0.450044	1.01595	0.606739	0.563824		#N/A	#N/A	#N/A	#N/A	#N/A
BraA03g049810.3C	-1.50276	-1.20574	0.0940737	0.888226	0.873848	0.85235		#N/A	#N/A	#N/A	#N/A	#N/A
BraA05g017920.3C	-1.75555	-0.714069	-0.195364	0.921271	0.894052	0.849659		#N/A	#N/A	#N/A	#N/A	#N/A
BraA08g018140.3C	-1.4863	-0.905788	0.292529	1.60996	-0.0493549	0.538961		#N/A	#N/A	#N/A	#N/A	#N/A
BraA05g004160.3C	-1.20514	-1.20514	-0.503554	0.89796	0.965936	1.04993		#N/A	#N/A	#N/A	#N/A	#N/A
BraA05g017440.3C	-0.888721	-1.36887	-0.611535	1.2551	0.601385	1.01265		#N/A	#N/A	#N/A	#N/A	#N/A
MSTRG.28671	-1.39093	-1.2964	0.870382	1.17225	0.172176	0.472523		#N/A	#N/A	#N/A	#N/A	#N/A
MSTRG.28835	-1.86828	-0.721811	0.50111	1.1302	0.493937	0.464849		#N/A	#N/A	#N/A	#N/A	#N/A
BraA07g039340.3C	-1.06733	-1.4039	-0.387649	1.05322	0.910066	0.895593		#N/A	#N/A	#N/A	#N/A	#N/A
BraA07g016590.3C	-1.72803	-0.829583	-0.0598417	0.750899	1.02342	0.843139		#N/A	#N/A	#N/A	#N/A	#N/A
MSTRG.10395	-1.39214	-1.22161	-0.142845	0.877511	0.856757	1.02233		#N/A	#N/A	#N/A	#N/A	#N/A
MSTRG.14966	-1.65473	-0.871763	-0.15629	1.08088	0.915255	0.686644		#N/A	#N/A	#N/A	#N/A	#N/A
MSTRG.12450	-1.29519	-1.29519	0.238528	1.3399	0.88061	0.131342		#N/A	#N/A	#N/A	#N/A	#N/A
MSTRG.30164	-1.35926	-1.35926	1.10566	0.583326	0.189113	0.840416		#N/A	#N/A	#N/A	#N/A	#N/A
MSTRG.15856	-1.82126	-0.894367	0.574495	0.771708	0.584961	0.78446		#N/A	#N/A	#N/A	#N/A	#N/A
MSTRG.17027	-1.78495	-0.946062	0.84103	0.656052	0.51726	0.716671		#N/A	#N/A	#N/A	#N/A	#N/A
MSTRG.12122	-0.13125	-1.92408	0.216614	1.46854	0.119421	0.250757		#N/A	#N/A	#N/A	#N/A	#N/A
BraA03g035320.3C	-1.48049	-0.546861	0.245149	1.82868	0.204644	-0.251115		#N/A	#N/A	#N/A	#N/A	#N/A
BraA01g013740.3C	-1.17201	-1.12624	-0.661476	0.998713	0.970265	0.990748		#N/A	#N/A	#N/A	#N/A	#N/A
BraA02g038290.3C	-1.9885	-0.481184	0.352617	1.04069	0.420622	0.655759		#N/A	#N/A	#N/A	#N/A	#N/A
MSTRG.2241	-1.79562	-0.747083	-0.0338073	0.862748	0.89946	0.814306		#N/A	#N/A	#N/A	#N/A	#N/A
BraA03g041310.3C	-1.27113	-1.26555	-0.27311	1.14654	0.903295	0.759956		#N/A	#N/A	#N/A	#N/A	#N/A
MSTRG.13894	0.315753	-2.20104	0.414835	0.506605	0.196889	0.766958		#N/A	#N/A	#N/A	#N/A	#N/A
BraA01g006060.3C	-1.36867	-0.803827	0.88832	1.60671	0.00896497	-0.331497		#N/A	#N/A	#N/A	#N/A	#N/A
BraA09g002830.3C	-1.63455	-0.992647	-0.00737763	0.9014	0.747471	0.985702		#N/A	#N/A	#N/A	#N/A	#N/A

## Sheet: c5-198
Gene_id	SAM	AD	AB	CC_B	CC_M	CC_T		Pathway	Sub-pathway	AT ID	Symbol	Annotation
BraA04g030760.3C	1.14657	-0.245711	1.58351	-0.629818	-0.95143	-0.903118		RNA	RNA.regulation of transcription.C2C2(Zn) YABBY family	AT2G45190.1	AFO,FIL,YAB1	Plant-specific transcription factor YABBY family protein
BraA07g018560.3C	0.278437	-0.282759	2.06734	-0.372945	-0.870919	-0.819159		not_assigned	not assigned.unknown	AT2G28140.1	0	Protein of unknown function (DUF1635)
BraA02g034070.3C	-0.0962545	0.509029	1.93017	-0.468353	-0.815536	-1.05906		cell_wall	cell wall.pectin*esterases.PME	AT5G47500.1	DAAR1	Pectin lyase-like superfamily protein
BraA10g018230.3C	0.969989	-1.42984	1.55808	-0.0274973	-0.616201	-0.45453		RNA	RNA.regulation of transcription.ARF, Auxin Response Factor family	AT5G60450.1	ARF4	auxin response factor 4
BraA08g019420.3C	0.402711	-0.654503	2.04112	-0.419642	-0.430704	-0.938979		hormone_metabolism	hormone metabolism.auxin.induced-regulated-responsive-activated	AT4G27450.1	0	Aluminium induced protein with YGL and LRDR motifs
BraA01g037900.3C	0.813666	-0.39541	1.85844	-0.7589	-0.7589	-0.7589		stress	stress.biotic.PR-proteins	AT5G49040.1	0	Disease resistance-responsive (dirigent-like protein) family protein
BraA03g023630.3C	1.20994	-0.921087	1.57771	-0.466234	-0.718167	-0.68216		RNA	RNA.regulation of transcription.C2C2(Zn) YABBY family	AT2G45190.1	AFO,FIL,YAB1	Plant-specific transcription factor YABBY family protein
BraA03g009720.3C	0.80819	0.152676	1.71391	-0.862875	-0.905949	-0.905949		#N/A	#N/A	#N/A	#N/A	#N/A
MSTRG.14597	1.56474	-0.510147	1.2378	-0.711791	-0.83161	-0.748987		#N/A	#N/A	#N/A	#N/A	#N/A
BraA09g044180.3C	0.0160162	0.838869	1.72514	-0.608539	-1.04159	-0.929898		RNA	RNA.regulation of transcription.MYB domain transcription factor family	AT3G53200.1	AtMYB27,MYB27	myb domain protein 27
BraA03g047620.3C	1.00387	0.136906	1.55165	-0.602217	-0.948294	-1.14191		development	development.unspecified	AT4G17670.1	0	Protein of unknown function (DUF581)
BraA07g039980.3C	1.10158	0.201683	1.47444	-0.9259	-0.9259	-0.9259		development	development.unspecified	AT1G76420.1	ANAC031,CUC3,NAC368	NAC (No Apical Meristem) domain transcriptional regulator superfamily protein
MSTRG.19015	0.0670892	0.558516	1.89033	-0.826366	-0.844785	-0.844785		#N/A	#N/A	#N/A	#N/A	#N/A
BraA08g023600.3C	1.24797	0.0443561	1.40206	-0.763795	-1.08329	-0.847308		hormone_metabolism	hormone metabolism.ethylene.synthesis-degradation	AT1G30040.1	ATGA2OX2,GA2OX2	gibberellin 2-oxidase
MSTRG.30428	0.0476877	0.888697	1.67551	-0.582033	-1.04406	-0.985801		#N/A	#N/A	#N/A	#N/A	#N/A
BraA01g006040.3C	0.65648	0.151557	1.78331	-0.57905	-0.951867	-1.06043		protein	protein.degradation.ubiquitin.E3.RING	AT4G31890.1	0	ARM repeat superfamily protein
BraA07g023150.3C	0.75231	-0.657317	1.91266	-0.659394	-0.674129	-0.674129		RNA	RNA.regulation of transcription.C2C2(Zn) YABBY family	AT2G45190.1	AFO,FIL,YAB1	Plant-specific transcription factor YABBY family protein
MSTRG.19101	1.63044	-0.0982634	1.0518	-0.857735	-0.857735	-0.868508		#N/A	#N/A	#N/A	#N/A	#N/A
BraA06g015480.3C	0.508474	0.571837	1.68788	-0.840746	-0.987817	-0.939624		cell	cell.division	AT1G19880.1	0	Regulator of chromosome condensation (RCC1) family protein
BraA09g061760.3C	1.27547	0.533119	1.114	-0.988975	-0.981625	-0.951994		cell_wall	cell wall.degradation.pectate lyases and polygalacturonases	AT1G10640.1	0	Pectin lyase-like superfamily protein
BraA04g030890.3C	1.0815	-0.481521	1.68846	-0.766918	-0.729941	-0.791585		RNA	RNA.regulation of transcription.HB,Homeobox transcription factor family	AT2G44910.1	ATHB-4,ATHB4,HB4	homeobox-leucine zipper protein 4
BraA02g035910.3C	0.944803	0.687996	1.30834	-0.820733	-1.04326	-1.07715		cell_wall	cell wall.modification	AT2G03090.1	ATEXP15,ATEXPA15,ATHEXP ALPHA 1.3,EXP15,EXPA15	expansin A15
MSTRG.21585	1.09937	-0.202499	1.62294	-0.839934	-0.839934	-0.839934		#N/A	#N/A	#N/A	#N/A	#N/A
MSTRG.31765	0.00810519	0.412376	1.928	-0.362874	-1.06239	-0.923221		#N/A	#N/A	#N/A	#N/A	#N/A
BraA05g001290.3C	-0.198132	0.628748	1.92563	-0.722554	-0.796391	-0.837297		RNA	RNA.regulation of transcription.ARF, Auxin Response Factor family	AT2G46530.3	ARF11	auxin response factor 11
BraA03g000890.3C	0.345686	0.359414	1.87572	-0.776029	-0.869521	-0.935266		RNA	RNA.regulation of transcription.C2H2 zinc finger family	AT5G03150.1	JKD	C2H2-like zinc finger protein
BraA05g003010.3C	0.744238	0.634865	1.42127	-0.413939	-1.14764	-1.23879		cell	cell.organisation	AT2G42570.1	TBL39	TRICHOME BIREFRINGENCE-LIKE 39
BraA04g030380.3C	0.454114	0.115819	1.90964	-0.908493	-0.978099	-0.592977		not_assigned	not assigned.unknown	AT2G43340.1	0	Protein of unknown function (DUF1685)
BraA03g014650.3C	0.821766	1.40473	0.701474	-0.996338	-0.989252	-0.942376		RNA	RNA.regulation of transcription.MYB-related transcription factor family	AT5G53200.1	TRY	Homeodomain-like superfamily protein
BraA07g000110.3C	0.343918	-0.59336	2.09451	-0.679746	-0.611113	-0.554212		cell_wall	cell wall.modification	AT2G20750.1	ATEXPB1,ATHEXP BETA 1.5,EXPB1	expansin B1
BraA03g041330.3C	0.439276	-0.31975	2.02206	-0.597796	-0.588807	-0.954987		not_assigned	not assigned.unknown	AT3G24730.1	0	mRNA splicing factor, thioredoxin-like U5 snRNP
BraA01g005000.3C	0.587555	1.45794	0.853021	-0.939349	-0.979583	-0.979583		RNA	RNA.regulation of transcription.HB,Homeobox transcription factor family	AT4G32980.1	ATH1	homeobox gene 1
BraA08g001750.3C	0.658128	-0.563095	1.95999	-0.666631	-0.694197	-0.694197		not_assigned	not assigned.unknown	AT1G53180.1	0	0
BraA05g011080.3C	1.88294	-1.24966	0.566626	-0.216316	-0.635456	-0.348135		RNA	RNA.regulation of transcription.ARF, Auxin Response Factor family	AT2G33860.1	ARF3,ETT	Transcriptional factor B3 family protein / auxin-responsive factor AUX/IAA-related
BraA02g018410.3C	0.291779	0.789468	1.66605	-0.915766	-0.915766	-0.915766		RNA	RNA.regulation of transcription.C2H2 zinc finger family	AT1G68480.1	JAG	C2H2 and C2HC zinc fingers superfamily protein
BraA10g029080.3C	1.36458	-0.35373	1.42547	-0.831684	-0.772948	-0.831684		not_assigned	not assigned.unknown	AT5G06380.1	0	0
BraA01g039130.3C	0.771094	1.38793	0.704802	-0.767033	-0.735579	-1.36121		signalling	signalling.receptor kinases.leucine rich repeat XI	AT3G12145.1	FLOR1,FLR1	Leucine-rich repeat (LRR) family protein
BraA08g012970.3C	0.373818	0.643497	1.71521	-0.812681	-0.981002	-0.93884		not_assigned	not assigned.unknown	AT4G18530.1	0	Protein of unknown function (DUF707)
BraA03g011030.3C	0.804661	0.757577	1.37373	-0.905792	-0.9436	-1.08657		not_assigned	not assigned.unknown	AT5G59960.1	0	0
BraA02g004440.3C	1.0268	0.709559	1.22867	-0.95452	-0.991348	-1.01916		RNA	RNA.regulation of transcription.C2H2 zinc finger family	AT5G12330.4	LRP1	Lateral root primordium (LRP) protein-related
BraA01g002900.3C	0.791595	0.499215	1.54218	-0.786742	-1.15223	-0.894014		RNA	RNA.regulation of transcription.HB,Homeobox transcription factor family	AT4G35550.1	ATWOX13,HB-4,WOX13	WUSCHEL related homeobox 13
BraA09g059130.3C	0.965076	0.755571	1.24832	-0.961357	-1.0038	-1.0038		not_assigned	not assigned.unknown	AT1G14760.2	KNATM	KNOX Arabidopsis thaliana meinox
BraA09g016220.3C	0.885389	-1.29909	1.63117	0.0910885	-0.694896	-0.613659		#N/A	#N/A	#N/A	#N/A	#N/A
MSTRG.27905	0.495218	0.338323	1.81644	-0.879494	-0.885246	-0.885246		#N/A	#N/A	#N/A	#N/A	#N/A
BraA07g010700.3C	1.24796	0.211618	1.31927	-0.764088	-1.15546	-0.859311		hormone_metabolism	hormone metabolism.ethylene.synthesis-degradation	AT1G30040.1	ATGA2OX2,GA2OX2	gibberellin 2-oxidase
BraA06g000950.3C	-0.0621445	0.523732	1.9465	-0.802697	-0.802697	-0.802697		misc_otherPhosphate	misc.GDSL-motif lipase	AT1G54020.2	0	GDSL-like Lipase/Acylhydrolase superfamily protein
BraA03g013030.3C	2.04115	-0.641232	0.485922	-0.603374	-0.641232	-0.641232		hormone_metabolism	hormone metabolism.salicylic acid.synthesis-degradation	AT5G56300.1	GAMT2	gibberellic acid methyltransferase 2
BraA06g006310.3C	0.344051	0.160916	1.93995	-0.754344	-0.628193	-1.06238		misc_otherPhosphate	misc.GDSL-motif lipase	AT1G09390.1	0	GDSL-like Lipase/Acylhydrolase superfamily protein
BraA06g041070.3C	0.0480766	0.790418	1.68976	-0.375898	-0.902967	-1.24939		cell_wall	cell wall.pectin*esterases.PME	AT5G47500.1	0	Pectin lyase-like superfamily protein
BraA09g059990.3C	1.81553	-0.179916	0.816662	-0.817425	-0.817425	-0.817425		misc_otherPhosphate	misc.cytochrome P450	AT1G13710.1	CYP78A5,KLU	cytochrome P450, family 78, subfamily A, polypeptide 5
BraA02g043820.3C	1.13908	-0.725284	1.6557	-0.725284	-0.725284	-0.61892		not_assigned	not assigned.unknown	AT5G62740.1	ATHIR1,HIR1	SPFH/Band 7/PHB domain-containing membrane-associated protein family
BraA01g002650.3C	1.53663	0.379441	0.908303	-0.859526	-1.00065	-0.964197		RNA	RNA.regulation of transcription.bZIP transcription factor family	AT4G35900.1	atbzip14,FD,FD-1	Basic-leucine zipper (bZIP) transcription factor family protein
BraA08g001300.3C	1.32244	-0.411566	1.4758	-0.738831	-0.834844	-0.812994		#N/A	#N/A	#N/A	#N/A	#N/A
MSTRG.24201	-0.23625	0.781887	1.69303	-0.0177831	-1.10838	-1.11251		#N/A	#N/A	#N/A	#N/A	#N/A
BraA04g002910.3C	1.22952	-0.660005	1.58351	-0.717675	-0.717675	-0.717675		transport	transport.metal	AT3G58060.1	0	Cation efflux family protein
BraA02g018930.3C	-0.348131	1.07468	1.64552	-0.485847	-0.919052	-0.967171		amino_acid_metabolism	amino acid metabolism.misc	AT1G69040.2	ACR4	ACT domain repeat 4
BraA04g024390.3C	1.71185	-1.05545	1.00182	-0.40421	-0.660856	-0.593155		RNA	RNA.regulation of transcription.ARF, Auxin Response Factor family	AT2G33860.1	ARF3,ETT	Transcriptional factor B3 family protein / auxin-responsive factor AUX/IAA-related
MSTRG.24739	0.460185	7.37083e-05	1.94773	-0.633041	-0.790936	-0.984007		#N/A	#N/A	#N/A	#N/A	#N/A
BraA06g035760.3C	0.665639	0.265759	1.69806	-0.603093	-1.31821	-0.708151		hormone_metabolism	hormone metabolism.jasmonate.induced-regulated-responsive-activated	AT5G48180.1	NSP5	nitrile specifier protein 5
BraA07g035630.3C	0.976332	0.120732	1.56713	-0.563643	-1.21221	-0.888343		not_assigned	not assigned.unknown	AT1G70950.1	0	TPX2 (targeting protein for Xklp2) protein family
BraA08g000900.3C	0.296595	0.264757	1.93853	-0.808485	-0.845696	-0.845696		protein	protein.postranslational modification.kinase.receptor like cytoplasmatic kinase VII	AT1G55200.1	0	Protein kinase protein with adenine nucleotide alpha hydrolases-like domain
BraA02g007200.3C	0.85316	-0.139244	1.77964	-0.765936	-0.806235	-0.921383		protein	protein.degradation.AAA type	AT5G17760.1	0	P-loop containing nucleoside triphosphate hydrolases superfamily protein
MSTRG.27357	0.945355	-1.10921	1.66143	-0.0821967	-0.476194	-0.939188		#N/A	#N/A	#N/A	#N/A	#N/A
BraA05g002200.3C	1.39463	0.139656	1.11103	-0.325642	-1.20785	-1.11183		signalling	signalling.calcium	AT2G41410.1	0	Calcium-binding EF-hand family protein
BraA09g051340.3C	1.47701	-0.706628	1.34951	-0.706628	-0.706628	-0.706628		protein	protein.degradation.AAA type	AT2G46620.1	0	P-loop containing nucleoside triphosphate hydrolases superfamily protein
BraA10g027900.3C	1.52705	-1.50481	0.535079	-0.908846	-0.163026	0.514549		transport	transport.ABC transporters and multidrug resistance systems	AT5G09930.1	ATGCN2,GCN2	ABC transporter family protein
MSTRG.25907	0.141588	-0.211186	2.12571	-0.616349	-0.733139	-0.706627		#N/A	#N/A	#N/A	#N/A	#N/A
BraA09g013000.3C	0.643033	0.881075	1.38669	-0.778223	-1.00401	-1.12856		not_assigned	not assigned.unknown	AT1G63220.1	0	Calcium-dependent lipid-binding (CaLB domain) family protein
BraA01g018690.3C	0.268716	0.393833	1.83759	-0.544204	-1.28372	-0.672215		not_assigned	not assigned.unknown	AT4G27810.1	0	0
BraA07g025620.3C	0.652702	1.43675	0.805786	-0.755633	-1.08549	-1.05412		nucleotide_metabolism	nucleotide metabolism.salvage.phosphoribosyltransferases.aprt	AT1G80050.1	APT2,ATAPT2,PHT1.1	adenine phosphoribosyl transferase 2
BraA03g023650.3C	1.01266	-0.307048	1.51677	0.0300123	-1.27135	-0.981042		hormone_metabolism	hormone metabolism.auxin.induced-regulated-responsive-activated	AT2G45210.1	0	SAUR-like auxin-responsive protein family
BraA03g036060.3C	1.25875	-0.0872939	1.34334	-0.264411	-1.09897	-1.1514		protein	protein.postranslational modification.kinase.receptor like cytoplasmatic kinase VII	AT1G55200.1	0	Protein kinase protein with adenine nucleotide alpha hydrolases-like domain
BraA03g005470.3C	0.6506	1.44439	0.81411	-0.946635	-0.926776	-1.03569		not_assigned	not assigned.unknown	AT5G12950.1	0	Putative glycosyl hydrolase of unknown function (DUF1680)
BraA08g017910.3C	-0.164162	0.808269	1.7796	-0.804236	-1.1217	-0.497768		protein	protein.degradation.serine protease	AT4G30810.1	scpl29	serine carboxypeptidase-like 29
BraA01g005070.3C	0.572737	1.40868	0.927933	-0.998943	-0.998943	-0.911463		not_assigned	not assigned.unknown	0	0	0
BraA09g062760.3C	0.0850648	1.07682	1.54376	-0.934348	-0.821187	-0.950101		RNA	RNA.regulation of transcription.C2C2(Zn) YABBY family	AT1G08465.1	YAB2	Plant-specific transcription factor YABBY family protein
BraA01g009270.3C	1.81845	-0.280848	0.83348	-0.617619	-0.898039	-0.855424		development	development.unspecified	AT4G17670.1	0	Protein of unknown function (DUF581)
BraA02g037210.3C	-0.0597166	0.226933	2.03385	-0.376292	-0.881596	-0.943178		not_assigned	not assigned.unknown	AT3G26890.1	0	0
BraA08g020520.3C	1.62112	0.195344	0.874112	-0.576432	-1.02043	-1.09371		not_assigned	not assigned.unknown	AT2G07760.1	0	Zinc knuckle (CCHC-type) family protein
MSTRG.28195	-0.30361	1.1177	1.6309	-0.754579	-0.827713	-0.862696		#N/A	#N/A	#N/A	#N/A	#N/A
BraA03g020770.3C	1.5025	-1.59994	0.756412	0.337573	-0.500854	-0.495693		development	development.storage proteins	AT2G39220.1	PLA IIB,PLP6	PATATIN-like protein 6
BraA03g040440.3C	0.150719	-0.160193	2.11446	-0.670268	-0.683899	-0.750814		misc_otherPhosphate	misc.protease inhibitor/seed storage/lipid transfer protein (LTP) family protein	AT3G22600.1	0	Bifunctional inhibitor/lipid-transfer protein/seed storage 2S albumin superfamily protein
BraA06g035300.3C	1.107	1.17667	0.67987	-0.982359	-0.981011	-1.00018		cell	cell.cycle	AT5G48820.1	ICK6,KRP3	inhibitor/interactor with cyclin-dependent kinase
BraA02g019110.3C	0.0425778	0.563093	1.87904	-0.581485	-0.97483	-0.928393		misc_otherPhosphate	misc.beta 1,3 glucan hydrolases	AT1G69295.1	PDCB4	plasmodesmata callose-binding protein 4
BraA08g031210.3C	1.46681	-0.73625	1.35374	-0.577881	-0.702088	-0.804325		not_assigned	not assigned.unknown	0	0	0
BraA04g002990.3C	-0.126015	0.402135	2.01724	-0.764452	-0.764452	-0.764452		not_assigned	not assigned.unknown	AT3G57950.1	0	0
BraA09g058310.3C	0.752419	1.32035	0.882643	-0.984683	-0.984683	-0.986046		#N/A	#N/A	#N/A	#N/A	#N/A
BraA01g039760.3C	1.75924	-0.780269	0.992247	-0.570033	-0.650052	-0.751131		not_assigned	not assigned.unknown	AT3G11150.1	0	2-oxoglutarate (2OG) and Fe(II)-dependent oxygenase superfamily protein
BraA08g014790.3C	0.166305	0.507353	1.87688	-0.738171	-0.95637	-0.855994		transport	transport.misc	AT4G21910.1	0	MATE efflux family protein
MSTRG.20336	-0.32276	0.768705	1.8516	-0.595002	-0.660015	-1.04252		#N/A	#N/A	#N/A	#N/A	#N/A
MSTRG.7567	0.573791	1.01957	1.33283	-0.965953	-0.995292	-0.96495		#N/A	#N/A	#N/A	#N/A	#N/A
BraA03g022520.3C	0.615152	-0.673935	1.98287	-0.625076	-0.625076	-0.673935		misc_otherPhosphate	misc.oxidases - copper, flavone etc.	AT2G43020.1	ATPAO2,PAO2	polyamine oxidase 2
BraA06g030090.3C	0.661072	0.855166	1.40121	-0.861842	-0.94797	-1.10764		#N/A	#N/A	#N/A	#N/A	#N/A
BraA10g016860.3C	1.54747	-0.185327	1.16912	-0.641859	-1.00479	-0.884617		protein	protein.degradation.ubiquitin.E3.RING	AT5G59000.1	0	RING/FYVE/PHD zinc finger superfamily protein
BraA10g012130.3C	1.82399	-1.52896	0.33879	-0.00731589	-0.423367	-0.203137		signalling	signalling.receptor kinases.leucine rich repeat XI	AT5G53890.1	AtPSKR2,PSKR2	phytosylfokine-alpha receptor 2
BraA04g025200.3C	1.23008	0.155429	1.38195	-0.922488	-0.922488	-0.922488		transport	transport.Major Intrinsic Proteins.NIP	AT2G35600.1	ATBRXL1,BRXL1	BREVIS RADIX-like 1
BraA09g045630.3C	1.10197	1.16168	0.686917	-0.780575	-1.10155	-1.06845		transport	transport.Major Intrinsic Proteins.PIP	AT3G54820.1	PIP2;5,PIP2D	plasma membrane intrinsic protein 2;5
BraA06g039430.3C	0.202296	1.06489	1.49121	-0.711231	-1.02962	-1.01755		cell_wall	cell wall.modification	AT2G03090.1	ATEXP15,ATEXPA15,ATHEXP ALPHA 1.3,EXP15,EXPA15	expansin A15
BraA02g035100.3C	0.831523	0.828944	1.29929	-0.892708	-1.03272	-1.03433		#N/A	#N/A	#N/A	#N/A	#N/A
BraA07g030600.3C	0.290663	-0.177635	2.01399	-0.247332	-0.939845	-0.939845		transport	transport.p- and v-ATPases	AT1G68710.1	0	ATPase E1-E2 type family protein / haloacid dehalogenase-like hydrolase family protein
BraA05g041950.3C	0.768398	1.21354	0.600956	0.0275019	-1.01546	-1.59494		lipid_metabolism	lipid metabolism.lipid degradation.lysophospholipases.phosphoinositide phospholipase C	AT3G03520.1	NPC3	non-specific phospholipase C3
BraA01g018220.3C	0.328923	-0.0260411	2.02116	-0.794876	-0.814716	-0.714453		not_assigned	not assigned.unknown	AT4G27460.1	0	Cystathionine beta-synthase (CBS) family protein
BraA10g018650.3C	1.92327	-0.230597	0.634748	-0.617613	-0.82499	-0.884817		protein	protein.degradation.ubiquitin.E3.RING	AT5G22920.1	0	CHY-type/CTCHY-type/RING-type Zinc finger protein
BraA10g033560.3C	1.4832	-0.0855338	1.22255	-0.813793	-0.949665	-0.856762		RNA	RNA.regulation of transcription.HB,Homeobox transcription factor family	AT5G02030.1	BLH9,BLR,HB-6,LSN,PNY,RPL,VAN	POX (plant homeobox) family protein
BraA08g024960.3C	-0.136372	0.591089	1.92618	-0.868336	-0.865643	-0.646918		not_assigned	not assigned.unknown	AT1G23560.1	0	Domain of unknown function (DUF220)
BraA09g051150.3C	0.819414	1.41614	0.688027	-0.975834	-0.956502	-0.991248		minor_CHOmetabolism	minor CHO metabolism.others	AT3G61610.1	0	Galactose mutarotase-like superfamily protein
BraA09g034980.3C	0.340243	0.576716	1.73167	-0.525823	-0.953431	-1.16937		hormone_metabolism	hormone metabolism.ethylene.synthesis-degradation	AT1G30040.1	ATGA2OX2,GA2OX2	gibberellin 2-oxidase
BraA03g001350.3C	0.964904	1.21842	0.793759	-0.992362	-0.992362	-0.992362		development	development.unspecified	AT5G03840.1	TFL-1,TFL1	PEBP (phosphatidylethanolamine-binding protein) family protein
MSTRG.30169	0.847153	0.591462	1.45837	-0.907468	-0.955646	-1.03387		#N/A	#N/A	#N/A	#N/A	#N/A
BraA05g028160.3C	0.467062	0.862604	1.52372	-0.913542	-0.969921	-0.969921		not_assigned	not assigned.unknown	AT3G19200.1	0	0
BraA03g021580.3C	0.879713	0.351498	1.5257	-0.52297	-1.0619	-1.17204		RNA	RNA.regulation of transcription.ARR	AT2G40670.1	ARR16,RR16	response regulator 16
BraA01g006600.3C	1.1224	1.10851	0.719278	-1.19834	-0.767401	-0.984449		transport	transport.unspecified cations	AT4G31290.1	0	ChaC-like family protein
BraA08g020660.3C	0.345363	0.817598	1.5247	-0.386222	-0.938504	-1.36293		signalling	signalling.G-proteins	AT4G35750.1	0	SEC14 cytosolic factor family protein / phosphoglyceride transfer family protein
BraA09g045030.3C	-0.382526	1.22488	1.55538	-0.695011	-0.824369	-0.878355		#N/A	#N/A	#N/A	#N/A	#N/A
BraA09g055030.3C	1.99523	-0.880163	0.543032	-0.469048	-0.700686	-0.488369		minor_CHOmetabolism	minor CHO metabolism.myo-inositol.InsP Synthases	AT2G22240.1	ATIPS2,ATMIPS2,MIPS2	myo-inositol-1-phosphate synthase 2
BraA03g060670.3C	-0.0893582	0.952015	1.67481	-0.975247	-1.01492	-0.547298		#N/A	#N/A	#N/A	#N/A	#N/A
BraA03g054850.3C	0.32102	0.982297	1.51279	-0.938704	-0.938704	-0.938704		not_assigned	not assigned.unknown	AT4G29030.1	0	Putative membrane lipoprotein
MSTRG.7701	-0.0498345	0.977271	1.66343	-0.803917	-0.765808	-1.02114		#N/A	#N/A	#N/A	#N/A	#N/A
BraA05g037760.3C	0.925161	0.45761	1.33783	-0.269671	-1.04023	-1.4107		not_assigned	not assigned.unknown	AT3G08030.1	0	Protein of unknown function, DUF642
BraA02g011080.3C	-0.0045012	0.241337	1.9451	-0.1172	-1.11299	-0.951751		#N/A	#N/A	#N/A	#N/A	#N/A
BraA09g031250.3C	0.478603	0.251007	1.85557	-0.712478	-0.979098	-0.893606		lipid_metabolism	lipid metabolism.Phospholipid synthesis.choline kinase	AT4G09760.1	0	Protein kinase superfamily protein
BraA07g000640.3C	-0.303637	0.7819	1.81042	-0.452819	-0.664387	-1.17148		#N/A	#N/A	#N/A	#N/A	#N/A
BraA02g027910.3C	1.80967	-1.12129	0.769731	-0.801161	-0.422437	-0.234518		misc_otherPhosphate	misc.invertase/pectin methylesterase inhibitor family protein	AT4G12390.1	PME1	pectin methylesterase inhibitor 1
BraA04g028230.3C	1.23517	-0.16897	1.46816	-0.538822	-0.931039	-1.0645		protein	protein.targeting.unknown	AT3G55960.1	0	Haloacid dehalogenase-like hydrolase (HAD) superfamily protein
BraA08g017770.3C	1.57013	-0.78511	1.23019	-0.523133	-0.841168	-0.650911		not_assigned	not assigned.unknown	AT4G31020.1	0	alpha/beta-Hydrolases superfamily protein
BraA04g020970.3C	0.142904	-0.234557	2.12927	-0.628728	-0.665728	-0.74316		#N/A	#N/A	#N/A	#N/A	#N/A
BraA04g016520.3C	1.35251	-0.898022	1.41508	-0.866212	-0.734198	-0.269161		RNA	RNA.regulation of transcription.MADS box transcription factor family	AT2G22540.1	AGL22,SVP	K-box region and MADS-box transcription factor family protein
BraA01g035140.3C	-0.425763	1.00162	1.73436	-0.642542	-0.788805	-0.878869		signalling	signalling.receptor kinases.misc	AT1G51800.1	0	Leucine-rich repeat protein kinase family protein
BraA05g030700.3C	1.95646	-0.742573	0.659584	-0.540422	-0.71771	-0.615338		misc_otherPhosphate	misc.myrosinases-lectin-jacalin	AT3G16470.1	JR1	Mannose-binding lectin superfamily protein
BraA02g015230.3C	0.598843	1.36288	0.96364	-0.934225	-0.984539	-1.0066		RNA	RNA.regulation of transcription.MYB domain transcription factor family	AT5G52600.1	AtMYB82,MYB82	myb domain protein 82
BraA07g010250.3C	1.44068	0.341691	1.05768	-0.930583	-0.954732	-0.954732		RNA	RNA.regulation of transcription.unclassified	AT1G31040.1	0	PLATZ transcription factor family protein
BraA04g014390.3C	0.0944393	0.982851	1.61276	-0.974939	-0.894789	-0.820324		protein	protein.postranslational modification	AT5G41730.1	0	Protein kinase family protein
BraA03g027340.3C	0.052946	0.988338	1.62692	-0.895467	-0.872608	-0.900125		signalling	signalling.calcium	AT4G10640.1	IQD16	IQ-domain 16
BraA05g013380.3C	0.847248	-0.393109	1.82271	-0.701479	-0.597427	-0.977943		signalling	signalling.light	AT2G31160.1	LSH3	Protein of unknown function (DUF640)
BraA09g051030.3C	0.316774	0.671928	1.72449	-0.842013	-0.850044	-1.02114		cell_wall	cell wall.degradation.pectate lyases and polygalacturonases	AT3G61490.1	0	Pectin lyase-like superfamily protein
BraA09g025630.3C	0.965722	0.837393	1.18155	-0.983485	-0.984754	-1.01642		not_assigned	not assigned.unknown	AT4G04630.1	0	Protein of unknown function, DUF584
BraA02g006500.3C	1.3025	0.409213	1.168	-0.974729	-1.01263	-0.892355		protein	protein.postranslational modification	AT5G16480.1	0	Phosphotyrosine protein phosphatases superfamily protein
BraA09g058790.3C	1.8938	-0.738252	0.715989	-0.696994	-0.887503	-0.287043		RNA	RNA.regulation of transcription.Methyl binding domain proteins	AT1G15340.1	MBD10	methyl-CPG-binding domain 10
MSTRG.619	0.75224	-0.465213	1.90179	-0.67853	-0.755146	-0.755146		#N/A	#N/A	#N/A	#N/A	#N/A
MSTRG.28105	1.56465	-0.360932	1.21194	-0.735364	-0.827547	-0.852753		#N/A	#N/A	#N/A	#N/A	#N/A
BraA10g022040.3C	0.0524489	1.14913	1.48977	-0.728036	-0.981656	-0.981656		#N/A	#N/A	#N/A	#N/A	#N/A
MSTRG.24320	0.711045	0.222787	1.72167	-0.707524	-1.17738	-0.770593		#N/A	#N/A	#N/A	#N/A	#N/A
MSTRG.16094	1.01239	0.755388	1.20616	-1.02231	-0.969904	-0.98173		#N/A	#N/A	#N/A	#N/A	#N/A
BraA05g012920.3C	0.858625	1.25441	0.857387	-0.977509	-0.916617	-1.07629		hormone_metabolism	hormone metabolism.ethylene.induced-regulated-responsive-activated	AT2G31730.1	0	basic helix-loop-helix (bHLH) DNA-binding superfamily protein
BraA10g003570.3C	1.71935	-0.467972	1.0084	-0.508141	-0.964341	-0.787289		RNA	RNA.regulation of transcription.C2H2 zinc finger family	AT1G04990.1	0	Zinc finger C-x8-C-x5-C-x3-H type family protein
BraA02g045270.3C	1.747	-0.445134	0.919393	-0.49966	-0.566726	-1.15487		RNA	RNA.regulation of transcription.bHLH,Basic Helix-Loop-Helix family	AT5G65640.1	bHLH093	beta HLH protein 93
BraA08g019410.3C	0.31593	0.547855	1.76686	-0.54022	-1.0181	-1.07232		protein	protein.degradation.ubiquitin.E3.RING	AT4G27470.1	ATRMA3,RMA3	RING membrane-anchor 3
BraA07g038780.3C	0.326868	0.775241	1.64299	-0.683407	-1.04533	-1.01636		DNA	DNA.repair	AT1G75090.1	0	DNA glycosylase superfamily protein
BraA09g011200.3C	1.57758	-1.26044	0.425272	0.693442	-0.378819	-1.05703		DNA	DNA.synthesis/chromatin structure.histone	AT2G18050.1	HIS1-3	histone H1-3
BraA08g016410.3C	1.75243	-0.738826	1.00888	-0.691447	-0.639594	-0.691447		signalling	signalling.phosphinositides.inositol-1,3,4-trisphosphate 5/6-kinase	AT4G33760.1	0	tRNA synthetase class II (D, K and N) family protein
BraA03g015770.3C	0.986356	-0.0201738	1.65291	-0.833358	-0.839703	-0.946035		RNA	RNA.regulation of transcription.bHLH,Basic Helix-Loop-Helix family	AT5G50915.1	0	basic helix-loop-helix (bHLH) DNA-binding superfamily protein
MSTRG.29472	0.912089	1.23848	0.804639	-1.10485	-0.76053	-1.08983		#N/A	#N/A	#N/A	#N/A	#N/A
BraA01g020640.3C	-0.257758	0.840454	1.81812	-0.807873	-0.807873	-0.785067		protein	protein.targeting.mitochondria	AT4G16160.2	ATOEP16-2,ATOEP16-S	Mitochondrial import inner membrane translocase subunit Tim17/Tim22/Tim23 family protein
BraA03g020980.3C	1.7174	-0.407368	0.829272	-0.167577	-0.650478	-1.32125		cell_wall	cell wall.modification	AT2G39700.1	ATEXP4,ATEXPA4,ATHEXP ALPHA 1.6,EXPA4	expansin A4
BraA01g018910.3C	1.07324	0.595541	1.24341	-0.775855	-0.889969	-1.24637		not_assigned	not assigned.unknown	AT4G28100.1	0	0
BraA03g024570.3C	-0.049478	0.514152	1.8896	-0.522693	-1.2414	-0.590181		misc_otherPhosphate	misc.gluco-, galacto- and mannosidases	AT4G22100.1	BGLU3	beta glucosidase 2
MSTRG.7023	1.58564	-0.703321	1.22765	-0.703321	-0.703321	-0.703321		#N/A	#N/A	#N/A	#N/A	#N/A
BraA03g041370.3C	0.954958	-0.85461	1.76576	-0.447881	-0.57969	-0.838538		cell	cell.cycle	AT3G24810.1	ICK3,KRP5	Cyclin-dependent kinase inhibitor family protein
BraA03g010490.3C	1.29715	-1.13095	1.39271	-0.170668	-0.463938	-0.924308		not_assigned	not assigned.unknown	AT5G22930.1	0	Protein of unknown function (DUF1635)
BraA06g016760.3C	0.784059	1.30684	0.829768	-0.696036	-0.989965	-1.23467		not_assigned	not assigned.unknown	AT1G21310.1	ATEXT3,EXT3,RSH	extensin 3
BraA08g016480.3C	0.897631	-0.073253	1.71334	-0.78966	-0.648246	-1.09981		amino_acid_metabolism	amino acid metabolism.synthesis.aspartate family.lysine.LL-diaminopimelic acid aminotransferase	AT4G33680.1	AGD2	Pyridoxal phosphate (PLP)-dependent transferases superfamily protein
BraA08g009080.3C	0.477924	-0.922427	1.94297	0.00299449	-0.654923	-0.846543		protein	protein.degradation.aspartate protease	AT5G36260.1	0	Eukaryotic aspartyl protease family protein
MSTRG.1821	1.07798	-0.828762	1.6934	-0.754529	-0.529248	-0.658846		#N/A	#N/A	#N/A	#N/A	#N/A
BraA07g032530.3C	1.52088	0.274354	0.99255	-0.793414	-0.93297	-1.0614		not_assigned	not assigned.unknown	AT1G67040.1	0	0
BraA05g027970.3C	1.10305	0.516808	1.27362	-0.712944	-1.0252	-1.15533		protein	protein.postranslational modification.kinase.receptor like cytoplasmatic kinase VII	AT3G19300.1	0	Protein kinase superfamily protein
BraA01g020730.3C	1.14637	0.203291	1.41933	-0.807332	-0.8162	-1.14545		not_assigned	not assigned.unknown	AT4G16140.1	0	proline-rich family protein
BraA02g020820.3C	0.484262	0.816518	1.54215	-1.02343	-1.00431	-0.815187		RNA	RNA.regulation of transcription.bHLH,Basic Helix-Loop-Helix family	AT1G72210.1	0	basic helix-loop-helix (bHLH) DNA-binding superfamily protein
BraA07g038990.3C	1.31024	0.584245	1.0373	-0.954517	-0.990486	-0.98679		#N/A	#N/A	#N/A	#N/A	#N/A
MSTRG.4868	-0.170362	1.03273	1.6656	-0.842657	-0.842657	-0.842657		#N/A	#N/A	#N/A	#N/A	#N/A
BraA02g040440.3C	0.497339	1.43255	0.943354	-0.971347	-0.780061	-1.12184		not_assigned	not assigned.unknown	AT5G28610.1	0	0
BraA03g045010.3C	1.42602	0.501743	0.963185	-0.939789	-0.963685	-0.987474		cell	cell.cycle	AT3G50070.1	CYCD3;3	CYCLIN D3;3
BraA02g039320.3C	0.85229	-1.02812	1.72456	-0.102297	-1.02812	-0.418317		not_assigned	not assigned.unknown	AT5G47920.1	0	0
BraA07g028060.3C	0.637446	0.893778	1.37997	-0.874606	-0.857472	-1.17912		RNA	RNA.regulation of transcription.ARR	AT1G74890.1	ARR15	response regulator 15
BraA08g031260.3C	2.07422	-0.46821	0.384543	-0.613073	-0.634356	-0.743126		not_assigned	not assigned.unknown	AT1G12020.1	0	0
BraA10g009270.3C	0.849767	1.3685	0.721967	-0.996554	-1.00167	-0.942019		lipid_metabolism	lipid metabolism.lipid degradation.lipases.triacylglycerol lipase	AT5G50890.1	0	alpha/beta-Hydrolases superfamily protein
BraA04g028210.3C	0.593787	1.32219	1.00837	-0.829191	-1.05106	-1.0441		protein	protein.synthesis.elongation	AT1G30230.2	0	Glutathione S-transferase, C-terminal-like;Translation elongation factor EF1B/ribosomal protein S6
BraA09g011500.3C	1.36141	-0.199393	1.32734	-1.10257	-0.982983	-0.403808		not_assigned	not assigned.unknown	AT2G18630.1	0	Protein of unknown function (DUF677)
BraA09g059370.3C	1.39199	0.168773	1.1333	-0.476691	-0.929911	-1.28746		RNA	RNA.regulation of transcription.zf-HD	AT1G14440.1	AtHB31,HB31	homeobox protein 31
BraA04g023100.3C	1.69516	-0.854703	0.988175	-0.160262	-0.802311	-0.866055		DNA	DNA.synthesis/chromatin structure	AT2G32010.1	CVL1	CVP2 like 1
MSTRG.8409	0.636985	0.331006	1.7424	-0.903463	-0.903463	-0.903463		#N/A	#N/A	#N/A	#N/A	#N/A
BraA01g035040.3C	0.900539	-1.63765	0.837842	0.232779	0.753938	-1.08745		transport	transport.metal	AT3G17611.1	ATRBL14,RBL14	RHOMBOID-like protein 14
BraA07g037780.3C	0.924208	-1.24233	1.64764	-0.686286	-0.645565	0.00232688		protein	protein.degradation.ubiquitin.E3.RING	AT1G73760.1	0	RING/U-box superfamily protein
MSTRG.19151	0.133569	0.255162	2.00244	-0.806918	-0.767261	-0.816992		#N/A	#N/A	#N/A	#N/A	#N/A
MSTRG.458	0.604623	1.34989	0.975242	-0.976583	-0.976583	-0.976583		#N/A	#N/A	#N/A	#N/A	#N/A
BraA05g036160.3C	0.348454	0.940296	1.51756	-0.859259	-0.803791	-1.14326		metal_handling	metal handling.binding, chelation and storage	AT1G66240.1	ATATX1,ATX1	homolog of anti-oxidant 1
BraA01g040750.3C	0.692459	-0.681294	1.94355	-0.592129	-0.681294	-0.681294		lipid_metabolism	lipid metabolism.''exotics'' (steroids, squalene etc)	AT2G03750.1	0	P-loop containing nucleoside triphosphate hydrolases superfamily protein
BraA06g037780.3C	0.8737	1.35926	0.698407	-1.01194	-1.09228	-0.827151		not_assigned	not assigned.unknown	AT3G27210.1	0	0
BraA02g007880.3C	1.2923	0.148752	1.32324	-0.91045	-0.996129	-0.857715		misc_otherPhosphate	misc.oxidases - copper, flavone etc.	AT5G18900.1	0	2-oxoglutarate (2OG) and Fe(II)-dependent oxygenase superfamily protein
MSTRG.22817	0.709792	0.550361	1.56473	-0.862564	-1.17555	-0.786763		#N/A	#N/A	#N/A	#N/A	#N/A
BraA06g038850.3C	1.70486	-0.279012	1.00776	-0.940383	-0.725952	-0.76727		transport	transport.ABC transporters and multidrug resistance systems	AT3G25620.2	0	ABC-2 type transporter family protein
MSTRG.4739	-0.0756805	1.12099	1.56853	-0.871278	-0.871278	-0.871278		#N/A	#N/A	#N/A	#N/A	#N/A
BraA03g063990.3C	0.225598	0.321695	1.94348	-0.833768	-0.844508	-0.812495		protein	protein.degradation.aspartate protease	AT1G62290.1	0	Saposin-like aspartyl protease family protein
BraA06g016320.3C	-0.0834573	0.556907	1.93173	-0.689237	-0.902956	-0.812984		stress	stress.abiotic.heat	AT1G20870.1	0	HSP20-like chaperones superfamily protein
BraA08g015730.3C	-0.189073	1.09337	1.6103	-0.663386	-0.820328	-1.03088		#N/A	#N/A	#N/A	#N/A	#N/A
BraA08g014280.3C	0.881155	-0.315616	1.80361	-0.789715	-0.789715	-0.789715		hormone_metabolism	hormone metabolism.ethylene.synthesis-degradation	AT4G21690.1	ATGA3OX3,GA3OX3	gibberellin 3-oxidase 3
MSTRG.28432	0.682907	0.41195	1.66915	-1.06442	-0.832603	-0.866983		#N/A	#N/A	#N/A	#N/A	#N/A
BraA06g010720.3C	1.75865	0.0157309	0.81377	-0.775182	-0.919929	-0.893036		transport	transport.metabolite transporters at the mitochondrial membrane	AT1G14560.1	0	Mitochondrial substrate carrier family protein
BraA05g005360.3C	1.1365	-0.235029	1.60007	-0.765693	-0.867928	-0.867928		RNA	RNA.regulation of transcription.MADS box transcription factor family	AT2G45650.1	AGL6	AGAMOUS-like 6

## Sheet: c6-258
Gene_id	SAM	AD	AB	CC_B	CC_M	CC_T		Pathway	Sub-pathway	AT ID	Symbol	Annotation
BraA03g025390.3C	-0.398668	-1.35037	1.95824	0.171796	0.0104944	-0.391491		RNA	RNA.regulation of transcription.C2C2(Zn) YABBY family	AT2G26580.1	YAB5	plant-specific transcription factor YABBY family protein
BraA03g041350.3C	-0.567209	-1.18048	2.06132	-0.124545	-0.0605711	-0.12852		#N/A	#N/A	#N/A	#N/A	#N/A
BraA06g007440.3C	-0.269664	-0.212254	2.20764	-0.472765	-0.620278	-0.632682		#N/A	#N/A	#N/A	DAAR1	#N/A
BraA05g007910.3C	-1.37658	-0.225486	1.8815	0.475884	-0.342832	-0.412484		cell_wall	cell wall.modification	AT2G37640.1	ATEXP3,ATEXPA3,ATHEXP ALPHA 1.9,EXP3	Barwin-like endoglucanases superfamily protein
BraA07g033910.3C	-0.0084385	-0.370128	2.15607	-0.299989	-0.610786	-0.866733		not_assigned	not assigned.unknown	AT1G68870.1	ATSOFL2,SOFL2	SOB five-like 2
MSTRG.17405	-0.463059	0.0433756	2.17971	-0.586675	-0.586675	-0.586675		#N/A	#N/A	#N/A	#N/A	#N/A
BraA04g024340.3C	0.264964	-0.720638	2.07991	-0.357959	-0.355142	-0.911139		development	development.squamosa promoter binding like (SPL)	AT2G33810.1	SPL3	squamosa promoter binding protein-like 3
BraA02g024140.3C	-0.630372	0.52222	2.02585	-0.639232	-0.639232	-0.639232		secondary_metabolism	secondary metabolism.phenylpropanoids	AT1G77520.1	0	O-methyltransferase family protein
BraA10g023200.3C	-0.0267208	-1.87582	1.49943	0.411201	0.173656	-0.181743		RNA	RNA.regulation of transcription.G2-like transcription factor family, GARP	AT5G16560.1	KAN,KAN1	Homeodomain-like superfamily protein
BraA05g003910.3C	-2.02001	-0.151676	1.23128	0.137051	0.261985	0.541374		amino_acid_metabolism	amino acid metabolism.synthesis.aspartate family.methionine.methionine S-methyltransferase	AT2G43910.1	ATHOL1,HOL1	HARMLESS TO OZONE LAYER 1
BraA08g034980.3C	-0.14829	-1.21607	2.02426	-0.394005	-0.457733	0.191842		RNA	RNA.regulation of transcription.Aux/IAA family	AT1G04250.1	AXR3,IAA17	AUX/IAA transcriptional regulator family protein
BraA03g020630.3C	-0.673984	-1.65781	1.5909	0.286904	0.428346	0.0256477		transport	transport.Major Intrinsic Proteins.PIP	AT2G39010.1	PIP2;6,PIP2E	plasma membrane intrinsic protein 2E
MSTRG.29092	-0.116508	-0.405394	2.20785	-0.561983	-0.561983	-0.561983		#N/A	#N/A	#N/A	#N/A	#N/A
BraA03g007570.3C	0.326471	-1.61306	1.73382	0.232717	-0.338426	-0.341527		RNA	RNA.regulation of transcription.G2-like transcription factor family, GARP	AT5G16520.1	0	0
BraA01g002420.3C	-1.13595	-1.32751	1.60348	0.175584	0.57795	0.106449		misc_otherPhosphate	misc.cytochrome P450	AT4G36220.1	CYP84A1,FAH1	ferulic acid 5-hydroxylase 1
MSTRG.29892	-0.327576	-0.924065	2.17821	-0.240965	-0.319458	-0.36615		#N/A	#N/A	#N/A	#N/A	#N/A
MSTRG.4704	-0.968834	-0.906602	2.01208	0.186953	0.065883	-0.389476		#N/A	#N/A	#N/A	#N/A	#N/A
BraA04g006320.3C	-1.47033	-0.782615	1.76583	0.257892	0.200333	0.0288839		secondary_metabolism	secondary metabolism.phenylpropanoids	AT3G53140.1	0	O-methyltransferase family protein
BraA03g006270.3C	-0.830309	0.647366	1.94803	-0.618179	-0.40491	-0.742002		protein	protein.degradation.ubiquitin.ubiquitin	AT5G14360.1	0	Ubiquitin-like superfamily protein
MSTRG.15381	-1.12615	-0.287509	2.10019	-0.302455	-0.383182	-0.000900409		#N/A	#N/A	#N/A	#N/A	#N/A
BraA09g044990.3C	-0.530173	0.0322765	2.18316	-0.50424	-0.590513	-0.590513		#N/A	#N/A	#N/A	#N/A	#N/A
BraA07g008820.3C	-0.16126	-0.150065	2.18221	-0.63152	-0.513387	-0.725979		not_assigned	not assigned.unknown	AT3G23930.1	0	0
MSTRG.9454	-0.267814	-1.29811	2.01519	-0.0023854	-0.426332	-0.0205546		#N/A	#N/A	#N/A	#N/A	#N/A
BraA03g063280.3C	-0.380941	0.445102	2.04321	-0.678812	-0.735373	-0.693186		amino_acid_metabolism	amino acid metabolism.synthesis.central amino acid metabolism.aspartate.aspartate aminotransferase	AT1G62800.2	ASP4	aspartate aminotransferase 4
BraA02g005890.3C	-0.679972	-1.55866	1.67573	0.458057	0.258393	-0.153545		RNA	RNA.regulation of transcription.bHLH,Basic Helix-Loop-Helix family	AT5G15160.1	BHLH134,BNQ2	BANQUO 2
MSTRG.25211	-0.928925	0.259307	2.06534	-0.147558	-0.665967	-0.582194		#N/A	#N/A	#N/A	#N/A	#N/A
BraA07g011530.3C	-0.291526	-0.785335	2.14201	0.109839	-0.649455	-0.525535		#N/A	#N/A	#N/A	#N/A	#N/A
BraA06g007460.3C	-1.32474	0.710086	1.69161	0.177113	-0.451562	-0.802511		hormone_metabolism	hormone metabolism.auxin.induced-regulated-responsive-activated	AT1G48660.1	0	Auxin-responsive GH3 family protein
BraA06g010480.3C	-0.39559	0.100261	1.99344	0.163724	-0.70774	-1.1541		RNA	RNA.regulation of transcription.MYB domain transcription factor family	AT1G14350.1	AtMYB124,FLP,MYB124	Duplicated homeodomain-like superfamily protein
MSTRG.13354	-0.44399	-0.518804	2.22947	-0.287785	-0.464354	-0.514535		#N/A	#N/A	#N/A	#N/A	#N/A
BraA02g006540.3C	0.239367	-1.18258	2.00067	-0.0396169	-0.613698	-0.404138		RNA	RNA.regulation of transcription.G2-like transcription factor family, GARP	AT5G16560.1	KAN,KAN1	Homeodomain-like superfamily protein
BraA08g033150.3C	-0.310206	0.57998	1.95256	-0.627118	-0.586325	-1.00889		RNA	RNA.regulation of transcription.C2C2(Zn) YABBY family	AT1G08465.1	YAB2	Plant-specific transcription factor YABBY family protein
BraA09g021420.3C	-1.90669	-0.0860942	1.23248	0.90893	-0.0527404	-0.0958913		protein	protein.degradation.subtilases	AT5G45650.1	0	subtilase family protein
BraA09g037140.3C	-0.280603	-1.19386	2.08371	-0.062507	-0.292599	-0.254141		protein	protein.degradation.ubiquitin.E3.SCF.FBOX	AT1G27340.1	0	Galactose oxidase/kelch repeat superfamily protein
BraA09g001540.3C	-0.679982	0.76531	1.90528	-0.638188	-0.672437	-0.679982		transport	transport.sulphate	AT4G02700.1	SULTR3;2	sulfate transporter 3;2
BraA01g012890.3C	-0.460373	0.40238	2.06467	-0.776595	-0.657801	-0.572276		transport	transport.potassium	AT4G22200.1	AKT2,AKT2/3,AKT3,KT2/3	potassium transport 2/3
BraA04g017350.3C	-0.992086	-0.123779	2.11373	-0.250992	-0.064653	-0.682218		#N/A	#N/A	#N/A	#N/A	#N/A
BraA09g044450.3C	-0.437781	-0.119497	2.2099	-0.550875	-0.550875	-0.550875		not_assigned	not assigned.unknown	AT2G15770.1	0	Cupredoxin superfamily protein
MSTRG.29893	-0.459497	-0.459497	2.23586	-0.428682	-0.459497	-0.428682		#N/A	#N/A	#N/A	#N/A	#N/A
MSTRG.2756	-0.622186	0.421386	2.06736	-0.622186	-0.622186	-0.622186		#N/A	#N/A	#N/A	#N/A	#N/A
BraA04g026520.3C	-0.479004	-0.499315	2.22994	-0.285858	-0.466449	-0.499315		not_assigned	not assigned.unknown	AT4G02850.1	0	phenazine biosynthesis PhzC/PhzF family protein
BraA02g029850.3C	-1.06384	-0.565477	2.11248	-0.144578	-0.231371	-0.107211		not_assigned	not assigned.unknown	AT5G42610.1	0	Protein of unknown function (DUF607)
BraA09g005280.3C	-1.60649	-0.84711	1.5261	0.492333	0.0843304	0.35084		protein	protein.postranslational modification	AT5G27930.1	0	Protein phosphatase 2C family protein
MSTRG.27747	-0.465819	0.620044	1.97253	-0.708918	-0.708918	-0.708918		#N/A	#N/A	#N/A	#N/A	#N/A
MSTRG.30170	-0.445734	0.00887974	2.18393	-0.631157	-0.484758	-0.631157		#N/A	#N/A	#N/A	#N/A	#N/A
BraA02g002410.3C	-0.555566	0.93464	1.79098	-0.701671	-0.593159	-0.875222		hormone_metabolism	hormone metabolism.ethylene.signal transduction	AT5G07580.1	0	Integrase-type DNA-binding superfamily protein
BraA05g002770.3C	-1.51389	0.481771	1.61393	0.504469	-0.427382	-0.658898		RNA	RNA.regulation of transcription.bHLH,Basic Helix-Loop-Helix family	AT2G42300.1	0	basic helix-loop-helix (bHLH) DNA-binding superfamily protein
BraA02g035080.3C	-0.920117	0.667045	1.93705	-0.479299	-0.580781	-0.623897		not_assigned	not assigned.unknown	AT4G18570.1	0	Tetratricopeptide repeat (TPR)-like superfamily protein
BraA08g026050.3C	-0.922043	-0.618997	2.10087	0.164778	-0.184357	-0.540253		RNA	RNA.regulation of transcription.HB,Homeobox transcription factor family	AT1G26960.1	AtHB23,HB23	homeobox protein 23
BraA02g040540.3C	-0.745884	0.337912	2.08789	-0.420488	-0.641926	-0.617503		amino_acid_metabolism	amino acid metabolism.synthesis.serine-glycine-cysteine group.cysteine.OASTL	AT5G28020.1	ATCYSD2,CYSD2	cysteine synthase D2
BraA08g012290.3C	-0.318556	-1.21947	2.06198	-0.385933	-0.0932554	-0.0447737		RNA	RNA.regulation of transcription.Chromatin Remodeling Factors	AT3G42670.1	CHR38,CLSY	chromatin remodeling 38
BraA06g036610.3C	-0.528934	-1.06513	2.10767	-0.0148605	-0.346517	-0.15222		cell_wall	cell wall.modification	AT3G29030.1	ATEXP5,ATEXPA5,ATHEXP ALPHA 1.4,EXP5,EXPA5	expansin A5
BraA05g033320.3C	-0.427568	-0.7342	1.81131	0.874785	-0.574732	-0.949595		protein	protein.postranslational modification.kinase.receptor like cytoplasmatic kinase VII	AT3G13690.1	0	Protein kinase protein with adenine nucleotide alpha hydrolases-like domain
BraA07g022490.3C	-0.713699	0.21569	2.13329	-0.510579	-0.561172	-0.563533		lipid_metabolism	lipid metabolism.lipid degradation.beta-oxidation.acyl CoA reductase	AT3G56700.1	FAR6	fatty acid reductase 6
MSTRG.30142	-0.790848	0.678587	1.92597	-0.336574	-0.753572	-0.723568		#N/A	#N/A	#N/A	#N/A	#N/A
BraA01g026480.3C	-1.54754	-0.486855	1.7936	0.348196	0.0560792	-0.163479		transport	transport.sugars	AT1G54730.2	0	Major facilitator superfamily protein
BraA03g022760.3C	-0.494465	0.732087	1.8987	-0.509042	-0.938811	-0.688472		not_assigned	not assigned.unknown	AT3G07565.4	0	Protein of unknown function (DUF3755)
BraA07g030410.3C	-0.247612	-0.701695	2.17124	-0.406561	-0.749979	-0.0653916		RNA	RNA.regulation of transcription.WRKY domain transcription factor family	AT1G69310.1	ATWRKY57,WRKY57	WRKY DNA-binding protein 57
BraA07g020800.3C	-1.98151	0.348714	1.38271	0.0447352	0.0103286	0.195027		cell	cell.organisation	AT5G42030.1	ABIL4	ABL interactor-like protein 4
MSTRG.9850	-0.404795	-0.56537	2.22229	-0.271269	-0.382453	-0.5984		#N/A	#N/A	#N/A	#N/A	#N/A
BraA08g025310.3C	-0.898614	0.436726	2.02027	-0.248377	-0.639178	-0.670832		RNA	RNA.regulation of transcription.C2H2 zinc finger family	AT1G25250.1	AtIDD16,IDD16	indeterminate(ID)-domain 16
BraA07g030530.3C	-1.03918	0.971373	1.72642	-0.480348	-0.400578	-0.777685		not_assigned	not assigned.unknown	AT1G68870.1	ATSOFL2,SOFL2	SOB five-like 2
BraA08g017990.3C	-0.631489	-0.248063	2.08292	0.212726	-0.43127	-0.984825		#N/A	#N/A	#N/A	#N/A	#N/A
BraA02g043630.3C	-1.42876	-0.266112	1.96117	-0.194281	-0.0616679	-0.0103508		misc_otherPhosphate	misc.invertase/pectin methylesterase inhibitor family protein	AT5G62350.1	0	Plant invertase/pectin methylesterase inhibitor superfamily protein
BraA10g032810.3C	-0.201016	-0.574435	2.21412	-0.404855	-0.396555	-0.637264		RNA	RNA.regulation of transcription.C2H2 zinc finger family	AT5G03150.1	JKD	C2H2-like zinc finger protein
BraA05g001680.3C	-2.10855	0.423935	1.07912	0.428085	0.162102	0.0153084		not_assigned	not assigned.unknown	AT2G40435.1	0	0
BraA06g036860.3C	-0.938384	0.900229	1.70549	0.0049741	-0.867557	-0.804757		misc_otherPhosphate	misc.cytochrome P450	AT3G28740.1	CYP81D1	Cytochrome P450 superfamily protein
BraA09g056320.3C	-0.210025	-0.501259	2.1524	0.0189135	-0.677074	-0.782955		hormone_metabolism	hormone metabolism.ethylene.induced-regulated-responsive-activated	AT2G20100.1	0	basic helix-loop-helix (bHLH) DNA-binding superfamily protein
BraA08g009760.3C	0.460537	-1.28272	0.772513	1.47048	-0.277925	-1.14289		cell_wall	cell wall.modification	AT4G14130.1	XTH15,XTR7	xyloglucan endotransglucosylase/hydrolase 15
BraA08g029280.3C	0.00050915	-0.571903	2.18948	-0.571903	-0.571903	-0.474284		nucleotide_metabolism	nucleotide metabolism.phosphotransfer and pyrophosphatases.nucleoside diphosphate kinase	AT1G17400.1	0	0
MSTRG.31407	-0.773706	-0.622793	2.13326	0.158929	-0.313043	-0.582642		#N/A	#N/A	#N/A	#N/A	#N/A
BraA09g065440.3C	-0.696301	0.317415	2.05364	-0.259074	-0.455073	-0.960607		signalling	signalling.light	AT1G03010.1	0	Phototropic-responsive NPH3 family protein
BraA09g054610.3C	-1.11044	0.294013	2.02316	-0.616069	-0.424423	-0.166235		RNA	RNA.regulation of transcription.bHLH,Basic Helix-Loop-Helix family	AT2G22770.1	NAI1	basic helix-loop-helix (bHLH) DNA-binding superfamily protein
BraA02g024300.3C	-1.21103	-1.21103	1.63401	0.609139	0.159417	0.0194845		transport	transport.amino acids	AT1G77690.1	LAX3	like AUX1 3
MSTRG.8093	-0.754992	0.624775	1.90015	-0.0900876	-0.769184	-0.910663		#N/A	#N/A	#N/A	#N/A	#N/A
BraA08g002240.3C	-1.8925	0.613685	1.42292	-0.0638223	-0.110306	0.0300279		lipid_metabolism	lipid metabolism.lipid degradation.beta-oxidation.acyl-CoA thioesterase	AT1G52191.1	0	Thioesterase superfamily protein
BraA03g040840.3C	-0.650372	0.620965	1.98052	-0.650372	-0.650372	-0.650372		RNA	RNA.regulation of transcription.MYB domain transcription factor family	AT1G56650.1	ATMYB75,MYB75,PAP1,SIAA1	production of anthocyanin pigment 1
BraA03g055400.3C	-1.18215	-0.440453	2.04467	0.187284	-0.364387	-0.244966		protein	protein.degradation.subtilases	AT4G30020.1	0	PA-domain containing subtilase family protein
BraA03g062700.3C	-0.240953	0.422497	2.03217	-0.731589	-0.750531	-0.731589		not_assigned	not assigned.unknown	0	0	0
BraA08g031570.3C	-0.48681	-0.677319	2.14342	0.16428	-0.451087	-0.692484		#N/A	#N/A	#N/A	#N/A	#N/A
BraA03g032980.3C	-0.533024	-0.333587	2.23176	-0.450507	-0.42134	-0.493305		not_assigned	not assigned.unknown	AT3G06868.1	0	0
BraA05g039270.3C	-1.8524	-0.0861355	1.38211	0.676368	0.245232	-0.36518		not_assigned	not assigned.unknown	AT3G06070.1	0	0
BraA04g028950.3C	-1.25458	0.0251492	2.02775	-0.275294	-0.486321	-0.036705		protein	protein.degradation.cysteine protease	AT2G40880.1	ATCYSA,CYSA,FL3-27	cystatin A
BraA08g026820.3C	-1.25495	0.46757	1.93957	-0.412178	-0.390773	-0.349239		misc_otherPhosphate	misc.alcohol dehydrogenases	AT4G22110.1	0	GroES-like zinc-binding dehydrogenase family protein
BraA07g037450.3C	0.116022	-0.570189	2.16473	-0.570189	-0.570189	-0.570189		#N/A	#N/A	#N/A	#N/A	#N/A
BraA05g000190.3C	-0.447214	-0.447214	2.23607	-0.447214	-0.447214	-0.447214		RNA	RNA.regulation of transcription.CCAAT box binding factor family, HAP3	AT2G47810.1	NF-YB5	nuclear factor Y, subunit B5
BraA03g024950.3C	0.31986	-1.54245	1.60247	0.626342	-0.341725	-0.664492		hormone_metabolism	hormone metabolism.auxin.induced-regulated-responsive-activated	AT2G28085.1	0	SAUR-like auxin-responsive protein family
BraA09g062840.3C	-1.63297	0.480886	1.72915	-0.220029	-0.173931	-0.183102		RNA	RNA.regulation of transcription.C2H2 zinc finger family	AT1G08290.1	WIP3	WIP domain protein 3
BraA03g009770.3C	-0.540738	1.11191	1.6141	-0.346456	-0.753152	-1.08567		misc_otherPhosphate	misc.invertase/pectin methylesterase inhibitor family protein	AT5G20740.1	0	Plant invertase/pectin methylesterase inhibitor superfamily protein
BraA03g018880.3C	-1.68029	-0.241289	1.6158	0.442863	0.320096	-0.457174		major_CHOmetabolism	major CHO metabolism.degradation.sucrose.invertases.cell wall	AT2G36190.1	AtcwINV4,cwINV4	cell wall invertase 4
BraA04g003200.3C	-0.522326	-0.467087	2.23083	-0.336561	-0.382525	-0.522326		RNA	RNA.regulation of transcription.AP2/EREBP, APETALA2/Ethylene-responsive element binding protein family	AT3G57600.1	0	Integrase-type DNA-binding superfamily protein
BraA09g012690.3C	-1.29244	0.64208	1.83755	-0.195087	-0.423328	-0.568775		amino_acid_metabolism	amino acid metabolism.synthesis.central amino acid metabolism.aspartate.aspartate aminotransferase	AT1G62800.2	ASP4	aspartate aminotransferase 4
BraA05g007920.3C	-0.427124	-1.14389	2.01741	0.266962	-0.594825	-0.118538		RNA	RNA.regulation of transcription.MYB domain transcription factor family	AT2G37630.1	AS1,ATMYB91,ATPHAN,MYB91	myb-like HTH transcriptional regulator family protein
BraA09g039320.3C	-0.447214	-0.447214	2.23607	-0.447214	-0.447214	-0.447214		stress	stress.abiotic.unspecified	AT1G24000.1	0	Polyketide cyclase/dehydrase and lipid transport superfamily protein
BraA09g029230.3C	-0.593186	-0.465719	2.22594	-0.266976	-0.442232	-0.457823		metal_handling	metal handling.binding, chelation and storage	AT4G08570.1	0	Heavy metal transport/detoxification superfamily protein
BraA09g001040.3C	-0.642116	0.0669557	1.75392	0.559284	-0.284308	-1.45373		stress	stress.biotic	AT4G01410.1	0	Late embryogenesis abundant (LEA) hydroxyproline-rich glycoprotein family
MSTRG.32476	-0.43435	0.235269	2.12572	-0.642213	-0.642213	-0.642213		#N/A	#N/A	#N/A	#N/A	#N/A
BraA05g025130.3C	-0.703513	-0.91162	2.12707	-0.285791	0.0324447	-0.25859		#N/A	#N/A	#N/A	#N/A	#N/A
BraA05g032440.3C	-0.835721	1.14067	1.62479	-0.38788	-0.667526	-0.874334		#N/A	#N/A	#N/A	#N/A	#N/A
BraA10g016830.3C	0.342583	-0.911343	1.23253	0.963871	-0.0140401	-1.6136		development	development.unspecified	AT5G58960.1	GIL1	Plant protein of unknown function (DUF641)
MSTRG.31586	-0.0398551	-0.432489	2.19575	-0.574469	-0.574469	-0.574469		#N/A	#N/A	#N/A	#N/A	#N/A
BraA03g017900.3C	-2.13254	0.242411	0.935884	0.595431	0.401575	-0.0427596		#N/A	#N/A	AT2G33830.2	0	Dormancy/auxin associated family protein
BraA07g008230.3C	0.374804	-1.05011	2.03309	-0.460451	-0.382688	-0.514643		not_assigned	not assigned.unknown	AT3G24770.1	CLE41	CLAVATA3/ESR-RELATED 41
BraA07g030680.3C	-2.07229	0.422844	1.20753	0.163082	0.179623	0.0992116		not_assigned	not assigned.unknown	AT1G68585.1	0	0
MSTRG.2210	-0.910238	-0.50392	2.17197	-0.273177	-0.179096	-0.305543		#N/A	#N/A	#N/A	#N/A	#N/A
BraA06g034950.3C	-0.951271	0.42859	1.99006	-0.102771	-0.613737	-0.750873		not_assigned	not assigned.unknown	AT5G49170.1	0	0
BraA02g015430.3C	-0.19349	-0.981885	2.13996	-0.374415	-0.523862	-0.0663118		cell	cell.vesicle transport	AT5G52340.1	ATEXO70A2,EXO70A2	exocyst subunit exo70 family protein A2
BraA05g007070.3C	-1.02789	-1.02789	1.84389	0.547437	-0.423657	0.0881077		protein	protein.targeting.secretory pathway.vacuole	AT3G52850.1	ATELP,ATELP1,ATVSR1,BP-80,BP80,BP80-1;1,BP80B,GFS1,VSR1,VSR1;1	vacuolar sorting receptor homolog 1
BraA05g003870.3C	-0.391988	0.382712	2.06647	-0.61234	-0.648887	-0.795968		#N/A	#N/A	#N/A	#N/A	#N/A
BraA08g010970.3C	-0.447214	-0.447214	2.23607	-0.447214	-0.447214	-0.447214		not_assigned	not assigned.unknown	AT4G14819.1	0	Protein of unknown function (DUF1677)
BraA02g037940.3C	-0.255897	-0.651381	2.22093	-0.448928	-0.398786	-0.465942		not_assigned	not assigned.unknown	AT3G27880.1	0	Protein of unknown function (DUF1645)
BraA05g006190.3C	0.675331	-1.99961	1.16132	0.3211	0.122451	-0.280586		#N/A	#N/A	#N/A	#N/A	#N/A
BraA02g024630.3C	-1.36485	-1.01433	1.65396	0.190062	0.578554	-0.0433995		misc_otherPhosphate	misc.UDP glucosyl and glucoronyl transferases	AT1G78270.1	AtUGT85A4,UGT85A4	UDP-glucosyl transferase 85A4
BraA10g001640.3C	-0.51699	-0.537535	2.21202	-0.123375	-0.496581	-0.537535		signalling	signalling.light	AT1G03010.1	0	Phototropic-responsive NPH3 family protein
BraA06g044460.3C	-1.83077	-0.465327	1.42751	0.586678	0.070056	0.211849		not_assigned	not assigned.unknown	AT4G39190.1	0	0
BraA02g037020.3C	-1.45287	-0.588871	1.85333	-0.188007	0.162195	0.21422		nucleotide_metabolism	nucleotide metabolism.salvage.NUDIX hydrolases	AT3G26690.1	ATNUDT13,ATNUDX13,NUDX13	nudix hydrolase homolog 13
MSTRG.11021	-1.43764	-0.462599	1.88653	0.326251	-0.106769	-0.205776		#N/A	#N/A	#N/A	#N/A	#N/A
BraA10g022090.3C	-0.427524	-0.333029	2.19875	-0.202734	-0.433942	-0.801516		#N/A	#N/A	#N/A	#N/A	#N/A
BraA05g025900.3C	-1.67654	0.347396	1.37658	0.861147	-0.356254	-0.552327		secondary_metabolism	secondary metabolism.phenylpropanoids.lignin biosynthesis.4CL	AT3G21240.1	4CL2,AT4CL2	4-coumarate:CoA ligase 2
BraA03g016820.3C	-0.829078	0.423936	1.9599	0.0509344	-0.804003	-0.801686		redox	redox.ascorbate and glutathione.glutathione	AT2G31570.1	ATGPX2,GPX2	glutathione peroxidase 2
MSTRG.13766	-0.915939	-1.15377	1.89403	-0.00104975	0.425181	-0.24845		#N/A	#N/A	#N/A	#N/A	#N/A
MSTRG.24001	-0.328773	-0.186267	2.20925	-0.677004	-0.528047	-0.489156		#N/A	#N/A	#N/A	#N/A	#N/A
BraA07g028410.3C	-0.60132	-0.416696	2.22928	-0.466911	-0.367265	-0.37709		#N/A	#N/A	#N/A	#N/A	#N/A
MSTRG.6077	-0.611988	0.482455	2.0427	-0.637723	-0.637723	-0.637723		#N/A	#N/A	#N/A	#N/A	#N/A
BraA06g039900.3C	-1.99084	-0.0881347	1.22262	0.688283	0.235926	-0.0678576		#N/A	#N/A	#N/A	#N/A	#N/A
BraA02g015410.3C	-0.651742	-0.606415	2.14154	0.18408	-0.439695	-0.627767		cell	cell.organisation	AT5G52390.1	0	PAR1 protein
BraA07g008260.3C	-1.36897	-0.700735	1.88544	0.26412	0.0194508	-0.0993013		#N/A	#N/A	#N/A	#N/A	#N/A
BraA10g003880.3C	-1.34121	-0.871858	1.81905	0.0412798	0.360958	-0.00822586		RNA	RNA.regulation of transcription.bZIP transcription factor family	AT1G05270.1	0	TraB family protein
BraA02g031610.3C	-0.494309	-0.494309	2.22715	-0.249912	-0.494309	-0.494309		stress	stress.biotic.PR-proteins	AT4G36140.1	0	disease resistance protein (TIR-NBS-LRR class), putative
BraA06g030960.3C	-0.895914	0.340958	2.05017	-0.264385	-0.774381	-0.456444		Biodegradation_Xenobiotics	Biodegradation of Xenobiotics	AT5G23530.1	AtCXE18,CXE18	carboxyesterase 18
BraA02g023770.3C	-0.937432	-0.911331	2.0168	0.321388	-0.254045	-0.235376		#N/A	#N/A	#N/A	#N/A	#N/A
BraA05g031510.3C	-0.697847	-0.697847	2.18573	-0.289181	-0.109769	-0.391083		hormone_metabolism	hormone metabolism.gibberelin.synthesis-degradation	AT1G28030.1	0	2-oxoglutarate (2OG) and Fe(II)-dependent oxygenase superfamily protein
BraA05g039990.3C	-2.09037	0.0560364	1.09871	0.552144	0.0473838	0.336092		misc_otherPhosphate	misc.GDSL-motif lipase	AT3G05180.1	0	GDSL-like Lipase/Acylhydrolase superfamily protein
MSTRG.4703	-1.09681	-0.97693	1.88773	0.391515	0.126053	-0.331553		#N/A	#N/A	#N/A	#N/A	#N/A
MSTRG.24607	-0.885875	0.991583	1.75311	-0.680406	-0.614969	-0.56344		#N/A	#N/A	#N/A	#N/A	#N/A
BraA02g031640.3C	-0.892996	0.0732776	2.10891	-0.0762987	-0.541906	-0.670983		stress	stress.biotic.PR-proteins	AT1G51270.2	0	structural molecules;transmembrane receptors;structural molecules
MSTRG.20789	-0.918222	0.856276	1.80959	-0.396982	-0.47621	-0.874453		#N/A	#N/A	#N/A	#N/A	#N/A
BraA05g018200.3C	-1.5304	0.710896	1.65668	-0.123294	-0.619542	-0.0943434		protein	protein.postranslational modification	AT1G51660.1	ATMEK4,ATMKK4,MKK4	mitogen-activated protein kinase kinase 4
BraA04g029110.3C	-0.381221	0.554582	1.93908	-0.284626	-0.780503	-1.04731		transport	transport.amino acids	AT2G41190.1	0	Transmembrane amino acid transporter family protein
MSTRG.18039	-1.1036	-0.717641	1.81137	0.614135	0.159538	-0.7638		#N/A	#N/A	#N/A	#N/A	#N/A
MSTRG.13838	-0.504109	-1.0625	1.61336	1.05496	-0.167318	-0.934394		#N/A	#N/A	#N/A	#N/A	#N/A
BraA07g035530.3C	-1.62744	0.27449	1.48884	0.679774	-0.0440328	-0.771627		stress	stress.abiotic.unspecified	AT1G70830.3	MLP28	MLP-like protein 28
BraA10g003870.3C	-2.05821	0.192415	1.26123	0.250612	0.104138	0.249819		#N/A	#N/A	#N/A	#N/A	#N/A
BraA03g019230.3C	-0.576021	0.624123	1.97759	-0.675231	-0.675231	-0.675231		metal_handling	metal handling.binding, chelation and storage	AT2G36950.1	0	Heavy metal transport/detoxification superfamily protein
BraA02g014180.3C	0.0975632	-1.75639	1.36404	0.911968	-0.201729	-0.415448		DNA	DNA.repair	AT5G54090.1	0	DNA mismatch repair protein MutS, type 2
BraA07g011000.3C	-1.24117	-0.020041	1.89537	0.486976	-0.537361	-0.583772		#N/A	#N/A	#N/A	#N/A	#N/A
BraA05g003860.3C	-0.633939	0.754431	1.91097	-0.646972	-0.700811	-0.683684		misc_otherPhosphate	misc.UDP glucosyl and glucoronyl transferases	AT2G43820.1	ATSAGT1,GT,SAGT1,SGT1,UGT74F2	UDP-glucosyltransferase 74F2
BraA03g034220.3C	-0.0547857	-0.755847	2.05201	0.236839	-0.557054	-0.921164		signalling	signalling.light	AT3G08660.1	0	Phototropic-responsive NPH3 family protein
BraA01g025770.3C	-1.72075	-0.0594126	1.74126	0.0528968	0.0104942	-0.0244932		not_assigned	not assigned.unknown	AT5G23060.1	CaS	calcium sensing receptor
BraA09g005630.3C	-0.66696	0.758608	1.90923	-0.66696	-0.66696	-0.66696		transport	transport.unspecified cations	AT5G26220.1	0	ChaC-like family protein
BraA05g016600.3C	-0.703309	1.17216	1.62616	-0.585813	-0.80443	-0.704773		#N/A	#N/A	#N/A	#N/A	#N/A
BraA04g030780.3C	-0.0627668	-0.308207	2.17979	-0.629711	-0.759694	-0.419412		stress	stress.abiotic	AT2G45130.1	ATSPX3,SPX3	SPX domain gene 3
BraA04g026450.3C	-1.11675	0.514061	1.89449	0.0466359	-0.697802	-0.64064		metal_handling	metal handling.binding, chelation and storage	AT2G37390.2	0	Chloroplast-targeted copper chaperone protein
BraA10g017360.3C	-1.05968	-1.05968	1.78257	-0.169048	0.711227	-0.205395		#N/A	#N/A	#N/A	#N/A	#N/A
BraA05g010970.3C	-1.91919	-0.314884	1.2432	0.646916	0.483704	-0.139746		cell	cell.organisation	AT2G34070.1	TBL37	TRICHOME BIREFRINGENCE-LIKE 37
BraA04g020960.3C	-0.694129	0.824245	1.8624	-0.549831	-0.604486	-0.838195		misc_otherPhosphate	misc.gluco-, galacto- and mannosidases	AT5G44640.1	BGLU13	beta glucosidase 13
BraA10g004230.3C	-0.661228	0.708727	1.93619	-0.661228	-0.661228	-0.661228		#N/A	#N/A	#N/A	#N/A	#N/A
BraA05g007790.3C	-1.48708	0.474706	1.77574	-0.0545072	-0.63351	-0.075352		#N/A	#N/A	#N/A	#N/A	#N/A
BraA04g028290.3C	-0.509219	0.389571	2.07311	-0.555022	-0.750567	-0.647873		secondary_metabolism	secondary metabolism.phenylpropanoids	AT2G40230.1	0	HXXXD-type acyl-transferase family protein
BraA09g064810.3C	-0.482418	-0.482418	2.23118	-0.301514	-0.482418	-0.482418		transport	transport.misc	AT1G04560.1	0	AWPM-19-like family protein
MSTRG.1425	-0.681128	0.776804	1.89869	-0.665297	-0.634511	-0.694555		#N/A	#N/A	#N/A	#N/A	#N/A
BraA04g016630.3C	-0.728901	-0.553287	2.02819	0.483987	-0.785824	-0.44416		protein	protein.degradation.ubiquitin.E3.RING	AT2G22680.1	0	Zinc finger (C3HC4-type RING finger) family protein
BraA04g024460.3C	-0.775652	-0.775652	2.07805	0.321888	-0.338478	-0.510155		cell	cell.organisation	AT2G34070.1	TBL37	TRICHOME BIREFRINGENCE-LIKE 37
BraA07g035260.3C	-0.641268	0.233801	2.12869	-0.484334	-0.658935	-0.577951		#N/A	#N/A	#N/A	#N/A	#N/A
BraA09g061280.3C	-1.10723	0.996078	1.70882	-0.603975	-0.456302	-0.537395		transport	transport.metabolite transporters at the envelope membrane	AT1G61800.1	ATGPT2,GPT2	glucose-6-phosphate/phosphate translocator 2
MSTRG.13588	-0.61884	0.602056	1.98936	-0.657525	-0.657525	-0.657525		#N/A	#N/A	#N/A	#N/A	#N/A
BraA02g037230.3C	-0.959963	0.76109	1.88177	-0.50821	-0.516861	-0.657825		RNA	RNA.RNA binding	AT3G26932.1	DRB3	dsRNA-binding protein 3
MSTRG.28048	-0.582035	0.700943	1.93872	-0.685876	-0.685876	-0.685876		#N/A	#N/A	#N/A	#N/A	#N/A
BraA07g043120.3C	-0.801874	0.204698	2.11941	-0.654786	-0.529163	-0.338285		misc_otherPhosphate	misc.UDP glucosyl and glucoronyl transferases	AT1G80290.2	0	Nucleotide-diphospho-sugar transferases superfamily protein
BraA01g019280.3C	-0.664597	-1.02266	1.96908	0.170642	-0.728096	0.275629		not_assigned	not assigned.unknown	AT4G17350.1	0	Plant protein of unknown function (DUF828) with plant pleckstrin homology-like region
BraA09g007200.3C	0.475603	-1.2532	1.82082	0.184425	-0.38983	-0.837816		not_assigned	not assigned.unknown	AT5G62170.1	0	0
MSTRG.16015	-0.706923	0.432997	2.03984	-0.316857	-0.752409	-0.696646		#N/A	#N/A	#N/A	#N/A	#N/A
BraA02g028490.3C	-0.592855	-0.330541	2.21325	-0.196191	-0.500811	-0.592855		stress	stress.biotic.PR-proteins	AT4G11210.1	0	Disease resistance-responsive (dirigent-like protein) family protein
BraA06g030460.3C	-1.02837	-0.795007	1.53895	0.940338	0.321165	-0.977071		protein	protein.degradation.ubiquitin.E3.RING	AT2G17450.1	RHA3A	RING-H2 finger A3A
BraA02g043170.3C	-1.69382	0.618216	1.6257	-0.126441	-0.203152	-0.220511		Photosynthesis	PS.calvin cycle.RPE	AT5G61410.1	EMB2728,RPE	D-ribulose-5-phosphate-3-epimerase
BraA06g029280.3C	-0.525318	-0.525318	2.21005	-0.108781	-0.525318	-0.525318		RNA	RNA.regulation of transcription.MYB domain transcription factor family	AT5G65790.1	ATMYB68,MYB68	myb domain protein 68
MSTRG.554	-0.29189	-0.56184	2.22599	-0.409832	-0.56184	-0.400589		#N/A	#N/A	#N/A	#N/A	#N/A
BraAnng001470.3C	-1.22042	-0.864057	1.84946	0.482653	0.0759961	-0.323628		#N/A	#N/A	#N/A	#N/A	#N/A
BraA03g018900.3C	-1.22042	-0.864057	1.84946	0.482653	0.0759961	-0.323628		#N/A	#N/A	#N/A	#N/A	#N/A
BraA09g044240.3C	-0.474211	-0.474211	2.23323	-0.474211	-0.474211	-0.336389		not_assigned	not assigned.unknown	0	0	0
BraA01g012680.3C	-2.09317	0.194177	0.973473	0.785341	0.127937	0.0122428		misc_otherPhosphate	misc.peroxidases	AT4G21960.1	PRXR1	Peroxidase superfamily protein
BraA03g040600.3C	-0.3814	-0.235138	2.21152	-0.334443	-0.597718	-0.662817		signalling	signalling.calcium	AT3G22930.1	CML11	calmodulin-like 11
BraA01g013630.3C	-1.28938	0.0892204	1.95112	-0.0598337	-0.719907	0.0287776		not_assigned	not assigned.unknown	AT4G22990.2	0	Major Facilitator Superfamily with SPX (SYG1/Pho81/XPR1) domain-containing protein
BraA01g008930.3C	-0.855053	-1.23041	1.70632	0.798937	0.0319946	-0.451796		signalling	signalling.receptor kinases.leucine rich repeat XI	AT4G28560.1	RIC7	ROP-interactive CRIB motif-containing protein 7
BraA02g037510.3C	-0.353775	-0.340415	1.99161	-1.11479	-0.607557	0.424934		not_assigned	not assigned.unknown	AT3G27210.1	0	0
MSTRG.30729	-0.617701	0.064417	2.15893	-0.324616	-0.523456	-0.757577		#N/A	#N/A	#N/A	#N/A	#N/A
BraA08g011900.3C	-0.788683	-0.591947	2.13139	-0.680566	-0.132877	0.0626833		#N/A	#N/A	#N/A	#N/A	#N/A
BraA09g013880.3C	-1.12474	0.545191	1.79519	-0.498392	0.236944	-0.954187		not_assigned	not assigned.unknown	AT1G64405.1	0	0
BraA01g042780.3C	-0.604773	-0.213765	2.22067	-0.49515	-0.434683	-0.472296		misc_otherPhosphate	misc.aminotransferases.aminotransferase class IV family protein	AT3G05190.1	0	D-aminoacid aminotransferase-like PLP-dependent enzymes superfamily protein
BraA09g000760.3C	-0.415286	-1.33638	1.888	0.503182	-0.418255	-0.22126		development	development.unspecified	AT4G00150.1	ATHAM3,HAM3	GRAS family transcription factor
BraA09g059790.3C	-0.456355	-1.04061	2.12441	-0.125156	-0.0869461	-0.415348		not_assigned	not assigned.unknown	AT1G13970.1	0	Protein of unknown function (DUF1336)
BraA08g031560.3C	-0.742161	-0.230186	2.20763	-0.335429	-0.50096	-0.398893		amino_acid_metabolism	amino acid metabolism.synthesis.aromatic aa.tryptophan.tryptophan synthase	AT5G28237.1	0	Pyridoxal-5\'-phosphate-dependent enzyme family protein
BraA08g028250.3C	-0.648776	0.187973	2.07747	-0.291648	-0.2985	-1.02651		not_assigned	not assigned.unknown	AT1G19330.2	0	0
BraA01g001860.3C	-1.12415	0.666718	1.69387	0.367604	-0.823967	-0.780074		misc_otherPhosphate	misc.nitrilases, *nitrile lyases, berberine bridge enzymes, reticuline oxidases, troponine reductases	AT4G37150.1	ATMES9,MES9	methyl esterase 9
BraA10g033590.3C	0.588465	-1.85664	1.10691	0.838632	-0.494624	-0.182741		not_assigned	not assigned.unknown	AT5G01030.1	0	Protein of unknown function (DUF3527)
BraA03g045580.3C	-0.447214	-0.447214	2.23607	-0.447214	-0.447214	-0.447214		not_assigned	not assigned.unknown	AT3G51410.1	0	Arabidopsis protein of unknown function (DUF241)
BraA05g019660.3C	-0.622923	0.722538	1.88671	-1.01059	-0.359561	-0.616175		RNA	RNA.regulation of transcription.G2-like transcription factor family, GARP	AT1G49560.1	0	Homeodomain-like superfamily protein
MSTRG.29342	-0.603216	0.264056	2.12265	-0.577063	-0.603216	-0.603216		#N/A	#N/A	#N/A	#N/A	#N/A
MSTRG.4635	-0.447214	-0.447214	2.23607	-0.447214	-0.447214	-0.447214		#N/A	#N/A	#N/A	#N/A	#N/A
MSTRG.1282	-1.08879	0.959779	1.71248	-0.814869	-0.35774	-0.41086		#N/A	#N/A	#N/A	#N/A	#N/A
BraA07g003450.3C	-0.907871	-0.604575	2.10469	0.197706	-0.273658	-0.516293		RNA	RNA.regulation of transcription	AT2G17525.1	0	Pentatricopeptide repeat (PPR) superfamily protein
BraA02g022750.3C	-1.29977	-0.828971	1.86292	0.376834	-0.00666905	-0.10435		protein	protein.degradation.ubiquitin.E3.RING	AT1G75400.1	0	RING/U-box superfamily protein
BraA09g064430.3C	-0.221029	-0.606382	2.21208	-0.277747	-0.540386	-0.56654		development	development.unspecified	AT1G05420.1	ATOFP12,OFP12	ovate family protein 12
BraA06g007570.3C	-1.76842	0.604483	1.53094	0.128926	-0.357334	-0.1386		not_assigned	not assigned.unknown	AT1G10657.3	0	Plant protein 1589 of unknown function
BraA01g009470.3C	-1.25255	-0.789522	1.7291	0.824668	-0.314921	-0.196783		RNA	RNA.regulation of transcription.bHLH,Basic Helix-Loop-Helix family	AT4G17880.1	0	Basic helix-loop-helix (bHLH) DNA-binding family protein
BraA07g018530.3C	-0.704443	-0.456672	2.20151	-0.105233	-0.478486	-0.456672		development	development.unspecified	AT2G28120.1	0	Major facilitator superfamily protein
BraA06g005220.3C	-0.596516	-0.596516	2.18632	-0.596516	-0.00629887	-0.390475		not_assigned	not assigned.unknown	AT1G07985.1	0	Expressed protein
BraA02g028430.3C	-0.572985	-0.572985	2.20987	-0.319752	-0.171164	-0.572985		protein	protein.degradation.cysteine protease	AT4G11320.1	0	Papain family cysteine protease
MSTRG.26901	-0.574556	0.0815421	2.17286	-0.574556	-0.574556	-0.530734		#N/A	#N/A	#N/A	#N/A	#N/A
BraA06g012170.3C	0.252576	-1.57994	1.38664	0.978957	-0.618853	-0.419375		protein	protein.postranslational modification	AT1G16220.1	0	Protein phosphatase 2C family protein
BraA09g000950.3C	-1.9394	-0.278909	1.35543	0.100421	0.273989	0.488472		hormone_metabolism	hormone metabolism.auxin.induced-regulated-responsive-activated	AT4G00880.1	0	SAUR-like auxin-responsive protein family
BraA07g034650.3C	-1.64406	-0.394036	1.21433	0.986126	0.502596	-0.664949		RNA	RNA.regulation of transcription.HB,Homeobox transcription factor family	AT1G69780.1	ATHB13	Homeobox-leucine zipper protein family
BraA02g011070.3C	-0.872257	-1.35666	1.62469	0.614022	-0.44191	0.432121		lipid_metabolism	lipid metabolism.lipid transfer proteins etc	AT5G59310.1	LTP4	lipid transfer protein 4
MSTRG.965	-0.416323	0.168866	2.13695	-0.463409	-0.713042	-0.713042		#N/A	#N/A	#N/A	#N/A	#N/A
MSTRG.23978	-0.311366	-0.844904	2.16569	-0.475048	-0.522665	-0.0117042		#N/A	#N/A	#N/A	#N/A	#N/A
BraA04g029510.3C	-2.0305	-0.0459212	1.27754	0.17396	0.219382	0.405541		misc_otherPhosphate	misc.cytochrome P450	AT4G13770.1	CYP83A1,REF2	cytochrome P450, family 83, subfamily A, polypeptide 1
BraA07g040640.3C	-0.875253	-0.875253	1.82992	0.823666	-0.322994	-0.580087		RNA	RNA.regulation of transcription.AP2/EREBP, APETALA2/Ethylene-responsive element binding protein family	AT1G77200.1	0	Integrase-type DNA-binding superfamily protein
BraA09g051450.3C	-0.641696	-0.29733	2.17261	0.014426	-0.606313	-0.641696		RNA	RNA.regulation of transcription.bHLH,Basic Helix-Loop-Helix family	AT3G61950.1	0	basic helix-loop-helix (bHLH) DNA-binding superfamily protein
MSTRG.19720	-0.646552	0.542867	2.01667	-0.619882	-0.646552	-0.646552		#N/A	#N/A	#N/A	#N/A	#N/A
MSTRG.4930	-1.44009	-0.16568	1.92753	0.154733	-0.0868291	-0.389661		#N/A	#N/A	#N/A	#N/A	#N/A
BraA09g061130.3C	-1.56275	0.197491	1.58558	0.733986	-0.404157	-0.550147		protein	protein.degradation.ubiquitin.E3.SCF.FBOX	AT2G32560.1	0	F-box family protein
BraA10g024430.3C	-0.530244	-0.417368	2.23442	-0.42314	-0.428929	-0.434736		RNA	RNA.regulation of transcription.MYB domain transcription factor family	AT5G14750.1	ATMYB66,MYB66,WER,WER1	myb domain protein 66
BraA09g032980.3C	-0.593243	-1.32259	1.67746	-0.460737	0.91004	-0.21093		not_assigned	not assigned.unknown	AT1G32120.1	0	0
BraA05g033690.3C	-1.5686	0.345682	1.78173	0.0852159	-0.197936	-0.446096		protein	protein.degradation.ubiquitin	AT1G22050.1	MUB6	membrane-anchored ubiquitin-fold protein 6 precursor
BraA10g003210.3C	-0.652621	-0.826536	1.19645	1.57864	-0.395349	-0.900578		cell_wall	cell wall.degradation.pectate lyases and polygalacturonases	AT1G04680.1	0	Pectin lyase-like superfamily protein
BraA02g021250.3C	-1.64646	-0.688151	1.42351	0.673371	0.511021	-0.273293		amino_acid_metabolism	amino acid metabolism.synthesis.aspartate family.threonine.threonine synthase	AT1G72810.1	0	Pyridoxal-5\'-phosphate-dependent enzyme family protein
BraA09g014040.3C	-1.91799	0.490101	1.4145	0.220045	-0.0307391	-0.175924		amino_acid_metabolism	amino acid metabolism.degradation.aspartate family.methionine.methionine gamma-lyase	AT1G64660.1	ATMGL,MGL	methionine gamma-lyase
MSTRG.26262	-0.793035	-0.255996	2.18678	-0.212692	-0.303698	-0.621358		#N/A	#N/A	#N/A	#N/A	#N/A
BraA03g061100.3C	-0.467195	-1.11713	1.57721	0.850394	0.273862	-1.11713		protein	protein.degradation.ubiquitin.E3.RING	AT4G37890.1	EDA40	Zinc finger (C3HC4-type RING finger) family protein
MSTRG.10122	-1.54109	-0.331028	1.80822	0.243181	0.20244	-0.381722		#N/A	#N/A	#N/A	#N/A	#N/A
BraA06g008750.3C	-0.989964	-0.762969	1.43206	1.31766	-0.220868	-0.775918		not_assigned	not assigned.unknown	AT1G12930.1	0	ARM repeat superfamily protein
MSTRG.4697	-1.35783	-0.810468	1.82118	0.0839926	-0.134023	0.397151		#N/A	#N/A	#N/A	#N/A	#N/A
BraA10g032510.3C	0.356929	-1.14677	1.84267	0.131704	-1.06299	-0.121535		#N/A	#N/A	#N/A	#N/A	#N/A
BraA10g032440.3C	-0.558242	0.0533767	2.17959	-0.558242	-0.558242	-0.558242		RNA	RNA.regulation of transcription.HB,Homeobox transcription factor family	AT5G03790.1	ATHB51,HB51,LMI1	homeobox 51
BraA04g026510.3C	-0.480393	-0.391139	2.23449	-0.402169	-0.480393	-0.480393		#N/A	#N/A	#N/A	#N/A	#N/A
BraA10g029200.3C	-0.65625	0.899842	1.76313	-0.316901	-1.09272	-0.5971		RNA	RNA.regulation of transcription.CCAAT box binding factor family, HAP2	AT5G06510.1	NF-YA10	nuclear factor Y, subunit A10
MSTRG.12491	-0.69607	0.465741	2.04659	-0.660991	-0.523713	-0.631554		#N/A	#N/A	#N/A	#N/A	#N/A
BraA09g064380.3C	-1.00139	-0.710756	1.89893	0.678253	-0.593693	-0.271346		protein	protein.glycosylation.alpha-1,3-mannosyl-glycoprotein-beta-1,2-N-acetylglucosaminyltransferase(GnTI)	AT1G05590.1	ATHEX3,HEXO2	beta-hexosaminidase 2
BraA07g019650.3C	-0.842507	-0.327199	1.95748	0.610668	-0.680897	-0.717543		amino_acid_metabolism	amino acid metabolism.synthesis.aromatic aa.tryptophan.tryptophan synthase	AT5G38530.1	TSBtype2	tryptophan synthase beta type 2
BraA03g010360.3C	-0.447214	-0.447214	2.23607	-0.447214	-0.447214	-0.447214		not_assigned	not assigned.unknown	AT5G22460.1	0	alpha/beta-Hydrolases superfamily protein
BraA02g019000.3C	-0.679084	0.000683888	2.18348	-0.412555	-0.500076	-0.592447		not_assigned	not assigned.unknown	AT1G69160.1	0	0
BraA07g026810.3C	-1.85061	0.142106	1.10686	1.07741	-0.0706899	-0.405077		development	development.unspecified	AT1G78020.1	0	Protein of unknown function (DUF581)
MSTRG.16098	-0.518158	-0.0180931	2.10937	0.0259576	-0.835128	-0.763951		#N/A	#N/A	#N/A	#N/A	#N/A
BraA08g018670.3C	-1.33859	-0.68691	1.82176	0.53309	-0.363559	0.0342035		hormone_metabolism	hormone metabolism.ethylene.induced-regulated-responsive-activated	AT4G29100.1	0	basic helix-loop-helix (bHLH) DNA-binding superfamily protein
BraA08g031970.3C	-0.517512	0.391879	2.07343	-0.699015	-0.699015	-0.54977		cell_wall	cell wall.degradation.pectate lyases and polygalacturonases	AT1G10640.1	0	Pectin lyase-like superfamily protein
BraAnng001760.3C	0.0705252	-1.68641	1.37365	0.916911	-0.0244456	-0.650234		#N/A	#N/A	#N/A	#N/A	#N/A
BraA07g023170.3C	-0.289859	-1.00526	2.09183	-0.45097	-0.537943	0.192206		protein	protein.degradation.autophagy	AT2G45170.1	ATATG8E,ATG8E	AUTOPHAGY 8E
MSTRG.1281	-1.97961	0.374552	1.38447	0.0300679	0.145556	0.0449574		#N/A	#N/A	#N/A	#N/A	#N/A
BraA07g030260.3C	-1.34813	0.624014	1.74588	0.167209	-0.522794	-0.666173		RNA	RNA.regulation of transcription.TCP transcription factor family	AT1G69690.1	0	TCP family transcription factor
MSTRG.3646	-1.22627	-0.00497476	1.94995	-0.676132	0.32212	-0.364697		#N/A	#N/A	#N/A	#N/A	#N/A
BraA09g005780.3C	-0.769428	-0.673647	2.12064	0.140343	-0.182132	-0.635774		misc_otherPhosphate	misc.UDP glucosyl and glucoronyl transferases	AT5G25820.1	0	Exostosin family protein
BraA09g033850.3C	-0.397582	-0.194103	1.70587	0.914256	-1.03753	-0.990912		RNA	RNA.regulation of transcription.MADS box transcription factor family	AT1G31140.2	AGL63,GOA	GORDITA
BraA03g051700.3C	0.59302	-1.72696	1.54549	0.183088	-0.480452	-0.114181		#N/A	#N/A	#N/A	#N/A	#N/A
BraA09g016520.3C	-0.718598	-0.718598	2.1815	-0.308239	-0.313374	-0.122694		secondary_metabolism	secondary metabolism.isoprenoids.terpenoids	AT1G61120.1	GES,TPS04,TPS4	terpene synthase 04
MSTRG.4698	-0.585624	0.0710598	2.17351	-0.636398	-0.507786	-0.514766		#N/A	#N/A	#N/A	#N/A	#N/A
BraA06g040590.3C	-0.447214	-0.447214	2.23607	-0.447214	-0.447214	-0.447214		#N/A	#N/A	#N/A	#N/A	#N/A
BraA05g010990.3C	-1.77561	-0.150954	1.64397	0.327024	0.0610149	-0.105451		#N/A	#N/A	#N/A	#N/A	#N/A
MSTRG.24608	-0.621067	0.414091	2.07018	-0.621067	-0.621067	-0.621067		#N/A	#N/A	#N/A	#N/A	#N/A
