# Supplementary material for: Transcriptomic analyses to summarize gene expression patterns that occur during leaf initiation of Chinese cabbage
Source: Hortic Res. 2024 Feb 28;11(4):uhae059. doi: 10.1093/hr/uhae059 (PMC11059812; doi:10.1093/hr/uhae059)
Supplement: Web_Material_uhae059 [file web_material_uhae059.zip › Table S4.xlsx]

## Sheet: S1
Gene_ID	B	M	T	Category	Sub-Category	AT_ID	Symbol	Annotation
BraA01g002610.3C	1.17393	0.095977	-1.26991	#N/A	#N/A	#N/A	#N/A	#N/A
BraA01g014600.3C	1.20462	0.0392999	-1.24392	nucleotide_metabolism	nucleotide metabolism.phosphotransfer and pyrophosphatases.nucleoside diphosphate kinase	AT4G23900.1	0	Nucleoside diphosphate kinase family protein
BraA01g019200.3C	1.08918	0.236604	-1.32578	RNA	RNA.regulation of transcription.HB,Homeobox transcription factor family	AT4G17460.1	DAAR1	Homeobox-leucine zipper protein 4 (HB-4) / HD-ZIP protein
BraA01g023560.3C	-0.134596	1.28648	-1.15189	hormone_metabolism	hormone metabolism.ethylene.synthesis-degradation	AT3G49630.1	0	2-oxoglutarate (2OG) and Fe(II)-dependent oxygenase superfamily protein
BraA01g032180.3C	0.879952	0.518806	-1.39876	RNA	RNA.regulation of transcription.unclassified	AT3G62200.1	0	Putative endonuclease or glycosyl hydrolase
BraA01g033080.3C	0.992363	0.376407	-1.36877	#N/A	#N/A	#N/A	#N/A	#N/A
BraA01g041170.3C	1.12351	0.182088	-1.30559	not_assigned	not assigned.unknown	AT3G08030.1	0	Protein of unknown function, DUF642
BraA01g044790.3C	1.15054	0.136907	-1.28745	not_assigned	not assigned.unknown	AT3G01680.1	0	0
BraA02g001500.3C	1.1825	0.0805228	-1.26302	stress	stress.abiotic.heat	AT5G04820.1	ATOFP13,OFP13	ovate family protein 13
BraA02g017840.3C	1.23539	-0.0215729	-1.21382	cell_wall	cell wall.degradation.pectate lyases and polygalacturonases	AT1G67750.1	0	Pectate lyase family protein
BraA02g019960.3C	0.749505	0.663843	-1.41335	protein	protein.degradation.ubiquitin.E2	AT1G70660.1	MMZ2,UEV1B	MMS ZWEI homologue 2
BraA02g020090.3C	0.497684	0.897558	-1.39524	stress	stress.abiotic.unspecified	AT1G70830.3	MLP28	MLP-like protein 28
BraA02g024180.3C	0.932504	0.454524	-1.38703	misc_otherPhosphate	misc.O-methyl transferases	AT1G77520.1	0	O-methyltransferase family protein
BraA02g034850.3C	1.17713	0.090234	-1.26737	stress	stress.abiotic.unspecified	AT2G01520.1	MLP328	MLP-like protein 328
BraA02g039910.3C	1.07489	0.258456	-1.33335	cell_wall	cell wall.degradation.pectate lyases and polygalacturonases	AT5G48900.1	0	Pectin lyase-like superfamily protein
BraA02g041570.3C	0.807445	0.601775	-1.40922	stress	stress.abiotic.heat	AT5G25530.1	0	DNAJ heat shock family protein
BraA02g041640.3C	0.805073	0.604386	-1.40946	not_assigned	not assigned.unknown	AT5G25460.1	0	Protein of unknown function, DUF642
BraA02g042050.3C	1.1699	0.103161	-1.27306	metal_handling	metal handling.binding, chelation and storage	AT5G24580.1	0	Heavy metal transport/detoxification superfamily protein
BraA03g006120.3C	1.15723	0.125379	-1.28261	not_assigned	not assigned.unknown	AT5G14090.1	0	0
BraA03g006560.3C	1.20911	0.0307008	-1.23981	hormone_metabolism	hormone metabolism.gibberelin.induced-regulated-responsive-activated	AT5G14920.1	0	Gibberellin-regulated family protein
BraA03g018310.3C	1.12715	0.176125	-1.30327	Photosynthesis	PS.photorespiration.glycine cleavage.H protein	AT2G35155.1	0	Trypsin family protein
BraA03g025720.3C	1.20976	0.0294356	-1.2392	secondary_metabolism	secondary metabolism.isoprenoids.terpenoids	AT2G24210.1	TPS10	terpene synthase 10
BraA03g039200.3C	0.838086	0.567471	-1.40556	misc_otherPhosphate	misc.cytochrome P450	AT3G20080.1	CYP705A15	cytochrome P450, family 705, subfamily A, polypeptide 15
BraA03g040670.3C	1.2215	0.00647185	-1.22797	#N/A	#N/A	#N/A	#N/A	#N/A
BraA03g042150.3C	1.10834	0.206547	-1.31489	cell_wall	cell wall.modification	AT2G06850.1	EXGT-A1,EXT,XTH4	xyloglucan endotransglucosylase/hydrolase 4
BraA03g044290.3C	0.970348	0.405791	-1.37614	misc_otherPhosphate	misc.oxidases - copper, flavone etc.	AT5G61290.1	0	Flavin-binding monooxygenase family protein
BraA03g044380.3C	1.00244	0.362688	-1.36513	RNA	RNA.regulation of transcription.MYB domain transcription factor family	AT5G61420.2	AtMYB28,HAG1,MYB28,PMG1	myb domain protein 28
BraA04g000540.3C	1.18751	0.0713589	-1.25886	lipid_metabolism	lipid metabolism.lipid degradation.lipases	AT3G62860.1	0	alpha/beta-Hydrolases superfamily protein
BraA04g004780.3C	0.474822	0.916239	-1.39106	#N/A	#N/A	#N/A	#N/A	#N/A
BraA04g005170.3C	1.11763	0.19163	-1.30926	RNA	RNA.RNA binding	AT3G54770.1	0	RNA-binding (RRM/RBD/RNP motifs) family protein
BraA04g020930.3C	0.993506	0.374861	-1.36837	amino_acid_metabolism	amino acid metabolism.degradation.aromatic aa.tryptophan	AT5G65940.1	CHY1	beta-hydroxyisobutyryl-CoA hydrolase 1
BraA04g023310.3C	1.1287	0.173571	-1.30227	#N/A	#N/A	#N/A	#N/A	#N/A
BraA04g027270.3C	0.733237	0.68065	-1.41389	#N/A	#N/A	#N/A	#N/A	#N/A
BraA05g009260.3C	0.388184	0.983611	-1.3718	#N/A	#N/A	#N/A	#N/A	#N/A
BraA05g014820.3C	0.263299	1.07168	-1.33498	misc_otherPhosphate	misc.nitrilases, *nitrile lyases, berberine bridge enzymes, reticuline oxidases, troponine reductases	AT2G29340.1	0	NAD-dependent epimerase/dehydratase family protein
BraA05g022470.3C	1.15379	0.131334	-1.28512	misc_otherPhosphate	misc.GDSL-motif lipase	AT1G33811.1	0	GDSL-like Lipase/Acylhydrolase superfamily protein
BraA05g025070.3C	1.03781	0.313089	-1.3509	tetrapyrrole_synthesis	tetrapyrrole synthesis.GSA	AT3G22200.1	GABA-T,HER1,POP2	Pyridoxal phosphate (PLP)-dependent transferases superfamily protein
BraA05g026750.3C	1.09458	0.228224	-1.3228	not_assigned	not assigned.unknown	AT3G20470.1	ATGRP-5,ATGRP5,GRP-5,GRP5	glycine-rich protein 5
BraA05g026890.3C	1.2435	-0.0384055	-1.20509	not_assigned	not assigned.unknown	AT3G20370.1	0	TRAF-like family protein
BraA05g030330.3C	0.877168	0.522109	-1.39928	#N/A	#N/A	#N/A	#N/A	#N/A
BraA06g009510.3C	0.790653	0.62013	-1.41078	not_assigned	not assigned.unknown	AT1G62480.1	0	Vacuolar calcium-binding protein-related
BraA06g029090.3C	1.18347	0.0787554	-1.26222	#N/A	#N/A	#N/A	#N/A	#N/A
BraA06g035310.3C	1.12088	0.186363	-1.30725	signalling	signalling.light	AT5G48800.1	0	Phototropic-responsive NPH3 family protein
BraA06g038690.3C	0.86071	0.541439	-1.40215	secondary_metabolism	secondary metabolism.isoprenoids.terpenoids	AT3G25820.1	ATTPS-CIN,TPS-CIN	terpene synthase-like sequence-1,8-cineole
BraA07g000490.3C	0.970617	0.405436	-1.37605	#N/A	#N/A	#N/A	#N/A	#N/A
BraA07g005280.3C	1.16758	0.107271	-1.27485	protein	protein.degradation.ubiquitin.E3.RING	AT2G15580.1	0	RING/U-box superfamily protein
BraA07g009310.3C	0.549804	0.853498	-1.4033	metal_handling	metal handling	AT3G23800.1	SBP3	selenium-binding protein 3
BraA07g021740.3C	1.00936	0.353169	-1.36252	secondary_metabolism	secondary metabolism.phenylpropanoids	AT5G67150.1	0	HXXXD-type acyl-transferase family protein
BraA07g034590.3C	1.02725	0.328137	-1.35539	RNA	RNA.regulation of transcription.TCP transcription factor family	AT1G69690.1	0	TCP family transcription factor
BraA07g035580.3C	0.914099	0.477465	-1.39156	#N/A	#N/A	#N/A	#N/A	#N/A
BraA07g037840.3C	1.22996	-0.0105069	-1.21946	RNA	RNA.regulation of transcription.bHLH,Basic Helix-Loop-Helix family	AT1G73830.1	BEE3	BR enhanced expression 3
BraA08g015460.3C	0.6326	0.779083	-1.41168	secondary_metabolism	secondary metabolism.phenylpropanoids	AT4G35160.1	0	O-methyltransferase family protein
BraA08g018790.3C	1.23737	-0.0256585	-1.21171	not_assigned	not assigned.unknown	AT4G29020.1	0	glycine-rich protein
BraA08g023340.3C	1.13821	0.157779	-1.29599	RNA	RNA.regulation of transcription.ARF, Auxin Response Factor family	AT1G30330.2	ARF6	auxin response factor 6
BraA08g033940.3C	1.02074	0.337307	-1.35805	lipid_metabolism	lipid metabolism.FA desaturation.desaturase	AT1G06360.1	0	Fatty acid desaturase family protein
BraA09g015570.3C	1.24548	-0.0425853	-1.2029	misc_otherPhosphate	misc.protease inhibitor/seed storage/lipid transfer protein (LTP) family protein	AT1G62790.2	0	Bifunctional inhibitor/lipid-transfer protein/seed storage 2S albumin superfamily protein
BraA09g015600.3C	0.81267	0.596	-1.40867	misc_otherPhosphate	misc.invertase/pectin methylesterase inhibitor family protein	AT1G62770.1	0	Plant invertase/pectin methylesterase inhibitor superfamily protein
BraA09g016490.3C	0.613349	0.796889	-1.41024	lipid_metabolism	lipid metabolism.FA desaturation.desaturase	AT3G15870.1	0	Fatty acid desaturase family protein
BraA09g027820.3C	1.20953	0.0298858	-1.23941	not_assigned	not assigned.unknown	AT1G63310.1	0	0
BraA09g053400.3C	0.539113	0.862705	-1.40182	hormone_metabolism	hormone metabolism.abscisic acid.synthesis-degradation.synthesis.9-cis-epoxycarotenoid dioxygenase	AT3G63520.1	ATCCD1,ATNCED1,CCD1,NCED1	carotenoid cleavage dioxygenase 1
BraA09g053410.3C	0.831979	0.574393	-1.40637	hormone_metabolism	hormone metabolism.abscisic acid.synthesis-degradation.synthesis.9-cis-epoxycarotenoid dioxygenase	AT3G63520.1	ATCCD1,ATNCED1,CCD1,NCED1	carotenoid cleavage dioxygenase 1
BraA09g055860.3C	1.03372	0.31894	-1.35266	transport	transport.amino acids	AT2G21050.1	LAX2	like AUXIN RESISTANT 2
BraA09g065550.3C	1.02487	0.331496	-1.35637	misc_otherPhosphate	misc.glutathione S transferases	AT1G02950.1	ATGSTF4,GST31,GSTF4	glutathione S-transferase F4
BraA10g000530.3C	1.09004	0.235277	-1.32532	signalling	signalling.G-proteins	AT1G01440.1	0	Protein of unknown function (DUF3133)
BraA10g003310.3C	1.16443	0.112827	-1.27725	protein	protein.degradation.ubiquitin.E3.RING	AT1G04790.1	0	RING/U-box superfamily protein
BraA10g014600.3C	1.21374	0.0217217	-1.23546	TCA	TCA / org. transformation.other organic acid transformaitons.cyt MDH	AT5G56720.1	0	Lactate/malate dehydrogenase family protein
BraA10g022490.3C	0.768812	0.643551	-1.41236	not_assigned	not assigned.unknown	AT5G17510.1	0	0
BraA10g030180.3C	1.24777	-0.0474337	-1.20034	RNA	RNA.regulation of transcription.unclassified	AT5G07030.1	0	Eukaryotic aspartyl protease family protein
BraAnng001030.3C	1.16011	0.120377	-1.28049	#N/A	#N/A	#N/A	#N/A	#N/A

## Sheet: S2
Gene_ID	B	M	T	Category	Sub-Category	AT_ID	Symbol	Annotation
BraA01g000070.3C	-1.21008	-0.0288226	1.2389	cell_wall	cell wall.modification	AT3G45970.1	ATEXLA1,ATEXPL1,ATHEXP BETA 2.1,EXLA1,EXPL1	expansin-like A1
BraA01g003570.3C	-1.03966	-0.310426	1.35009	nucleotide_metabolism	nucleotide metabolism.synthesis.purine.amidophosphoribosyltransferase	AT4G34740.1	ASE2,ATASE2,ATPURF2,CIA1	GLN phosphoribosyl pyrophosphate amidotransferase 2
BraA01g006470.3C	-1.28263	0.125432	1.1572	transport	transport.ABC transporters and multidrug resistance systems	AT4G31390.1	DAAR1	Protein kinase superfamily protein
BraA01g010310.3C	-1.19804	-0.0517613	1.2498	signalling	signalling.light	AT4G18810.1	0	NAD(P)-binding Rossmann-fold superfamily protein
BraA01g022000.3C	-1.3029	0.175171	1.12773	signalling	signalling.light	AT4G14690.1	ELIP2	Chlorophyll A-B binding family protein
BraA01g027350.3C	-1.30417	0.178416	1.12575	glycolysis	glycolysis.cytosolic branch.phosphoglycerate mutase	AT1G58280.1	0	Phosphoglycerate mutase family protein
BraA01g031500.3C	-1.13953	-0.155565	1.2951	protein	protein.postranslational modification	AT3G22750.1	0	Protein kinase superfamily protein
BraA01g044560.3C	-1.29087	0.145196	1.14567	not_assigned	not assigned.unknown	AT3G01060.1	0	0
BraA02g005130.3C	-1.25281	0.0581961	1.19461	development	development.unspecified	AT5G13770.1	0	Pentatricopeptide repeat (PPR-like) superfamily protein
BraA02g012330.3C	-1.28875	0.140057	1.1487	not_assigned	not assigned.unknown	AT5G57345.1	0	0
BraA02g024950.3C	-1.26623	0.0876823	1.17855	protein	protein.postranslational modification.kinase.receptor like cytoplasmatic kinase VII	AT1G78940.2	0	Protein kinase protein with adenine nucleotide alpha hydrolases-like domain
BraA02g028120.3C	-1.30664	0.184782	1.12185	secondary_metabolism	secondary metabolism.isoprenoids.mevalonate pathway.HMG-CoA synthase	AT4G11820.2	EMB2778,FKP1,HMGS,MVA1	hydroxymethylglutaryl-CoA synthase / HMG-CoA synthase / 3-hydroxy-3-methylglutaryl coenzyme A synthase
BraA02g030840.3C	-1.19184	-0.0633592	1.25519	metal_handling	metal handling.regulation	AT5G43850.1	ARD4,ATARD4	RmlC-like cupins superfamily protein
BraA02g041840.3C	-1.07337	-0.260753	1.33412	misc_otherPhosphate	misc.cytochrome P450	AT5G25120.1	CYP71B11	ytochrome p450, family 71, subfamily B, polypeptide 11
BraA03g000050.3C	-1.25144	0.0552629	1.19618	Co-factor_vitamine_metabolism	Co-factor and vitamine metabolism	AT5G01410.1	ATPDX1,ATPDX1.3,PDX1,PDX1.3,RSR4	Aldolase-type TIM barrel family protein
BraA03g008670.3C	-1.31112	0.196521	1.1146	not_assigned	not assigned.unknown	0	0	0
BraA03g023920.3C	-1.31324	0.20214	1.1111	protein	protein.degradation.ubiquitin.E3.RING	AT2G45720.1	0	ARM repeat superfamily protein
BraA03g029090.3C	-1.3137	0.203374	1.11033	misc_otherPhosphate	misc.myrosinases-lectin-jacalin	AT4G02420.1	0	Concanavalin A-like lectin protein kinase family protein
BraA03g032270.3C	-1.06027	-0.280347	1.34061	RNA	RNA.regulation of transcription.CCAAT box binding factor family, HAP2	AT3G05690.1	ATHAP2B,HAP2B,NF-YA2,UNE8	nuclear factor Y, subunit A2
BraA03g043320.3C	-1.18004	-0.0849865	1.26502	protein	protein.degradation.ubiquitin.E2	AT2G16740.1	UBC29	ubiquitin-conjugating enzyme 29
BraA03g050990.3C	-1.24616	0.044018	1.20214	protein	protein.synthesis.initiation	AT4G11420.1	ATEIF3A-1,ATTIF3A1,EIF3A,EIF3A-1,TIF3A1	eukaryotic translation initiation factor 3A
BraA03g064140.3C	-1.30946	0.192132	1.11732	not_assigned	not assigned.unknown	AT1G62250.1	0	0
BraA04g007130.3C	-1.30392	0.177777	1.12614	RNA	RNA.regulation of transcription.putative transcription regulator	AT3G52170.1	0	DNA binding
BraA04g008890.3C	-1.19369	-0.0599174	1.2536	not_assigned	not assigned.unknown	AT4G13150.1	0	0
BraA04g009590.3C	-1.2193	-0.0108261	1.23012	protein	protein.synthesis.initiation	AT2G04520.1	0	Nucleic acid-binding, OB-fold-like protein
BraA04g011440.3C	-1.13133	-0.169236	1.30056	secondary_metabolism	secondary metabolism.flavonoids.anthocyanins.anthocyanin 5-aromatic acyltransferase	AT5G39050.1	0	HXXXD-type acyl-transferase family protein
BraA04g018900.3C	-1.27178	0.100239	1.17154	not_assigned	not assigned.unknown	AT2G25605.1	0	0
BraA04g027630.3C	-1.16774	-0.106991	1.27473	misc_otherPhosphate	misc.myrosinases-lectin-jacalin	AT2G39310.1	JAL22	jacalin-related lectin 22
BraA05g000970.3C	-1.24336	0.0381295	1.20523	cell	cell.organisation	AT2G46910.1	0	Plastid-lipid associated protein PAP / fibrillin family protein
BraA05g007180.3C	-1.10446	-0.212699	1.31716	transport	transport.metal	AT2G38460.1	ATIREG1,FPN1,IREG1	iron regulated 1
BraA05g008570.3C	-0.911288	-0.480927	1.39222	#N/A	#N/A	#N/A	#N/A	#N/A
BraA05g014530.3C	-1.25237	0.0572498	1.19512	transport	transport.phosphate	AT2G29650.1	ANTR1,PHT4;1	phosphate transporter 4;1
BraA05g015080.3C	-1.11963	-0.1884	1.30803	signalling	signalling.phosphinositides.phosphoinositide phospholipase C	AT3G47290.1	ATPLC8,PLC8	phosphatidylinositol-speciwc phospholipase C8
BraA05g022460.3C	-1.28861	0.139712	1.1489	stress	stress.biotic	AT1G33970.1	0	P-loop containing nucleoside triphosphate hydrolases superfamily protein
BraA05g024480.3C	-0.857586	-0.54507	1.40266	protein	protein.postranslational modification	AT3G22750.1	0	Protein kinase superfamily protein
BraA05g035860.3C	-1.27792	0.114365	1.16355	major_CHOmetabolism	major CHO metabolism.degradation.starch.laforin like phosphoglucan phosphatase (SEX4)	AT3G10940.1	0	dual specificity protein phosphatase (DsPTP1) family protein
BraA06g009240.3C	-1.22191	-0.00565339	1.22756	amino_acid_metabolism	amino acid metabolism.misc	AT1G12420.1	ACR8	ACT domain repeat 8
BraA06g022910.3C	-1.19461	-0.0581889	1.2528	#N/A	#N/A	#N/A	#N/A	#N/A
BraA06g023040.3C	-1.18122	-0.0828483	1.26407	#N/A	#N/A	#N/A	#N/A	#N/A
BraA06g023070.3C	-1.13626	-0.161036	1.2973	#N/A	#N/A	#N/A	#N/A	#N/A
BraA06g027240.3C	-1.24873	0.0494732	1.19926	misc_otherPhosphate	misc.gluco-, galacto- and mannosidases.beta-galactosidase	AT1G77410.1	BGAL16	beta-galactosidase 16
BraA06g033900.3C	-1.26509	0.08514	1.17995	lipid_metabolism	lipid metabolism.FA synthesis and FA elongation.long chain fatty acid CoA ligase	AT5G27600.1	ATLACS7,LACS7	long-chain acyl-CoA synthetase 7
BraA06g038120.3C	-1.26351	0.0816048	1.1819	not_assigned	not assigned.unknown	AT3G26710.1	CCB1	cofactor assembly of complex C
BraA07g001490.3C	-1.28135	0.122405	1.15895	transport	transport.sugars	AT2G48020.1	0	Major facilitator superfamily protein
BraA07g007660.3C	-1.23231	0.0152794	1.21703	not_assigned	not assigned.unknown	AT2G04039.1	0	0
BraA07g014290.3C	-1.06693	-0.270432	1.33736	stress	stress.abiotic.unspecified	AT1G23130.1	0	Polyketide cyclase/dehydrase and lipid transport superfamily protein
BraA07g034400.3C	-1.28156	0.122906	1.15866	#N/A	#N/A	#N/A	#N/A	#N/A
BraA07g039610.3C	-1.26211	0.0785146	1.1836	major_CHOmetabolism	major CHO metabolism.degradation.starch.starch cleavage	AT1G76130.1	AMY2,ATAMY2	alpha-amylase-like 2
BraA08g002200.3C	-1.11173	-0.201133	1.31286	signalling	signalling.G-proteins	AT1G52280.1	AtRABG3d,RABG3d	RAB GTPase homolog G3D
BraA08g002880.3C	-0.955126	-0.425654	1.38078	major_CHOmetabolism	major CHO metabolism.synthesis.sucrose.SPP	AT1G51420.1	ATSPP1,SPP1	sucrose-phosphatase 1
BraA08g003830.3C	-1.2474	0.0466358	1.20076	not_assigned	not assigned.unknown	AT3G18880.1	0	Nucleic acid-binding, OB-fold-like protein
BraA08g009630.3C	-1.28931	0.14141	1.1479	not_assigned	not assigned.unknown	AT4G14020.1	0	Rapid alkalinization factor (RALF) family protein
BraA08g033840.3C	-1.29128	0.146194	1.14509	minor_CHOmetabolism	minor CHO metabolism.others	AT1G06690.1	0	NAD(P)-linked oxidoreductase superfamily protein
BraA09g000380.3C	-1.27588	0.109639	1.16624	not_assigned	not assigned.unknown	AT4G00780.1	0	TRAF-like family protein
BraA09g004810.3C	-0.987666	-0.382744	1.37041	amino_acid_metabolism	amino acid metabolism.synthesis.serine-glycine-cysteine group.cysteine.OASTL	AT5G28030.1	DES1	L-cysteine desulfhydrase 1
BraA09g009000.3C	-1.26448	0.0837617	1.18071	#N/A	#N/A	#N/A	#N/A	#N/A
BraA09g012740.3C	-1.17218	-0.0991039	1.27129	redox	redox.dismutases and catalases	AT1G12520.1	ATCCS,CCS	copper chaperone for SOD1
BraA09g014740.3C	-0.907553	-0.48551	1.39306	stress	stress.biotic.respiratory burst	AT1G64060.1	ATRBOH F,ATRBOHF,RBOH F,RBOHAP108,RBOHF	respiratory burst oxidase protein F
BraA09g020710.3C	-0.869107	-0.531619	1.40073	#N/A	#N/A	#N/A	#N/A	#N/A
BraA09g031710.3C	-0.861592	-0.540412	1.402	#N/A	#N/A	#N/A	#N/A	#N/A
BraA09g036790.3C	-1.0671	-0.270182	1.33728	transport	transport.ABC transporters and multidrug resistance systems	AT1G27940.1	PGP13	P-glycoprotein 13
BraA09g063700.3C	-1.25828	0.0700693	1.18821	redox	redox.glutaredoxins	AT1G06830.1	0	Glutaredoxin family protein
BraA09g066480.3C	-1.07115	-0.264103	1.33525	secondary_metabolism	secondary metabolism.wax	AT1G02205.2	CER1	Fatty acid hydroxylase superfamily
BraA10g009290.3C	-1.06951	-0.266568	1.33607	not_assigned	not assigned.unknown	AT5G51040.1	0	0
BraA10g019840.3C	-1.088	-0.238428	1.32643	major_CHOmetabolism	major CHO metabolism.degradation.sucrose.Susy	AT5G20830.1	ASUS1,atsus1,SUS1	sucrose synthase 1
BraA10g020190.3C	-0.793472	-0.617069	1.41054	hormone_metabolism	hormone metabolism.ethylene.synthesis-degradation	AT5G20400.1	0	2-oxoglutarate (2OG) and Fe(II)-dependent oxygenase superfamily protein
BraA10g023340.3C	-0.910003	-0.482506	1.39251	stress	stress.biotic.PR-proteins	AT4G11340.1	0	Disease resistance protein (TIR-NBS-LRR class) family
BraA10g027630.3C	-1.21548	-0.0183303	1.23381	signalling	signalling.light	AT5G10250.1	DOT3	Phototropic-responsive NPH3 family protein
BraA10g028130.3C	-1.18089	-0.0834504	1.26434	transport	transport.ABC transporters and multidrug resistance systems	AT5G05200.1	0	Protein kinase superfamily protein
BraA10g031610.3C	-1.14659	-0.143635	1.29023	not_assigned	not assigned.unknown	AT5G04830.1	0	Nuclear transport factor 2 (NTF2) family protein
BraAnng000530.3C	-1.28322	0.126822	1.1564	#N/A	#N/A	#N/A	#N/A	#N/A
BraAnng000540.3C	-1.28322	0.126822	1.1564	#N/A	#N/A	#N/A	#N/A	#N/A
BraAnng000550.3C	-1.2071	-0.0345619	1.24166	#N/A	#N/A	#N/A	#N/A	#N/A
BraAnng000560.3C	-1.20642	-0.0358535	1.24228	#N/A	#N/A	#N/A	#N/A	#N/A
BraAnng000610.3C	-1.21873	-0.0119462	1.23067	#N/A	#N/A	#N/A	#N/A	#N/A
BraAnng000620.3C	-1.21873	-0.0119462	1.23067	#N/A	#N/A	#N/A	#N/A	#N/A

## Sheet: S3
Gene_ID	B	M	T	Category	Sub-Category	AT_ID	Symbol	Annotation
BraA10g033110.3C	1.38593	-0.936671	-0.449262	misc_otherPhosphate	misc.short chain dehydrogenase/reductase (SDR)	AT5G02540.1	0	NAD(P)-binding Rossmann-fold superfamily protein
BraA10g033000.3C	1.24061	-1.20824	-0.0323679	protein	protein.postranslational modification	AT5G02760.1	0	Protein phosphatase 2C family protein
BraA10g011780.3C	1.03905	-1.35036	0.311303	not_assigned	not assigned.unknown	AT5G53420.1	0	CCT motif family protein
BraA09g033250.3C	1.36141	-1.01225	-0.349154	cell	cell.division	AT1G31880.1	BRX,NLM9	DZC (Disease resistance/zinc finger/chromosome condensation-like region) domain containing protein
BraA09g032060.3C	1.35396	-1.03067	-0.323289	stress	stress.abiotic.drought/salt	AT1G31850.1	0	S-adenosyl-L-methionine-dependent methyltransferases superfamily protein
BraA09g020570.3C	1.20415	-1.24435	0.0401936	#N/A	#N/A	#N/A	#N/A	#N/A
BraA09g020560.3C	1.0019	-1.36533	0.363432	misc_otherPhosphate	misc.nitrilases, *nitrile lyases, berberine bridge enzymes, reticuline oxidases, troponine reductases	AT5G44400.1	0	FAD-binding Berberine family protein
BraA09g019390.3C	1.37244	-0.981682	-0.390763	misc_otherPhosphate	misc.GDSL-motif lipase	AT5G03610.1	0	GDSL-like Lipase/Acylhydrolase superfamily protein
BraA09g012880.3C	1.23701	-1.2121	-0.0249093	#N/A	#N/A	#N/A	#N/A	#N/A
BraA09g007260.3C	1.11692	-1.30971	0.192791	not_assigned	not assigned.unknown	AT5G62280.1	0	Protein of unknown function (DUF1442)
BraA08g014810.3C	1.39125	-0.915441	-0.475809	#N/A	#N/A	#N/A	#N/A	#N/A
BraA08g001190.3C	1.25207	-1.19545	-0.0566199	fermentation	fermentation.LDH	AT1G54100.1	ALDH7B4	aldehyde dehydrogenase 7B4
BraA07g037640.3C	1.39053	-0.918462	-0.47207	not_assigned	not assigned.unknown	AT1G58270.1	ZW9	TRAF-like family protein
BraA07g013350.3C	1.39248	-0.910148	-0.482328	not_assigned	not assigned.unknown	AT1G27030.1	0	0
BraA07g008030.3C	1.33234	-1.07685	-0.255491	misc_otherPhosphate	misc.gluco-, galacto- and mannosidases	AT4G22100.1	BGLU3	beta glucosidase 2
BraA07g006760.3C	0.946295	-1.38331	0.437014	#N/A	#N/A	#N/A	DAAR1	#N/A
BraA07g006480.3C	0.931266	-1.38735	0.456082	#N/A	#N/A	#N/A	#N/A	#N/A
BraA06g028820.3C	1.26295	-1.18259	-0.0803596	transport	transport.misc	AT5G65380.1	0	MATE efflux family protein
BraA06g022060.3C	1.23912	-1.20985	-0.0292669	hormone_metabolism	hormone metabolism.abscisic acid.synthesis-degradation	AT3G43600.1	AAO2,AO3,AOgamma,atAO-2,AtAO3	aldehyde oxidase 2
BraA05g031610.3C	1.31534	-1.10758	-0.207761	#N/A	#N/A	#N/A	#N/A	#N/A
BraA05g031030.3C	1.07466	-1.33346	0.258804	amino_acid_metabolism	amino acid metabolism.degradation.aspartate family.asparagine.L-asparaginase	AT3G16150.1	0	N-terminal nucleophile aminohydrolases (Ntn hydrolases) superfamily protein
BraA05g026860.3C	1.39442	-0.901389	-0.493034	protein	protein.degradation.ubiquitin.E3.RING	AT3G20395.1	0	RING/U-box superfamily protein
BraA05g000390.3C	1.37022	-0.988213	-0.382007	hormone_metabolism	hormone metabolism.ethylene.signal transduction	AT2G40940.1	ERS,ERS1	ethylene response sensor 1
BraA04g008690.3C	1.34407	-1.05296	-0.291114	cell_wall	cell wall.cellulose synthesis	AT3G56000.1	ATCSLA14,CSLA14	cellulose synthase like A14
BraA04g000890.3C	1.34311	-1.05501	-0.288106	#N/A	#N/A	#N/A	#N/A	#N/A
BraA03g057220.3C	1.23021	-1.2192	-0.0110142	RNA	RNA.regulation of transcription.Aux/IAA family	AT4G32280.1	IAA29	indole-3-acetic acid inducible 29
BraA03g054450.3C	1.39721	-0.887962	-0.509247	amino_acid_metabolism	amino acid metabolism.degradation.aromatic aa.tyrosine	AT4G28410.1	0	Tyrosine transaminase family protein
BraA03g022860.3C	1.21591	-1.23339	0.0174822	#N/A	#N/A	#N/A	#N/A	#N/A
BraA03g005140.3C	1.24927	-1.19865	-0.0506208	not_assigned	not assigned.unknown	AT5G12050.1	0	0
BraA03g003410.3C	1.35958	-1.01692	-0.342666	protein	protein.degradation.serine protease	AT5G08260.1	scpl35	serine carboxypeptidase-like 35
BraA03g001030.3C	1.27054	-1.17313	-0.0974055	protein	protein.postranslational modification	AT5G02760.1	0	Protein phosphatase 2C family protein
BraA03g000760.3C	1.37228	-0.982187	-0.390089	misc_otherPhosphate	misc.short chain dehydrogenase/reductase (SDR)	AT5G02540.1	0	NAD(P)-binding Rossmann-fold superfamily protein
BraA02g041220.3C	0.97388	-1.37501	0.401129	not_assigned	not assigned.unknown	AT5G26280.1	0	TRAF-like family protein
BraA02g041120.3C	1.37916	-0.960569	-0.418593	#N/A	#N/A	#N/A	#N/A	#N/A
BraA02g038610.3C	1.35236	-1.03444	-0.317919	#N/A	#N/A	#N/A	#N/A	#N/A
BraA02g036140.3C	1.15618	-1.28338	0.127196	nucleotide_metabolism	nucleotide metabolism.degradation.purine	AT2G03590.1	ATUPS1,UPS1	ureide permease 1
BraA02g026160.3C	1.31163	-1.11377	-0.197865	not_assigned	not assigned.unknown	AT1G80130.1	0	Tetratricopeptide repeat (TPR)-like superfamily protein
BraA02g014590.3C	1.30403	-1.12596	-0.178073	not_assigned	not assigned.unknown	AT5G53420.1	0	CCT motif family protein
BraA01g037790.3C	1.2533	-1.19404	-0.0592666	major_CHOmetabolism	major CHO metabolism.degradation.sucrose.invertases.cell wall	AT3G13790.2	ATBFRUCT1,ATCWINV1	Glycosyl hydrolases family 32 protein
BraA01g037770.3C	1.3913	-0.915232	-0.476066	RNA	RNA.regulation of transcription.C2H2 zinc finger family	AT3G13810.1	AtIDD11,IDD11	indeterminate(ID)-domain 11
BraA01g035850.3C	0.901304	-1.39444	0.493138	not_assigned	not assigned.unknown	AT3G16660.1	0	Pollen Ole e 1 allergen and extensin family protein
BraA01g005780.3C	1.23791	-1.21114	-0.0267652	RNA	RNA.regulation of transcription.Aux/IAA family	AT4G32280.1	IAA29	indole-3-acetic acid inducible 29
BraA01g002170.3C	1.35572	-1.02645	-0.32927	transport	transport.misc	AT4G36640.1	0	Sec14p-like phosphatidylinositol transfer family protein

## Sheet: S4
Gene_ID	B	M	T	Category	Sub-Category	AT_ID	Symbol	Annotation
BraA01g002770.3C	-1.26881	1.17533	0.093478	development	development.unspecified	AT4G35770.1	ATSEN1,DIN1,SEN1	Rhodanese/Cell cycle control phosphatase superfamily protein
BraA01g017750.3C	-1.40488	0.842909	0.561973	not_assigned	not assigned.unknown	AT4G27030.1	FAD4,FADA	fatty acid desaturase A
BraA01g027200.3C	-1.39305	0.907631	0.485415	amino_acid_metabolism	amino acid metabolism.synthesis.histidine.ATP phosphoribosyl transferase	AT1G58080.1	ATATP-PRT1,ATP-PRT1,HISN1A	ATP phosphoribosyl transferase 1
BraA02g003280.3C	-1.34655	1.04757	0.298988	RNA	RNA.regulation of transcription.bZIP transcription factor family	AT5G10030.1	OBF4,TGA4	TGACG motif-binding factor 4
BraA02g008310.3C	-1.3966	0.890977	0.505627	transport	transport.sulphate	AT5G19600.1	SULTR3;5	sulfate transporter 3;5
BraA02g020110.3C	-1.18076	1.26444	-0.0836732	#N/A	#N/A	#N/A	#N/A	#N/A
BraA02g043930.3C	-1.37866	0.962237	0.41642	protein	protein.degradation.ubiquitin.E3.BTB/POZ Cullin3.BTB/POZ	AT5G63160.1	DAAR1	BTB and TAZ domain protein 1
BraA03g038300.3C	-0.991289	1.36915	-0.37786	misc_otherPhosphate	misc.oxygenases	AT3G18210.1	0	2-oxoglutarate (2OG) and Fe(II)-dependent oxygenase superfamily protein
BraA05g003030.3C	-1.39193	0.912531	0.479398	glycolysis	glycolysis.cytosolic branch.phospho-enol-pyruvate carboxylase (PEPC)	AT2G42600.1	ATPPC2,PPC2	phosphoenolpyruvate carboxylase 2
BraA05g018070.3C	-1.36813	0.994171	0.373959	#N/A	#N/A	#N/A	#N/A	#N/A
BraA06g010140.3C	-1.30186	1.12933	0.172531	#N/A	#N/A	#N/A	#N/A	#N/A
BraA06g010150.3C	-1.28772	1.15015	0.137574	transport	transport.phosphate	AT1G14040.1	0	EXS (ERD1/XPR1/SYG1) family protein
BraA06g018600.3C	-1.39447	0.901178	0.493291	protein	protein.degradation.ubiquitin.E3.BTB/POZ Cullin3.BTB/POZ	AT3G48360.1	ATBT2,BT2	BTB and TAZ domain protein 2
BraA06g026370.3C	-1.36242	1.00963	0.352791	not_assigned	not assigned.unknown	AT5G62720.2	0	Integral membrane HPP family protein
BraA06g026770.3C	-1.20229	1.24603	-0.0437388	protein	protein.degradation.ubiquitin.E3.BTB/POZ Cullin3.BTB/POZ	AT5G63160.1	BT1	BTB and TAZ domain protein 1
BraA06g036270.3C	-1.39931	0.877008	0.522299	cell_wall	cell wall.cellulose synthesis.COBRA	AT3G29810.1	COBL2	COBRA-like protein 2 precursor
BraA06g038960.3C	-1.3824	0.9495	0.432905	misc_otherPhosphate	misc.GDSL-motif lipase	AT2G03980.1	0	GDSL-like Lipase/Acylhydrolase superfamily protein
BraA07g042450.3C	-1.33422	1.07317	0.261052	transport	transport.metal	AT1G79520.1	0	Cation efflux family protein
BraA08g015590.3C	-1.35548	1.02702	0.328461	development	development.unspecified	AT4G34950.1	0	Major facilitator superfamily protein
BraA09g006980.3C	-1.06239	1.33959	-0.277202	RNA	RNA.regulation of transcription.MYB domain transcription factor family	AT5G61420.2	AtMYB28,HAG1,MYB28,PMG1	myb domain protein 28
BraA09g007390.3C	-1.33378	1.07405	0.259731	not_assigned	not assigned.unknown	AT5G62720.1	0	Integral membrane HPP family protein
BraA09g066020.3C	-1.28867	1.14881	0.139859	misc_otherPhosphate	misc.cytochrome P450	AT1G01190.1	CYP78A8	cytochrome P450, family 78, subfamily A, polypeptide 8
BraA10g027790.3C	-1.37371	0.977874	0.395836	RNA	RNA.regulation of transcription.bZIP transcription factor family	AT5G10030.1	OBF4,TGA4	TGACG motif-binding factor 4
BraAnng000630.3C	-0.821023	1.40773	-0.586705	#N/A	#N/A	#N/A	#N/A	#N/A
BraAnng000640.3C	-0.895183	1.39574	-0.500556	#N/A	#N/A	#N/A	#N/A	#N/A

## Sheet: S5
Gene_ID	B	M	T	Category	Sub-Category	AT_ID	Symbol	Annotation
BraA02g042670.3C	-1.41417	0.716925	0.697243	#N/A	#N/A	#N/A	#N/A	#N/A
BraA03g028740.3C	-1.39994	0.526373	0.873563	#N/A	#N/A	#N/A	#N/A	#N/A
BraA05g026450.3C	-1.37605	0.40544	0.970614	#N/A	#N/A	#N/A	#N/A	#N/A
BraA07g035510.3C	-1.34906	0.307081	1.04198	#N/A	#N/A	#N/A	#N/A	#N/A
BraA09g058010.3C	-1.38555	0.44746	0.938094	#N/A	#N/A	#N/A	#N/A	#N/A
BraA10g022390.3C	-1.38844	0.461476	0.926966	#N/A	#N/A	#N/A	#N/A	#N/A
BraA08g018660.3C	-1.40842	0.814956	0.593464	transport	transport.misc	AT4G29140.1	0	MATE efflux family protein
BraA09g007600.3C	-1.32722	0.240698	1.08653	transport	transport.misc	AT5G63060.1	0	Sec14p-like phosphatidylinositol transfer family protein
BraA09g045660.3C	-1.41242	0.644483	0.767934	transport	transport.amino acids	AT2G39130.1	0	Transmembrane amino acid transporter family protein
BraA03g051660.3C	-1.39991	0.526195	0.873713	transport	transport.peptides and oligopeptides	AT4G24120.1	ATYSL1,YSL1	YELLOW STRIPE like 1
BraA06g003700.3C	-1.33968	0.277486	1.06219	stress	stress.biotic	AT5G43730.1	0	Disease resistance protein (CC-NBS-LRR class) family
BraA10g010070.3C	-1.40942	0.603953	0.805467	stress	stress.abiotic.heat	AT5G51440.1	0	HSP20-like chaperones superfamily protein
BraA10g012750.3C	-1.37279	0.392155	0.980639	stress	stress.abiotic.heat	AT5G54660.1	0	HSP20-like chaperones superfamily protein
BraA03g053120.3C	-1.41382	0.677896	0.73592	signalling	signalling.light.COP9 signalosome	AT4G26430.1	CSN6B	COP9 signalosome subunit 6B
BraA02g027370.3C	-1.38696	0.454198	0.932762	secondary_metabolism	secondary metabolism.sulfur-containing.glucosinolates.synthesis.aliphatic.glucosinolate 2-oxoglutarate-dependent dioxygenase (AOP)	AT4G03070.1	AOP,AOP1,AOP1.1	2-oxoglutarate (2OG) and Fe(II)-dependent oxygenase superfamily protein
BraA03g057490.3C	-1.32278	0.228157	1.09462	secondary_metabolism	secondary metabolism.isoprenoids.tocopherol biosynthesis.tocopherol cyclase	AT4G32770.1	ATSDX1,VTE1	tocopherol cyclase, chloroplast / vitamin E deficient 1 (VTE1) / sucrose export defective 1 (SXD1)
BraA02g015550.3C	-1.35015	0.31062	1.03953	RNA	RNA.regulation of transcription.bZIP transcription factor family	AT5G52030.2	0	TraB family protein
BraA03g025630.3C	-1.41244	0.64492	0.767521	RNA	RNA.regulation of transcription.bHLH,Basic Helix-Loop-Helix family	AT4G00050.1	UNE10	basic helix-loop-helix (bHLH) DNA-binding superfamily protein
BraA03g044270.3C	-1.36209	0.351593	1.01049	RNA	RNA.regulation of transcription.bHLH,Basic Helix-Loop-Helix family	AT5G61270.1	PIF7	phytochrome-interacting factor7
BraA04g015840.3C	-1.37929	0.419161	0.960132	RNA	RNA.regulation of transcription.MYB-related transcription factor family	AT2G21650.1	ATRL2,MEE3,RSM1	Homeodomain-like superfamily protein
BraA06g001210.3C	-1.35772	0.336157	1.02156	RNA	RNA.regulation of transcription.putative transcription regulator	AT1G53670.1	ATMSRB1,MSRB1	methionine sulfoxide reductase B 1
BraA07g035810.3C	-1.34651	0.298846	1.04766	RNA	RNA.regulation of transcription.bHLH,Basic Helix-Loop-Helix family	AT1G71200.1	0	basic helix-loop-helix (bHLH) DNA-binding superfamily protein
BraA07g038880.3C	-1.38961	0.467366	0.922248	RNA	RNA.regulation of transcription.MYB-related transcription factor family	AT1G75250.1	ATRL6,RL6,RSM3	RAD-like 6
BraA09g055360.3C	-1.36525	0.363149	1.0021	RNA	RNA.regulation of transcription.MYB-related transcription factor family	AT2G21650.1	ATRL2,MEE3,RSM1	Homeodomain-like superfamily protein
BraA01g003280.3C	-1.41389	0.733334	0.680551	redox	redox.dismutases and catalases	AT4G35090.1	CAT2	catalase 2
BraA01g015820.3C	-1.36891	0.376924	0.991981	redox	redox.dismutases and catalases	AT4G25100.1	DAAR1	Fe superoxide dismutase 1
BraA03g054660.3C	-1.37294	0.392745	0.980196	redox	redox.glutaredoxins	AT4G28730.1	0	Glutaredoxin family protein
BraA03g059190.3C	-1.33023	0.249334	1.08089	redox	redox.dismutases and catalases	AT4G35090.1	CAT2	catalase 2
BraA05g036560.3C	-1.39314	0.485911	0.907227	redox	redox.heme	AT3G10130.1	0	SOUL heme-binding family protein
BraA06g036020.3C	-1.36113	0.348168	1.01296	redox	redox.heme	AT5G20140.1	0	SOUL heme-binding family protein
BraA07g031860.3C	-1.41306	0.657125	0.755937	redox	redox.peroxiredoxin	AT1G65980.1	TPX1	thioredoxin-dependent peroxidase 1
BraA03g052280.3C	-1.3835	0.43789	0.945611	protein	protein.postranslational modification	AT4G25130.1	PMSR4	peptide met sulfoxide reductase 4
BraA04g019690.3C	-1.36798	0.373407	0.994578	protein	protein.degradation.ubiquitin.E3.SCF.FBOX	AT2G27310.1	0	F-box family protein
BraA06g027210.3C	-1.41121	0.625765	0.785441	protein	protein.degradation.ubiquitin.E3.RING	AT5G63780.1	SHA1	RING/FYVE/PHD zinc finger superfamily protein
BraA10g005170.3C	-1.33603	0.266441	1.06959	protein	protein.degradation.metalloprotease	AT1G06430.1	FTSH8	FTSH protease 8
BraA01g028620.3C	-1.39352	0.488012	0.905508	Photosynthesis	PS.lightreaction.other electron carrier (ox/red).ferredoxin	AT1G60950.1	ATFD2,FED A	2Fe-2S ferredoxin-like superfamily protein
BraA05g037110.3C	-1.39645	0.504689	0.891756	Photosynthesis	PS.lightreaction.photosystem II.PSII polypeptide subunits	AT5G02120.1	OHP	one helix protein
BraA06g008890.3C	-1.40561	0.567921	0.837689	Photosynthesis	PS.calvin cycle.GAP	AT1G12900.1	GAPA-2	glyceraldehyde 3-phosphate dehydrogenase A subunit 2
BraA07g040540.3C	-1.33783	0.271846	1.06598	Photosynthesis	PS.lightreaction.photosystem II.PSII polypeptide subunits	AT1G77090.1	0	Mog1/PsbP/DUF1795-like photosystem II reaction center PsbP family protein
BraA04g014860.3C	-1.41283	0.76059	0.65224	Photosynthesis	PS.calvin cycle.rubisco small subunit	AT5G38410.1	0	Ribulose bisphosphate carboxylase (small chain) family protein
BraA08g008250.3C	-1.4131	0.755099	0.658003	Photosynthesis	PS.lightreaction.photosystem I.LHC-I	AT1G34000.1	OHP2	one-helix protein 2
BraA03g050250.3C	-1.34536	0.295181	1.05018	nucleotide_metabolism	nucleotide metabolism.salvage.phosphoribosyltransferases.aprt	AT4G22570.1	APT3	adenine phosphoribosyl transferase 3
BraA07g002540.3C	-1.34048	0.279935	1.06054	nucleotide_metabolism	nucleotide metabolism.phosphotransfer and pyrophosphatases.misc	AT2G18230.1	AtPPa2,PPa2	pyrophosphorylase 2
BraA10g031320.3C	-1.32938	0.24689	1.08249	nucleotide_metabolism	nucleotide metabolism.phosphotransfer and pyrophosphatases.misc	AT5G09650.1	AtPPa6,PPa6	pyrophosphorylase 6
BraA03g017230.3C	-1.33	0.248668	1.08133	not_assigned	not assigned.unknown	AT2G32640.1	0	Lycopene beta/epsilon cyclase protein
BraA03g054670.3C	-1.33289	0.25711	1.07578	not_assigned	not assigned.unknown	AT4G28740.1	0	0
BraA03g055090.3C	-1.41095	0.622325	0.788625	not_assigned	not assigned.unknown	AT4G29590.1	0	S-adenosyl-L-methionine-dependent methyltransferases superfamily protein
BraA03g058510.3C	-1.41106	0.623767	0.787291	not_assigned	not assigned.unknown	AT4G33980.2	0	0
BraA04g004420.3C	-1.40804	0.589737	0.818306	not_assigned	not assigned.unknown	AT3G55646.1	0	0
BraA04g032270.3C	-1.36153	0.349589	1.01194	not_assigned	not assigned.unknown	AT2G46735.1	0	0
BraA06g003270.3C	-1.36647	0.367695	0.998777	not_assigned	not assigned.unknown	AT1G50450.1	0	Saccharopine dehydrogenase
BraA06g020020.3C	-1.34596	0.297086	1.04887	not_assigned	not assigned.unknown	AT3G46880.1	0	0
BraA06g035920.3C	-1.40253	0.544132	0.858394	not_assigned	not assigned.unknown	AT5G47900.1	0	Protein of unknown function (DUF1624)
BraA06g042590.3C	-1.4065	0.575505	0.830995	not_assigned	not assigned.unknown	0	0	0
BraA07g022350.3C	-1.35211	0.317095	1.03501	not_assigned	not assigned.unknown	AT3G56290.1	0	0
BraA07g031090.3C	-1.41213	0.639672	0.772462	not_assigned	not assigned.unknown	AT1G67870.1	0	glycine-rich protein
BraA07g033180.3C	-1.41131	0.78411	0.627198	not_assigned	not assigned.unknown	AT1G67870.1	0	glycine-rich protein
BraA09g002280.3C	-1.33294	0.257262	1.07568	not_assigned	not assigned.unknown	AT4G01883.1	0	Polyketide cyclase / dehydrase and lipid transport protein
BraA09g013410.3C	-1.34139	0.282761	1.05863	not_assigned	not assigned.unknown	AT1G64680.1	0	0
BraA09g014960.3C	-1.40081	0.532207	0.868607	not_assigned	not assigned.unknown	AT1G64680.1	0	0
BraA09g032890.3C	-1.41122	0.625924	0.785293	not_assigned	not assigned.unknown	AT1G32220.1	0	NAD(P)-binding Rossmann-fold superfamily protein
BraA09g042670.3C	-1.3286	0.244651	1.08395	not_assigned	not assigned.unknown	AT5G67370.1	0	Protein of unknown function (DUF1230)
BraA09g042800.3C	-1.36988	0.380684	0.989196	not_assigned	not assigned.unknown	AT3G51510.1	0	0
BraA10g013530.3C	-1.33896	0.275287	1.06367	not_assigned	not assigned.unknown	AT5G55570.1	0	0
BraA02g017920.3C	-1.39997	0.526587	0.873381	not_assigned	not assigned.unknown	AT1G67870.1	0	glycine-rich protein
BraA08g029680.3C	-1.40735	0.58313	0.824217	not_assigned	not assigned.unknown	AT1G79660.1	0	0
BraA02g002930.3C	-1.36738	0.3711	0.996276	misc_otherPhosphate	misc.protease inhibitor/seed storage/lipid transfer protein (LTP) family protein	AT5G64080.1	0	Bifunctional inhibitor/lipid-transfer protein/seed storage 2S albumin superfamily protein
BraA06g012350.3C	-1.4132	0.660238	0.752962	misc_otherPhosphate	misc.cytochrome P450	AT1G16410.1	BUS1,CYP79F1,SPS1	cytochrome p450 79f1
BraA06g024440.3C	-1.40557	0.567601	0.837971	misc_otherPhosphate	misc.cytochrome P450	AT3G48270.1	CYP71A26	cytochrome P450, family 71, subfamily A, polypeptide 26
BraA08g029150.3C	-1.40972	0.607284	0.802434	misc_otherPhosphate	misc.acid and other phosphatases	AT1G17710.1	0	Pyridoxal phosphate phosphatase-related protein
BraA09g041760.3C	-1.35964	0.342868	1.01677	misc_otherPhosphate	misc.cytochrome P450	AT3G50660.1	CLM,CYP90B1,DWF4,PSC1,SAV1,SNP2	Cytochrome P450 superfamily protein
BraA02g039850.3C	-1.41091	0.789063	0.621852	misc_otherPhosphate	misc.cytochrome P450	AT5G44620.1	CYP706A3	cytochrome P450, family 706, subfamily A, polypeptide 3
BraA07g014710.3C	-1.40634	0.574071	0.832264	misc_otherPhosphate	misc.UDP glucosyl and glucoronyl transferases	AT1G22400.1	ATUGT85A1,UGT85A1	UDP-Glycosyltransferase superfamily protein
BraA02g045000.3C	-1.36032	0.345292	1.01503	minor_CHOmetabolism	minor CHO metabolism.trehalose.TPP	AT5G65140.1	0	Haloacid dehalogenase-like hydrolase (HAD) superfamily protein
BraA09g055580.3C	-1.41121	0.785419	0.625789	minor_CHOmetabolism	minor CHO metabolism.sugar kinases	AT2G21370.1	XK-1,XK1	xylulose kinase-1
BraA06g006140.3C	-1.38706	0.454692	0.93237	metal_handling	metal handling.binding, chelation and storage	AT1G09240.1	ATNAS3,NAS3	nicotianamine synthase 3
BraA05g029550.3C	-1.40641	0.5747	0.831708	lipid_metabolism	lipid metabolism.Phospholipid synthesis	AT3G18000.1	NMT1,PEAMT,XPL1	S-adenosyl-L-methionine-dependent methyltransferases superfamily protein
BraA08g020230.3C	-1.34277	0.287037	1.05573	lipid_metabolism	lipid metabolism.FA synthesis and FA elongation.ACP protein	AT4G25050.1	ACP4	acyl carrier protein 4
BraA03g022400.3C	-1.34006	0.278656	1.06141	hormone_metabolism	hormone metabolism.ethylene.induced-regulated-responsive-activated	AT2G42680.1	ATMBF1A,MBF1A	multiprotein bridging factor 1A
BraA06g031530.3C	-1.41356	0.669475	0.744082	hormone_metabolism	hormone metabolism.brassinosteroid.synthesis-degradation.sterols.other	AT5G24140.1	SQP2	squalene monooxygenase 2
BraA09g002420.3C	-1.3904	0.471404	0.918999	hormone_metabolism	hormone metabolism.abscisic acid.induced-regulated-responsive-activated	AT4G01600.1	0	GRAM domain family protein
BraA01g002240.3C	-1.39024	0.470569	0.919672	DNA	DNA.repair	AT4G36530.2	0	alpha/beta-Hydrolases superfamily protein
BraA06g032170.3C	-1.39053	0.472076	0.918456	DNA	DNA.repair	AT5G24850.1	CRY3	cryptochrome 3
BraA10g025870.3C	-1.41203	0.63796	0.774068	development	development.unspecified	AT5G12470.1	0	Protein of unknown function (DUF3411)
BraA01g003410.3C	-1.4136	0.742801	0.670801	development	development.unspecified	AT4G34950.1	0	Major facilitator superfamily protein
BraA02g013680.3C	-1.40672	0.577445	0.829275	Co-factor_vitamine_metabolism	Co-factor and vitamine metabolism.thiamine	AT5G54770.1	THI1,THI4,TZ	thiazole biosynthetic enzyme, chloroplast (ARA6) (THI1) (THI4)
BraA05g006280.3C	-1.34564	0.296061	1.04958	cell_wall	cell wall.precursor synthesis.NDP sugar pyrophosphorylase.GDP mannose	AT2G39770.1	CYT1,EMB101,GMP1,SOZ1,VTC1	Glucose-1-phosphate adenylyltransferase family protein
BraA08g032010.3C	-1.38424	0.441284	0.942952	cell_wall	cell wall.modification	AT1G10550.1	XET,XTH33	xyloglucan:xyloglucosyl transferase 33
BraA04g015600.3C	-1.38047	0.424282	0.956186	cell	cell.division.plastid	AT2G21280.1	ATSULA,GC1,SULA	NAD(P)-binding Rossmann-fold superfamily protein
BraA05g027600.3C	-1.40221	0.541845	0.860361	amino_acid_metabolism	amino acid metabolism.synthesis.branched chain group.common.branched-chain amino acid aminotransferase	AT3G19710.1	BCAT4	branched-chain aminotransferase4

## Sheet: S6
Gene_ID	B	M	T	Category	Sub-Category	AT_ID	Symbol	Annotation
BraA01g021250.3C	0.0460109	-1.2471	1.20109	#N/A	#N/A	#N/A	#N/A	#N/A
BraA06g028830.3C	0.296489	-1.34577	1.04928	#N/A	#N/A	#N/A	#N/A	#N/A
BraA09g020510.3C	0.651815	-1.41281	0.760993	#N/A	#N/A	#N/A	#N/A	#N/A
BraA06g005340.3C	-0.684565	-0.729411	1.41398	transport	transport.nitrate	AT1G08090.1	ACH1,ATNRT2.1,ATNRT2:1,LIN1,NRT2,NRT2.1,NRT2:1,NRT2;1AT	nitrate transporter 2:1
BraA09g049160.3C	0.266784	-1.33615	1.06936	transport	transport.ABC transporters and multidrug resistance systems	AT3G59140.1	ATMRP14,MRP14	multidrug resistance-associated protein 14
BraA03g022330.3C	-0.521251	-0.877893	1.39914	stress	stress.abiotic.cold	AT2G42530.1	COR15B	cold regulated 15b
BraA01g042550.3C	0.0281611	-1.23858	1.21042	stress	stress.biotic.PR-proteins.plant defensins	AT3G05727.1	0	S locus-related glycoprotein 1 (SLR1) binding pollen coat protein family
BraA03g024280.3C	-0.573219	-0.833018	1.40624	RNA	RNA.regulation of transcription.ABI3/VP1-related B3-domain-containing transcription factor family	AT2G46870.1	NGA1	AP2/B3-like transcriptional factor family protein
BraA08g021120.3C	-0.68832	-0.725728	1.41405	RNA	RNA.regulation of transcription.MYB-related transcription factor family	AT1G75250.1	ATRL6,RL6,RSM3	RAD-like 6
BraA03g051140.3C	-0.0327821	-1.20802	1.24081	RNA	RNA.regulation of transcription.WRKY domain transcription factor family	AT4G23550.1	ATWRKY29,WRKY29	WRKY family transcription factor
BraA03g057600.3C	-0.0270895	-1.21098	1.23806	protein	protein.postranslational modification	AT4G32950.1	DAAR1	Protein phosphatase 2C family protein
BraA05g016320.3C	0.625632	-1.4112	0.785564	not_assigned	not assigned.unknown	0	0	0
BraA01g035500.3C	0.584351	-1.40748	0.823127	not_assigned	not assigned.unknown	AT3G16660.1	0	Pollen Ole e 1 allergen and extensin family protein
BraA01g035530.3C	0.2859	-1.34241	1.05651	not_assigned	not assigned.unknown	AT3G16660.1	0	Pollen Ole e 1 allergen and extensin family protein
BraA03g037790.3C	0.623321	-1.41103	0.787705	not_assigned	not assigned.unknown	AT3G16660.1	0	Pollen Ole e 1 allergen and extensin family protein
BraA06g025320.3C	-0.296132	-1.04953	1.34566	not_assigned	not assigned.unknown	AT5G61820.1	0	0
BraA05g008520.3C	-0.683029	-0.730914	1.41394	misc_otherPhosphate	misc.UDP glucosyl and glucoronyl transferases	AT2G36800.1	DOGT1,UGT73C5	don-glucosyltransferase 1
BraA09g065020.3C	-0.444846	-0.940153	1.385	misc_otherPhosphate	misc.oxidases - copper, flavone etc.	AT1G04180.1	YUC9	YUCCA 9
BraA10g004380.3C	-0.545292	-0.857395	1.40269	misc_otherPhosphate	misc.UDP glucosyl and glucoronyl transferases	AT1G05560.1	UGT1,UGT75B1	UDP-glucosyltransferase 75B1
BraA06g003740.3C	-0.383819	-0.986866	1.37069	misc_otherPhosphate	misc.cytochrome P450	AT3G14690.1	CYP72A15	cytochrome P450, family 72, subfamily A, polypeptide 15
BraA09g062410.3C	0.433887	-1.38262	0.948735	minor_CHOmetabolism	minor CHO metabolism.raffinose family.galactinol synthases.putative	AT1G09350.1	AtGolS3,GolS3	galactinol synthase 3
BraA04g007480.3C	-0.638388	-0.773667	1.41206	Co-factor_vitamine_metabolism	Co-factor and vitamine metabolism.thiamine	AT3G14990.1	0	Class I glutamine amidotransferase-like superfamily protein
BraA05g032080.3C	0.0938779	-1.26898	1.1751	Co-factor_vitamine_metabolism	Co-factor and vitamine metabolism.thiamine	AT3G14990.1	0	Class I glutamine amidotransferase-like superfamily protein

## Sheet: S7
Gene_ID	B	M	T	Category	Sub-Category	AT_ID	Symbol	Annotation
BraA01g005600.3C	1.39109	-0.474985	-0.916107	not_assigned	not assigned.unknown	AT4G32460.1	0	Protein of unknown function, DUF642
BraA01g006800.3C	1.37545	-0.402957	-0.972497	protein	protein.postranslational modification	AT4G30960.1	ATCIPK6,CIPK6,SIP3,SNRK3.14	SOS3-interacting protein 3
BraA01g008520.3C	1.3053	-0.181337	-1.12397	not_assigned	not assigned.unknown	AT4G29020.1	DAAR1	glycine-rich protein
BraA01g010500.3C	1.33991	-0.278174	-1.06173	RNA	RNA.regulation of transcription.unclassified	AT4G19050.1	0	NB-ARC domain-containing disease resistance protein
BraA01g015010.3C	1.40638	-0.574458	-0.831922	stress	stress.biotic.signalling.MLO-like	AT4G24250.1	ATMLO13,MLO13	Seven transmembrane MLO family protein
BraA01g023800.3C	1.34702	-0.300469	-1.04655	cell_wall	cell wall.pectin*esterases.PME	AT3G49220.1	0	Plant invertase/pectin methylesterase inhibitor superfamily
BraA01g023890.3C	1.40894	-0.598833	-0.81011	misc_otherPhosphate	misc.peroxidases	AT3G49120.1	ATPCB,ATPERX34,PERX34,PRX34,PRXCB	peroxidase CB
BraA01g026830.3C	1.4105	-0.793903	-0.616601	not_assigned	not assigned.unknown	AT1G56580.1	SVB	Protein of unknown function, DUF538
BraA01g034850.3C	1.30296	-0.17532	-1.12764	N-metabolism	N-metabolism.ammonia metabolism.glutamine synthase	AT3G17820.1	ATGSKB6,GLN1.3,GLN1;3	glutamine synthetase 1.3
BraA01g040040.3C	1.33896	-0.275276	-1.06368	RNA	RNA.regulation of transcription.G2-like transcription factor family, GARP	AT3G10760.1	0	Homeodomain-like superfamily protein
BraA02g000800.3C	1.38177	-0.43006	-0.951712	secondary_metabolism	secondary metabolism.simple phenols	AT5G03260.1	LAC11	laccase 11
BraA02g001400.3C	1.40914	-0.600931	-0.80821	lipid_metabolism	lipid metabolism.FA synthesis and FA elongation.beta ketoacyl CoA synthase	AT5G04530.1	KCS19	3-ketoacyl-CoA synthase 19
BraA02g005880.3C	1.31549	-0.208173	-1.10732	RNA	RNA.regulation of transcription.HB,Homeobox transcription factor family	AT5G15150.1	ATHB-3,ATHB3,HAT7,HB-3	homeobox 3
BraA02g007960.3C	1.34159	-0.283375	-1.05822	#N/A	#N/A	#N/A	#N/A	#N/A
BraA02g013300.3C	1.31587	-0.209208	-1.10667	#N/A	#N/A	#N/A	#N/A	#N/A
BraA02g016000.3C	1.40907	-0.600144	-0.808924	hormone_metabolism	hormone metabolism.jasmonate.synthesis-degradation.lipoxygenase	AT3G45140.1	ATLOX2,LOX2	lipoxygenase 2
BraA02g019350.3C	1.38203	-0.431221	-0.95081	RNA	RNA.regulation of transcription.TCP transcription factor family	AT1G69690.1	0	TCP family transcription factor
BraA02g020430.3C	1.40045	-0.529802	-0.870653	#N/A	#N/A	#N/A	#N/A	#N/A
BraA02g028450.3C	1.31727	-0.212979	-1.10429	#N/A	#N/A	#N/A	#N/A	#N/A
BraA02g035830.3C	1.39024	-0.470587	-0.919657	misc_otherPhosphate	misc.plastocyanin-like	AT2G02850.1	ARPN	plantacyanin
BraA02g041540.3C	1.36526	-0.363173	-1.00209	cell_wall	cell wall.degradation.pectate lyases and polygalacturonases	AT5G25610.1	ATRD22,RD22	BURP domain-containing protein
BraA02g044690.3C	1.35436	-0.324652	-1.02971	RNA	RNA.regulation of transcription.unclassified	AT2G02610.1	0	Cysteine/Histidine-rich C1 domain family protein
BraA03g000340.3C	1.41201	-0.774278	-0.637737	not_assigned	not assigned.unknown	AT5G01010.1	0	0
BraA03g002750.3C	1.38545	-0.446963	-0.938486	#N/A	#N/A	#N/A	#N/A	#N/A
BraA03g002830.3C	1.38305	-0.435833	-0.947218	RNA	RNA.regulation of transcription.unclassified	AT5G07030.1	0	Eukaryotic aspartyl protease family protein
BraA03g006360.3C	1.2989	-0.165059	-1.13384	protein	protein.degradation.ubiquitin.E3.RING	AT5G14510.1	0	ARM repeat superfamily protein
BraA03g009940.3C	1.28358	-0.127676	-1.15591	stress	stress.abiotic.heat	AT5G20970.1	0	HSP20-like chaperones superfamily protein
BraA03g012280.3C	1.41421	-0.707107	-0.707107	not_assigned	not assigned.unknown	AT5G57760.1	0	0
BraA03g013440.3C	1.41026	-0.613604	-0.796655	misc_otherPhosphate	misc.protease inhibitor/seed storage/lipid transfer protein (LTP) family protein	AT5G55450.1	0	Bifunctional inhibitor/lipid-transfer protein/seed storage 2S albumin superfamily protein
BraA03g017120.3C	1.36723	-0.370559	-0.996674	not_assigned	not assigned.unknown	AT2G32280.1	0	Protein of unknown function (DUF1218)
BraA03g020710.3C	1.39867	-0.518249	-0.88042	protein	protein.postranslational modification.kinase.receptor like cytoplasmatic kinase VII	AT2G39180.1	ATCRR2,CCR2	CRINKLY4 related 2
BraA03g021380.3C	1.41417	-0.697481	-0.716689	secondary_metabolism	secondary metabolism.phenylpropanoids	AT2G40230.1	0	HXXXD-type acyl-transferase family protein
BraA03g022850.3C	1.41357	-0.74387	-0.669695	#N/A	#N/A	#N/A	#N/A	#N/A
BraA03g023540.3C	1.31341	-0.202587	-1.11082	cell	cell.cycle	AT2G45080.1	cycp3;1	cyclin p3;1
BraA03g025230.3C	1.37187	-0.388493	-0.98338	stress	stress.abiotic.heat	AT2G27140.1	0	HSP20-like chaperones superfamily protein
BraA03g030360.3C	1.32968	-0.247754	-1.08193	not_assigned	not assigned.unknown	AT3G01670.1	0	0
BraA03g031580.3C	1.41391	-0.681621	-0.73229	misc_otherPhosphate	misc.GDSL-motif lipase	AT3G04290.1	ATLTL1,LTL1	Li-tolerant lipase 1
BraA03g032250.3C	1.37631	-0.406509	-0.969802	#N/A	#N/A	#N/A	#N/A	#N/A
BraA03g032550.3C	1.37795	-0.4134	-0.964549	metal_handling	metal handling.binding, chelation and storage	AT5G19090.2	0	Heavy metal transport/detoxification superfamily protein
BraA03g037890.3C	1.39754	-0.511227	-0.886308	protein	protein.degradation.ubiquitin.ubiquitin protease	AT3G17380.1	0	TRAF-like family protein
BraA03g038160.3C	1.39028	-0.470758	-0.91952	N-metabolism	N-metabolism.ammonia metabolism.glutamine synthase	AT3G17820.1	ATGSKB6,GLN1.3,GLN1;3	glutamine synthetase 1.3
BraA03g051750.3C	1.2933	-0.151136	-1.14216	stress	stress.biotic.signalling.MLO-like	AT4G24250.1	ATMLO13,MLO13	Seven transmembrane MLO family protein
BraA03g053010.3C	1.41335	-0.663981	-0.749373	#N/A	#N/A	#N/A	#N/A	#N/A
BraA03g058730.3C	1.40759	-0.585395	-0.822195	lipid_metabolism	lipid metabolism.FA synthesis and FA elongation.beta ketoacyl CoA synthase	AT4G34250.1	KCS16	3-ketoacyl-CoA synthase 16
BraA03g059910.3C	1.32431	-0.232453	-1.09186	misc_otherPhosphate	misc.cytochrome P450	AT4G36220.1	CYP84A1,FAH1	ferulic acid 5-hydroxylase 1
BraA03g061990.3C	1.34702	-0.300473	-1.04655	#N/A	#N/A	#N/A	#N/A	#N/A
BraA04g004160.3C	1.41419	-0.714172	-0.700018	not_assigned	not assigned.unknown	AT3G56220.1	0	transcription regulators
BraA04g004550.3C	1.39404	-0.490873	-0.903164	cell_wall	cell wall.modification	AT3G55500.1	ATEXP16,ATEXPA16,ATHEXP ALPHA 1.7,EXP16,EXPA16	expansin A16
BraA04g013680.3C	1.32396	-0.231454	-1.0925	#N/A	#N/A	#N/A	#N/A	#N/A
BraA04g015780.3C	1.41387	-0.733892	-0.679979	major_CHOmetabolism	major CHO metabolism.synthesis.starch.AGPase	AT2G21590.1	APL4	Glucose-1-phosphate adenylyltransferase family protein
BraA04g016210.3C	1.25677	-0.0667747	-1.18999	lipid_metabolism	lipid metabolism.FA synthesis and FA elongation.beta hydroxyacyl ACP dehydratase	AT2G22230.1	0	Thioesterase superfamily protein
BraA04g017950.3C	1.3445	-0.292476	-1.05203	DNA	DNA.repair	AT2G24420.1	0	DNA repair ATPase-related
BraA04g020130.3C	1.41255	-0.646816	-0.76573	development	development.unspecified	AT2G28120.1	0	Major facilitator superfamily protein
BraA04g020160.3C	1.2792	-0.117364	-1.16184	redox	redox.dismutases and catalases	AT2G28190.1	CSD2,CZSOD2	copper/zinc superoxide dismutase 2
BraA04g022280.3C	1.33602	-0.266398	-1.06962	protein	protein.degradation.ubiquitin.E3.BTB/POZ Cullin3.BTB/POZ	AT2G40450.1	0	BTB/POZ domain-containing protein
BraA04g024760.3C	1.28872	-0.139977	-1.14874	RNA	RNA.regulation of transcription.HB,Homeobox transcription factor family	AT2G34710.1	ATHB-14,ATHB14,PHB,PHB-1D	Homeobox-leucine zipper family protein / lipid-binding START domain-containing protein
BraA04g024910.3C	1.38075	-0.425507	-0.955239	transport	transport.amino acids	AT2G34960.1	CAT5	cationic amino acid transporter 5
BraA04g027870.3C	1.2834	-0.127248	-1.15615	RNA	RNA.regulation of transcription.NAC domain transcription factor family	AT2G39690.1	0	Protein of unknown function, DUF547
BraA04g028930.3C	1.40695	-0.579532	-0.827421	RNA	RNA.processing.ribonucleases	AT2G40820.1	0	0
BraA04g030260.3C	1.41366	-0.672637	-0.741025	stress	stress.biotic	AT2G43535.1	0	Scorpion toxin-like knottin superfamily protein
BraA05g002290.3C	1.41384	-0.735035	-0.678806	lipid_metabolism	lipid metabolism.glyceral metabolism.Glycerol-3-phosphate dehydrogenase (NAD+)	AT2G41540.1	GPDHC1	6-phosphogluconate dehydrogenase family protein
BraA05g003450.3C	1.36117	-0.348304	-1.01287	not_assigned	not assigned.unknown	AT2G43150.1	0	Proline-rich extensin-like family protein
BraA05g004850.3C	1.36563	-0.364556	-1.00107	RNA	RNA.regulation of transcription.C2C2(Zn) GATA transcription factor family	AT2G45050.1	GATA2	GATA transcription factor 2
BraA05g005420.3C	1.27602	-0.109959	-1.16606	stress	stress.abiotic.drought/salt	AT2G45750.1	0	S-adenosyl-L-methionine-dependent methyltransferases superfamily protein
BraA05g006210.3C	1.32062	-0.222157	-1.09846	not_assigned	not assigned.unknown	AT2G39870.1	0	0
BraA05g007550.3C	1.26219	-0.0786803	-1.18351	secondary_metabolism	secondary metabolism.simple phenols	AT2G38080.1	ATLMCO4,IRX12,LAC4,LMCO4	Laccase/Diphenol oxidase family protein
BraA05g010590.3C	1.29461	-0.154367	-1.14024	not_assigned	not assigned.unknown	AT2G34530.1	0	0
BraA05g011790.3C	1.38751	-0.456896	-0.930618	cell_wall	cell wall.degradation.cellulases and beta -1,4-glucanases	AT2G32990.1	AtGH9B8,GH9B8	glycosyl hydrolase 9B8
BraA05g012170.3C	1.39936	-0.522613	-0.876743	#N/A	#N/A	#N/A	#N/A	#N/A
BraA05g015010.3C	1.37606	-0.405463	-0.970597	major_CHOmetabolism	major CHO metabolism.degradation.sucrose.Susy	AT5G37180.1	ATSUS5,SUS5	sucrose synthase 5
BraA05g017770.3C	1.4142	-0.702272	-0.711931	misc_otherPhosphate	misc.gluco-, galacto- and mannosidases	AT1G52400.1	ATBG1,BGL1,BGLU18	beta glucosidase 18
BraA05g022700.3C	1.37453	-0.399176	-0.975356	RNA	RNA.RNA binding	AT1G33470.2	0	RNA-binding (RRM/RBD/RNP motifs) family protein
BraA05g025150.3C	1.40878	-0.597085	-0.811691	#N/A	#N/A	#N/A	#N/A	#N/A
BraA05g026040.3C	1.40677	-0.577922	-0.828851	transport	transport.ABC transporters and multidrug resistance systems	AT3G21090.1	0	ABC-2 type transporter family protein
BraA05g026650.3C	1.28491	-0.130841	-1.15407	misc_otherPhosphate	misc.plastocyanin-like	AT3G20570.1	AtENODL9,ENODL9	early nodulin-like protein 9
BraA05g034620.3C	1.39252	-0.482572	-0.90995	cell	cell.division	AT3G12280.1	ATRBR1,RB,RB1,RBR,RBR1	retinoblastoma-related 1
BraA05g036830.3C	1.27967	-0.118448	-1.16122	protein	protein.postranslational modification.kinase.receptor like cytoplasmatic kinase VII	AT3G09780.1	ATCRR1,CCR1	CRINKLY4 related 1
BraA05g039640.3C	1.34227	-0.285483	-1.05679	cell_wall	cell wall.pectin*esterases.PME	AT3G05620.1	0	Plant invertase/pectin methylesterase inhibitor superfamily
BraA05g042470.3C	1.37324	-0.393942	-0.979297	misc_otherPhosphate	misc.GDSL-motif lipase	AT3G04290.1	ATLTL1,LTL1	Li-tolerant lipase 1
BraA06g003420.3C	1.36993	-0.380865	-0.989062	stress	stress.biotic	AT5G43730.1	0	Disease resistance protein (CC-NBS-LRR class) family
BraA06g009470.3C	1.33903	-0.275484	-1.06354	transport	transport.peptides and oligopeptides	AT1G12110.1	ATNRT1,B-1,CHL1,CHL1-1,NRT1,NRT1.1	nitrate transporter 1.1
BraA06g016280.3C	1.35042	-0.311517	-1.0389	transport	transport.sugars	AT1G20840.1	TMT1	tonoplast monosaccharide transporter1
BraA06g031480.3C	1.39371	-0.489064	-0.904647	protein	protein.synthesis.initiation	AT5G27640.1	ATEIF3B-1,ATTIF3B1,EIF3B,EIF3B-1,TIF3B1	translation initiation factor 3B1
BraA06g034370.3C	1.41398	-0.684614	-0.729363	signalling	signalling.light	AT5G28490.1	LSH1	Protein of unknown function (DUF640)
BraA06g035830.3C	1.38222	-0.432063	-0.950155	amino_acid_metabolism	amino acid metabolism.synthesis.aromatic aa.tryptophan	AT5G48060.1	0	C2 calcium/lipid-binding plant phosphoribosyltransferase family protein
BraA06g042460.3C	1.31162	-0.19783	-1.11379	protein	protein.postranslational modification	AT5G45540.1	0	Protein of unknown function (DUF594)
BraA06g042470.3C	1.39091	-0.474011	-0.916894	#N/A	#N/A	#N/A	#N/A	#N/A
BraA06g042480.3C	1.38251	-0.43337	-0.949138	stress	stress.biotic	AT5G45520.1	0	Leucine-rich repeat (LRR) family protein
BraA06g043050.3C	1.41029	-0.796261	-0.614033	#N/A	#N/A	#N/A	#N/A	#N/A
BraA06g043830.3C	1.41047	-0.616236	-0.794239	signalling	signalling.receptor kinases.DUF 26	AT1G56130.1	0	Leucine-rich repeat transmembrane protein kinase
BraA07g000040.3C	1.41384	-0.735024	-0.678817	not_assigned	not assigned.unknown	AT2G20830.2	0	transferases;folic acid binding
BraA07g000900.3C	1.40859	-0.595156	-0.813432	#N/A	#N/A	#N/A	#N/A	#N/A
BraA07g006030.3C	1.4142	-0.702012	-0.712189	#N/A	#N/A	#N/A	#N/A	#N/A
BraA07g008330.3C	1.37442	-0.398704	-0.975712	cell_wall	cell wall.degradation.pectate lyases and polygalacturonases	AT3G24670.1	0	Pectin lyase-like superfamily protein
BraA07g013560.3C	1.41406	-0.689194	-0.724869	cell_wall	cell wall.cellulose synthesis	AT1G24070.1	ATCSLA10,CSLA10	cellulose synthase-like A10
BraA07g013840.3C	1.35567	-0.32908	-1.02659	#N/A	#N/A	AT1G24020.1	MLP423	MLP-like protein 423
BraA07g019090.3C	1.31934	-0.218645	-1.1007	stress	stress.biotic	AT2G28790.1	0	Pathogenesis-related thaumatin superfamily protein
BraA07g021130.3C	1.41348	-0.746272	-0.667204	protein	protein.degradation.ubiquitin.proteasom	AT3G53230.1	0	ATPase, AAA-type, CDC48 protein
BraA07g028740.3C	1.36852	-0.375436	-0.993081	major_CHOmetabolism	major CHO metabolism.degradation.sucrose.Susy	AT1G73370.1	ATSUS6,SUS6	sucrose synthase 6
BraA07g029840.3C	1.25027	-0.0527457	-1.19752	cell_wall	cell wall.degradation.cellulases and beta -1,4-glucanases	AT1G70710.1	ATGH9B1,CEL1,GH9B1	glycosyl hydrolase 9B1
BraA07g030710.3C	1.38879	-0.463202	-0.925586	misc_otherPhosphate	misc.gluco-, galacto- and mannosidases.alpha-galactosidase	AT1G68560.1	ATXYL1,TRG1,XYL1	alpha-xylosidase 1
BraA07g030990.3C	1.41157	-0.630965	-0.780607	hormone_metabolism	hormone metabolism.jasmonate.synthesis-degradation.lipoxygenase	AT3G45140.1	ATLOX2,LOX2	lipoxygenase 2
BraA07g031000.3C	1.41411	-0.722168	-0.691937	#N/A	#N/A	#N/A	#N/A	#N/A
BraA07g031010.3C	1.41263	-0.648425	-0.764208	#N/A	#N/A	#N/A	#N/A	#N/A
BraA07g032850.3C	1.37927	-0.419065	-0.960206	RNA	RNA.regulation of transcription.putative transcription regulator	AT1G67590.1	0	Remorin family protein
BraA07g033670.3C	1.41061	-0.617947	-0.792664	transport	transport.peptides and oligopeptides	AT1G68570.1	0	Major facilitator superfamily protein
BraA07g038910.3C	1.39317	-0.486064	-0.907101	#N/A	#N/A	#N/A	#N/A	#N/A
BraA07g039220.3C	1.39932	-0.522398	-0.876924	not_assigned	not assigned.unknown	AT1G75720.1	0	Plant protein of unknown function (DUF827)
BraA07g039320.3C	1.27825	-0.115144	-1.16311	stress	stress.biotic	AT5G44420.1	LCR77,PDF1.2,PDF1.2A	plant defensin 1.2
BraA07g039450.3C	1.35226	-0.317608	-1.03466	signalling	signalling.calcium	AT1G76040.2	CPK29	calcium-dependent protein kinase 29
BraA07g041930.3C	1.375	-0.401099	-0.973903	misc_otherPhosphate	misc.myrosinases-lectin-jacalin	AT1G78850.1	0	D-mannose binding lectin protein with Apple-like carbohydrate-binding domain
BraA08g000400.3C	1.30816	-0.188745	-1.11942	minor_CHOmetabolism	minor CHO metabolism.raffinose family.raffinose synthases.putative	AT1G55740.1	AtSIP1,SIP1	seed imbibition 1
BraA08g005570.3C	1.38102	-0.426706	-0.954312	lipid_metabolism	lipid metabolism.lipid degradation.lipases.triacylglycerol lipase	AT1G45201.1	ATTLL1,TLL1	triacylglycerol lipase-like 1
BraA08g015000.3C	1.25705	-0.0673948	-1.18966	cell	cell.vesicle transport	AT4G22540.1	ORP2A	OSBP(oxysterol binding protein)-related protein 2A
BraA08g021500.3C	1.41414	-0.694749	-0.719393	#N/A	#N/A	#N/A	#N/A	#N/A
BraA08g024510.3C	1.40956	-0.605452	-0.804103	lipid_metabolism	lipid metabolism.''exotics'' (steroids, squalene etc)	AT1G28170.1	SOT7	sulphotransferase 7
BraA08g026210.3C	1.4092	-0.601528	-0.807669	not_assigned	not assigned.unknown	AT1G27210.1	0	ARM repeat superfamily protein
BraA08g030620.3C	1.40534	-0.839652	-0.565689	misc_otherPhosphate	misc.cytochrome P450	AT1G13080.1	CYP71B2	cytochrome P450, family 71, subfamily B, polypeptide 2
BraA08g032660.3C	1.40043	-0.529621	-0.870807	OPP	OPP.oxidative PP.G6PD	AT1G09420.1	G6PD4	glucose-6-phosphate dehydrogenase 4
BraA08g034940.3C	1.41421	-0.710134	-0.704075	hormone_metabolism	hormone metabolism.ethylene.signal transduction	AT1G04300.1	0	TRAF-like superfamily protein
BraA09g000010.3C	1.41396	-0.68357	-0.730386	transport	transport.ammonium	AT1G64780.1	AMT1;2,ATAMT1;2	ammonium transporter 1;2
BraA09g009920.3C	1.37172	-0.387875	-0.983842	lipid_metabolism	lipid metabolism.glycolipid synthesis.MGDG synthase	AT2G11810.1	ATMGD3,MGD3,MGDC	monogalactosyldiacylglycerol synthase type C
BraA09g011320.3C	1.27108	-0.0986365	-1.17244	amino_acid_metabolism	amino acid metabolism.synthesis.aromatic aa.tryptophan.tryptophan synthase	AT5G28237.1	0	Pyridoxal-5\'-phosphate-dependent enzyme family protein
BraA09g015220.3C	1.2954	-0.156321	-1.13908	not_assigned	not assigned.unknown	AT1G63310.1	0	0
BraA09g018740.3C	1.31745	-0.213491	-1.10396	stress	stress.biotic	AT2G43590.1	0	Chitinase family protein
BraA09g019270.3C	1.41421	-0.70931	-0.704901	misc_otherPhosphate	misc.GDSL-motif lipase	AT5G03610.1	0	GDSL-like Lipase/Acylhydrolase superfamily protein
BraA09g020370.3C	1.4139	-0.680991	-0.732905	RNA	RNA.regulation of transcription.C3H zinc finger family	AT5G44260.1	0	Zinc finger C-x8-C-x5-C-x3-H type family protein
BraA09g024070.3C	1.41159	-0.631225	-0.780365	amino_acid_metabolism	amino acid metabolism.synthesis.aspartate family.asparagine.asparagine synthetase	AT2G03667.1	0	Asparagine synthase family protein
BraA09g028460.3C	1.38047	-0.424301	-0.956172	stress	stress.biotic	AT4G09950.1	0	P-loop containing nucleoside triphosphate hydrolases superfamily protein
BraA09g029360.3C	1.41312	-0.754676	-0.658446	misc_otherPhosphate	misc.peroxidases	AT4G08780.1	0	Peroxidase superfamily protein
BraA09g029550.3C	1.3967	-0.506189	-0.890509	secondary_metabolism	secondary metabolism.phenylpropanoids	AT4G35160.1	0	O-methyltransferase family protein
BraA09g030810.3C	1.40815	-0.5908	-0.817352	not_assigned	not assigned.unknown	AT1G34630.1	0	0
BraA09g033010.3C	1.40917	-0.807954	-0.601213	metal_handling	metal handling.acquisition	AT5G50160.1	ATFRO8,FRO8	ferric reduction oxidase 8
BraA09g040190.3C	1.40632	-0.573946	-0.832375	RNA	RNA.RNA binding	AT1G22910.1	0	RNA-binding (RRM/RBD/RNP motifs) family protein
BraA09g054580.3C	1.33472	-0.262518	-1.0722	misc_otherPhosphate	misc.cytochrome P450	AT4G15360.1	CYP705A3	cytochrome P450, family 705, subfamily A, polypeptide 3
BraA09g059010.3C	1.36317	-0.355493	-1.00767	not_assigned	not assigned.unknown	AT1G14870.1	PCR2	PLANT CADMIUM RESISTANCE 2
BraA09g061360.3C	1.39631	-0.503872	-0.892435	signalling	signalling.receptor kinases.DUF 26	AT1G11330.2	0	S-locus lectin protein kinase family protein
BraA09g062610.3C	1.32072	-0.222429	-1.09829	redox	redox.dismutases and catalases	AT1G08830.1	CSD1	copper/zinc superoxide dismutase 1
BraA09g064150.3C	1.41223	-0.770994	-0.641233	#N/A	#N/A	#N/A	#N/A	#N/A
BraA09g064740.3C	1.36644	-0.36759	-0.998854	cell_wall	cell wall.degradation.pectate lyases and polygalacturonases	AT1G04680.1	0	Pectin lyase-like superfamily protein
BraA09g065870.3C	1.39612	-0.502778	-0.893343	signalling	signalling.light	AT1G02340.1	FBI1,HFR1,REP1,RSF1	basic helix-loop-helix (bHLH) DNA-binding superfamily protein
BraA10g002620.3C	1.29142	-0.14653	-1.14489	protein	protein.degradation.subtilases	AT1G04110.1	SDD1	Subtilase family protein
BraA10g003840.3C	1.30077	-0.169774	-1.131	RNA	RNA.regulation of transcription.HB,Homeobox transcription factor family	AT1G05230.1	HDG2	homeodomain GLABROUS 2
BraA10g004540.3C	1.37098	-0.384983	-0.985999	stress	stress.biotic	AT1G05760.1	RTM1	Mannose-binding lectin superfamily protein
BraA10g007150.3C	1.40406	-0.555508	-0.848549	#N/A	#N/A	#N/A	#N/A	#N/A
BraA10g014270.3C	1.41386	-0.679454	-0.734403	#N/A	#N/A	#N/A	#N/A	#N/A
BraA10g019040.3C	1.38545	-0.446957	-0.938491	development	development.unspecified	AT5G22290.1	anac089,NAC089	NAC domain containing protein 89
BraA10g022320.3C	1.40098	-0.533321	-0.867657	protein	protein.degradation.AAA type	AT5G17760.1	0	P-loop containing nucleoside triphosphate hydrolases superfamily protein
BraA10g032530.3C	1.41365	-0.741355	-0.672297	RNA	RNA.regulation of transcription.Trihelix, Triple-Helix transcription factor family	AT5G03680.1	PTL	Duplicated homeodomain-like superfamily protein
BraAnng005410.3C	1.31271	-0.200717	-1.11199	not_assigned	not assigned.unknown	AT3G01670.1	0	0
