# Supplementary material for: Transcriptomic analyses to summarize gene expression patterns that occur during leaf initiation of Chinese cabbage
Source: Hortic Res. 2024 Feb 28;11(4):uhae059. doi: 10.1093/hr/uhae059 (PMC11059812; doi:10.1093/hr/uhae059)
Supplement: Web_Material_uhae059 [file web_material_uhae059.zip › Table S5.xlsx]

## Sheet: 648
Gene_id	CC_B_1	CC_B_2	CC_B_3	CC_M_1	CC_M_2	CC_M_3	CC_T_1	CC_T_2	CC_T_3	B1_1	B2_1	B3_1	B1_2	B2_2	B3_2	B1_3	B2_3	B3_3	CC_B	CC_M	CC_T	FS	AD	AB	GO_id	GO_term	KO_id	KO_name	Pathway_id	Pathway_definition	COG_id	COG_Functional Categories
BraA01g000390.3C	7.55	15.98	11.45	14.39	14.04	9.23	13.37	11.51	10.21	0.05	0.81	0.27	2.25	2.19	5.43	0.31	0.75	1.27	11.66	12.5533	11.6967	0.376667	3.29	0.776667	GO:0009833;GO:0016049;GO:0019761;GO:0005985;GO:0030244;GO:0071555;GO:0006011;GO:0005982;GO:0016021;GO:0005886;GO:0016760;GO:000827	BP:plant-type primary cell wall biogenesis;BP:cell growth;BP:glucosinolate biosynthetic process;BP:sucrose metabolic process;BP:cellulose biosynthetic process;BP:cell wall organization;BP:UDP-glucose metabolic process;BP:starch metabolic process;CC:integral component of membrane;CC:plasma membrane;MF:cellulose synthas;MF:zinc ion binding;	K10999	CESA	------	------	COG1215	S:Function unknown
BraA01g000720.3C	21.7	11.63	16.11	24.84	10.93	9.31	24.49	12.66	11.35	0.13	0	2.05	13.48	10.6	9.71	1.22	0.92	0.13	16.48	15.0267	16.1667	0.726667	11.2633	0.756667	GO:0016021;GO:0005802;GO:000576	CC:integral component of membrane;CC:trans-Golgi network;CC:endosome;	------	------	------	------	ENOG4111Z8X	S:Function unknown
BraA01g000950.3C	16.34	17.73	17.93	8.52	13.96	10.34	8.87	11.84	13.87	6.59	6.52	4.67	11.99	12.9	15.05	9.76	5.75	2.91	17.3333	10.94	11.5267	5.92667	13.3133	6.14	GO:0038032;GO:1903507;GO:0006351;GO:2001141;GO:0016481;GO:0005667;GO:000371	BP:termination of G-protein coupled receptor signaling pathway;BP:negative regulation of nucleic acid-templated transcription;BP:transcription, DNA-templated;BP:regulation of RNA biosynthetic process;BP:old GO;CC:transcription factor complex;MF:transcription corepressor activity;	------	------	------	------	ENOG410XRRG	S:Function unknown
BraA01g000980.3C	8.66	12.33	13.89	7.53	10.38	11.68	3.12	3.7	10.88	8.73	12.69	14.95	26.27	25.64	31.8	13.59	13.18	9.87	11.6267	9.86333	5.9	12.1233	27.9033	12.2133	GO:0038032;GO:1903507;GO:0006351;GO:2001141;GO:0016481;GO:0005667;GO:000371	BP:termination of G-protein coupled receptor signaling pathway;BP:negative regulation of nucleic acid-templated transcription;BP:transcription, DNA-templated;BP:regulation of RNA biosynthetic process;BP:old GO;CC:transcription factor complex;MF:transcription corepressor activity;	------	------	------	------	ENOG410XRRG	S:Function unknown
BraA01g001320.3C	36.23	59.43	67.66	24.26	34.69	45.24	29.45	23.1	57.11	8.2	4.56	4.56	17.78	38.17	20.01	52.66	78.57	54.97	54.44	34.73	36.5533	5.77333	25.32	62.0667	GO:0009627;GO:0006568;GO:0046487;GO:0031347;GO:0005773;GO:0004328;GO:001681	BP:systemic acquired resistance;BP:tryptophan metabolic process;BP:glyoxylate metabolic process;BP:regulation of defense response;CC:vacuole;MF:formamidase activity;MF:hydrolase activity, acting on carbon-nitroge;	K01455	E3.5.1.49	map00460;map00630;map00910	Cyanoamino acid metabolism;Glyoxylate and dicarboxylate metabolism;Nitrogen metabolism	COG2421	C:Energy production and conversion
BraA01g001950.3C	14.26	17.44	24.88	15.62	18.87	10.26	17.95	8.68	8	45.89	26.86	20.39	70.77	61.04	64.94	25.29	33.39	36.23	18.86	14.9167	11.5433	31.0467	65.5833	31.6367	------	------	------	------	------	------	ENOG4110606;ENOG410YR55;ENOG410Z0XV	S:Function unknown;
BraA01g002420.3C	3.37	6.59	11.72	4.07	14.04	12.79	5	3.62	11.75	5.2	0	0.57	2.7	0.35	1.49	32.97	14.19	25.97	7.22667	10.3	6.79	1.92333	1.51333	24.3767	GO:0055114;GO:0016021;GO:0004497;GO:0020037;GO:0016705;GO:000550	BP:oxidation-reduction process;CC:integral component of membrane;MF:monooxygenase activity;MF:heme binding;MF:oxidoreductase activity, acting on paired donors, with incorporation or reduction of molecular oxygen;MF:iron ion binding;	K09755	CYP84A, F5H	map00940	Phenylpropanoid biosynthesis	COG2124	S:Function unknown
BraA01g002900.3C	6.5	6.7	4.08	4.72	2.12	3.49	8.58	3.15	3.2	35.2	31.52	54.46	34.92	20.77	30.08	88.55	106.33	96.09	5.76	3.44333	4.97667	40.3933	28.59	96.99	GO:0006355;GO:0045449;GO:0005634;GO:0005667;GO:0003700;GO:000367	BP:regulation of transcription, DNA-templated;BP:old GO;CC:nucleus;CC:transcription factor complex;MF:transcription factor activity, sequence-specific DNA binding;MF:DNA binding;	------	------	------	------	ENOG4111P6E	K:Transcription
BraA01g003130.3C	5.43	5.56	7.53	2.04	3.49	4	2.3	1.43	5.98	0.33	0.59	0.29	0	0	0	0.7	0.28	0.19	6.17333	3.17667	3.23667	0.403333	0	0.39	------	------	------	------	------	------	ENOG41129QX	S:Function unknown
BraA01g005240.3C	28.6	5.22	7.47	91.06	12.83	2.83	94.08	45.02	1.12	40.34	30.56	35.9	32.09	22.64	24.82	10.17	8.41	15.22	13.7633	35.5733	46.74	35.6	26.5167	11.2667	GO:0006355;GO:0006351;GO:0005634;GO:0003700;GO:004421	BP:regulation of transcription, DNA-templated;BP:transcription, DNA-templated;CC:nucleus;MF:transcription factor activity, sequence-specific DNA binding;MF:transcription regulatory region DNA binding;	K09286	EREBP	------	------	ENOG411144I;ENOG411060N;ENOG410YM26;ENOG410ZM0H	K:Transcription;S:Function unknown
BraA01g006130.3C	75.35	2.61	4.43	143.13	6.2	2.57	252.9	14.37	1.92	133.51	100.16	26.57	5.92	4.8	2.47	16.35	27.74	5.69	27.4633	50.6333	89.73	86.7467	4.39667	16.5933	GO:0006355;GO:0045449;GO:0005667;GO:0003700;GO:004356	BP:regulation of transcription, DNA-templated;BP:old GO;CC:transcription factor complex;MF:transcription factor activity, sequence-specific DNA binding;MF:sequence-specific DNA binding;	------	------	------	------	ENOG410YHES;ENOG410ZQZN;ENOG4111AT9	K:Transcription;
BraA01g006600.3C	3.34	5.04	4.91	1.95	20.44	8.9	1.18	13.46	5.93	201.46	397.43	294.94	257.96	345.42	269.19	130.1	171.02	142.9	4.43	10.43	6.85667	297.943	290.857	148.007	GO:000573	CC:cytoplasm;	------	------	------	------	COG3703	O:Posttranslational modification, protein turnover, chaperones
BraA01g007020.3C	5.93	5.83	6.07	6.53	6.63	4.81	5.45	7.01	5.74	5.19	4.25	3.01	14.3	9.51	9.63	4.48	3.19	5.84	5.94333	5.99	6.06667	4.15	11.1467	4.50333	------	------	------	------	------	------	ENOG410Z7Z7;ENOG4111PSJ	S:Function unknown;
BraA01g007440.3C	887.45	229.75	254.16	924.22	645.72	366.89	732.61	999.8	290.46	3.2	3.36	4.62	11.26	11.49	13.27	7.14	3.23	4.85	457.12	645.61	674.29	3.72667	12.0067	5.07333	GO:0042546;GO:0006073;GO:0071555;GO:0010411;GO:0005618;GO:0048046;GO:0016762;GO:000455	BP:cell wall biogenesis;BP:cellular glucan metabolic process;BP:cell wall organization;BP:xyloglucan metabolic process;CC:cell wall;CC:apoplast;MF:xylogluca;MF:hydrolase activity, hydrolyzing O-glycosyl compounds;	K14504	TCH4	map04075	Plant hormone signal transduction	COG2273	G:Carbohydrate transport and metabolism
BraA01g007460.3C	28.99	17.73	18.1	18.59	16.34	11.96	13.85	17.69	14.36	21.73	30.41	29.69	66.56	69.94	85.76	20.04	17.62	18.7	21.6067	15.63	15.3	27.2767	74.0867	18.7867	GO:0008152;GO:0034551;GO:0005739;GO:0005524;GO:001711	BP:metabolic process;BP:mitochondrial respiratory chain complex III assembly;CC:mitochondrion;MF:ATP binding;MF:nucleoside-triphosphatase activity;	------	------	------	------	COG0465	O:Posttranslational modification, protein turnover, chaperones
BraA01g007510.3C	338.04	390.58	384.31	192.06	338.83	265.73	176.4	191.48	344.59	9.31	8.45	5.12	26.63	17.86	17.81	13.11	6.82	7.37	370.977	265.54	237.49	7.62667	20.7667	9.1	GO:0015706;GO:1902600;GO:0010167;GO:0006888;GO:0015991;GO:0006200;GO:0006119;GO:0006857;GO:0052541;GO:0052546;GO:0043090;GO:0006754;GO:0005794;GO:0016021;GO:0005774;GO:0005886;GO:0009506;GO:0005829;GO:0000287;GO:0046872;GO:0005524;GO:0008553;GO:000551	BP:nitrate transport;BP:hydrogen ion transmembrane transport;BP:response to nitrate;BP:ER to Golgi vesicle-mediated transport;BP:ATP hydrolysis coupled proton transport;BP:obsolete ATP catabolic process;BP:oxidative phosphorylation;BP:oligopeptide transport;BP:plant-type cell wall cellulose metabolic process;BP:cell wall pectin metabolic process;BP:amino acid import;BP:ATP biosynthetic process;CC…	K01535	PMA1, PMA2	map00190	Oxidative phosphorylation	COG0474	P:Inorganic ion transport and metabolism
BraA01g008390.3C	6.19	6.1	9.24	4.92	5.3	5.74	8.16	3.76	8.29	0	0.04	0.45	0.18	0.87	0.57	2.82	5.64	2.39	7.17667	5.32	6.73667	0.163333	0.54	3.61667	GO:0019530;GO:0006691;GO:0006693;GO:0006749;GO:0006751;GO:0005773;GO:0003840;GO:001675	BP:taurine metabolic process;BP:leukotriene metabolic process;BP:prostaglandin metabolic process;BP:glutathione metabolic process;BP:glutathione catabolic process;CC:vacuole;MF:gamma-glutamyltransferase activity;MF:glutathione gamma-glutamylcysteinyltransferase activity;	K18592	GGT1_5, CD224	map00430;map00460;map00480;map00590	Taurine and hypotaurine metabolism;Cyanoamino acid metabolism;Glutathione metabolism;Arachidonic acid metabolism	COG0405	G:Carbohydrate transport and metabolism
BraA01g010600.3C	34.06	41.37	51.84	42.74	40.23	30.61	44.44	33.77	54.7	265.71	125.6	156.2	36	39.76	34.37	15.95	17.06	14.44	42.4233	37.86	44.3033	182.503	36.71	15.8167	------	------	------	------	------	------	------	------
BraA01g011340.3C	766.44	501.41	713.25	689.22	900.48	683.59	551.56	584.52	597.07	1.89	4.62	2.7	19.79	19.56	32.91	106.23	105.26	81.48	660.367	757.763	577.717	3.07	24.0867	97.6567	GO:0051716;GO:004665	BP:cellular response to stimulus;CC:anchored component of plasma membrane;	------	------	------	------	ENOG410YIYH	S:Function unknown
BraA01g012220.3C	20.9	22.88	22.65	9.8	22.19	16.81	2.83	12.07	13.34	5.75	8.51	12.83	0.91	1.05	1.11	10.99	14.95	11.45	22.1433	16.2667	9.41333	9.03	1.02333	12.4633	GO:000563	CC:nucleus;	------	------	------	------	ENOG410YXQR;ENOG410XS4K	S:Function unknown;
BraA01g012260.3C	39.94	20.91	16.41	45.49	16.66	15.47	67.98	30.02	15.19	119.74	101.09	93.16	3.84	2.21	2.61	16.13	9.93	12.71	25.7533	25.8733	37.73	104.663	2.88667	12.9233	GO:0006810;GO:0005802;GO:0005634;GO:0000813;GO:0005215;GO:000551	BP:transport;CC:trans-Golgi network;CC:nucleus;CC:ESCRT I complex;MF:transporter activity;MF:protein binding;	K12184	VPS28	map04144	Endocytosis	ENOG4111IQ4	U:Intracellular trafficking, secretion, and vesicular transport
BraA01g012680.3C	4362.09	5318.17	6790.5	1963.87	1971.88	3620.14	2436.52	832.26	3318.68	270.22	65.08	205.4	2910.69	1308.54	3953.92	9032.07	4484.16	7068.81	5490.25	2518.63	2195.82	180.233	2724.38	6861.68	GO:0006804;GO:0070838;GO:0009750;GO:0019761;GO:0098869;GO:0019344;GO:0006833;GO:0042744;GO:0030003;GO:0009651;GO:0006979;GO:0055114;GO:0005576;GO:0020037;GO:0004601;GO:004687	BP:obsolete peroxidase reaction;BP:divalent metal ion transport;BP:response to fructose;BP:glucosinolate biosynthetic process;BP:cellular oxidant detoxification;BP:cysteine biosynthetic process;BP:water transport;BP:hydrogen peroxide catabolic process;BP:cellular cation homeostasis;BP:response to salt stress;BP:response to oxidative stress;BP:oxidation-reduction process;CC:extracellular region;MF…	K00430	E1.11.1.7	map00940	Phenylpropanoid biosynthesis	ENOG4111GTW;ENOG410YHIH	G:Carbohydrate transport and metabolism;
BraA01g012890.3C	6.79	1.46	2.45	3.13	6.31	2.57	4.87	4.92	3.24	0.74	8.76	4.97	12.49	8.83	9.59	44.19	43.79	30.72	3.56667	4.00333	4.34333	4.82333	10.3033	39.5667	GO:0042391;GO:0009737;GO:0071805;GO:0010264;GO:0016021;GO:0008076;GO:0009506;GO:0030551;GO:0042802;GO:0005249;GO:000524	BP:regulation of membrane potential;BP:response to abscisic acid;BP:potassium ion transmembrane transport;BP:myo-inositol hexakisphosphate biosynthetic process;CC:integral component of membrane;CC:voltage-gated potassium channel complex;CC:plasmodesma;MF:cyclic nucleotide binding;MF:identical protein binding;MF:voltage-gated potassium channel activity;MF:inward rectifier potassium channel activit…	------	------	------	------	ENOG410XPSE	S:Function unknown
BraA01g012970.3C	10.57	21.64	21.29	4.89	12.03	16.3	3.59	8.92	16.01	10	10.88	10.18	25.78	21.95	27.72	12.35	9.18	12.89	17.8333	11.0733	9.50667	10.3533	25.15	11.4733	GO:0016021;GO:001602	CC:integral component of membrane;CC:membrane;	------	------	------	------	ENOG4111BIQ;ENOG410ZNXM	S:Function unknown;
BraA01g012980.3C	18.69	17.64	22.34	12.69	18.7	21.37	17.22	19.17	30.43	25.68	17.11	15.13	139.1	127.67	119.64	36.98	46.97	47.17	19.5567	17.5867	22.2733	19.3067	128.803	43.7067	GO:0006850;GO:0006623;GO:0009060;GO:0046686;GO:0006096;GO:000574	BP:mitochondrial pyruvate transport;BP:protein targeting to vacuole;BP:aerobic respiration;BP:response to cadmium ion;BP:glycolytic process;CC:mitochondrial inner membrane;	------	------	------	------	ENOG4111UER	S:Function unknown
BraA01g013740.3C	22.29	17.46	17.12	26.68	12.66	15.31	33.67	4.66	17.91	0	0	0.35	0.33	0.09	0.14	1.6	0.95	1.05	18.9567	18.2167	18.7467	0.116667	0.186667	1.2	GO:0006468;GO:0016021;GO:0000166;GO:0004674;GO:0004672;GO:000552	BP:protein phosphorylation;CC:integral component of membrane;MF:nucleotide binding;MF:protein serine/threonine kinase activity;MF:protein kinase activity;MF:ATP binding;	------	------	------	------	COG0515;ENOG4111BBP	T:Signal transduction mechanisms;S:Function unknown
BraA01g014290.3C	1127.28	1.08	77.8	263.04	59.14	1.46	500.61	102.78	2.61	0.27	1.59	0	71.53	129.98	75.41	365.57	672.61	274.78	402.053	107.88	202	0.62	92.3067	437.653	GO:0006546;GO:0000162;GO:0006636;GO:0006733;GO:0030154;GO:0019288;GO:0009108;GO:0009106;GO:0009737;GO:0009821;GO:0006560;GO:0006522;GO:0009965;GO:0009611;GO:0006525;GO:0019761;GO:0009094;GO:0010188;GO:0006766;GO:0009058;GO:0009117;GO:0045893;GO:0042538;GO:0006520;GO:0006571;GO:0009753;GO:0009695;GO:0006555;GO:0015976;GO:0006534;GO:0006536;GO:0006531;GO:0006103;GO:0006107;GO:0048046;GO:0005773;GO:…	BP:glycine catabolic process;BP:tryptophan biosynthetic process;BP:unsaturated fatty acid biosynthetic process;BP:oxidoreduction coenzyme metabolic process;BP:cell differentiation;BP:isopentenyl diphosphate biosynthetic process, methylerythritol 4-phosphate pathway;BP:coenzyme biosynthetic process;BP:lipoate metabolic process;BP:response to abscisic acid;BP:alkaloid biosynthetic process;BP:prolin…	K00815	TAT	map00130;map00270;map00350;map00360;map00400;map00950;map00960	Ubiquinone and other terpenoid-quinone biosynthesis;Cysteine and methionine metabolism;Tyrosine metabolism;Phenylalanine metabolism;Phenylalanine, tyrosine and tryptophan biosynthesis;Isoquinoline alkaloid biosynthesis;Tropane, piperidine and pyridine alkaloid biosynthesis	COG0436	E:Amino acid transport and metabolism
BraA01g015820.3C	1344.59	1383.77	1785.1	1351.4	2483.82	3205.64	2097.3	2871.56	3265.9	210.38	124.34	112.5	82.02	37.36	80.18	392.9	202.03	445.79	1504.49	2346.95	2744.92	149.073	66.52	346.907	GO:0007623;GO:0010193;GO:0019430;GO:0046688;GO:0046686;GO:0009642;GO:0055114;GO:0009579;GO:0009941;GO:0005739;GO:0005886;GO:0005507;GO:0004784;GO:004687	BP:circadian rhythm;BP:response to ozone;BP:removal of superoxide radicals;BP:response to copper ion;BP:response to cadmium ion;BP:response to light intensity;BP:oxidation-reduction process;CC:thylakoid;CC:chloroplast envelope;CC:mitochondrion;CC:plasma membrane;MF:copper ion binding;MF:superoxide dismutase activity;MF:metal ion binding;	K04564	SOD2	map04146	Peroxisome	COG0605	U:Intracellular trafficking, secretion, and vesicular transport
BraA01g016010.3C	11.75	22.4	17.8	10.32	19.19	15.75	8.41	13.14	11.34	1.42	0.47	0.19	13.37	12.77	10.17	2.88	0	1.4	17.3167	15.0867	10.9633	0.693333	12.1033	1.42667	GO:0005982;GO:0005985;GO:0043086;GO:0009641;GO:0046910;GO:0030599;GO:000485	BP:starch metabolic process;BP:sucrose metabolic process;BP:negative regulation of catalytic activity;BP:shade avoidance;MF:pectinesterase inhibitor activity;MF:pectinesterase activity;MF:enzyme inhibitor activity;	------	------	------	------	ENOG410YKJY;ENOG41115R1;ENOG41116V7	S:Function unknown;
BraA01g016550.3C	25.4	55.55	56.04	13.1	35.34	52.03	9.29	17.56	52.94	0	0	0	0	0	0.93	17.44	0.39	11.45	45.6633	33.49	26.5967	0	0.31	9.76	GO:0015992;GO:0006814;GO:0006120;GO:0006744;GO:0016021;GO:0005576;GO:0005747;GO:0005886;GO:000813	BP:proton transport;BP:sodium ion transport;BP:mitochondrial electron transport, NADH to ubiquinone;BP:ubiquinone biosynthetic process;CC:integral component of membrane;CC:extracellular region;CC:mitochondrial respiratory chain complex I;CC:plasma membrane;MF:NADH dehydrogenas;	------	------	------	------	ENOG410YWVN;ENOG410YHDU	S:Function unknown;
BraA01g016800.3C	79.26	61.4	63.26	45	39.02	32.14	51.03	36.86	38.23	0.37	0.97	4.89	2.28	4.21	5.31	8.23	15.22	14.19	67.9733	38.72	42.04	2.07667	3.93333	12.5467	GO:0006470;GO:0006612;GO:0000303;GO:0031348;GO:0010029;GO:0009414;GO:0009733;GO:0042538;GO:0009862;GO:0000165;GO:0009611;GO:0009867;GO:0043069;GO:0006914;GO:0050832;GO:0010119;GO:0009409;GO:0009408;GO:0009788;GO:0010363;GO:0030968;GO:0009873;GO:0005634;GO:0008287;GO:0005509;GO:0046872;GO:0019901;GO:000472	BP:protein dephosphorylation;BP:protein targeting to membrane;BP:response to superoxide;BP:negative regulation of defense response;BP:regulation of seed germination;BP:response to water deprivation;BP:response to auxin;BP:hyperosmotic salinity response;BP:systemic acquired resistance, salicylic acid mediated signaling pathway;BP:MAPK cascade;BP:response to wounding;BP:jasmonic acid mediated signa…	K14497	PP2C	map04075	Plant hormone signal transduction	COG0631	T:Signal transduction mechanisms
BraA01g018910.3C	7.27	21.71	19.65	2.89	14.49	24.84	4.08	7.04	15.77	191.93	124.06	123.38	87	59.09	104.88	182.91	120.33	232.82	16.21	14.0733	8.96333	146.457	83.6567	178.687	GO:0046658;GO:001602	CC:anchored component of plasma membrane;CC:integral component of membrane;	------	------	------	------	ENOG410YB0S	S:Function unknown
BraA01g019200.3C	6.3	5.28	7	2.92	4.15	5.57	1.97	1.42	2.28	0	1.39	0	35.17	25.45	22.22	13.24	13.17	13.03	6.19333	4.21333	1.89	0.463333	27.6133	13.1467	GO:0048467;GO:0009410;GO:0045449;GO:0010582;GO:0006355;GO:0016571;GO:0016573;GO:0016579;GO:0043687;GO:0010015;GO:0010388;GO:0009640;GO:0016567;GO:0080127;GO:0045893;GO:0000123;GO:0005634;GO:0005667;GO:0003677;GO:0010484;GO:0043565;GO:0043621;GO:0003700;GO:000097	BP:gynoecium development;BP:response to xenobiotic stimulus;BP:old GO;BP:floral meristem determinacy;BP:regulation of transcription, DNA-templated;BP:histone methylation;BP:histone acetylation;BP:protein deubiquitination;BP:post-translational protein modification;BP:root morphogenesis;BP:cullin deneddylation;BP:photomorphogenesis;BP:protein ubiquitination;BP:fruit septum development;BP:positive r…	K09338	HD-ZIP	------	------	ENOG410Z2UE	S:Function unknown
BraA01g019280.3C	4.65	5.39	3.95	4.02	2.68	2.68	6.88	3.97	3.78	0.58	3.84	5.24	4.36	0.82	2.98	6.78	10.48	11.75	4.66333	3.12667	4.87667	3.22	2.72	9.67	------	------	------	------	------	------	ENOG410YCZ5;ENOG411042K	S:Function unknown;
BraA01g020730.3C	17.32	24.98	20.98	12.32	31.5	19.09	6.35	34.09	10.1	76.52	85.42	62.59	49.09	28.74	44.62	102.76	56.98	107.58	21.0933	20.97	16.8467	74.8433	40.8167	89.1067	GO:003122	CC:anchored component of membrane;	------	------	------	------	------	------
BraA01g023890.3C	52.37	81.34	91.55	6.82	15.62	27.2	6.57	10.02	25.52	0	1.18	0.19	1.21	1.5	0.42	11.68	11.53	10.15	75.0867	16.5467	14.0367	0.456667	1.04333	11.12	GO:0009735;GO:0009826;GO:0050832;GO:0052033;GO:0072593;GO:0098869;GO:0042744;GO:0009416;GO:0042742;GO:0006804;GO:0006979;GO:0055114;GO:0048046;GO:0005774;GO:0005829;GO:0005794;GO:0009505;GO:0005576;GO:0020037;GO:0004601;GO:004687	BP:response to cytokinin;BP:unidimensional cell growth;BP:defense response to fungus;BP:pathogen-associated molecular pattern dependent induction by symbiont of host innate immune response;BP:reactive oxygen species metabolic process;BP:cellular oxidant detoxification;BP:hydrogen peroxide catabolic process;BP:response to light stimulus;BP:defense response to bacterium;BP:obsolete peroxidase react…	K00430	E1.11.1.7	map00940	Phenylpropanoid biosynthesis	ENOG41119N5	G:Carbohydrate transport and metabolism
BraA01g025770.3C	5.86	8.3	6.58	3.27	6.92	9.98	5.09	6.8	7.82	1.16	2.35	2.08	8.2	6.91	4.15	19.06	18.56	21.86	6.91333	6.72333	6.57	1.86333	6.42	19.8267	GO:0006636;GO:0019288;GO:0006098;GO:0010218;GO:0000023;GO:0009773;GO:0043085;GO:0009657;GO:0015994;GO:0009637;GO:0006364;GO:0019252;GO:0019216;GO:0010207;GO:0071277;GO:0090333;GO:0010114;GO:0031408;GO:0009704;GO:0019344;GO:0009535;GO:0016021;GO:0016020;GO:000573	BP:unsaturated fatty acid biosynthetic process;BP:isopentenyl diphosphate biosynthetic process, methylerythritol 4-phosphate pathway;BP:pentose-phosphate shunt;BP:response to far red light;BP:maltose metabolic process;BP:photosynthetic electron transport in photosystem I;BP:positive regulation of catalytic activity;BP:plastid organization;BP:chlorophyll metabolic process;BP:response to blue light…	------	------	------	------	ENOG4111GSH	S:Function unknown
BraA01g026480.3C	3.35	12.01	11.87	4.86	6.99	9.79	4.44	2.58	11.11	0.94	0.41	3.67	2.82	5.89	5.14	18.56	34.49	27.09	9.07667	7.21333	6.04333	1.67333	4.61667	26.7133	GO:0008643;GO:0055085;GO:0016021;GO:0005886;GO:0022891;GO:000535	BP:carbohydrate transport;BP:transmembrane transport;CC:integral component of membrane;CC:plasma membrane;MF:substrate-specific transmembrane transporter activity;MF:suga;	K08145	SLC2A8, GLUT8	------	------	ENOG410XNQK	L:Replication, recombination and repair
BraA01g028280.3C	6.38	13.43	13.74	5.61	10.77	12.21	7.61	8.4	14.41	5.47	9.4	6.37	3.15	4.75	4.09	9.45	8.05	9.82	11.1833	9.53	10.14	7.08	3.99667	9.10667	GO:000950	CC:chloroplast;	------	------	------	------	ENOG410YF05	S:Function unknown
BraA01g028580.3C	22.02	15.87	20	18.67	17.94	25.68	12.22	10.74	25.65	51.31	62.89	34.6	139.11	139.66	93.65	61.77	61.27	43.06	19.2967	20.7633	16.2033	49.6	124.14	55.3667	GO:0006468;GO:0009651;GO:0048527;GO:0009069;GO:0005829;GO:0070300;GO:0004674;GO:000552	BP:protein phosphorylation;BP:response to salt stress;BP:lateral root development;BP:serine family amino acid metabolic process;CC:cytosol;MF:phosphatidic acid binding;MF:protein serine/threonine kinase activity;MF:ATP binding;	K14498	SNRK2	map04075	Plant hormone signal transduction	COG0515	T:Signal transduction mechanisms
BraA01g029450.3C	28.3	43.9	36.58	23.78	40.45	41.4	23.43	36.03	37.77	26.65	37.73	33.68	179.62	120.2	93.68	37.99	55.53	46.46	36.26	35.21	32.41	32.6867	131.167	46.66	GO:000950	CC:chloroplast;	------	------	------	------	ENOG410YN13	L:Replication, recombination and repair
BraA01g029520.3C	48.32	19.51	13.43	91.64	26.57	19.43	88.75	37.72	31.11	1.63	0.39	4.57	12.47	8.42	9.58	22.64	30.73	19.9	27.0867	45.88	52.5267	2.19667	10.1567	24.4233	GO:001602	CC:integral component of membrane;	------	------	------	------	ENOG4111QQH	S:Function unknown
BraA01g032040.3C	59.38	17.51	31.26	27.47	21.57	14.84	39.8	25.36	19.04	5.42	1.83	7.79	9.9	7.41	9.74	58.26	49.74	49.56	36.05	21.2933	28.0667	5.01333	9.01667	52.52	GO:0006855;GO:0009610;GO:0015824;GO:0016021;GO:0005886;GO:0005774;GO:0015297;GO:001523	BP:drug transmembrane transport;BP:response to symbiotic fungus;BP:proline transport;CC:integral component of membrane;CC:plasma membrane;CC:vacuolar membrane;MF:antiporter activity;MF:drug transmembrane transporter activity;	K03327	TC.MATE, SLC47A, norM, mdtK, dinF	------	------	COG0534	S:Function unknown
BraA01g033120.3C	7.36	5.26	6.63	4.73	5.82	3.86	4.86	5.83	4.79	0	0	0	0	0	0	0.68	0.36	1.18	6.41667	4.80333	5.16	0	0	0.74	GO:0009737;GO:0009414;GO:0009409;GO:0042538;GO:0016021;GO:000573	BP:response to abscisic acid;BP:response to water deprivation;BP:response to cold;BP:hyperosmotic salinity response;CC:integral component of membrane;CC:mitochondrion;	------	------	------	------	ENOG410XQ41	Q:Secondary metabolites biosynthesis, transport and catabolism
BraA01g033790.3C	36.43	13.24	13.24	57.16	15.85	13.21	68.47	11.65	16.72	0.49	0	0.49	2.66	0.84	0.78	0	0	0.12	20.97	28.74	32.28	0.326667	1.42667	0.04	GO:0016567;GO:0010200;GO:0005737;GO:0000151;GO:000484	BP:protein ubiquitination;BP:response to chitin;CC:cytoplasm;CC:ubiquitin ligase complex;MF:ubiquitin-protein transferase activity;	------	------	------	------	ENOG410YB5U	O:Posttranslational modification, protein turnover, chaperones
BraA01g034090.3C	89.38	18.05	21.41	59.36	10.7	7.21	72.87	5.16	13.54	0	0	0	18.72	13.28	7.23	6.01	4.8	3.79	42.9467	25.7567	30.5233	0	13.0767	4.86667	GO:0031348;GO:0015992;GO:0015758;GO:0015795;GO:0015797;GO:0015793;GO:0015752;GO:0015798;GO:0015757;GO:0055085;GO:0015753;GO:0043090;GO:0016021;GO:0005886;GO:0015575;GO:0015576;GO:0015148;GO:0015168;GO:0005355;GO:0005354;GO:0005351;GO:0015591;GO:0022891;GO:000536	BP:negative regulation of defense response;BP:proton transport;BP:glucose transport;BP:sorbitol transport;BP:mannitol transport;BP:glycerol transport;BP:D-ribose transport;BP:myo-inositol transport;BP:galactose transport;BP:transmembrane transport;BP:D-xylose transport;BP:amino acid import;CC:integral component of membrane;CC:plasma membrane;MF:mannitol transmembrane transporter activity;MF:sorbi…	------	------	------	------	ENOG410XNQK	U:Intracellular trafficking, secretion, and vesicular transport
BraA01g034680.3C	273.6	211.46	280.26	115.48	146.73	138.42	102.22	85.32	223.79	5.06	0.3	7.16	54.59	59.01	63.83	163.91	115.57	95.37	255.107	133.543	137.11	4.17333	59.1433	124.95	GO:0005975;GO:0022626;GO:0009505;GO:0009507;GO:0080079;GO:0080083;GO:0047668;GO:0080081;GO:0004567;GO:0004553;GO:008008	BP:carbohydrate metabolic process;CC:cytosolic ribosome;CC:plant-type cell wall;CC:chloroplast;MF:cellobiose glucosidase activity;MF:beta-gentiobiose beta-glucosidase activity;MF:amygdalin beta-glucosidase activity;MF:4-methylumbelliferyl-beta-D-glucopyranoside beta-glucosidase activity;MF:beta-mannosidase activity;MF:hydrolase activity, hydrolyzing O-glycosyl compounds;MF:esculin beta-glucosidas…	K05350	bglB	map00460;map00500;map00940	Cyanoamino acid metabolism;Starch and sucrose metabolism;Phenylpropanoid biosynthesis	COG2723	S:Function unknown
BraA01g036200.3C	8.75	14.58	25.29	6.03	12.42	13.01	8.13	7.84	13.24	13.68	11.26	6.09	6.27	6.42	5.73	15	12.23	12.72	16.2067	10.4867	9.73667	10.3433	6.14	13.3167	GO:0006468;GO:0009620;GO:0045087;GO:0009069;GO:0005886;GO:0030246;GO:0004674;GO:000552	BP:protein phosphorylation;BP:response to fungus;BP:innate immune response;BP:serine family amino acid metabolic process;CC:plasma membrane;MF:carbohydrate binding;MF:protein serine/threonine kinase activity;MF:ATP binding;	------	------	------	------	COG0515	H:Coenzyme transport and metabolism
BraA01g037130.3C	28.16	27.9	30.36	27.04	28.51	26.03	46.82	25.59	35.09	0	0	0.88	0.29	0.27	0	5.52	6	3.46	28.8067	27.1933	35.8333	0.293333	0.186667	4.99333	GO:0055114;GO:0004497;GO:0019825;GO:0020037;GO:0016705;GO:000550	BP:oxidation-reduction process;MF:monooxygenase activity;MF:oxygen binding;MF:heme binding;MF:oxidoreductase activity, acting on paired donors, with incorporation or reduction of molecular oxygen;MF:iron ion binding;	------	------	------	------	COG2124	Q:Secondary metabolites biosynthesis, transport and catabolism
BraA01g037350.3C	646.73	281.83	515.41	371.23	382.01	301.87	227.96	430.12	256.51	3.69	3.12	2.42	86.86	71.64	90.34	21.87	34.14	13.36	481.323	351.703	304.863	3.07667	82.9467	23.1233	GO:0042545;GO:0006546;GO:0009620;GO:0005982;GO:0005985;GO:0009624;GO:0045490;GO:0050829;GO:0009684;GO:0043086;GO:0006569;GO:0005737;GO:0005618;GO:0005886;GO:0048046;GO:0005576;GO:0030599;GO:0045330;GO:000485	BP:cell wall modification;BP:glycine catabolic process;BP:response to fungus;BP:starch metabolic process;BP:sucrose metabolic process;BP:response to nematode;BP:pectin catabolic process;BP:defense response to Gram-negative bacterium;BP:indoleacetic acid biosynthetic process;BP:negative regulation of catalytic activity;BP:tryptophan catabolic process;CC:cytoplasm;CC:cell wall;CC:plasma membrane;CC…	K01051	E3.1.1.11	map00040;map00500	Pentose and glucuronate interconversions;Starch and sucrose metabolism	COG4677	S:Function unknown
BraA01g037860.3C	23.66	37.44	61.17	8.53	31.57	35.66	12.16	22.07	58.63	11.17	6.39	4.84	10.06	4.87	12.33	41.42	21.89	40.7	40.7567	25.2533	30.9533	7.46667	9.08667	34.67	GO:0006468;GO:0018108;GO:0009069;GO:0046777;GO:0004674;GO:0004713;GO:0004672;GO:000552	BP:protein phosphorylation;BP:peptidyl-tyrosine phosphorylation;BP:serine family amino acid metabolic process;BP:protein autophosphorylation;MF:protein serine/threonine kinase activity;MF:protein tyrosine kinase activity;MF:protein kinase activity;MF:ATP binding;	------	------	------	------	COG0515	U:Intracellular trafficking, secretion, and vesicular transport
BraA01g039730.3C	81.86	9.67	30.32	35.4	34.39	7.52	35.86	26.33	7.44	9.49	6.07	3.82	17.48	5.15	6.96	82.63	23.4	29.38	40.6167	25.77	23.21	6.46	9.86333	45.1367	GO:0006629;GO:0048046;GO:005268	BP:lipid metabolic process;CC:apoplast;MF:carboxylic ester hydrolase activity;	------	------	------	------	COG2755	E:Amino acid transport and metabolism
BraA01g041530.3C	26.82	3.92	9.13	79.34	14.28	5.57	111.64	64.13	7.13	0	3.84	0.27	19.97	21.4	13.09	5.85	8.67	4.58	13.29	33.0633	60.9667	1.37	18.1533	6.36667	GO:0016567;GO:0000151;GO:000484	BP:protein ubiquitination;CC:ubiquitin ligase complex;MF:ubiquitin-protein transferase activity;	------	------	------	------	ENOG410XRTN;ENOG410YG40	S:Function unknown;
BraA01g042180.3C	128.51	26.39	39.59	59.04	24.73	16.35	49.55	31.69	16.35	6.05	25.32	2.81	224.4	144.33	168.99	66.66	131.19	67.86	64.83	33.3733	32.53	11.3933	179.24	88.57	GO:0010075;GO:0016021;GO:0005886;GO:003122	BP:regulation of meristem growth;CC:integral component of membrane;CC:plasma membrane;CC:anchored component of membrane;	------	------	------	------	ENOG410YJI0	S:Function unknown
BraA01g042820.3C	3.52	5.66	5.03	3.24	5	4.1	7.42	4.36	6.16	4.35	3.23	3.05	2.12	1.68	0.88	0	0	0	4.73667	4.11333	5.98	3.54333	1.56	0	GO:0006468;GO:0009069;GO:0005634;GO:0005886;GO:0004674;GO:000552	BP:protein phosphorylation;BP:serine family amino acid metabolic process;CC:nucleus;CC:plasma membrane;MF:protein serine/threonine kinase activity;MF:ATP binding;	------	------	------	------	ENOG410XPIR	I:Lipid transport and metabolism
BraA01g043290.3C	134.32	6.6	16.8	151.51	30.58	9.21	111.62	104.43	5.98	2.39	0	3.14	5.59	5.37	6.91	12.28	17.72	19.65	52.5733	63.7667	74.01	1.84333	5.95667	16.55	GO:0009805;GO:0009611;GO:0015824;GO:1901601;GO:0010223;GO:0005737;GO:000382	BP:coumarin biosynthetic process;BP:response to wounding;BP:proline transport;BP:strigolactone biosynthetic process;BP:secondary shoot formation;CC:cytoplasm;MF:catalytic activity;	------	------	------	------	COG0596	S:Function unknown
BraA01g044770.3C	4.64	6.81	9.83	1.87	3.91	11.9	1.81	1.96	9.51	3.93	0	0	0	0.45	0.12	2.9	4.45	5.45	7.09333	5.89333	4.42667	1.31	0.19	4.26667	------	------	------	------	------	------	COG1073	S:Function unknown
BraA02g000110.3C	14.75	7.28	11.58	15.48	9.24	6.97	15.32	10.97	8.01	0	0.87	0	1.84	2.62	2.35	7.75	6.33	8.01	11.2033	10.5633	11.4333	0.29	2.27	7.36333	GO:0006468;GO:0007165;GO:0009069;GO:0005773;GO:0009506;GO:0005524;GO:000467	BP:protein phosphorylation;BP:signal transduction;BP:serine family amino acid metabolic process;CC:vacuole;CC:plasmodesma;MF:ATP binding;MF:protein serine/threonine kinase activity;	K12761	SNF1	------	------	COG0515	S:Function unknown
BraA02g000140.3C	7.42	15.22	5.86	3.87	18.09	6.89	1.26	19.61	1.99	0	0	0	0	0	0	9.61	0.99	4.05	9.5	9.61667	7.62	0	0	4.88333	------	------	------	------	------	------	ENOG410YQYD;ENOG41125QD	S:Function unknown;
BraA02g000750.3C	66.75	24.27	26.14	5.92	12.52	38.33	18.05	40.32	23.02	0.89	0	0.35	0	0	2.26	28.05	25.06	22.73	39.0533	18.9233	27.13	0.413333	0.753333	25.28	GO:000557	CC:extracellular region;	------	------	------	------	ENOG411195B	S:Function unknown
BraA02g002700.3C	24.9	29.94	34.18	14.06	20.76	25.61	19.4	15.51	33.7	2.95	1.34	0.18	20.46	29.51	13.69	5.14	5.14	6.29	29.6733	20.1433	22.87	1.49	21.22	5.52333	GO:0007020;GO:0005975;GO:0009620;GO:0009911;GO:0009965;GO:0016139;GO:0006012;GO:0046486;GO:0001575;GO:0046477;GO:0000023;GO:0043085;GO:0019252;GO:0005737;GO:0048046;GO:0005576;GO:0009505;GO:0052692;GO:000455	BP:microtubule nucleation;BP:carbohydrate metabolic process;BP:response to fungus;BP:positive regulation of flower development;BP:leaf morphogenesis;BP:glycoside catabolic process;BP:galactose metabolic process;BP:glycerolipid metabolic process;BP:globoside metabolic process;BP:glycosylceramide catabolic process;BP:maltose metabolic process;BP:positive regulation of catalytic activity;BP:starch b…	K07407	E3.2.1.22B, galA, rafA	map00052;map00561;map00600;map00603	Galactose metabolism;Glycerolipid metabolism;Sphingolipid metabolism;Glycosphingolipid biosynthesis - globo and isoglobo series	ENOG410XPF1	K:Transcription
BraA02g003590.3C	20.94	15.81	21.11	19.15	11.38	18.42	21.47	2.13	16.73	0	0	0	0	0.07	0	1.89	1.21	1.17	19.2867	16.3167	13.4433	0	0.023333	1.42333	------	------	------	------	------	------	ENOG410XNV7	O:Posttranslational modification, protein turnover, chaperones
BraA02g004220.3C	20.82	15.29	28.04	10.06	7.85	14.7	11.97	7.42	18.03	53.25	22.96	27.2	448.73	680.44	439.99	24.15	26.66	35.17	21.3833	10.87	12.4733	34.47	523.053	28.66	GO:0009691;GO:0005829;GO:0016799;GO:004280	BP:cytokinin biosynthetic process;CC:cytosol;MF:hydrolase activity, hydrolyzing N-glycosyl compounds;MF:protein homodimerization activity;	K06966	ppnN	map00240;map00230	Pyrimidine metabolism;Purine metabolism	COG1611	S:Function unknown
BraA02g004320.3C	10.01	15.61	17.49	5.83	9.37	6.62	7.89	8.53	11.81	19.68	29.01	27.4	2.52	2.47	4.17	0.94	0.2	0	14.37	7.27333	9.41	25.3633	3.05333	0.38	GO:0007623;GO:000563	BP:circadian rhythm;CC:nucleus;	------	------	------	------	ENOG411082D;ENOG410YYZ5;ENOG410YYWK	S:Function unknown;
BraA02g005070.3C	88.42	100.37	122.88	41.61	76.07	78.07	54.55	56.18	107.4	3.29	0.08	0.94	35.95	12.38	22.11	59.43	42.78	51.98	103.89	65.25	72.71	1.43667	23.48	51.3967	GO:0016126;GO:0006598;GO:0006084;GO:0019745;GO:0016132;GO:0009611;GO:0042398;GO:0009793;GO:0006694;GO:0032259;GO:0009805;GO:0005783;GO:0005773;GO:0005829;GO:0009506;GO:0003838;GO:000816	BP:sterol biosynthetic process;BP:polyamine catabolic process;BP:acetyl-CoA metabolic process;BP:pentacyclic triterpenoid biosynthetic process;BP:brassinosteroid biosynthetic process;BP:response to wounding;BP:cellular modified amino acid biosynthetic process;BP:embryo development ending in seed dormancy;BP:steroid biosynthetic process;BP:methylation;BP:coumarin biosynthetic process;CC:endoplasmi…	K00559	E2.1.1.41, SMT1, ERG6	map00100	Steroid biosynthesis	ENOG410XP5G	S:Function unknown
BraA02g005120.3C	4.31	2.18	3.88	3.53	3.64	1.82	2.22	4.24	2.67	5.73	6.34	2.5	24.09	25.25	19.81	7.94	9.31	9.59	3.45667	2.99667	3.04333	4.85667	23.05	8.94667	GO:001602	CC:integral component of membrane;	------	------	------	------	ENOG410XS0P	S:Function unknown
BraA02g005690.3C	5.24	7.32	10.42	2.05	7.38	7.57	2.79	3.49	9.3	4.03	1.85	2.21	1.41	1.7	0.59	4.48	3.31	2.93	7.66	5.66667	5.19333	2.69667	1.23333	3.57333	GO:0071805;GO:0016021;GO:0005886;GO:001507	BP:potassium ion transmembrane transport;CC:integral component of membrane;CC:plasma membrane;MF:potassium ion transmembrane transporter activity;	K03549	kup	------	------	COG3158	P:Inorganic ion transport and metabolism
BraA02g005890.3C	7.55	35.45	49.02	1.07	21.05	42.37	1.32	7.03	21.97	7.54	1.58	1.4	0	0	0	269.89	81.12	411.44	30.6733	21.4967	10.1067	3.50667	0	254.15	GO:0048510;GO:0009640;GO:0005773;GO:0005634;GO:0005667;GO:0003700;GO:0045449;GO:0003677;GO:004698	BP:regulation of timing of transition from vegetative to reproductive phase;BP:photomorphogenesis;CC:vacuole;CC:nucleus;CC:transcription factor complex;MF:transcription factor activity, sequence-specific DNA binding;MF:old GO;MF:DNA binding;MF:protein dimerization activity;	------	------	------	------	ENOG411064B;ENOG410ZNWT;ENOG4111CDZ;ENOG41118WW	S:Function unknown;K:Transcription;K:Transcription;S:Function unknown
BraA02g006550.3C	354.09	288.25	256.27	190.67	40.56	42.27	593.49	42.12	157.68	6.92	0.04	2.89	0	0.94	0.5	131.1	57.25	75.67	299.537	91.1667	264.43	3.28333	0.48	88.0067	GO:0009744;GO:0009750;GO:0009749;GO:0042128;GO:0009252;GO:0006542;GO:0005829;GO:0004356;GO:000552	BP:response to sucrose;BP:response to fructose;BP:response to glucose;BP:nitrate assimilation;BP:peptidoglycan biosynthetic process;BP:glutamine biosynthetic process;CC:cytosol;MF:glutamate-ammonia ligase activity;MF:ATP binding;	K01915	glnA, GLUL	map00220;map00250;map00630;map00910	Arginine biosynthesis;Alanine, aspartate and glutamate metabolism;Glyoxylate and dicarboxylate metabolism;Nitrogen metabolism	COG0174	E:Amino acid transport and metabolism
BraA02g006840.3C	203.18	140.72	159.84	176.88	127.15	95.32	302.6	150.4	113.72	0	0.03	0	0	0.11	0.17	4.07	0.1	2.56	167.913	133.117	188.907	0.01	0.093333	2.24333	GO:0006807;GO:001681	BP:nitrogen compound metabolic process;MF:hydrolase activity, acting on carbon-nitroge;	K01501	E3.5.5.1	map00380;map00460;map00910	Tryptophan metabolism;Cyanoamino acid metabolism;Nitrogen metabolism	COG0388	S:Function unknown
BraA02g007880.3C	5.09	5.07	5.61	3.19	5	6.57	5.43	3.13	7.86	25.27	21.18	28.36	10.06	8.5	15.63	21.86	25.01	29.51	5.25667	4.92	5.47333	24.9367	11.3967	25.46	GO:0016049;GO:0000902;GO:0048193;GO:0018401;GO:0055114;GO:0005634;GO:0005576;GO:0005794;GO:0005783;GO:0031418;GO:0016706;GO:0016705;GO:000550	BP:cell growth;BP:cell morphogenesis;BP:Golgi vesicle transport;BP:peptidyl-proline hydroxylation to 4-hydroxy-L-proline;BP:oxidation-reduction process;CC:nucleus;CC:extracellular region;CC:Golgi apparatus;CC:endoplasmic reticulum;MF:L-ascorbic acid binding;MF:oxidoreductase activity, acting on paired donors, with incorporation or reduction of molecular oxygen, 2-oxoglutarate as one donor, and in…	K00472	P4HA	map00330	Arginine and proline metabolism	ENOG410XS5J	S:Function unknown
BraA02g007960.3C	28.17	29.2	25.71	11.61	16.05	15.46	6.51	13.29	11.45	0.32	0	0.97	25.57	20	18.87	11.19	5.19	9.56	27.6933	14.3733	10.4167	0.43	21.48	8.64667	GO:0006508;GO:000419	BP:proteolysis;MF:aspartic-type endopeptidase activity;	------	------	------	------	ENOG410XNV7	O:Posttranslational modification, protein turnover, chaperones
BraA02g008230.3C	20.73	29.63	29.59	26.62	27.54	16.98	16.27	16.28	20.18	207.67	611.4	164.95	8.53	4.29	2.21	0.26	1.32	0	26.65	23.7133	17.5767	328.007	5.01	0.526667	GO:0007389;GO:0009825;GO:0010218;GO:0048767;GO:0071555;GO:0006560;GO:0000271;GO:0043481;GO:0006525;GO:0008361;GO:0009932;GO:0010014;GO:0019482;GO:0009926;GO:0048759;GO:0005737;GO:0005634;GO:0016768;GO:0003824;GO:001048	BP:pattern specification process;BP:multidimensional cell growth;BP:response to far red light;BP:root hair elongation;BP:cell wall organization;BP:proline metabolic process;BP:polysaccharide biosynthetic process;BP:anthocyanin accumulation in tissues in response to UV light;BP:arginine metabolic process;BP:regulation of cell size;BP:cell tip growth;BP:meristem initiation;BP:beta-alanine metabolic…	K18787	ACL5	------	------	COG0421	E:Amino acid transport and metabolism
BraA02g009860.3C	2.6	1.4	2.02	3.71	2.05	1.76	5.79	1.27	2.61	0.93	0.62	0.16	2	2.7	2.56	0	0	0	2.00667	2.50667	3.22333	0.57	2.42	0	------	------	------	------	------	------	ENOG41119AZ;ENOG410ZQIV;ENOG410ZUW1;ENOG410XQ54	S:Function unknown;
BraA02g010130.3C	175.16	114.48	141.85	112.12	129.35	104.64	122.89	104.39	155.79	24.47	68.86	57.32	30.37	34.33	22.37	14.26	17.19	7.97	143.83	115.37	127.69	50.2167	29.0233	13.14	------	------	------	------	------	------	COG2608	S:Function unknown
BraA02g010320.3C	11.37	20.37	14.47	3.35	6.21	6.91	6.71	4.34	7.08	414.91	822.12	812.68	376.23	473.28	456.02	164.88	126.26	223.78	15.4033	5.49	6.04333	683.237	435.177	171.64	GO:000950	CC:chloroplast;	------	------	------	------	ENOG4111BFB	S:Function unknown
BraA02g010350.3C	18.68	21.63	25.57	13.77	12.09	18.43	15.36	7.38	21.29	1.6	5.71	2.23	1.79	0.52	1.31	8.09	7.09	8.85	21.96	14.7633	14.6767	3.18	1.20667	8.01	GO:0007030;GO:0007568;GO:0009750;GO:0009651;GO:0006816;GO:0006096;GO:0006833;GO:0042744;GO:0006972;GO:0009266;GO:0046686;GO:0006508;GO:0009723;GO:0005773;GO:0005829;GO:0005576;GO:000823	BP:Golgi organization;BP:aging;BP:response to fructose;BP:response to salt stress;BP:calcium ion transport;BP:glycolytic process;BP:water transport;BP:hydrogen peroxide catabolic process;BP:hyperosmotic response;BP:response to temperature stimulus;BP:response to cadmium ion;BP:proteolysis;BP:response to ethylene;CC:vacuole;CC:cytosol;CC:extracellular region;MF:cysteine-type peptidase activity;	K01366	CTSH	------	------	COG4870	O:Posttranslational modification, protein turnover, chaperones
BraA02g010400.3C	2.6	10.45	12.16	1.01	3.51	6.72	1.05	1.7	7.93	16.91	24.29	15.69	31.21	26.35	20.98	13.15	13.71	7.39	8.40333	3.74667	3.56	18.9633	26.18	11.4167	GO:000588	CC:plasma membrane;	------	------	------	------	ENOG410YE21;COG1676	S:Function unknown;J:Translation, ribosomal structure and biogenesis
BraA02g011070.3C	28.56	13.16	29.37	13.23	4.99	21.15	13.7	23.71	26.88	11.1	7.37	12.27	15.92	4.79	2.4	75.74	29.95	17.8	23.6967	13.1233	21.43	10.2467	7.70333	41.1633	GO:0009737;GO:0009414;GO:0006869;GO:0048046;GO:000828	BP:response to abscisic acid;BP:response to water deprivation;BP:lipid transport;CC:apoplast;MF:lipid binding;	------	------	------	------	ENOG410YT63;ENOG410YWBC;ENOG410YX3Q;ENOG410YVVH	U:Intracellular trafficking, secretion, and vesicular transport;
BraA02g011080.3C	23.26	10.68	25.19	7.54	4.34	3.19	8.65	6.57	3.85	40.38	6.52	21.55	20.13	50.83	22.96	253.15	440.89	104.79	19.71	5.02333	6.35667	22.8167	31.3067	266.277	GO:0006869;GO:000828	BP:lipid transport;MF:lipid binding;	------	------	------	------	ENOG410YT63;ENOG410YX3Q;ENOG410YWBC;ENOG410YVVH	U:Intracellular trafficking, secretion, and vesicular transport;
BraA02g011210.3C	46.13	13.98	13.77	22.78	8.29	13.64	22.16	6.44	7.76	6.24	5.74	2.98	1.2	1.02	1.83	0	0	0	24.6267	14.9033	12.12	4.98667	1.35	0	GO:0016192;GO:0015031;GO:0007264;GO:0005794;GO:0005768;GO:0005829;GO:0005622;GO:0005886;GO:0009504;GO:0009506;GO:000552	BP:vesicle-mediated transport;BP:protein transport;BP:small GTPase mediated signal transduction;CC:Golgi apparatus;CC:endosome;CC:cytosol;CC:intracellular;CC:plasma membrane;CC:cell plate;CC:plasmodesma;MF:GTP binding;	K07904	RAB11A	map04144	Endocytosis	COG1100	S:Function unknown
BraA02g011790.3C	10.56	26.29	32.03	7.9	14	20.2	11.71	6.16	21.45	7.06	7.21	6.92	2.14	2.55	3.39	5.78	5.01	6.2	22.96	14.0333	13.1067	7.06333	2.69333	5.66333	GO:0045893;GO:0010027;GO:0000023;GO:0046777;GO:0023014;GO:0009638;GO:0010155;GO:0009735;GO:0016556;GO:0010218;GO:0010103;GO:0006364;GO:0009902;GO:0019252;GO:0043085;GO:0019761;GO:0009744;GO:0010118;GO:0010114;GO:0009644;GO:0035304;GO:0010207;GO:0010362;GO:0009069;GO:0000160;GO:0042793;GO:0005794;GO:0009365;GO:0005886;GO:0005622;GO:0004674;GO:0010181;GO:0042802;GO:0009882;GO:0000155;GO:000552	BP:positive regulation of transcription, DNA-templated;BP:thylakoid membrane organization;BP:maltose metabolic process;BP:protein autophosphorylation;BP:signal transduction by protein phosphorylation;BP:phototropism;BP:regulation of proton transport;BP:response to cytokinin;BP:mRNA modification;BP:response to far red light;BP:stomatal complex morphogenesis;BP:rRNA processing;BP:chloroplast reloca…	K20715	PHOT	------	------	COG2202	T:Signal transduction mechanisms
BraA02g012040.3C	9.79	24.5	24.64	7.04	27.97	24.97	7.6	18.66	30.93	10.1	9.21	1.26	7.74	5.1	4.76	12.5	13.74	15.31	19.6433	19.9933	19.0633	6.85667	5.86667	13.85	GO:0006633;GO:0048235;GO:0010025;GO:0043447;GO:0006723;GO:0055114;GO:0016021;GO:0005886;GO:0005506;GO:001649	BP:fatty acid biosynthetic process;BP:pollen sperm cell differentiation;BP:wax biosynthetic process;BP:alkane biosynthetic process;BP:cuticle hydrocarbon biosynthetic process;BP:oxidation-reduction process;CC:integral component of membrane;CC:plasma membrane;MF:iron ion binding;MF:oxidoreductase activity;	------	------	------	------	ENOG410Y1F6	S:Function unknown
BraA02g013290.3C	64.32	59.29	25.28	53.97	47.49	19.04	30.55	14.91	19.44	44.67	25.32	41.35	1208.93	960.26	1446.89	488.07	273.21	576.01	49.63	40.1667	21.6333	37.1133	1205.36	445.763	GO:0009867;GO:0009595;GO:0010310;GO:0010363;GO:0006869;GO:0009862;GO:0006612;GO:0000165;GO:0009697;GO:0050832;GO:0031348;GO:0043900;GO:0042742;GO:0006508;GO:0010200;GO:0005576;GO:0008289;GO:000823	BP:jasmonic acid mediated signaling pathway;BP:detection of biotic stimulus;BP:regulation of hydrogen peroxide metabolic process;BP:regulation of plant-type hypersensitive response;BP:lipid transport;BP:systemic acquired resistance, salicylic acid mediated signaling pathway;BP:protein targeting to membrane;BP:MAPK cascade;BP:salicylic acid biosynthetic process;BP:defense response to fungus;BP:neg…	------	------	------	------	ENOG41105IK;ENOG410ZFBK	O:Posttranslational modification, protein turnover, chaperones;S:Function unknown
BraA02g014180.3C	19.8	23.67	25.58	14.78	19.48	18.62	14.46	13.49	22.27	22.56	16.86	17.41	11.21	14.13	10.85	26.77	25.17	24.94	23.0167	17.6267	16.74	18.9433	12.0633	25.6267	GO:0006298;GO:0006200;GO:0090305;GO:0045910;GO:0004519;GO:0030983;GO:0016887;GO:000552	BP:mismatch repair;BP:obsolete ATP catabolic process;BP:nucleic acid phosphodiester bond hydrolysis;BP:negative regulation of DNA recombination;MF:endonuclease activity;MF:mismatched DNA binding;MF:ATPase activity;MF:ATP binding;	------	------	------	------	COG1193	L:Replication, recombination and repair
BraA02g015120.3C	75.16	18.27	21.12	96.7	26.37	20.58	126.47	10.21	26.2	2.53	2.5	3.56	0	5.19	1.54	29.79	27.01	18.15	38.1833	47.8833	54.2933	2.86333	2.24333	24.9833	GO:0009697;GO:0009581;GO:0009595;GO:0010310;GO:0010363;GO:0031348;GO:0009862;GO:0006612;GO:0000165;GO:0050832;GO:0006355;GO:0043900;GO:0009867;GO:0030001;GO:0042742;GO:0002237;GO:0043069;GO:0035304;GO:0010200;GO:0005634;GO:004687	BP:salicylic acid biosynthetic process;BP:detection of external stimulus;BP:detection of biotic stimulus;BP:regulation of hydrogen peroxide metabolic process;BP:regulation of plant-type hypersensitive response;BP:negative regulation of defense response;BP:systemic acquired resistance, salicylic acid mediated signaling pathway;BP:protein targeting to membrane;BP:MAPK cascade;BP:defense response to…	------	------	------	------	ENOG4111AW0;COG2608	S:Function unknown;
BraA02g015830.3C	32.92	36.69	23.55	22.49	35.59	27.79	12.57	36.33	30.19	7.33	1.13	4.85	1.21	1.37	3.71	16.96	25.99	14.29	31.0533	28.6233	26.3633	4.43667	2.09667	19.08	GO:0016311;GO:0005982;GO:0005985;GO:0005992;GO:000480	BP:dephosphorylation;BP:starch metabolic process;BP:sucrose metabolic process;BP:trehalose biosynthetic process;MF:trehalose-phosphatase activity;	K01087	otsB	map00500	Starch and sucrose metabolism	COG1877	G:Carbohydrate transport and metabolism
BraA02g017190.3C	31.29	20.4	18.55	47.56	15.8	16.19	68.02	8.52	19.27	0	0	0.13	2.27	2.28	1.84	6.88	7.15	5.7	23.4133	26.5167	31.9367	0.043333	2.13	6.57667	GO:000467	MF:protein kinase activity;	------	------	------	------	COG0515	S:Function unknown
BraA02g017210.3C	35.14	31.86	35.14	37.07	22.07	24.74	45.66	12.56	22.87	0	0.26	0	6.46	2.54	2.34	24.85	24.64	24.85	34.0467	27.96	27.03	0.086667	3.78	24.78	------	------	------	------	------	------	COG0515;COG0584	T:Signal transduction mechanisms;C:Energy production and conversion
BraA02g018780.3C	31.1	20.58	34.31	22.85	62.86	32.63	18.91	29.92	32.19	0	0	0	0	0.2	0.16	13.81	60.88	15.96	28.6633	39.4467	27.0067	0	0.12	30.2167	GO:0032502;GO:0009690;GO:000563	BP:developmental process;BP:cytokinin metabolic process;CC:nucleus;	------	------	------	------	ENOG41104R6;ENOG41106DA	G:Carbohydrate transport and metabolism;S:Function unknown
BraA02g019880.3C	6.49	16.43	9.74	5.48	8.05	11.44	16.68	20.36	45.02	2.84	5.28	8.25	9.85	9.71	12.97	1.02	2.31	1.23	10.8867	8.32333	27.3533	5.45667	10.8433	1.52	GO:0048467;GO:0015976;GO:0009958;GO:0080022;GO:0009821;GO:0010087;GO:0006522;GO:0010588;GO:0000162;GO:0048825;GO:0009098;GO:0009099;GO:0009094;GO:0006550;GO:0009684;GO:0015940;GO:0009097;GO:0009641;GO:0006571;GO:0006574;GO:0010078;GO:0006552;GO:0009723;GO:0006536;GO:0006531;GO:0006103;GO:0042742;GO:0080097;GO:0080099;GO:0080098;GO:0004838;GO:0030170;GO:0016846;GO:0080100;GO:0047312;GO:0004021;GO:…	BP:gynoecium development;BP:carbon utilization;BP:positive gravitropism;BP:primary root development;BP:alkaloid biosynthetic process;BP:phloem or xylem histogenesis;BP:alanine metabolic process;BP:cotyledon vascular tissue pattern formation;BP:tryptophan biosynthetic process;BP:cotyledon development;BP:leucine biosynthetic process;BP:valine biosynthetic process;BP:L-phenylalanine biosynthetic pro…	K16903	TAA1	map00380	Tryptophan metabolism	ENOG41114NM;ENOG410YMNS	E:Amino acid transport and metabolism;
BraA02g021080.3C	165.79	69.17	115.47	133.42	119.69	129.61	113.71	200.99	118.83	1.81	1.32	4.29	46.86	36.66	50.3	104.96	124.8	109.57	116.81	127.573	144.51	2.47333	44.6067	113.11	GO:000563	CC:nucleus;	------	------	------	------	ENOG410YRAF	P:Inorganic ion transport and metabolism
BraA02g021250.3C	1.06	5.7	5.24	2.12	4.04	4.83	1.57	1.52	3.9	1.44	0.75	0.35	0.98	1.26	3.12	4.84	6.99	5.87	4	3.66333	2.33	0.846667	1.78667	5.9	GO:0006563;GO:0006544;GO:0006520;GO:0042816;GO:0009088;GO:0009507;GO:0030170;GO:000479	BP:L-serine metabolic process;BP:glycine metabolic process;BP:cellular amino acid metabolic process;BP:vitamin B6 metabolic process;BP:threonine biosynthetic process;CC:chloroplast;MF:pyridoxal phosphate binding;MF:threonine synthase activity;	K01733	thrC	map00260;map00750	Glycine, serine and threonine metabolism;Vitamin B6 metabolism	COG0498	S:Function unknown
BraA02g022540.3C	183.49	11.28	19.05	195.39	90	10.41	253.22	145.74	12.26	78.89	84.93	49.26	27.83	29.33	16.81	5.53	13.68	4.34	71.2733	98.6	137.073	71.0267	24.6567	7.85	GO:0009867;GO:0006612;GO:0009695;GO:0042742;GO:0009414;GO:0009733;GO:0042538;GO:0009555;GO:0009862;GO:0009738;GO:0000165;GO:0009611;GO:0009908;GO:0050832;GO:0009409;GO:0010200;GO:0010363;GO:0030968;GO:0031348;GO:0043069;GO:0009723;GO:0005634;GO:000551	BP:jasmonic acid mediated signaling pathway;BP:protein targeting to membrane;BP:jasmonic acid biosynthetic process;BP:defense response to bacterium;BP:response to water deprivation;BP:response to auxin;BP:hyperosmotic salinity response;BP:pollen development;BP:systemic acquired resistance, salicylic acid mediated signaling pathway;BP:abscisic acid-activated signaling pathway;BP:MAPK cascade;BP:re…	K13464	JAZ	map04075	Plant hormone signal transduction	ENOG410ZDCD	S:Function unknown
BraA02g022750.3C	2.41	2.93	3.2	2.02	3.26	1.9	1.41	2.61	2.84	0.94	1.62	1.11	1.96	0.87	1.95	4.25	4.15	7.36	2.84667	2.39333	2.28667	1.22333	1.59333	5.25333	GO:0005634;GO:004687	CC:nucleus;MF:metal ion binding;	------	------	------	------	ENOG410YER7;ENOG410YCNB	K:Transcription;S:Function unknown
BraA02g023440.3C	58.7	23.84	30.16	104.27	43.06	34.37	145.41	43.57	35.09	1.12	0.41	1.87	2.96	2.37	1.22	6.84	6.48	5.87	37.5667	60.5667	74.69	1.13333	2.18333	6.39667	GO:0006468;GO:0009069;GO:0004674;GO:000552	BP:protein phosphorylation;BP:serine family amino acid metabolic process;MF:protein serine/threonine kinase activity;MF:ATP binding;	K04733	IRAK4	------	------	COG0515	T:Signal transduction mechanisms
BraA02g023530.3C	42.64	2.64	18.01	23.91	19.71	4.44	120.14	52.39	23.77	0	0	0	6.83	1.09	5.59	45.28	20.77	45.92	21.0967	16.02	65.4333	0	4.50333	37.3233	GO:0019344;GO:0009926;GO:0015824;GO:0055085;GO:0016021;GO:000967	BP:cysteine biosynthetic process;BP:auxin polar transport;BP:proline transport;BP:transmembrane transport;CC:integral component of membrane;MF:auxi;	------	------	------	------	COG0679	S:Function unknown
BraA02g024180.3C	46.47	30.95	86.63	16.89	31.96	63.94	4.27	3.24	17.7	0	0	1.87	26.14	30.39	39.6	51.71	90.95	55.72	54.6833	37.5967	8.40333	0.623333	32.0433	66.1267	GO:0009809;GO:0032259;GO:0005634;GO:0005829;GO:0008171;GO:004698	BP:lignin biosynthetic process;BP:methylation;CC:nucleus;CC:cytosol;MF:O-methyltransferase activity;MF:protein dimerization activity;	K13066	E2.1.1.68, COMT	map00940	Phenylpropanoid biosynthesis	ENOG410XS7T	S:Function unknown
BraA02g025490.3C	8.35	13.54	15.28	5.07	12.17	10.89	3.98	7.06	11.78	15.49	6.95	12.11	19.81	12.26	13.35	2.91	1.24	1.57	12.39	9.37667	7.60667	11.5167	15.14	1.90667	GO:0006468;GO:0016310;GO:0009069;GO:0016020;GO:0016021;GO:0005886;GO:0000166;GO:0004674;GO:0004672;GO:000552	BP:protein phosphorylation;BP:phosphorylation;BP:serine family amino acid metabolic process;CC:membrane;CC:integral component of membrane;CC:plasma membrane;MF:nucleotide binding;MF:protein serine/threonine kinase activity;MF:protein kinase activity;MF:ATP binding;	------	------	------	------	COG0515	S:Function unknown
BraA02g029160.3C	15.46	36.27	27.65	13.98	21.66	30.98	12.14	13.16	32.12	7.45	6.72	8.23	9.89	11.79	13.94	20.82	21.84	36.7	26.46	22.2067	19.14	7.46667	11.8733	26.4533	------	------	------	------	------	------	ENOG41103WC;ENOG410Y0VP	S:Function unknown;
BraA02g031860.3C	29.89	48.71	52.1	23.96	26.9	34.11	33.1	14.61	41.67	0.42	0	0	4.11	1.13	2.91	12.35	3.04	11.78	43.5667	28.3233	29.7933	0.14	2.71667	9.05667	GO:0071918;GO:0055085;GO:0016021;GO:0005215;GO:001520	BP:urea transmembrane transport;BP:transmembrane transport;CC:integral component of membrane;MF:transporter activity;MF:urea transmembrane transporter activity;	K20989	DUR3	------	------	COG0591	E:Amino acid transport and metabolism
BraA02g034590.3C	214.67	131.7	132.99	144.19	98.23	111.93	105.91	66.69	150.89	2.06	0	0	5.96	5.53	5.04	23.61	19.15	15.11	159.787	118.117	107.83	0.686667	5.51	19.29	GO:0009624;GO:000588	BP:response to nematode;CC:plasma membrane;	------	------	------	------	ENOG410YM8H;ENOG41119KI	S:Function unknown;
BraA02g034970.3C	41.32	16.51	28.84	28.66	27.7	18.7	10.36	43.12	33.23	0	0	0	0	0.31	0.19	1.89	3.59	1.65	28.89	25.02	28.9033	0	0.166667	2.37667	GO:0008152;GO:0005739;GO:001678	BP:metabolic process;CC:mitochondrion;MF:hydrolase activity;	K07766	E3.6.1.52	------	------	COG0494	L:Replication, recombination and repair
BraA02g035070.3C	1912.64	89.41	342.37	252.16	868.22	587.84	365.05	491.47	596.53	0	0	0.78	11.03	11.4	6.48	68.06	86.34	60.57	781.473	569.407	484.35	0.26	9.63667	71.6567	------	------	------	------	------	------	ENOG41106FU	S:Function unknown
BraA02g035880.3C	16.03	5.77	5.39	5.31	4.82	4.87	3.8	7.45	5.21	0	0	0	0	0	0.41	1.38	4.15	2.1	9.06333	5	5.48667	0	0.136667	2.54333	GO:0009638;GO:0010155;GO:0009585;GO:0010218;GO:0009958;GO:0010114;GO:0046777;GO:0005737;GO:0005886;GO:0016301;GO:000551	BP:phototropism;BP:regulation of proton transport;BP:red, far-red light phototransduction;BP:response to far red light;BP:positive gravitropism;BP:response to red light;BP:protein autophosphorylation;CC:cytoplasm;CC:plasma membrane;MF:kinase activity;MF:protein binding;	------	------	------	------	ENOG4111ACR;ENOG410YZ9S	T:Signal transduction mechanisms;S:Function unknown
BraA02g035910.3C	2.2	4.14	6.53	2.56	2.13	2.69	2.41	1.19	3.13	142.18	118.29	197.28	101.25	81.9	96.13	329.29	246.25	343.37	4.29	2.46	2.24333	152.583	93.0933	306.303	GO:0009664;GO:0005618;GO:0016020;GO:000557	BP:plant-type cell wall organization;CC:cell wall;CC:membrane;CC:extracellular region;	------	------	------	------	ENOG410YCRV	S:Function unknown
BraA02g036650.3C	142.13	17.3	50.36	105.17	63.65	57.46	70.86	81.15	60.13	59.49	104.86	136.41	233.21	205	210.23	51.75	19.64	42.18	69.93	75.4267	70.7133	100.253	216.147	37.8567	GO:0005634;GO:000551	CC:nucleus;MF:protein binding;	------	------	------	------	ENOG41108MP	S:Function unknown
BraA02g036660.3C	19.65	5.97	8.72	16.47	8.54	10.28	8.09	7.01	9.34	1.03	2.03	2.51	12.44	6.63	7.97	0.15	0.33	0.24	11.4467	11.7633	8.14667	1.85667	9.01333	0.24	GO:0006355;GO:0045449;GO:0006351;GO:0005634;GO:0005667;GO:0003700;GO:000367	BP:regulation of transcription, DNA-templated;BP:old GO;BP:transcription, DNA-templated;CC:nucleus;CC:transcription factor complex;MF:transcription factor activity, sequence-specific DNA binding;MF:DNA binding;	------	------	------	------	ENOG410Z04J;ENOG41115X1	K:Transcription;
BraA02g037020.3C	5.08	10.32	10.13	5.87	8.89	15.69	7.48	6.49	17.28	3.92	1.7	7.44	8.73	8.41	3.64	25.77	16.09	27.26	8.51	10.15	10.4167	4.35333	6.92667	23.04	GO:0008152;GO:0005739;GO:0016787;GO:003443	BP:metabolic process;CC:mitochondrion;MF:hydrolase activity;MF:bi;	K07766	E3.6.1.52	------	------	COG0494	G:Carbohydrate transport and metabolism
BraA02g037160.3C	3.34	7.41	4.49	3.47	5.92	4.12	2.21	3.72	4.05	0.12	0	0.53	0.95	1.53	1.19	2.65	3.32	4.95	5.08	4.50333	3.32667	0.216667	1.22333	3.64	GO:0019432;GO:0042967;GO:0033306;GO:0010287;GO:0016747;GO:000414	BP:triglyceride biosynthetic process;BP:acyl-carrier-protein biosynthetic process;BP:phytol metabolic process;CC:plastoglobule;MF:transferase activity, transferring acyl groups other than amino-acyl groups;MF:diacylglycerol O-acyltransferase activity;	------	------	------	------	COG0204	U:Intracellular trafficking, secretion, and vesicular transport
BraA02g037210.3C	5.02	4.56	5.92	3.43	3.76	3.54	2.45	3.11	4.68	5.81	6.66	6.83	7.45	4.54	11.42	26.67	21.27	25.77	5.16667	3.57667	3.41333	6.43333	7.80333	24.57	GO:000950	CC:chloroplast;	------	------	------	------	ENOG41115V6;ENOG4111X4G	S:Function unknown;
BraA02g037510.3C	11.38	1.91	11.28	22.93	3.02	6.81	46.01	7.92	3.79	19.71	6.78	11.24	22.32	11.71	3.98	48.42	60.98	23.19	8.19	10.92	19.24	12.5767	12.67	44.1967	GO:0010286;GO:0010363;GO:0006612;GO:0009963;GO:0005634;GO:000588	BP:heat acclimation;BP:regulation of plant-type hypersensitive response;BP:protein targeting to membrane;BP:positive regulation of flavonoid biosynthetic process;CC:nucleus;CC:plasma membrane;	------	------	------	------	ENOG410YNTS;ENOG41105UE	S:Function unknown;
BraA02g038000.3C	23.18	47.32	51.95	8.42	33.08	44.54	7.94	13.36	40.46	0.27	0.86	0.91	11.17	6.24	11	46.92	41.74	43.39	40.8167	28.68	20.5867	0.68	9.47	44.0167	GO:0055085;GO:0016021;GO:0016020;GO:002285	BP:transmembrane transport;CC:integral component of membrane;CC:membrane;MF:transmembrane transporter activity;	------	------	------	------	ENOG4111ADX;ENOG41105GJ;ENOG4111BCK	S:Function unknown;
BraA02g038290.3C	19.9	17.19	34.02	4.99	11.58	22.57	9.78	8.1	31.32	1.42	0	0.28	3.29	6.32	5.93	12.41	15.48	8.72	23.7033	13.0467	16.4	0.566667	5.18	12.2033	GO:0002213;GO:0055114;GO:0016021;GO:0004497;GO:0019825;GO:0020037;GO:0016705;GO:000550	BP:defense response to insect;BP:oxidation-reduction process;CC:integral component of membrane;MF:monooxygenase activity;MF:oxygen binding;MF:heme binding;MF:oxidoreductase activity, acting on paired donors, with incorporation or reduction of molecular oxygen;MF:iron ion binding;	K00517	CYP81F	map00903;map00945	Limonene and pinene degradation;Stilbenoid, diarylheptanoid and gingerol biosynthesis	COG2124	Q:Secondary metabolites biosynthesis, transport and catabolism
BraA02g038530.3C	78.01	40.83	33.2	34.23	34.71	22.87	25.03	46.3	23.17	0	0	0	17.26	9.5	12.8	2.11	3.35	1.93	50.68	30.6033	31.5	0	13.1867	2.46333	GO:0009664;GO:0009826;GO:0009828;GO:0009831;GO:0005618;GO:0016020;GO:0005576;GO:000367	BP:plant-type cell wall organization;BP:unidimensional cell growth;BP:plant-type cell wall loosening;BP:plant-type cell wall modification involved in multidimensional cell growth;CC:cell wall;CC:membrane;CC:extracellular region;MF:DNA binding;	K09422	MYBP	------	------	COG5147;ENOG4111DWI	H:Coenzyme transport and metabolism;
BraA02g038580.3C	7.61	6.54	5.74	8.76	2.97	2.85	7.75	2.34	2.11	0.1	0	0.1	0	0	0	0.83	0.34	1.93	6.63	4.86	4.06667	0.066667	0	1.03333	GO:0042545;GO:0005985;GO:0045488;GO:0050829;GO:0045490;GO:0005982;GO:0005618;GO:0005634;GO:0009505;GO:0030599;GO:004533	BP:cell wall modification;BP:sucrose metabolic process;BP:pectin metabolic process;BP:defense response to Gram-negative bacterium;BP:pectin catabolic process;BP:starch metabolic process;CC:cell wall;CC:nucleus;CC:plant-type cell wall;MF:pectinesterase activity;MF:aspartyl esterase activity;	K01051	E3.1.1.11	map00040;map00500	Pentose and glucuronate interconversions;Starch and sucrose metabolism	COG4677	S:Function unknown
BraA02g039240.3C	98.14	51.94	29.56	34.86	10.18	4.48	44.97	11.37	5.84	1.5	0.23	0.65	43.85	46.12	41.71	15.26	15.92	9.82	59.88	16.5067	20.7267	0.793333	43.8933	13.6667	GO:0006562;GO:0006561;GO:0006525;GO:0006537;GO:0055114;GO:0004657;GO:000384	BP:proline catabolic process;BP:proline biosynthetic process;BP:arginine metabolic process;BP:glutamate biosynthetic process;BP:oxidation-reduction process;MF:proline dehydrogenase activity;MF:1-pyrroline-5-carboxylate dehydrogenase activity;	K00318	PRODH	map00330	Arginine and proline metabolism	COG0506	E:Amino acid transport and metabolism
BraA02g039640.3C	8.54	30.56	19.46	18.06	2.57	22.5	13.02	6.55	6.81	2484.6	2217.7	2421.8	84.97	68.5	86.81	38.35	20.7	11.1	19.52	14.3767	8.79333	2374.7	80.0933	23.3833	GO:000582	CC:cytosol;	------	------	------	------	ENOG410YUXH	S:Function unknown
BraA02g040390.3C	61.37	55.27	73.81	20.61	65.03	102.54	6.54	15.41	84.38	3.33	2.64	3.83	23.84	12.23	20.71	34.16	38.35	55.52	63.4833	62.7267	35.4433	3.26667	18.9267	42.6767	GO:1901701;GO:0006355;GO:0071310;GO:0045449;GO:0005667;GO:0043565;GO:0003700;GO:000551	BP:cellular response to oxygen-containing compound;BP:regulation of transcription, DNA-templated;BP:cellular response to organic substance;BP:old GO;CC:transcription factor complex;MF:sequence-specific DNA binding;MF:transcription factor activity, sequence-specific DNA binding;MF:protein binding;	------	------	------	------	ENOG4111S51	S:Function unknown
BraA02g040420.3C	3.73	10.86	10.99	1.98	8.19	13.19	1.7	4.22	13.8	225.63	227.64	119.32	45.43	55.89	29.82	4.43	1.04	1.6	8.52667	7.78667	6.57333	190.863	43.7133	2.35667	GO:0006355;GO:0045449;GO:0005667;GO:0003700;GO:004356	BP:regulation of transcription, DNA-templated;BP:old GO;CC:transcription factor complex;MF:transcription factor activity, sequence-specific DNA binding;MF:sequence-specific DNA binding;	------	------	------	------	ENOG410YDPN;ENOG410YIPU	K:Transcription;
BraA02g040500.3C	26.94	17.67	26.9	9.72	21.66	24.41	10.51	14.16	19.04	0	1.85	0	1.53	4.04	0.45	0.41	0	0	23.8367	18.5967	14.57	0.616667	2.00667	0.136667	GO:0008152;GO:001674	BP:metabolic process;MF:transferase activity, transferring acyl groups other than amino-acyl groups;	------	------	------	------	ENOG410YVYC;ENOG4111BIN	S:Function unknown;
BraA02g041220.3C	39.3	26.18	34.32	9.23	15.22	12.14	33.08	12.01	33.37	11.92	1.09	0.24	0.94	1.15	1.13	9.25	7.03	1.91	33.2667	12.1967	26.1533	4.41667	1.07333	6.06333	GO:0000041;GO:0016020;GO:0009506;GO:000950	BP:transition metal ion transport;CC:membrane;CC:plasmodesma;CC:chloroplast;	------	------	------	------	ENOG410XQV8	S:Function unknown
BraA02g041640.3C	21.25	21.09	30.7	27.21	18.89	17.28	5.17	2.42	6.39	0	7.05	15.35	0.96	0.1	3.35	8.77	5.24	11.76	24.3467	21.1267	4.66	7.46667	1.47	8.59	GO:0010015;GO:0080167;GO:0009505;GO:0009506;GO:000557	BP:root morphogenesis;BP:response to karrikin;CC:plant-type cell wall;CC:plasmodesma;CC:extracellular region;	------	------	------	------	ENOG410YE8S;ENOG41102AZ	S:Function unknown;
BraA02g042070.3C	53.04	19.63	22.02	39.91	16.59	13.98	27.45	21.37	27.79	7.24	5.47	1.62	2.98	3.3	3.06	32.31	6.66	22.91	31.5633	23.4933	25.5367	4.77667	3.11333	20.6267	GO:0009595;GO:0010310;GO:0010363;GO:0010200;GO:0009862;GO:0006612;GO:0000165;GO:0009813;GO:0009697;GO:0050832;GO:0001666;GO:0043900;GO:0009867;GO:0031348;GO:0042742;GO:0055114;GO:0034976;GO:0005737;GO:0016491;GO:0016706;GO:004687	BP:detection of biotic stimulus;BP:regulation of hydrogen peroxide metabolic process;BP:regulation of plant-type hypersensitive response;BP:response to chitin;BP:systemic acquired resistance, salicylic acid mediated signaling pathway;BP:protein targeting to membrane;BP:MAPK cascade;BP:flavonoid biosynthetic process;BP:salicylic acid biosynthetic process;BP:defense response to fungus;BP:response t…	------	------	------	------	COG3491	S:Function unknown
BraA02g042590.3C	61.68	248.19	137.67	20.25	140.32	121.91	8.48	76.54	113.67	0.47	2.25	3.1	0	0.48	0.22	1.59	2.15	1.9	149.18	94.16	66.23	1.94	0.233333	1.88	GO:0006508;GO:0005773;GO:0009505;GO:000418	BP:proteolysis;CC:vacuole;CC:plant-type cell wall;MF:serine-type carboxypeptidase activity;	K16297	SCPL-II	------	------	COG2939	Q:Secondary metabolites biosynthesis, transport and catabolism
BraA02g042710.3C	14.39	5.07	6.22	6.45	13.96	6.02	6.14	12.31	9.72	1.57	0.4	0	4.8	3.62	3.53	12.69	13.63	13.78	8.56	8.81	9.39	0.656667	3.98333	13.3667	GO:0006355;GO:004421	BP:regulation of transcription, DNA-templated;MF:transcription regulatory region DNA binding;	------	------	------	------	ENOG410YQE9	K:Transcription
BraA02g043030.3C	183.61	25.58	113.69	180.69	41.28	26.72	116.96	13.81	11.23	0	0	0	5.62	10.99	8.03	43.11	50.9	41.68	107.627	82.8967	47.3333	0	8.21333	45.23	GO:0050832;GO:0006355;GO:0045449;GO:0006351;GO:0045893;GO:0005634;GO:0005667;GO:0003700;GO:000367	BP:defense response to fungus;BP:regulation of transcription, DNA-templated;BP:old GO;BP:transcription, DNA-templated;BP:positive regulation of transcription, DNA-templated;CC:nucleus;CC:transcription factor complex;MF:transcription factor activity, sequence-specific DNA binding;MF:DNA binding;	K09286	EREBP	------	------	ENOG41108W0;ENOG410YIK7;ENOG410Z37D	K:Transcription;
BraA02g043150.3C	18.79	44.06	48.28	9.15	19.21	39.27	2.98	12.59	53.96	2.15	0	2.7	2.58	0.11	0.94	25.76	45.91	29.1	37.0433	22.5433	23.1767	1.61667	1.21	33.59	GO:0016021;GO:0000785;GO:0003682;GO:000367	CC:integral component of membrane;CC:chromatin;MF:chromatin binding;MF:DNA binding;	K09422	MYBP	------	------	COG5147	K:Transcription
BraA02g043170.3C	3.93	9.75	11.99	3.96	9.52	10.54	4.71	4.45	14.5	0.1	2.59	2.85	16.56	17.73	13.68	29.51	39.22	39.29	8.55667	8.00667	7.88667	1.84667	15.99	36.0067	GO:0009624;GO:0015976;GO:0006098;GO:0008152;GO:0009409;GO:0019253;GO:0009535;GO:0009941;GO:0009536;GO:0009570;GO:0010319;GO:0048046;GO:0016853;GO:0004750;GO:004687	BP:response to nematode;BP:carbon utilization;BP:pentose-phosphate shunt;BP:metabolic process;BP:response to cold;BP:reductive pentose-phosphate cycle;CC:chloroplast thylakoid membrane;CC:chloroplast envelope;CC:plastid;CC:chloroplast stroma;CC:stromule;CC:apoplast;MF:isomerase activity;MF:ribulose-phosphate 3-epimerase activity;MF:metal ion binding;	K01783	rpe, RPE	map00030;map00040;map00710	Pentose phosphate pathway;Pentose and glucuronate interconversions;Carbon fixation in photosynthetic organisms	COG0036	S:Function unknown
BraA02g043630.3C	370.6	108.13	177.98	339.81	198.36	168.61	301.47	261.95	163.74	148.82	69.82	112.25	269.12	126.85	235.11	986	454.26	723.17	218.903	235.593	242.387	110.297	210.36	721.143	GO:0005982;GO:0043086;GO:0005985;GO:0004857;GO:003059	BP:starch metabolic process;BP:negative regulation of catalytic activity;BP:sucrose metabolic process;MF:enzyme inhibitor activity;MF:pectinesterase activity;	------	------	------	------	ENOG41115R1;ENOG41116V7	S:Function unknown;
BraA02g044310.3C	49.43	12.81	28.64	42.41	31.94	28.94	46.14	45.86	33.85	2.1	1.23	1.19	1.29	1.81	2.3	8.25	6.42	4.39	30.2933	34.43	41.95	1.50667	1.8	6.35333	GO:0009827;GO:0005975;GO:0006027;GO:0006012;GO:0006687;GO:0048354;GO:0046486;GO:0005618;GO:0016021;GO:0009341;GO:000456	BP:plant-type cell wall modification;BP:carbohydrate metabolic process;BP:glycosaminoglycan catabolic process;BP:galactose metabolic process;BP:glycosphingolipid metabolic process;BP:mucilage biosynthetic process involved in seed coat development;BP:glycerolipid metabolic process;CC:cell wall;CC:integral component of membrane;CC:beta-galactosidase complex;MF:beta-galactosidase activity;	------	------	------	------	COG1874	G:Carbohydrate transport and metabolism
BraA02g044590.3C	104.77	55.84	57.31	74.29	40.91	29.98	78.52	23.58	35.96	0	0	0.16	1.08	0	0.5	3.17	3.24	5.85	72.64	48.3933	46.02	0.053333	0.526667	4.08667	GO:0006857;GO:0080167;GO:0055085;GO:0016021;GO:0016020;GO:001519	BP:oligopeptide transport;BP:response to karrikin;BP:transmembrane transport;CC:integral component of membrane;CC:membrane;MF:oligopeptide transporter activity;	------	------	------	------	ENOG410XNZC	S:Function unknown
BraA03g001610.3C	39.31	47.67	50.26	54.11	60.7	77.91	66.34	50.12	67.2	1.03	0	0.84	0	0	0.52	5.56	5.22	6.08	45.7467	64.24	61.22	0.623333	0.173333	5.62	GO:0008654;GO:0016310;GO:0046486;GO:0010189;GO:0016020;GO:0009507;GO:0010276;GO:000460	BP:phospholipid biosynthetic process;BP:phosphorylation;BP:glycerolipid metabolic process;BP:vitamin E biosynthetic process;CC:membrane;CC:chloroplast;MF:phytol kinase activity;MF:phosphatidate cytidylyltransferase activity;	K18678	VTE5	------	------	COG0170	I:Lipid transport and metabolism
BraA03g003320.3C	11.43	11.15	14.29	8.03	19.34	7.76	8.49	20.64	10.54	0.6	3.06	2.39	7.49	5.44	2.57	13.6	16.56	13.16	12.29	11.71	13.2233	2.01667	5.16667	14.44	GO:0010072;GO:0009742;GO:0006355;GO:0045449;GO:0009855;GO:0009944;GO:1902448;GO:0005667;GO:0005634;GO:0003700;GO:0003677;GO:000551	BP:primary shoot apical meristem specification;BP:brassinosteroid mediated signaling pathway;BP:regulation of transcription, DNA-templated;BP:old GO;BP:determination of bilateral symmetry;BP:polarity specification of adaxial/abaxial axis;BP:positive regulation of shade avoidance;CC:transcription factor complex;CC:nucleus;MF:transcription factor activity, sequence-specific DNA binding;MF:DNA bindi…	------	------	------	------	ENOG411216Z	K:Transcription
BraA03g003500.3C	25.25	25.29	31.14	13.26	16.67	19.39	15.15	7.58	27.19	3.19	1.38	1.54	11.31	6.89	11.29	32.56	55.84	23.17	27.2267	16.44	16.64	2.03667	9.83	37.19	GO:0007020;GO:0005975;GO:0009620;GO:0009911;GO:0009965;GO:0016139;GO:0006012;GO:0046486;GO:0001575;GO:0046477;GO:0000023;GO:0043085;GO:0019252;GO:0005737;GO:0048046;GO:0005576;GO:0009505;GO:0052692;GO:000455	BP:microtubule nucleation;BP:carbohydrate metabolic process;BP:response to fungus;BP:positive regulation of flower development;BP:leaf morphogenesis;BP:glycoside catabolic process;BP:galactose metabolic process;BP:glycerolipid metabolic process;BP:globoside metabolic process;BP:glycosylceramide catabolic process;BP:maltose metabolic process;BP:positive regulation of catalytic activity;BP:starch b…	K07407	E3.2.1.22B, galA, rafA	map00052;map00561;map00600;map00603	Galactose metabolism;Glycerolipid metabolism;Sphingolipid metabolism;Glycosphingolipid biosynthesis - globo and isoglobo series	ENOG410XPF1	G:Carbohydrate transport and metabolism
BraA03g005410.3C	102.34	129.58	116.96	89.31	68.88	68.61	131.4	57.57	96.27	46.22	42.18	22.67	19.79	15.76	24.59	56.03	31.84	56.01	116.293	75.6	95.08	37.0233	20.0467	47.96	GO:0009706;GO:000573	CC:chloroplast inner membrane;CC:mitochondrion;	------	------	------	------	ENOG410YJYE	S:Function unknown
BraA03g007260.3C	9.7	13.99	15.87	6.74	11.06	12.18	3.54	9.78	11.15	0.15	0.02	0.28	4.05	5.78	5.19	0.43	1.71	0.91	13.1867	9.99333	8.15667	0.15	5.00667	1.01667	GO:0006468;GO:0048767;GO:0009736;GO:0071555;GO:0010075;GO:0000271;GO:0009825;GO:0043481;GO:0010817;GO:0009932;GO:0009069;GO:0051607;GO:0016021;GO:0005576;GO:0005886;GO:0004674;GO:0005515;GO:000552	BP:protein phosphorylation;BP:root hair elongation;BP:cytokinin-activated signaling pathway;BP:cell wall organization;BP:regulation of meristem growth;BP:polysaccharide biosynthetic process;BP:multidimensional cell growth;BP:anthocyanin accumulation in tissues in response to UV light;BP:regulation of hormone levels;BP:cell tip growth;BP:serine family amino acid metabolic process;BP:defense respon…	------	------	------	------	ENOG410ZS46	T:Signal transduction mechanisms
BraA03g007340.3C	1.77	2.93	3.59	1.27	2.69	1.75	1.11	1.44	1.64	0	0.52	0	15.37	22.91	24.25	7.17	9.58	15.54	2.76333	1.90333	1.39667	0.173333	20.8433	10.7633	GO:0030244;GO:0005794;GO:0016021;GO:001675	BP:cellulose biosynthetic process;CC:Golgi apparatus;CC:integral component of membrane;MF:cellulose synthase activity;	------	------	------	------	COG1215	M:Cell wall/membrane/envelope biogenesis
BraA03g007440.3C	12.18	5.63	8.34	14.13	4.13	4.05	16.08	2.22	4.5	0	0.97	0.11	3.45	2.14	2.97	0.13	0	0.72	8.71667	7.43667	7.6	0.36	2.85333	0.283333	GO:0008152;GO:0005777;GO:000382	BP:metabolic process;CC:peroxisome;MF:catalytic activity;	------	------	------	------	COG0318;COG0318;COG5201	I:Lipid transport and metabolism;Q:Secondary metabolites biosynthesis, transport and catabolism;O:Posttranslational modification, protein turnover, chaperones
BraA03g009750.3C	35.53	39.57	21.61	11.22	47.43	39.25	3.34	68.32	29.97	5.56	0.68	0.63	7.34	7.97	9.57	39.56	70.13	61.18	32.2367	32.6333	33.8767	2.29	8.29333	56.9567	------	------	------	------	------	------	ENOG4111CFF;ENOG410YRAF	S:Function unknown;
BraA03g009770.3C	10.55	28.56	18	3.6	10.55	12.62	1.86	6.42	5.48	29.95	1.38	8.64	299.32	201.71	242.84	741.39	410.64	623.52	19.0367	8.92333	4.58667	13.3233	247.957	591.85	GO:0005982;GO:0005985;GO:0043086;GO:0009507;GO:0046910;GO:0030599;GO:000485	BP:starch metabolic process;BP:sucrose metabolic process;BP:negative regulation of catalytic activity;CC:chloroplast;MF:pectinesterase inhibitor activity;MF:pectinesterase activity;MF:enzyme inhibitor activity;	------	------	------	------	ENOG41116AN;ENOG41115R1	S:Function unknown;
BraA03g009940.3C	5.91	7.5	8.14	3.63	3.47	5.24	1.72	2.64	3.53	0.97	0	0	0.06	0.12	0.11	1.01	1.4	3.52	7.18333	4.11333	2.63	0.323333	0.096667	1.97667	GO:0009408;GO:0005737;GO:0016021;GO:001602	BP:response to heat;CC:cytoplasm;CC:integral component of membrane;CC:membrane;	K13993	HSP20	map04141	Protein processing in endoplasmic reticulum	COG0071	O:Posttranslational modification, protein turnover, chaperones
BraA03g010920.3C	5.21	5.52	6.82	8.31	5.43	6.73	5.96	4.37	3.54	13.99	15.92	16.46	6	4.11	5.96	1.01	0.32	0.29	5.85	6.82333	4.62333	15.4567	5.35667	0.54	GO:0006355;GO:000367	BP:regulation of transcription, DNA-templated;MF:DNA binding;	------	------	------	------	ENOG410YZTI;ENOG410YM1Y	S:Function unknown;
BraA03g011730.3C	4.13	4.12	3.11	1.85	2.73	3.68	3.87	2.79	5.4	3.38	1.19	0.76	24.58	29.97	29.76	1.39	2.82	0.74	3.78667	2.75333	4.02	1.77667	28.1033	1.65	GO:004687	MF:metal ion binding;	------	------	------	------	ENOG41121N2	O:Posttranslational modification, protein turnover, chaperones
BraA03g012050.3C	11.68	13.45	16.71	7.28	6.99	6.61	11.66	4.93	8.72	0.15	0.04	0.16	0.42	0.21	0.76	5.2	3.46	3.57	13.9467	6.96	8.43667	0.116667	0.463333	4.07667	GO:0006468;GO:0000160;GO:0023014;GO:0009069;GO:0009365;GO:0005622;GO:0004674;GO:0000155;GO:000552	BP:protein phosphorylation;BP:phosphorelay signal transduction system;BP:signal transduction by protein phosphorylation;BP:serine family amino acid metabolic process;CC:protein histidine kinase complex;CC:intracellular;MF:protein serine/threonine kinase activity;MF:phosphorelay sensor kinase activity;MF:ATP binding;	K20715	PHOT	------	------	COG2202	T:Signal transduction mechanisms
BraA03g013660.3C	78.78	10.47	30.24	87.32	21.12	25.57	107.12	25.85	15.77	0	1.99	0	5.44	16.12	10.71	0.31	0.98	1.93	39.83	44.67	49.58	0.663333	10.7567	1.07333	GO:0015992;GO:0006814;GO:0006120;GO:0006744;GO:0016021;GO:0005747;GO:0005886;GO:0005634;GO:000813	BP:proton transport;BP:sodium ion transport;BP:mitochondrial electron transport, NADH to ubiquinone;BP:ubiquinone biosynthetic process;CC:integral component of membrane;CC:mitochondrial respiratory chain complex I;CC:plasma membrane;CC:nucleus;MF:NADH dehydrogenas;	------	------	------	------	ENOG410YKBZ	S:Function unknown
BraA03g016660.3C	29.54	17.29	12.09	45.8	19.32	10.72	52.73	26.46	12.91	30.16	14.72	25.16	13.64	13.62	15.22	34.47	34.09	26.51	19.64	25.28	30.7	23.3467	14.16	31.69	GO:0061025;GO:0006750;GO:0006090;GO:0019243;GO:0005739;GO:0009507;GO:0004416;GO:0008270;GO:000550	BP:membrane fusion;BP:glutathione biosynthetic process;BP:pyruvate metabolic process;BP:methylglyoxal catabolic process to D-lactate via S-lactoyl-glutathione;CC:mitochondrion;CC:chloroplast;MF:hydroxyacylglutathione hydrolase activity;MF:zinc ion binding;MF:iron ion binding;	K01069	gloB, gloC, HAGH	map00620	Pyruvate metabolism	ENOG4111FEZ	Q:Secondary metabolites biosynthesis, transport and catabolism
BraA03g016820.3C	59.67	44.08	46.15	26.86	26.22	24.47	25.34	28.92	23.43	34.66	23.58	17.81	110.91	36.93	51.39	285.35	168.07	183.18	49.9667	25.85	25.8967	25.35	66.41	212.2	GO:0006804;GO:0098869;GO:0006749;GO:0006979;GO:0055114;GO:0005886;GO:000460	BP:obsolete peroxidase reaction;BP:cellular oxidant detoxification;BP:glutathione metabolic process;BP:response to oxidative stress;BP:oxidation-reduction process;CC:plasma membrane;MF:glutathione peroxidase activity;	K00432	gpx	map00480;map00590	Glutathione metabolism;Arachidonic acid metabolism	COG0386	S:Function unknown
BraA03g016990.3C	18.13	38.64	37.26	19.69	37.45	36.88	20.1	31.18	44.86	11.72	6.41	5.55	5.26	2.42	3.73	9.56	7.14	8.44	31.3433	31.34	32.0467	7.89333	3.80333	8.38	GO:0008152;GO:0016459;GO:0003779;GO:0005524;GO:000377	BP:metabolic process;CC:myosin complex;MF:actin binding;MF:ATP binding;MF:motor activity;	K10357	MYO5	------	------	COG5022;COG0031	J:Translation, ribosomal structure and biogenesis;
BraA03g017510.3C	741.99	73.23	768	472.3	263.62	215.94	355.14	302.81	242.15	0	0	0.08	0	0	0	0.07	1.59	0.45	527.74	317.287	300.033	0.026667	0	0.703333	GO:0010439;GO:0055114;GO:0005737;GO:0009506;GO:0051213;GO:0016706;GO:0009815;GO:0046872;GO:001649	BP:regulation of glucosinolate biosynthetic process;BP:oxidation-reduction process;CC:cytoplasm;CC:plasmodesma;MF:dioxygenase activity;MF:oxidoreductase activity, acting on paired donors, with incorporation or reduction of molecular oxygen, 2-oxoglutarate as one donor, and incorporation of one atom each of oxygen into both donors;MF:1-aminocyclopropane-1-carboxylate oxidase activity;MF:metal ion …	------	------	------	------	COG3491	S:Function unknown
BraA03g017720.3C	14.73	10.3	11.69	22.62	12.93	10.08	21.74	15.13	16.34	21.35	23.34	17.51	4.6	2.57	5.83	9.04	14.32	20.94	12.24	15.21	17.7367	20.7333	4.33333	14.7667	GO:000563	CC:nucleus;	------	------	------	------	ENOG410ZBDE	S:Function unknown
BraA03g017900.3C	3007.87	4338.2	6112.4	1606.48	2444.64	6004.55	1012.12	929.28	3213.48	60.04	45.36	114.56	2009.68	2384.83	3520.85	6566.37	8696.46	7190.87	4486.16	3351.89	1718.29	73.32	2638.45	7484.57	GO:000563	CC:nucleus;	------	------	------	------	ENOG410YV4V;ENOG41105HJ	S:Function unknown;
BraA03g017970.3C	25.11	7.34	8.78	19.85	21.63	8.43	35.05	41.94	14.51	0.79	0	2.53	0.95	0.58	0.86	4.25	4.81	7.41	13.7433	16.6367	30.5	1.10667	0.796667	5.49	------	------	------	------	------	------	ENOG410YAJT	P:Inorganic ion transport and metabolism
BraA03g018680.3C	6.6	12.19	12.6	7.32	13.54	15.39	12.68	12.63	18.35	3.67	1.65	5.18	0.49	1.12	0.47	4.69	1.7	2.25	10.4633	12.0833	14.5533	3.5	0.693333	2.88	GO:0055085;GO:0005743;GO:0016021;GO:0009941;GO:000550	BP:transmembrane transport;CC:mitochondrial inner membrane;CC:integral component of membrane;CC:chloroplast envelope;MF:calcium ion binding;	------	------	------	------	ENOG4110BII	O:Posttranslational modification, protein turnover, chaperones
BraA03g018820.3C	30.13	28.13	30.33	21.24	23.84	22.16	24.05	22.5	28.13	0	0	0	5.69	3.53	6.85	17.26	18.66	11.7	29.53	22.4133	24.8933	0	5.35667	15.8733	GO:0010201;GO:0009610;GO:0006355;GO:0010197;GO:0045449;GO:0009737;GO:0005737;GO:0005634;GO:0005667;GO:0043565;GO:0003700;GO:0003677;GO:0046982;GO:004280	BP:response to continuous far red light stimulus by the high-irradiance response system;BP:response to symbiotic fungus;BP:regulation of transcription, DNA-templated;BP:polar nucleus fusion;BP:old GO;BP:response to abscisic acid;CC:cytoplasm;CC:nucleus;CC:transcription factor complex;MF:sequence-specific DNA binding;MF:transcription factor activity, sequence-specific DNA binding;MF:DNA binding;MF…	------	------	------	------	ENOG410XPMQ	O:Posttranslational modification, protein turnover, chaperones
BraA03g019810.3C	2.6	4.98	5.1	2.43	4.57	5.08	1.28	2.34	2.08	0.2	1.5	4.5	11.71	4.26	2.47	0.33	0	0.56	4.22667	4.02667	1.9	2.06667	6.14667	0.296667	GO:0016020;GO:0046872;GO:000827	CC:membrane;MF:metal ion binding;MF:zinc ion binding;	------	------	------	------	COG5183	S:Function unknown
BraA03g019920.3C	22.26	20.42	19.9	19.81	23.66	25.28	15.09	23.03	27.88	4.66	3.97	5.5	5.47	4.57	7.82	35.38	44.24	51.48	20.86	22.9167	22	4.71	5.95333	43.7	GO:0006629;GO:0050665;GO:0010228;GO:0016926;GO:0005576;GO:005268	BP:lipid metabolic process;BP:hydrogen peroxide biosynthetic process;BP:vegetative to reproductive phase transition of meristem;BP:protein desumoylation;CC:extracellular region;MF:carboxylic ester hydrolase activity;	------	------	------	------	COG2755;COG0214	E:Amino acid transport and metabolism;H:Coenzyme transport and metabolism
BraA03g020630.3C	7.59	17.07	19.28	9.84	21.23	22.97	10.45	6.44	12.86	5.62	0.91	2.96	0	0	0.22	137.43	72.36	70.24	14.6467	18.0133	9.91667	3.16333	0.073333	93.3433	GO:0007030;GO:0019684;GO:0009750;GO:0006810;GO:0009624;GO:0006816;GO:0006833;GO:0009697;GO:0042742;GO:0030003;GO:0009409;GO:0009651;GO:0009814;GO:0016021;GO:0005886;GO:0005215;GO:001525	BP:Golgi organization;BP:photosynthesis, light reaction;BP:response to fructose;BP:transport;BP:response to nematode;BP:calcium ion transport;BP:water transport;BP:salicylic acid biosynthetic process;BP:defense response to bacterium;BP:cellular cation homeostasis;BP:response to cold;BP:response to salt stress;BP:defense response, incompatible interaction;CC:integral component of membrane;CC:plasm…	K09872	PIP	------	------	COG0580	S:Function unknown
BraA03g020770.3C	17.05	9.68	5.03	8.15	6.51	4.93	5.79	6.96	6.9	9.13	21.24	29.89	2.09	2.57	5.18	14.86	11.09	14.16	10.5867	6.53	6.55	20.0867	3.28	13.37	GO:0006629;GO:0016042;GO:0016787;GO:004573	BP:lipid metabolic process;BP:lipid catabolic process;MF:hydrolase activity;MF:nutrient reservoir activity;	------	------	------	------	COG3621;ENOG4111EY4	S:Function unknown;
BraA03g020870.3C	11.16	33.67	22.64	7.06	14.68	24.58	8	20.37	17.89	187.38	274.2	191.85	189.95	163.41	182.16	92.61	78.14	92.78	22.49	15.44	15.42	217.81	178.507	87.8433	GO:0042254;GO:0006412;GO:0022625;GO:0005840;GO:000373	BP:ribosome biogenesis;BP:translation;CC:cytosolic large ribosomal subunit;CC:ribosome;MF:structural constituent of ribosome;	K02918	RP-L35e, RPL35	map03010	Ribosome	COG0255	J:Translation, ribosomal structure and biogenesis
BraA03g020980.3C	4.01	11.03	9.72	4.47	5.62	5.47	2.08	1.95	3.58	30.73	58.44	41.46	11.7	4.97	3.06	23.09	25.13	12.51	8.25333	5.18667	2.53667	43.5433	6.57667	20.2433	GO:0009826;GO:0009664;GO:0009828;GO:0006949;GO:0009831;GO:0005618;GO:0005829;GO:0016020;GO:0005576;GO:0009505;GO:000950	BP:unidimensional cell growth;BP:plant-type cell wall organization;BP:plant-type cell wall loosening;BP:syncytium formation;BP:plant-type cell wall modification involved in multidimensional cell growth;CC:cell wall;CC:cytosol;CC:membrane;CC:extracellular region;CC:plant-type cell wall;CC:plasmodesma;	------	------	------	------	ENOG410YEM2	G:Carbohydrate transport and metabolism
BraA03g022510.3C	24.69	48.7	50.86	8.11	20.87	30.36	8.77	9.64	26.33	0.97	1.06	0.87	1.46	0.42	1.22	3.98	6.29	5.22	41.4167	19.78	14.9133	0.966667	1.03333	5.16333	GO:004698	MF:protein dimerization activity;	K16189	PIF4	map04075	Plant hormone signal transduction	ENOG410YAGK	K:Transcription
BraA03g022540.3C	3.8	1.56	2.58	2.95	1.94	1.36	3.31	2.22	1.99	1.25	2.02	0.76	0.78	0.69	0.46	1.93	1.95	2.36	2.64667	2.08333	2.50667	1.34333	0.643333	2.08	GO:0016132;GO:0005634;GO:000551	BP:brassinosteroid biosynthetic process;CC:nucleus;MF:calmodulin binding;	------	------	------	------	ENOG410XQ09	S:Function unknown
BraA03g022580.3C	2.72	4.57	4.2	1.68	2.75	3.65	1.41	2.54	4.23	1.02	0	0.79	0.12	0.39	0.31	4.14	0.85	3.52	3.83	2.69333	2.72667	0.603333	0.273333	2.83667	GO:0007264;GO:0005622;GO:000552	BP:small GTPase mediated signal transduction;CC:intracellular;MF:GTP binding;	K07904	RAB11A	map04144	Endocytosis	COG1100	S:Function unknown
BraA03g022910.3C	24.31	2.32	5.43	17.28	6.12	5.96	10.12	7.62	2.21	0	1.56	2.11	38.79	17.38	25.35	14.16	13.23	7.65	10.6867	9.78667	6.65	1.22333	27.1733	11.68	GO:0005975;GO:0010200;GO:0016998;GO:0002679;GO:0015824;GO:0006032;GO:0048046;GO:0008061;GO:000456	BP:carbohydrate metabolic process;BP:response to chitin;BP:cell wall macromolecule catabolic process;BP:respiratory burst involved in defense response;BP:proline transport;BP:chitin catabolic process;CC:apoplast;MF:chitin binding;MF:chitinase activity;	K01183	E3.2.1.14	map00520	Amino sugar and nucleotide sugar metabolism	COG3979	G:Carbohydrate transport and metabolism
BraA03g023130.3C	20.12	29.15	21.2	19.66	19.16	13.09	23.44	14.6	21.24	0.44	5.83	0	13.63	4.18	6.96	0	0	0	23.49	17.3033	19.76	2.09	8.25667	0	GO:0010207;GO:000957	BP:photosystem II assembly;CC:chloroplast stroma;	------	------	------	------	ENOG410XSX5	S:Function unknown
BraA03g023450.3C	8.35	3.19	7.64	10.45	6.55	3.05	13.31	11.45	1.6	1.25	6.11	3.78	20.04	6.46	13.53	0.18	0	0	6.39333	6.68333	8.78667	3.71333	13.3433	0.06	GO:0000074;GO:0000079;GO:0010440;GO:0009069;GO:0019901;GO:000469	old GO;BP:regulation of cyclin-dependent protein serine/threonine kinase activity;BP:stomatal lineage progression;BP:serine family amino acid metabolic process;MF:protein kinase binding;MF:cyclin-dependent protein serine/threonine kinase activity;	------	------	------	------	ENOG4111TTK	K:Transcription
BraA03g024000.3C	38.72	106.91	119.84	15.96	36.89	73.48	25.02	22.97	76.9	17.51	3.88	10.68	13.87	14.7	10.23	54.99	32.31	41.82	88.49	42.11	41.63	10.69	12.9333	43.04	GO:0006810;GO:0016021;GO:000521	BP:transport;CC:integral component of membrane;MF:transporter activity;	K09872	PIP	------	------	COG0580	G:Carbohydrate transport and metabolism
BraA03g024570.3C	5.23	5.19	4.86	2.88	2.81	2.94	5.27	3.71	5.54	7.65	5.84	8.13	13	6.71	12.39	34.81	14.12	31.47	5.09333	2.87667	4.84	7.20667	10.7	26.8	GO:0005975;GO:000455	BP:carbohydrate metabolic process;MF:hydrolase activity, hydrolyzing O-glycosyl compounds;	K01188	E3.2.1.21	map00460;map00500;map00940	Cyanoamino acid metabolism;Starch and sucrose metabolism;Phenylpropanoid biosynthesis	COG2723	G:Carbohydrate transport and metabolism
BraA03g024950.3C	6.04	10.96	15.73	7.63	1.71	1.43	1.36	1.09	4.57	1.06	9.79	12.57	0	1.22	0	31.79	39.46	19.2	10.91	3.59	2.34	7.80667	0.406667	30.15	GO:000973	BP:response to auxin;	K14488	SAUR	map04075	Plant hormone signal transduction	ENOG4111EEH;ENOG411175A	S:Function unknown;
BraA03g025390.3C	16.82	16.34	25.48	14.3	9.82	23.54	9.4	7.27	11.4	9.13	5.31	13.36	2.58	2.52	1.58	173.25	224.67	140.38	19.5467	15.8867	9.35667	9.26667	2.22667	179.433	GO:0030154;GO:0009965;GO:0006333;GO:0045449;GO:0045893;GO:0006417;GO:0007275;GO:0009657;GO:0005634;GO:0005667;GO:000370	BP:cell differentiation;BP:leaf morphogenesis;BP:chromatin assembly or disassembly;BP:old GO;BP:positive regulation of transcription, DNA-templated;BP:regulation of translation;BP:multicellular organism development;BP:plastid organization;CC:nucleus;CC:transcription factor complex;MF:transcription factor activity, sequence-specific DNA binding;	------	------	------	------	ENOG41115SR;ENOG410YHWI	K:Transcription;
BraA03g025870.3C	1.99	11.58	7.62	4.29	4.74	3.42	1.06	2.56	3.25	1.52	0	0	8.58	6.83	4.12	2.3	0.33	2.27	7.06333	4.15	2.29	0.506667	6.51	1.63333	GO:0010075;GO:0010588;GO:0006865;GO:0009624;GO:0048829;GO:0005886;GO:0016021;GO:001517	BP:regulation of meristem growth;BP:cotyledon vascular tissue pattern formation;BP:amino acid transport;BP:response to nematode;BP:root cap development;CC:plasma membrane;CC:integral component of membrane;MF:amino acid transmembrane transporter activity;	K13946	AUX1, LAX	map04075	Plant hormone signal transduction	COG0814	E:Amino acid transport and metabolism
BraA03g026010.3C	14	15.2	17.31	9.39	12.76	11.01	9.72	9.19	13.46	5.72	6.93	4.32	1.09	1.08	2.22	5.91	2.58	4.28	15.5033	11.0533	10.79	5.65667	1.46333	4.25667	GO:0034220;GO:0006821;GO:0044070;GO:1903959;GO:0016021;GO:0009705;GO:0030554;GO:000524	BP:ion transmembrane transport;BP:chloride transport;BP:regulation of anion transport;BP:regulation of anion transmembrane transport;CC:integral component of membrane;CC:plant-type vacuole membrane;MF:adenyl nucleotide binding;MF:voltage-gated chloride channel activity;	K05016	CLCN7	------	------	COG0038	P:Inorganic ion transport and metabolism
BraA03g029130.3C	586.65	163.17	167.85	1122.75	128.89	136.41	1429.76	214.49	129.04	141.82	177.59	41.21	36.43	27.71	13.08	295.87	328.67	197.01	305.89	462.683	591.097	120.207	25.74	273.85	GO:0006612;GO:0010363;GO:0030968;GO:0009862;GO:0009738;GO:0000165;GO:0009611;GO:0000302;GO:0050832;GO:0031348;GO:0016036;GO:0009867;GO:0009409;GO:0042631;GO:0019375;GO:0043069;GO:0009793;GO:000950	BP:protein targeting to membrane;BP:regulation of plant-type hypersensitive response;BP:endoplasmic reticulum unfolded protein response;BP:systemic acquired resistance, salicylic acid mediated signaling pathway;BP:abscisic acid-activated signaling pathway;BP:MAPK cascade;BP:response to wounding;BP:response to reactive oxygen species;BP:defense response to fungus;BP:negative regulation of defense …	------	------	------	------	ENOG410ZEWF	S:Function unknown
BraA03g029330.3C	5.95	4.97	5.3	5.86	4.08	4.72	6.72	2.84	4.23	0.2	1.49	0.2	1.14	0.52	0.51	5.82	2.27	5.1	5.40667	4.88667	4.59667	0.63	0.723333	4.39667	GO:0055085;GO:0016021;GO:0005886;GO:002289	BP:transmembrane transport;CC:integral component of membrane;CC:plasma membrane;MF:substrate-specific transmembrane transporter activity;	------	------	------	------	ENOG410XNQK	U:Intracellular trafficking, secretion, and vesicular transport
BraA03g029790.3C	2.92	2.14	3.18	3.41	6.59	2.75	1.88	13.91	3.92	0.06	1.39	1.01	0	0	0	3.81	2.35	9.64	2.74667	4.25	6.57	0.82	0	5.26667	GO:0008152;GO:001675	BP:metabolic process;MF:transferase activity, transferring hexosyl groups;	K08237	E2.4.1.218	------	------	COG1819	S:Function unknown
BraA03g029980.3C	28.82	17.57	22.54	31.13	19.59	13.77	32.7	16.26	15.3	10.2	20.1	15.68	2.6	4.99	4.22	9.63	8.84	8.82	22.9767	21.4967	21.42	15.3267	3.93667	9.09667	GO:0006468;GO:0009741;GO:0046777;GO:0009069;GO:0005829;GO:0005634;GO:0004674;GO:000552	BP:protein phosphorylation;BP:response to brassinosteroid;BP:protein autophosphorylation;BP:serine family amino acid metabolic process;CC:cytosol;CC:nucleus;MF:protein serine/threonine kinase activity;MF:ATP binding;	------	------	------	------	COG0515	T:Signal transduction mechanisms
BraA03g031240.3C	134.45	11.28	56.61	136.59	28.89	18.09	147.41	72.87	29.71	149.32	207.66	189.28	82.51	83.62	90.83	11	11.17	12.28	67.4467	61.19	83.33	182.087	85.6533	11.4833	------	------	------	------	------	------	ENOG410ZHAM	S:Function unknown
BraA03g031420.3C	16.6	4.75	5.69	37.53	18.48	3.97	49.91	38	7.82	0.21	0.24	0	0.8	1.6	0.67	3.57	5.66	1.74	9.01333	19.9933	31.91	0.15	1.02333	3.65667	GO:0010584;GO:0032259;GO:0046686;GO:0009651;GO:0009086;GO:0009941;GO:0005829;GO:0048046;GO:0005886;GO:0009506;GO:0003871;GO:0080019;GO:0016628;GO:0008705;GO:000827	BP:pollen exine formation;BP:methylation;BP:response to cadmium ion;BP:response to salt stress;BP:methionine biosynthetic process;CC:chloroplast envelope;CC:cytosol;CC:apoplast;CC:plasma membrane;CC:plasmodesma;MF:5-methyltetrahydropteroyltriglutamate-homocysteine S-methyltransferase activity;MF:fatty-acyl-CoA reductas;MF:oxidoreductase activity, acting on the CH-CH group of donors, NAD or NADP a…	K00549	metE	map00270;map00450	Cysteine and methionine metabolism;Selenocompound metabolism	COG0620	E:Amino acid transport and metabolism
BraA03g032360.3C	5.54	26.12	27.68	4.33	17.04	16.72	6.15	12.02	20.82	65.48	67.44	34.45	122.13	71.13	59.39	53.18	40.12	35.29	19.78	12.6967	12.9967	55.79	84.2167	42.8633	GO:0042546;GO:0005576;GO:0016787;GO:005268	BP:cell wall biogenesis;CC:extracellular region;MF:hydrolase activity;MF:carboxylic ester hydrolase activity;	------	------	------	------	ENOG410XQKD	S:Function unknown
BraA03g034210.3C	22.7	22.48	28.23	14.37	21.23	21.96	12.56	10.4	21.3	0.05	0.18	1.54	0.48	0.12	0.55	4.48	1.97	2.27	24.47	19.1867	14.7533	0.59	0.383333	2.90667	GO:0006979;GO:000563	BP:response to oxidative stress;CC:nucleus;	------	------	------	------	ENOG410YF80	S:Function unknown
BraA03g036020.3C	11.63	4.39	5.66	21.77	3.1	4.77	5.64	6.49	3.81	0.93	0	0	14.94	10.44	12.59	0.99	1.25	2	7.22667	9.88	5.31333	0.31	12.6567	1.41333	GO:0042398;GO:0006952;GO:0006598;GO:0009807;GO:000557	BP:cellular modified amino acid biosynthetic process;BP:defense response;BP:polyamine catabolic process;BP:lignan biosynthetic process;CC:extracellular region;	------	------	------	------	ENOG410ZQVA;ENOG410YGJA	S:Function unknown;
BraA03g037440.3C	196.48	813.04	848.1	183.24	736.7	1125.15	80.77	312.48	635.18	0	0	0.29	3.8	3.96	4.2	25.08	19.28	12	619.207	681.697	342.81	0.096667	3.98667	18.7867	GO:0015840;GO:0007030;GO:0006810;GO:0006816;GO:0006833;GO:0072489;GO:0030003;GO:0009651;GO:0009941;GO:0005794;GO:0000326;GO:0016021;GO:0009705;GO:0005886;GO:0009505;GO:0042807;GO:0009506;GO:0005215;GO:0015200;GO:0015250;GO:001520	BP:urea transport;BP:Golgi organization;BP:transport;BP:calcium ion transport;BP:water transport;BP:methylammonium transmembrane transport;BP:cellular cation homeostasis;BP:response to salt stress;CC:chloroplast envelope;CC:Golgi apparatus;CC:protein storage vacuole;CC:integral component of membrane;CC:plant-type vacuole membrane;CC:plasma membrane;CC:plant-type cell wall;CC:central vacuole;CC:pl…	K09873	TIP	------	------	COG0580	G:Carbohydrate transport and metabolism
BraA03g037950.3C	18.64	12.69	18.63	8.43	15.03	14.57	12.56	9.85	20.75	2.23	0.09	0.58	4.98	2.65	4.3	11.41	12.58	10.93	16.6533	12.6767	14.3867	0.966667	3.97667	11.64	GO:0006468;GO:0009737;GO:0019722;GO:0007165;GO:0009651;GO:0009069;GO:0010118;GO:0005886;GO:0004674;GO:0005515;GO:000552	BP:protein phosphorylation;BP:response to abscisic acid;BP:calcium-mediated signaling;BP:signal transduction;BP:response to salt stress;BP:serine family amino acid metabolic process;BP:stomatal movement;CC:plasma membrane;MF:protein serine/threonine kinase activity;MF:protein binding;MF:ATP binding;	K07198	PRKAA, AMPK	------	------	COG0515	S:Function unknown
BraA03g039450.3C	26.71	14.31	19.01	20.38	21.46	18.76	32.96	15.01	20.97	11.17	11.09	7.47	42.35	50.3	33.77	13.48	12.81	15.6	20.01	20.2	22.98	9.91	42.14	13.9633	GO:0009816;GO:0009817;GO:0009626;GO:0007165;GO:0010942;GO:0016021;GO:0046658;GO:0004871;GO:000551	BP:defense response to bacterium, incompatible interaction;BP:defense response to fungus, incompatible interaction;BP:plant-type hypersensitive response;BP:signal transduction;BP:positive regulation of cell death;CC:integral component of membrane;CC:anchored component of plasma membrane;MF:signal transducer activity;MF:protein binding;	------	------	------	------	ENOG41113EN	U:Intracellular trafficking, secretion, and vesicular transport
BraA03g040660.3C	29.18	48.39	52.99	30.4	28.6	10.72	36.7	16.04	26.04	0	0.79	0.76	0	0	0	2.29	2.9	6.16	43.52	23.24	26.26	0.516667	0	3.78333	GO:0010583;GO:0009734;GO:0006355;GO:0045449;GO:0005634;GO:0005667;GO:0003700;GO:004698	BP:response to cyclopentenone;BP:auxin-activated signaling pathway;BP:regulation of transcription, DNA-templated;BP:old GO;CC:nucleus;CC:transcription factor complex;MF:transcription factor activity, sequence-specific DNA binding;MF:protein dimerization activity;	K14484	IAA	map04075	Plant hormone signal transduction	ENOG41106Y9;ENOG410YIDV	K:Transcription;
BraA03g040670.3C	41.39	88.62	69.18	20.56	20.54	24.55	5.73	6.82	7.36	0	0	0	0	0	0.06	5.6	0.54	1.57	66.3967	21.8833	6.63667	0	0.02	2.57	GO:0009269;GO:0045449;GO:0009651;GO:0007389;GO:0009825;GO:0009737;GO:0009753;GO:0009734;GO:0009611;GO:0043481;GO:0071555;GO:0009926;GO:0048767;GO:0000271;GO:0008361;GO:0009409;GO:0006355;GO:0009932;GO:0009630;GO:0005634;GO:0005667;GO:0003700;GO:004698	BP:response to desiccation;BP:old GO;BP:response to salt stress;BP:pattern specification process;BP:multidimensional cell growth;BP:response to abscisic acid;BP:response to jasmonic acid;BP:auxin-activated signaling pathway;BP:response to wounding;BP:anthocyanin accumulation in tissues in response to UV light;BP:cell wall organization;BP:auxin polar transport;BP:root hair elongation;BP:polysaccha…	K14484	IAA	map04075	Plant hormone signal transduction	ENOG410YEC3	K:Transcription
BraA03g040960.3C	10.11	6.92	10.86	8.1	9.37	7.7	7.11	9.71	10.76	0	0.04	0	0	0	0	2.93	0.68	0.16	9.29667	8.39	9.19333	0.013333	0	1.25667	GO:004698	MF:protein dimerization activity;	------	------	------	------	ENOG410YBHA	K:Transcription
BraA03g041310.3C	57.4	53.6	65.72	19.33	27.51	70.07	27.35	7.63	56.49	0	0	0.22	0.25	0	0	5.42	6.26	2.26	58.9067	38.97	30.49	0.073333	0.083333	4.64667	------	------	------	------	------	------	------	------
BraA03g041330.3C	18.21	10.72	17.65	9.38	21.04	16.5	10.04	8.7	16.05	18.26	41.47	46.34	18.76	16.31	23.18	88.39	145.34	126.58	15.5267	15.64	11.5967	35.3567	19.4167	120.103	GO:0007067;GO:0000398;GO:000568	BP:mitotic nuclear division;BP:mRNA splicing, via spliceosome;CC:spliceosomal complex;	------	------	------	------	ENOG4111FE6	T:Signal transduction mechanisms
BraA03g041350.3C	3.8	3.05	6.21	3.73	5.56	5.29	4.32	3.82	4.83	2.16	1.72	1.71	0.53	0	0.08	95.34	133.18	121.38	4.35333	4.86	4.32333	1.86333	0.203333	116.633	------	------	------	------	------	------	COG2801;ENOG411060H	L:Replication, recombination and repair;S:Function unknown
BraA03g041360.3C	30.3	19.74	26.14	20.89	26.6	22.62	20.94	25.33	27.13	7.06	14.87	5.25	3.68	5.19	5.37	30.04	24.7	26.29	25.3933	23.37	24.4667	9.06	4.74667	27.01	GO:0046872;GO:000827	MF:metal ion binding;MF:zinc ion binding;	------	------	------	------	ENOG410Y7D6;ENOG4111MYG	O:Posttranslational modification, protein turnover, chaperones;S:Function unknown
BraA03g042730.3C	5.84	10.13	8.84	4.18	6.77	8.18	2.09	1.27	12.58	3.17	0.72	1.08	61.25	63.72	69.76	30.03	24.43	21.46	8.27	6.37667	5.31333	1.65667	64.91	25.3067	GO:0006952;GO:000557	BP:defense response;CC:extracellular region;	------	------	------	------	ENOG4111I5H	S:Function unknown
BraA03g044590.3C	5.41	7.13	10.16	2.72	9.56	9.77	2.41	5.68	10.97	0.62	3.19	1.51	0.89	0.93	1.14	6.77	7.15	7.28	7.56667	7.35	6.35333	1.77333	0.986667	7.06667	GO:0006468;GO:0005576;GO:0016021;GO:0005524;GO:000467	BP:protein phosphorylation;CC:extracellular region;CC:integral component of membrane;MF:ATP binding;MF:protein kinase activity;	K04733	IRAK4	------	------	COG0515	T:Signal transduction mechanisms
BraA03g045550.3C	15.55	13.54	18.93	25.87	12.85	17.37	15.31	11.15	27.03	0.09	0.9	0	5.29	9.08	18.83	3.24	2.03	1.94	16.0067	18.6967	17.83	0.33	11.0667	2.40333	GO:000382	MF:catalytic activity;	K01102	PDP	------	------	COG0631	O:Posttranslational modification, protein turnover, chaperones
BraA03g045650.3C	357.65	24.61	82.05	378.93	189.32	73.41	445.42	347.41	51.32	0	11.73	7.55	115.93	285.09	157.71	1.19	1.62	1.16	154.77	213.887	281.383	6.42667	186.243	1.32333	GO:0051707;GO:0006954;GO:0006569;GO:0009684;GO:000577	BP:response to other organism;BP:inflammatory response;BP:tryptophan catabolic process;BP:indoleacetic acid biosynthetic process;CC:peroxisome;	------	------	------	------	ENOG41122MF	S:Function unknown
BraA03g045700.3C	5.12	6.25	4.63	5.81	7.18	4.92	4.81	3.15	4.21	0	0.99	0.54	0.89	0.34	0.87	3.05	1.64	2.96	5.33333	5.97	4.05667	0.51	0.7	2.55	------	------	------	------	------	------	ENOG410ZP3V	S:Function unknown
BraA03g046040.3C	23.08	35.21	31.94	22.83	21.94	27.05	33.43	8.54	21.83	0.69	2.3	6.53	12.28	5.59	2.74	64.59	30.02	25.04	30.0767	23.94	21.2667	3.17333	6.87	39.8833	GO:0006629;GO:0009814;GO:0048856;GO:0009625;GO:0016042;GO:0044767;GO:0046486;GO:0050794;GO:0016787;GO:000480	BP:lipid metabolic process;BP:defense response, incompatible interaction;BP:anatomical structure development;BP:response to insect;BP:lipid catabolic process;BP:single-organism developmental process;BP:glycerolipid metabolic process;BP:regulation of cellular process;MF:hydrolase activity;MF:triglyceride lipase activity;	------	------	------	------	ENOG410Y7YA	S:Function unknown
BraA03g047620.3C	25.88	9.57	15.37	5.01	11.03	12.11	3.6	2.21	14.13	200.48	306.12	171.29	38.67	73.24	58.13	453.32	699.26	462.4	16.94	9.38333	6.64667	225.963	56.68	538.327	------	------	------	------	------	------	ENOG410YW5U;ENOG41115UH	S:Function unknown;
BraA03g047970.3C	6.07	2.38	2.09	12.76	3.25	1.5	21.41	14.72	2.35	0	0	0	0.72	0.57	0.11	0	0	0	3.51333	5.83667	12.8267	0	0.466667	0	GO:0046856;GO:001678	BP:phosphatidylinositol dephosphorylation;MF:hydrolase activity;	------	------	------	------	COG5411	T:Signal transduction mechanisms
BraA03g048130.3C	93.69	36.12	36.21	95.95	23.92	28.11	119.01	10.85	34.59	0	0	0	1.1	3.64	2.33	15.2	19.49	13.42	55.34	49.3267	54.8167	0	2.35667	16.0367	GO:0005975;GO:0005982;GO:0005985;GO:0071555;GO:0005576;GO:000465	BP:carbohydrate metabolic process;BP:starch metabolic process;BP:sucrose metabolic process;BP:cell wall organization;CC:extracellular region;MF:polygalacturonase activity;	------	------	------	------	COG5434;ENOG41104WN	M:Cell wall/membrane/envelope biogenesis;U:Intracellular trafficking, secretion, and vesicular transport
BraA03g048230.3C	3.11	7.18	9.5	2.33	5.85	8.7	1.8	4.23	5.15	36.68	38.89	39.77	68.79	58.09	37.6	24.51	22.06	24.23	6.59667	5.62667	3.72667	38.4467	54.8267	23.6	GO:000563	CC:nucleus;	K20824	NAA38	------	------	ENOG4112ATX	S:Function unknown
BraA03g048740.3C	87.42	13.49	11.44	75.79	30.62	4.82	54.39	70.5	6.23	7.66	11.85	2.85	59.08	43.71	42.22	6.61	5.46	2.63	37.45	37.0767	43.7067	7.45333	48.3367	4.9	GO:0048838;GO:0009687;GO:0009639;GO:0050832;GO:0055114;GO:0016021;GO:0005576;GO:0004497;GO:0019825;GO:0020037;GO:0016705;GO:0010295;GO:000550	BP:release of seed from dormancy;BP:abscisic acid metabolic process;BP:response to red or far red light;BP:defense response to fungus;BP:oxidation-reduction process;CC:integral component of membrane;CC:extracellular region;MF:monooxygenase activity;MF:oxygen binding;MF:heme binding;MF:oxidoreductase activity, acting on paired donors, with incorporation or reduction of molecular oxygen;MF:;MF:iron…	K09843	CYP707A	map00906	Carotenoid biosynthesis	COG2124	Q:Secondary metabolites biosynthesis, transport and catabolism
BraA03g049810.3C	284.6	38.31	58.43	237.62	86.18	48.7	181.31	93.41	84.94	4.22	0.3	0.5	2.86	5.54	1.57	15.49	65.59	22.22	127.113	124.167	119.887	1.67333	3.32333	34.4333	GO:000563	CC:nucleus;	------	------	------	------	ENOG41117HQ;ENOG410Z7U7	S:Function unknown;
BraA03g050640.3C	8.57	1.1	2.78	6.96	1.47	1.35	9.19	3.61	1.15	0	0	0	8.2	0.97	15.44	2.14	1.31	2.09	4.15	3.26	4.65	0	8.20333	1.84667	GO:0055085;GO:001602	BP:transmembrane transport;CC:integral component of membrane;	K15277	SLC35B3, PAPST2	------	------	COG0697;COG0697	E:Amino acid transport and metabolism;G:Carbohydrate transport and metabolism
BraA03g052350.3C	368.02	424.49	521.65	265.79	555.99	609.06	219.85	413.93	634.92	29.48	17.82	20.76	163.98	102.38	114.5	374.06	253.61	322.13	438.053	476.947	422.9	22.6867	126.953	316.6	GO:0005982;GO:0005985;GO:0043086;GO:0009641;GO:0046910;GO:0030599;GO:000485	BP:starch metabolic process;BP:sucrose metabolic process;BP:negative regulation of catalytic activity;BP:shade avoidance;MF:pectinesterase inhibitor activity;MF:pectinesterase activity;MF:enzyme inhibitor activity;	------	------	------	------	ENOG410YKJY;ENOG41115R1;ENOG41116V7	S:Function unknown;
BraA03g052700.3C	82.26	154.59	147.1	62.55	87.47	121.79	86.41	41.96	144.79	3.78	0	0	12.23	5.92	12.03	41.75	17.45	15.11	127.983	90.6033	91.0533	1.26	10.06	24.77	GO:0006855;GO:0009555;GO:0009812;GO:0009901;GO:0016021;GO:0005886;GO:0005774;GO:0015297;GO:001523	BP:drug transmembrane transport;BP:pollen development;BP:flavonoid metabolic process;BP:anther dehiscence;CC:integral component of membrane;CC:plasma membrane;CC:vacuolar membrane;MF:antiporter activity;MF:drug transmembrane transporter activity;	K03327	TC.MATE, SLC47A, norM, mdtK, dinF	------	------	COG0534	V:Defense mechanisms
BraA03g054600.3C	6.71	15.69	15.67	4.45	7.9	10.54	6.3	3.28	17.56	1.95	0.08	0	1.84	1.13	2.43	5.85	4.2	4.52	12.69	7.63	9.04667	0.676667	1.8	4.85667	GO:0006888;GO:0006118;GO:0055114;GO:0005783;GO:0016021;GO:0016020;GO:0005634;GO:0046577;GO:0050660;GO:000905	BP:ER to Golgi vesicle-mediated transport;BP:obsolete electron transport;BP:oxidation-reduction process;CC:endoplasmic reticulum;CC:integral component of membrane;CC:membrane;CC:nucleus;MF:long-chain-alcohol oxidase activity;MF:flavin adenine dinucleotide binding;MF:electron carrier activity;	K17756	FAO3	------	------	COG2303	E:Amino acid transport and metabolism
BraA03g055400.3C	7.68	22.99	24.6	7.35	15.36	22.44	11.33	9.73	26.12	11.74	12.14	9.41	15.61	13.69	14.6	36.66	39.51	31.59	18.4233	15.05	15.7267	11.0967	14.6333	35.92	GO:0009736;GO:0007020;GO:0019761;GO:0006508;GO:0000023;GO:0043085;GO:0019252;GO:0005618;GO:0016020;GO:0005576;GO:000425	BP:cytokinin-activated signaling pathway;BP:microtubule nucleation;BP:glucosinolate biosynthetic process;BP:proteolysis;BP:maltose metabolic process;BP:positive regulation of catalytic activity;BP:starch biosynthetic process;CC:cell wall;CC:membrane;CC:extracellular region;MF:serine-type endopeptidase activity;	------	------	------	------	COG1404	O:Posttranslational modification, protein turnover, chaperones
BraA03g056290.3C	275.44	31.98	67.81	155.68	50.81	39.48	104.55	105.6	41.3	0	0	0.7	7.13	2.82	2.92	21.25	6.18	19.75	125.077	81.99	83.8167	0.233333	4.29	15.7267	GO:0006468;GO:0042538;GO:0010540;GO:0019722;GO:0010118;GO:0009414;GO:0009069;GO:0007275;GO:0007165;GO:0005886;GO:0005515;GO:0004683;GO:0004674;GO:000552	BP:protein phosphorylation;BP:hyperosmotic salinity response;BP:basipetal auxin transport;BP:calcium-mediated signaling;BP:stomatal movement;BP:response to water deprivation;BP:serine family amino acid metabolic process;BP:multicellular organism development;BP:signal transduction;CC:plasma membrane;MF:protein binding;MF:calmodulin-dependent protein kinase activity;MF:protein serine/threonine kina…	K07198	PRKAA, AMPK	------	------	COG0515	T:Signal transduction mechanisms
BraA03g057500.3C	18.98	4.6	3.5	16.56	12.03	2.59	9.99	23.34	1.32	35.26	55.43	16.6	40.76	58.13	45.59	15.21	27.72	8.33	9.02667	10.3933	11.55	35.7633	48.16	17.0867	GO:0006355;GO:0045449;GO:0005634;GO:0005667;GO:0044212;GO:0003700;GO:000367	BP:regulation of transcription, DNA-templated;BP:old GO;CC:nucleus;CC:transcription factor complex;MF:transcription regulatory region DNA binding;MF:transcription factor activity, sequence-specific DNA binding;MF:DNA binding;	K09286	EREBP	------	------	ENOG411144I;ENOG410YM26;ENOG411060N;ENOG410ZM0H;ENOG410YIZG	K:Transcription;S:Function unknown;K:Transcription
BraA03g058860.3C	7.92	6.46	5.89	5.22	3.96	3.35	5.63	2.4	3.39	29.67	26.54	20.9	5.77	5.53	4	0.64	0.53	1.04	6.75667	4.17667	3.80667	25.7033	5.1	0.736667	GO:0005975;GO:0016021;GO:000455	BP:carbohydrate metabolic process;CC:integral component of membrane;MF:hydrolase activity, hydrolyzing O-glycosyl compounds;	------	------	------	------	ENOG410YAGI	G:Carbohydrate transport and metabolism
BraA03g058910.3C	9.79	2.35	5.55	7.2	2.82	2.52	6.34	2.14	5.26	1	1.47	4.25	81.33	59.78	52.91	7.09	8.97	5.04	5.89667	4.18	4.58	2.24	64.6733	7.03333	GO:0009744;GO:0080149;GO:0006355;GO:0045449;GO:0005667;GO:0043565;GO:0003700;GO:004698	BP:response to sucrose;BP:sucrose induced translational repression;BP:regulation of transcription, DNA-templated;BP:old GO;CC:transcription factor complex;MF:sequence-specific DNA binding;MF:transcription factor activity, sequence-specific DNA binding;MF:protein heterodimerization activity;	------	------	------	------	ENOG410YNBU;ENOG410ZM7Q;ENOG41119H6	K:Transcription;
BraA03g059170.3C	8.36	5.13	3.81	4.62	14.21	5.89	1.98	10.85	6.13	32.45	60.05	50.67	16.7	15.12	13.09	2.25	2.73	7.82	5.76667	8.24	6.32	47.7233	14.97	4.26667	GO:0016567;GO:0031347;GO:0005634;GO:000484	BP:protein ubiquitination;BP:regulation of defense response;CC:nucleus;MF:ubiquitin-protein transferase activity;	K19042	BOI	------	------	ENOG4111S1X	S:Function unknown
BraA03g059190.3C	107.24	70.08	54.06	133.56	177.21	133.17	275.14	186.98	162.69	2.67	3.52	3.87	0.93	2.28	2.12	0.2	0	0.14	77.1267	147.98	208.27	3.35333	1.77667	0.113333	GO:0006804;GO:0006568;GO:0098869;GO:0042744;GO:0015947;GO:0006979;GO:0055114;GO:0020037;GO:0004096;GO:004687	BP:obsolete peroxidase reaction;BP:tryptophan metabolic process;BP:cellular oxidant detoxification;BP:hydrogen peroxide catabolic process;BP:methane metabolic process;BP:response to oxidative stress;BP:oxidation-reduction process;MF:heme binding;MF:catalase activity;MF:metal ion binding;	K03781	katE, CAT, catB, srpA	map00380;map00630;map04146	Tryptophan metabolism;Glyoxylate and dicarboxylate metabolism;Peroxisome	COG0753	P:Inorganic ion transport and metabolism
BraA03g060780.3C	22.79	24.89	21.34	17.3	24.73	23.46	17.83	14.9	25.75	0	0.04	0	1.31	3.14	1.69	0	0.58	0	23.0067	21.83	19.4933	0.013333	2.04667	0.193333	GO:0006804;GO:0098869;GO:0042744;GO:0006979;GO:0055114;GO:0005737;GO:0005576;GO:0020037;GO:0004601;GO:0005515;GO:004687	BP:obsolete peroxidase reaction;BP:cellular oxidant detoxification;BP:hydrogen peroxide catabolic process;BP:response to oxidative stress;BP:oxidation-reduction process;CC:cytoplasm;CC:extracellular region;MF:heme binding;MF:peroxidase activity;MF:protein binding;MF:metal ion binding;	K00430	E1.11.1.7	map00940	Phenylpropanoid biosynthesis	ENOG4111FDS	G:Carbohydrate transport and metabolism
BraA03g061960.3C	4.94	1.64	2.84	4.01	3.74	1.69	5.73	4.05	2.23	0	0.59	0.26	0.33	0.29	0.23	1.49	3.09	1.56	3.14	3.14667	4.00333	0.283333	0.283333	2.04667	GO:0016021;GO:001602	CC:integral component of membrane;CC:membrane;	------	------	------	------	COG5594	S:Function unknown
BraA04g000150.3C	4.26	5.41	9.66	1.78	3.06	11.87	1.57	2.36	8.39	5.16	8.97	9.61	133.75	98.08	150.49	33.51	23.17	30.39	6.44333	5.57	4.10667	7.91333	127.44	29.0233	GO:0009737;GO:0010162;GO:000563	BP:response to abscisic acid;BP:seed dormancy process;CC:nucleus;	------	------	------	------	ENOG41105YW;ENOG410YIFP;ENOG410YG71	S:Function unknown;
BraA04g003060.3C	1.86	1.61	1.75	2.23	2.38	1.7	1.4	1.93	2.1	0.49	12.48	5.69	2.35	1.9	1	0	0.05	0.2	1.74	2.10333	1.81	6.22	1.75	0.083333	------	------	------	------	------	------	ENOG410XXIE	K:Transcription
BraA04g003260.3C	9.31	4.49	4.12	8.43	6.14	3.79	14.43	5.23	6.79	0	0	0	0	0.03	0.03	0.45	0.51	0.63	5.97333	6.12	8.81667	0	0.02	0.53	GO:0006508;GO:0046872;GO:000422	BP:proteolysis;MF:metal ion binding;MF:metalloendopeptidase activity;	K01408	IDE, ide	------	------	COG1025	O:Posttranslational modification, protein turnover, chaperones
BraA04g004020.3C	30.33	4.4	8.32	22.02	14	9.87	9.61	6.81	7.55	1.33	0	0	8.92	4.48	6.95	34.53	11.5	12.79	14.35	15.2967	7.99	0.443333	6.78333	19.6067	GO:0006355;GO:0045449;GO:0005667;GO:0003700;GO:004356	BP:regulation of transcription, DNA-templated;BP:old GO;CC:transcription factor complex;MF:transcription factor activity, sequence-specific DNA binding;MF:sequence-specific DNA binding;	------	------	------	------	ENOG410YZZY;ENOG4110835	K:Transcription;
BraA04g004160.3C	47.56	80.95	88.74	5.39	19.75	8.57	6	14.42	13.73	141.49	34.9	25.39	686.97	1043.52	582.68	249.79	380.73	248.76	72.4167	11.2367	11.3833	67.26	771.057	293.093	GO:0005634;GO:004698	CC:nucleus;MF:protein dimerization activity;	------	------	------	------	ENOG41114YX;ENOG4110794;ENOG410YJUZ	S:Function unknown;K:Transcription;S:Function unknown
BraA04g004270.3C	32.23	13.14	22.2	23.84	15.24	9.79	27.75	19.79	11.95	2.72	1.11	5.67	8.98	11.04	6.57	5.68	3.12	3.12	22.5233	16.29	19.83	3.16667	8.86333	3.97333	GO:0006468;GO:0016021;GO:0016020;GO:0005886;GO:0004672;GO:000552	BP:protein phosphorylation;CC:integral component of membrane;CC:membrane;CC:plasma membrane;MF:protein kinase activity;MF:ATP binding;	------	------	------	------	COG0515	T:Signal transduction mechanisms
BraA04g006320.3C	3.81	3.42	4.42	2.69	3.83	4.39	2.03	3.07	3.82	0.09	0	0	1.61	0.31	0.82	21.56	12.25	20.15	3.88333	3.63667	2.97333	0.03	0.913333	17.9867	GO:0032259;GO:0046983;GO:000817	BP:methylation;MF:protein dimerization activity;MF:O-methyltransferase activity;	------	------	------	------	ENOG410XS7T	S:Function unknown
BraA04g008060.3C	144.11	216.79	197.02	103.67	154.48	178.9	124.47	123.05	205.32	0.95	2.42	0.97	8.25	11.04	9.21	32.06	27.89	27.06	185.973	145.683	150.947	1.44667	9.5	29.0033	GO:0010197;GO:0009507;GO:000843	BP:polar nucleus fusion;CC:chloroplast;MF:selenium binding;	K17285	SELENBP1	------	------	ENOG410XP4F	S:Function unknown
BraA04g008200.3C	4.59	9.34	10.37	3.33	6.52	5.77	7.52	3.18	11.35	0	0	0	3.43	1.24	2.52	0.3	0	0	8.1	5.20667	7.35	0	2.39667	0.1	GO:0019761;GO:0005737;GO:001674	BP:glucosinolate biosynthetic process;CC:cytoplasm;MF:transferase activity, transferring acyl groups other than amino-acyl groups;	------	------	------	------	ENOG410YCVD;COG0545	S:Function unknown;
BraA04g008210.3C	14.52	20.57	28.16	10.95	17.22	20.44	7.78	10.58	21.72	15.96	16.26	7.7	10.49	11.29	9.16	5.24	3.46	1.08	21.0833	16.2033	13.36	13.3067	10.3133	3.26	GO:0019761;GO:0005737;GO:001674	BP:glucosinolate biosynthetic process;CC:cytoplasm;MF:transferase activity, transferring acyl groups other than amino-acyl groups;	------	------	------	------	ENOG410YCVD	S:Function unknown
BraA04g008280.3C	2.81	4.2	3.88	4.46	4.29	4.2	7.08	4.26	6.14	15.74	22.57	10.91	8.72	11.32	9.75	3.08	4.06	1.8	3.63	4.31667	5.82667	16.4067	9.93	2.98	GO:0015693;GO:0006810;GO:0016020;GO:0005886;GO:001509	BP:magnesium ion transport;BP:transport;CC:membrane;CC:plasma membrane;MF:magnesium ion transmembrane transporter activity;	------	------	------	------	ENOG410XNR8	S:Function unknown
BraA04g008320.3C	159.66	35.56	59.4	147.85	157.93	23.21	162.78	182.38	54.23	0.06	0	0	3.64	12.37	3.43	66.25	87.98	39.36	84.8733	109.663	133.13	0.02	6.48	64.53	GO:0019761;GO:0009625;GO:0055114;GO:0016021;GO:0004497;GO:0020037;GO:0016709;GO:0016705;GO:000550	BP:glucosinolate biosynthetic process;BP:response to insect;BP:oxidation-reduction process;CC:integral component of membrane;MF:monooxygenase activity;MF:heme binding;MF:oxidoreductase activity, acting on paired donors, with incorporation or reduction of molecular oxygen, NA;MF:oxidoreductase activity, acting on paired donors, with incorporation or reduction of molecular oxygen;MF:iron ion bindin…	K12156	CYP83A1	map00966	Glucosinolate biosynthesis	COG2124	S:Function unknown
BraA04g010460.3C	105.12	69.26	54.59	55.84	36.3	24.05	228.75	40.94	97.18	119.64	141.41	98.96	279.15	148.06	201.78	103.81	32.4	91.9	76.3233	38.73	122.29	120.003	209.663	76.0367	GO:0010150;GO:0006542;GO:0009252;GO:0022626;GO:0005618;GO:0005886;GO:0009506;GO:0004356;GO:0005524;GO:000550	BP:leaf senescence;BP:glutamine biosynthetic process;BP:peptidoglycan biosynthetic process;CC:cytosolic ribosome;CC:cell wall;CC:plasma membrane;CC:plasmodesma;MF:glutamate-ammonia ligase activity;MF:ATP binding;MF:copper ion binding;	K01915	glnA, GLUL	map00220;map00250;map00630;map00910	Arginine biosynthesis;Alanine, aspartate and glutamate metabolism;Glyoxylate and dicarboxylate metabolism;Nitrogen metabolism	COG0174	E:Amino acid transport and metabolism
BraA04g010490.3C	7.75	12.3	9.43	3.59	5.97	7.5	3.85	5.56	6.84	0.73	0.48	1.74	0	0	0	2.38	0.13	2.11	9.82667	5.68667	5.41667	0.983333	0	1.54	GO:0016021;GO:0016020;GO:0009506;GO:000557	CC:integral component of membrane;CC:membrane;CC:plasmodesma;CC:extracellular region;	------	------	------	------	ENOG410YCA0;ENOG410YCA0;ENOG410YTC3	B:Chromatin structure and dynamics;D:Cell cycle control, cell division, chromosome partitioning;U:Intracellular trafficking, secretion, and vesicular transport
BraA04g013180.3C	8.84	5.33	4.61	10.88	4.92	4.46	13.26	3.75	3.52	13.46	10.3	6.4	1.36	0.87	0.88	9.31	1.91	5.97	6.26	6.75333	6.84333	10.0533	1.03667	5.73	GO:0006468;GO:0009069;GO:0005737;GO:0004674;GO:0004712;GO:0004672;GO:000552	BP:protein phosphorylation;BP:serine family amino acid metabolic process;CC:cytoplasm;MF:protein serine/threonine kinase activity;MF:protein serine/threonine/tyrosine kinase activity;MF:protein kinase activity;MF:ATP binding;	------	------	------	------	COG0515	K:Transcription
BraA04g014550.3C	2.54	6.93	6.9	2	4.04	5.28	1.6	2	5.07	1.54	9.05	4.33	14.36	10.92	12.29	1.76	0.33	2.92	5.45667	3.77333	2.89	4.97333	12.5233	1.67	GO:0006355;GO:0090610;GO:0048366;GO:000563	BP:regulation of transcription, DNA-templated;BP:bundle sheath cell fate specification;BP:leaf development;CC:nucleus;	------	------	------	------	ENOG4110TCK	S:Function unknown
BraA04g014740.3C	118.47	118.36	121.58	68.2	110.03	136.92	50.17	84	112.9	62.51	72.18	47.97	298.44	152.71	157.97	10.04	7.49	3.04	119.47	105.05	82.3567	60.8867	203.04	6.85667	------	------	------	------	------	------	COG5038	S:Function unknown
BraA04g016520.3C	9.55	13.72	20.62	7.3	16.67	22.45	16.06	9.71	30.7	43.31	30.18	36.92	12.3	11.19	19.81	35.04	44.98	33.25	14.63	15.4733	18.8233	36.8033	14.4333	37.7567	GO:0006355;GO:0045449;GO:0005634;GO:0005667;GO:0003700;GO:0003677;GO:004698	BP:regulation of transcription, DNA-templated;BP:old GO;CC:nucleus;CC:transcription factor complex;MF:transcription factor activity, sequence-specific DNA binding;MF:DNA binding;MF:protein dimerization activity;	K09260	MEF2A	------	------	COG5068	K:Transcription
BraA04g017450.3C	191.01	22.05	61.94	234.68	90.39	39.93	207.69	138.99	37.3	5.39	5.32	5.42	13.85	15.27	10.73	28.8	102.48	23.5	91.6667	121.667	127.993	5.37667	13.2833	51.5933	GO:0006355;GO:0045449;GO:0005634;GO:0005667;GO:0043565;GO:000370	BP:regulation of transcription, DNA-templated;BP:old GO;CC:nucleus;CC:transcription factor complex;MF:sequence-specific DNA binding;MF:transcription factor activity, sequence-specific DNA binding;	------	------	------	------	ENOG410XPMQ;ENOG41121YV	K:Transcription;S:Function unknown
BraA04g019180.3C	42.52	24.96	31.31	86.73	14.11	20.25	87.34	3.04	22.47	10.64	2.49	8	9.35	6.99	4.64	29.92	18.44	13.63	32.93	40.3633	37.6167	7.04333	6.99333	20.6633	GO:000551	MF:calmodulin binding;	------	------	------	------	ENOG4111I0K;ENOG410XYNX	S:Function unknown;
BraA04g019330.3C	36.61	55.3	41.46	28.14	36.07	39.02	40.45	28.17	44.58	27.99	42.05	30.89	37.97	37.43	40.89	13.81	9.53	15.89	44.4567	34.41	37.7333	33.6433	38.7633	13.0767	GO:0009733;GO:0006805;GO:0009636;GO:0009414;GO:0005634;GO:0005829;GO:0016787;GO:0004301;GO:000382	BP:response to auxin;BP:xenobiotic metabolic process;BP:response to toxic substance;BP:response to water deprivation;CC:nucleus;CC:cytosol;MF:hydrolase activity;MF:epoxide hydrolase activity;MF:catalytic activity;	------	------	------	------	COG0596;ENOG410XVV6;ENOG410XP73	S:Function unknown;
BraA04g021720.3C	37.36	4.51	34.38	13.71	4.34	2.59	20.88	7.74	1.96	0	0	0	0.15	0.18	0.65	1.78	1.42	1.34	25.4167	6.88	10.1933	0	0.326667	1.51333	GO:000377	MF:actin binding;	------	------	------	------	ENOG410YMAJ	S:Function unknown
BraA04g024660.3C	29.21	39.63	36.47	32.64	38.27	40.06	56.24	38.42	46.73	17.12	13.6	15.64	11.5	13.43	19.01	28.11	28.83	44.13	35.1033	36.99	47.13	15.4533	14.6467	33.69	------	------	------	------	------	------	COG4886	S:Function unknown
BraA04g024760.3C	4.55	4.16	5.47	3.2	2.89	2.26	1.46	1.8	2.21	11.13	3.57	11.52	16.3	7.97	12.76	5.68	2.98	3.67	4.72667	2.78333	1.82333	8.74	12.3433	4.11	GO:0033044;GO:0045132;GO:0042138;GO:0050826;GO:0010090;GO:0007062;GO:0016049;GO:0045010;GO:0016567;GO:0009965;GO:0010564;GO:0071555;GO:0010182;GO:0009845;GO:0009909;GO:0009880;GO:0048765;GO:0019915;GO:0045595;GO:0080060;GO:0010228;GO:0007155;GO:0009944;GO:0007131;GO:0048825;GO:0009640;GO:0010072;GO:0010051;GO:0010075;GO:0006355;GO:0010162;GO:0009855;GO:0005634;GO:0005667;GO:0003677;GO:0045449;GO:…	BP:regulation of chromosome organization;BP:meiotic chromosome segregation;BP:meiotic DNA double-strand break formation;BP:response to freezing;BP:trichome morphogenesis;BP:sister chromatid cohesion;BP:cell growth;BP:actin nucleation;BP:protein ubiquitination;BP:leaf morphogenesis;BP:regulation of cell cycle process;BP:cell wall organization;BP:sugar mediated signaling pathway;BP:seed germination…	K09338	HD-ZIP	------	------	ENOG410XQ3R	S:Function unknown
BraA04g025400.3C	28.64	44.78	42.04	21.73	31.2	32.9	24.59	22.44	35.5	0.82	0	2.36	16.79	10.41	19.32	84.5	37.94	67.12	38.4867	28.61	27.51	1.06	15.5067	63.1867	GO:0006508;GO:0005773;GO:0005576;GO:000418	BP:proteolysis;CC:vacuole;CC:extracellular region;MF:serine-type carboxypeptidase activity;	K16297	SCPL-II	------	------	COG2939	E:Amino acid transport and metabolism
BraA04g025560.3C	33.79	22.06	31.15	14.79	23.41	19.33	16.89	20.03	23.15	0	0	0.03	2.75	1.34	3.91	7.85	8.03	6.87	29	19.1767	20.0233	0.01	2.66667	7.58333	GO:0006355;GO:0045449;GO:0005634;GO:0005667;GO:0043565;GO:0003700;GO:000367	BP:regulation of transcription, DNA-templated;BP:old GO;CC:nucleus;CC:transcription factor complex;MF:sequence-specific DNA binding;MF:transcription factor activity, sequence-specific DNA binding;MF:DNA binding;	------	------	------	------	ENOG410XPMQ	K:Transcription
BraA04g025890.3C	14.84	14.95	19.11	13.16	12.04	14.02	14.61	7.11	16.53	0.22	0	0.36	28	25.59	21.7	6.07	2.4	2.66	16.3	13.0733	12.75	0.193333	25.0967	3.71	GO:0006810;GO:0006200;GO:0016021;GO:0005886;GO:0016887;GO:000552	BP:transport;BP:obsolete ATP catabolic process;CC:integral component of membrane;CC:plasma membrane;MF:ATPase activity;MF:ATP binding;	------	------	------	------	COG0296;COG0842	G:Carbohydrate transport and metabolism;V:Defense mechanisms
BraA04g027170.3C	1.61	2.12	3.17	1.73	1.29	1.43	1.23	1.83	1.5	0	0	0.68	0	0	0	0.44	1.53	1.38	2.3	1.48333	1.52	0.226667	0	1.11667	GO:0045492;GO:0010413;GO:0005794;GO:001602	BP:xylan biosynthetic process;BP:glucuronoxylan metabolic process;CC:Golgi apparatus;CC:integral component of membrane;	------	------	------	------	ENOG4111BYZ	S:Function unknown
BraA04g028170.3C	10.52	14.89	15.29	5.99	4.57	7.23	4.57	9.4	8.94	9.01	10.17	12.77	57.78	72.33	96.84	4.6	6.11	8.43	13.5667	5.93	7.63667	10.65	75.65	6.38	GO:000563	CC:nucleus;	------	------	------	------	ENOG4111VJ1	S:Function unknown
BraA04g028630.3C	57.39	7.68	13.91	34.37	15.17	5.59	48.32	18.88	10	0	0	0	0.77	0.45	0.86	3.66	3.65	3.97	26.3267	18.3767	25.7333	0	0.693333	3.76	GO:0006857;GO:0006810;GO:0009624;GO:0016021;GO:0005886;GO:000521	BP:oligopeptide transport;BP:transport;BP:response to nematode;CC:integral component of membrane;CC:plasma membrane;MF:transporter activity;	------	------	------	------	COG3104	E:Amino acid transport and metabolism
BraA04g028650.3C	5.03	4.63	4.33	2.74	3.01	2.35	3.4	4.4	4.73	8.09	2.47	7.3	0	0.31	0.25	1.59	1.37	2.41	4.66333	2.7	4.17667	5.95333	0.186667	1.79	------	------	------	------	------	------	ENOG410YE8Y;ENOG41106KY	S:Function unknown;
BraA04g028950.3C	147.57	104.61	140.76	116.84	98.74	122.22	203.44	85.84	176.82	88.19	42.04	64.19	107.79	219.48	159.91	413.9	939.41	678.02	130.98	112.6	155.367	64.8067	162.393	677.11	GO:0009414;GO:0009409;GO:0006972;GO:0010951;GO:0006979;GO:0016021;GO:0005576;GO:000486	BP:response to water deprivation;BP:response to cold;BP:hyperosmotic response;BP:negative regulation of endopeptidase activity;BP:response to oxidative stress;CC:integral component of membrane;CC:extracellular region;MF:cysteine-type endopeptidase inhibitor activity;	------	------	------	------	ENOG411084Y;ENOG4111EAI;ENOG410YC0U;ENOG410YZDC	O:Posttranslational modification, protein turnover, chaperones;S:Function unknown;O:Posttranslational modification, protein turnover, chaperones;O:Posttranslational modification, protein turnover, chaperones
BraA04g029030.3C	5.59	4.93	6.59	7.88	2.71	6.47	6.45	1.41	3.62	1	0	0	0	0.38	0	2.54	4.65	4.65	5.70333	5.68667	3.82667	0.333333	0.126667	3.94667	GO:0009651;GO:0009414;GO:0010337;GO:0005634;GO:000551	BP:response to salt stress;BP:response to water deprivation;BP:regulation of salicylic acid metabolic process;CC:nucleus;MF:calmodulin binding;	------	------	------	------	ENOG410YN0G	S:Function unknown
BraA04g029080.3C	4.11	7.7	7.75	4.19	3.63	2.65	2.33	2.15	5.08	1.71	6.61	9.53	1.91	1.65	2.86	0.12	0	0	6.52	3.49	3.18667	5.95	2.14	0.04	GO:0006355;GO:0045449;GO:0009941;GO:0005634;GO:0005667;GO:0003700;GO:0003677;GO:004698	BP:regulation of transcription, DNA-templated;BP:old GO;CC:chloroplast envelope;CC:nucleus;CC:transcription factor complex;MF:transcription factor activity, sequence-specific DNA binding;MF:DNA binding;MF:protein dimerization activity;	------	------	------	------	ENOG410XRJI;ENOG410YMGY	K:Transcription;
BraA04g029510.3C	4.79	2.9	4.94	4.64	5.39	3.11	5.01	6.84	3.56	0.29	0	0	5.03	2.8	2.55	9.29	16.17	5.64	4.21	4.38	5.13667	0.096667	3.46	10.3667	GO:0019761;GO:0009625;GO:0006098;GO:0009684;GO:0019344;GO:0019288;GO:0009411;GO:0055114;GO:0019252;GO:0016021;GO:0004497;GO:0019825;GO:0020037;GO:0016709;GO:0016705;GO:000550	BP:glucosinolate biosynthetic process;BP:response to insect;BP:pentose-phosphate shunt;BP:indoleacetic acid biosynthetic process;BP:cysteine biosynthetic process;BP:isopentenyl diphosphate biosynthetic process, methylerythritol 4-phosphate pathway;BP:response to UV;BP:oxidation-reduction process;BP:starch biosynthetic process;CC:integral component of membrane;MF:monooxygenase activity;MF:oxygen b…	K12156	CYP83A1	map00966	Glucosinolate biosynthesis	COG2124	Q:Secondary metabolites biosynthesis, transport and catabolism
BraA04g032260.3C	7.71	13.84	21.67	2.46	8.74	14.26	4.03	2.5	16.19	0	0	0	0	0	0	0.65	0.37	2.11	14.4067	8.48667	7.57333	0	0	1.04333	GO:0009664;GO:0030675;GO:0048765;GO:0010218;GO:0009926;GO:0007165;GO:0005737;GO:0009531;GO:000588	BP:plant-type cell wall organization;BP:old GO;BP:root hair cell differentiation;BP:response to far red light;BP:auxin polar transport;BP:signal transduction;CC:cytoplasm;CC:secondary cell wall;CC:plasma membrane;	------	------	------	------	ENOG410XRR2	T:Signal transduction mechanisms
BraA05g000150.3C	127.18	32.4	40.22	80.75	37.97	34.5	42.26	63.25	38.68	0.76	1.43	3.13	0.75	1.14	1.57	6.8	4.1	6.47	66.6	51.0733	48.0633	1.77333	1.15333	5.79	GO:0009611;GO:0009963;GO:0006355;GO:0045449;GO:0009805;GO:0005634;GO:0005667;GO:0044212;GO:0003700;GO:000827	BP:response to wounding;BP:positive regulation of flavonoid biosynthetic process;BP:regulation of transcription, DNA-templated;BP:old GO;BP:coumarin biosynthetic process;CC:nucleus;CC:transcription factor complex;MF:transcription regulatory region DNA binding;MF:transcription factor activity, sequence-specific DNA binding;MF:zinc ion binding;	------	------	------	------	ENOG410YGKN;ENOG410Y966	S:Function unknown;
BraA05g000490.3C	9.34	21.62	16.33	10.09	17.07	13.96	10.76	27.14	10.81	6.93	5.72	1.78	2.03	1.17	2.95	7.37	6.06	9.94	15.7633	13.7067	16.2367	4.81	2.05	7.79	GO:0006457;GO:000563	BP:protein folding;CC:nucleus;	------	------	------	------	ENOG410Y929	O:Posttranslational modification, protein turnover, chaperones
BraA05g000750.3C	3.57	2.34	2.75	2.09	1.65	2.11	6.68	4.97	4.31	0.8	0.72	1.53	0	0	0	4.07	0.52	1.64	2.88667	1.95	5.32	1.01667	0	2.07667	GO:0006556;GO:0006730;GO:0006555;GO:0004478;GO:0046872;GO:000552	BP:S-adenosylmethionine biosynthetic process;BP:one-carbon metabolic process;BP:methionine metabolic process;MF:methionine adenosyltransferase activity;MF:metal ion binding;MF:ATP binding;	K00789	metK	map00270	Cysteine and methionine metabolism	COG0192	S:Function unknown
BraA05g001140.3C	39.3	44.65	42.22	21.46	32.71	26.7	14.48	32.14	33.59	1.22	0.39	0	7.04	5.01	1.91	19.1	15.17	11.57	42.0567	26.9567	26.7367	0.536667	4.65333	15.28	GO:0009664;GO:0030675;GO:0048765;GO:0010218;GO:0009926;GO:0007165;GO:0005737;GO:0009531;GO:000588	BP:plant-type cell wall organization;BP:old GO;BP:root hair cell differentiation;BP:response to far red light;BP:auxin polar transport;BP:signal transduction;CC:cytoplasm;CC:secondary cell wall;CC:plasma membrane;	------	------	------	------	ENOG410XRR2	S:Function unknown
BraA05g001190.3C	27	22.87	26.62	27.16	18.68	15.87	15.46	14.44	13.94	0	0	0	0	0	0	1.76	3.25	0.72	25.4967	20.57	14.6133	0	0	1.91	GO:000563	CC:nucleus;	------	------	------	------	ENOG41113D4	S:Function unknown
BraA05g001650.3C	6.79	3.91	4.87	1.5	3.66	3.59	1.97	3.01	8.82	0	0	0	1.48	0	10.77	0.15	0	0	5.19	2.91667	4.6	0	4.08333	0.05	GO:0016021;GO:0016020;GO:000588	CC:integral component of membrane;CC:membrane;CC:plasma membrane;	------	------	------	------	ENOG410YMTZ;ENOG4110485	O:Posttranslational modification, protein turnover, chaperones;S:Function unknown
BraA05g001680.3C	163.93	87.15	96.68	64.08	102.97	51.31	51.15	69.34	48.21	1.35	0	0	125.57	128.94	90.74	384.01	437.4	257.84	115.92	72.7867	56.2333	0.45	115.083	359.75	GO:0008152;GO:0005634;GO:0046983;GO:001659	BP:metabolic process;CC:nucleus;MF:protein dimerization activity;MF:amino acid binding;	------	------	------	------	ENOG410YJUZ;ENOG4110794;ENOG41114YX	S:Function unknown;K:Transcription;S:Function unknown
BraA05g001880.3C	10.99	13.09	14.97	5.84	9.09	7.93	3.4	8.37	6.42	1.33	2.05	1.18	16.42	21.39	14.14	2.47	7.33	1.59	13.0167	7.62	6.06333	1.52	17.3167	3.79667	GO:000377	MF:actin binding;	------	------	------	------	ENOG410XTBS	S:Function unknown
BraA05g002200.3C	147.83	64.43	60.2	85.49	14.34	19.84	96.35	16.67	17.94	297.84	539.76	493.3	149.88	133.01	136.15	360.21	391.48	273.76	90.82	39.89	43.6533	443.633	139.68	341.817	GO:0005886;GO:000550	CC:plasma membrane;MF:calcium ion binding;	K13448	CML	map04626	Plant-pathogen interaction	COG5126;COG5126;COG5126	D:Cell cycle control, cell division, chromosome partitioning;T:Signal transduction mechanisms;Z:Cytoskeleton
BraA05g002770.3C	8.85	29.17	25.06	3.57	5.75	11.38	4.29	2.7	8.38	3.53	0	0.64	22.38	15.88	23.19	63.88	87.3	69.83	21.0267	6.9	5.12333	1.39	20.4833	73.67	GO:0006355;GO:0045449;GO:0005634;GO:0005667;GO:0003700;GO:0003677;GO:004698	BP:regulation of transcription, DNA-templated;BP:old GO;CC:nucleus;CC:transcription factor complex;MF:transcription factor activity, sequence-specific DNA binding;MF:DNA binding;MF:protein dimerization activity;	------	------	------	------	ENOG410YEV1	K:Transcription
BraA05g003010.3C	3.34	9.57	18.11	1.64	2.58	4.3	1.82	1.63	3.62	64.57	66.06	54.34	63.05	43.36	50.54	186.74	170.11	150.71	10.34	2.84	2.35667	61.6567	52.3167	169.187	GO:0005773;GO:000950	CC:vacuole;CC:plasmodesma;	------	------	------	------	ENOG410YAJT;ENOG41104VY	S:Function unknown;
BraA05g003910.3C	237.13	34.66	120.38	234.67	128.63	107.71	355.59	216.54	136.84	9.37	0.49	4.23	63.4	96.22	96.92	516.96	830.88	593.31	130.723	157.003	236.323	4.69667	85.5133	647.05	GO:0032259;GO:0018708;GO:000875	BP:methylation;MF:thiol S-methyltransferase activity;MF:S-adenosylmethionine-dependent methyltransferase activity;	K21552	HOL	------	------	COG0500	Q:Secondary metabolites biosynthesis, transport and catabolism
BraA05g004150.3C	11.33	15.5	23.96	7.79	10.42	18.48	11.76	6.1	21.32	0.59	0	0.67	7.33	2.46	3.38	0.5	0	0	16.93	12.23	13.06	0.42	4.39	0.166667	GO:000557	CC:extracellular region;	------	------	------	------	ENOG4110427;ENOG410Z0AY	S:Function unknown;
BraA05g004160.3C	6.75	5.19	12.27	6.92	7.5	11.8	8.42	6.69	13.8	0	0	0	0	0	0	2.32	0.16	0.78	8.07	8.74	9.63667	0	0	1.08667	GO:000950	CC:chloroplast;	------	------	------	------	ENOG4111KEM;ENOG4111S54	S:Function unknown;
BraA05g005720.3C	49.09	109.47	60.72	48.95	70.03	82.7	57.6	59.52	68.47	5.32	0	5.74	0.57	0	1.08	11.09	6.46	17.12	73.0933	67.2267	61.8633	3.68667	0.55	11.5567	------	------	------	------	------	------	ENOG4111SR7	S:Function unknown
BraA05g007390.3C	46.46	49.14	48.52	44.74	28.82	35.9	47.51	26.31	32.77	0.06	1.87	0.18	1.95	2.04	4.82	10.36	17.4	17.51	48.04	36.4867	35.53	0.703333	2.93667	15.09	GO:0072488;GO:0016021;GO:000851	BP:ammonium transmembrane transport;CC:integral component of membrane;MF:ammonium transmembrane transporter activity;	K03320	amt, AMT, MEP	------	------	COG0004	P:Inorganic ion transport and metabolism
BraA05g007790.3C	12.02	9.2	12.59	8.38	6.81	7.57	12.58	7.92	12.84	4.56	6.7	0.96	16.01	13.94	18.06	29.14	45.56	36.06	11.27	7.58667	11.1133	4.07333	16.0033	36.92	GO:0055114;GO:001649	BP:oxidation-reduction process;MF:oxidoreductase activity;	------	------	------	------	COG0656	S:Function unknown
BraA05g007910.3C	49.23	12.53	15.36	10.46	12.09	3.1	1.09	20.45	1.71	1.71	0.26	2.85	8.56	7.77	13.87	135.79	187.55	141.95	25.7067	8.55	7.75	1.60667	10.0667	155.097	GO:0009831;GO:0009826;GO:0009739;GO:0009828;GO:0009664;GO:0006949;GO:0010114;GO:0005618;GO:0016020;GO:000557	BP:plant-type cell wall modification involved in multidimensional cell growth;BP:unidimensional cell growth;BP:response to gibberellin;BP:plant-type cell wall loosening;BP:plant-type cell wall organization;BP:syncytium formation;BP:response to red light;CC:cell wall;CC:membrane;CC:extracellular region;	------	------	------	------	ENOG410YC36;ENOG410YEM2;ENOG410YCRV	G:Carbohydrate transport and metabolism;
BraA05g007920.3C	73.56	48.21	85.54	60.49	56.5	41.09	56.5	76.99	50.17	37.5	58.68	70.48	46.78	30.59	55.54	129.81	122.29	106.4	69.1033	52.6933	61.22	55.5533	44.3033	119.5	GO:0042742;GO:0009651;GO:0008356;GO:0009733;GO:0010338;GO:0009944;GO:0009753;GO:0009615;GO:0046686;GO:0045088;GO:0050832;GO:0045892;GO:0009751;GO:0006351;GO:0009739;GO:0000785;GO:0005730;GO:0005634;GO:0000793;GO:0003677;GO:0042803;GO:000368	BP:defense response to bacterium;BP:response to salt stress;BP:asymmetric cell division;BP:response to auxin;BP:leaf formation;BP:polarity specification of adaxial/abaxial axis;BP:response to jasmonic acid;BP:response to virus;BP:response to cadmium ion;BP:regulation of innate immune response;BP:defense response to fungus;BP:negative regulation of transcription, DNA-templated;BP:response to salic…	K09422	MYBP	------	------	COG5147	K:Transcription
BraA05g008250.3C	3.89	3.1	3.87	1.78	3.13	3.44	2.94	2.14	3.88	20.53	24.29	35.49	52.65	104.09	41.66	5.98	7.86	10.49	3.62	2.78333	2.98667	26.77	66.1333	8.11	GO:0009691;GO:0005634;GO:0005829;GO:001679	BP:cytokinin biosynthetic process;CC:nucleus;CC:cytosol;MF:hydrolase activity, hydrolyzing N-glycosyl compounds;	K06966	ppnN	map00240;map00230	Pyrimidine metabolism;Purine metabolism	COG1611	S:Function unknown
BraA05g009430.3C	26.89	14.7	16.14	16.87	10.61	7.48	23.98	19.63	16.68	0	0	0	0	0	0	0.34	0.98	0.34	19.2433	11.6533	20.0967	0	0	0.553333	GO:0006355;GO:0045449;GO:0005634;GO:0005667;GO:0043565;GO:0003700;GO:000367	BP:regulation of transcription, DNA-templated;BP:old GO;CC:nucleus;CC:transcription factor complex;MF:sequence-specific DNA binding;MF:transcription factor activity, sequence-specific DNA binding;MF:DNA binding;	------	------	------	------	ENOG410XPMQ	K:Transcription
BraA05g010970.3C	2.77	3.62	3.49	3.39	2.61	2.74	1.27	2.32	1.65	0	0	0	1.94	1.19	1.33	7.28	3.35	4.44	3.29333	2.91333	1.74667	0	1.48667	5.02333	------	------	------	------	------	------	ENOG410YAJT	S:Function unknown
BraA05g010990.3C	3.5	3.7	4.24	4.24	2.67	2.4	3.85	2.61	1.68	0	0	1.09	5.03	2.17	0.64	10.46	5.31	13.05	3.81333	3.10333	2.71333	0.363333	2.61333	9.60667	------	------	------	------	------	------	ENOG410YAJT	S:Function unknown
BraA05g011080.3C	2.58	4.58	5.98	1.42	2.35	4.46	2.99	2.91	5.5	29.09	26.54	40.65	1.12	1.43	1.05	12.99	10.04	5.75	4.38	2.74333	3.8	32.0933	1.2	9.59333	GO:0006355;GO:0009734;GO:0005634;GO:000367	BP:regulation of transcription, DNA-templated;BP:auxin-activated signaling pathway;CC:nucleus;MF:DNA binding;	K14486	K14486, ARF	map04075	Plant hormone signal transduction	ENOG410YC80	K:Transcription
BraA05g011140.3C	323.23	925	1503.68	55.62	405.5	1193.15	26.77	58.94	571.23	9.69	18.07	81.66	93.28	103.94	225.31	445.68	485.69	725.79	917.303	551.423	218.98	36.4733	140.843	552.387	------	------	------	------	------	------	ENOG410YV4V	S:Function unknown
BraA05g012890.3C	29.66	9.16	9.48	56.98	33.86	4.97	65.32	38.19	8.69	0	0	0	0.72	0.08	0.85	2.19	7.4	1.48	16.1	31.9367	37.4	0	0.55	3.69	GO:0008152;GO:001675	BP:metabolic process;MF:transferase activity, transferring hexosyl groups;	------	------	------	------	COG1819;ENOG410Z7Z7	S:Function unknown;
BraA05g012920.3C	4.16	8.99	4.32	6.29	5.64	7.99	2.83	7.03	4.18	163.88	251.5	200.46	500.33	464.78	322.2	191.49	273.94	148.99	5.82333	6.64	4.68	205.28	429.103	204.807	GO:004698	MF:protein dimerization activity;	------	------	------	------	ENOG410YRG3	S:Function unknown
BraA05g013860.3C	30.45	33.87	45.3	4.16	17.06	30.17	2.33	7.51	26.3	0	0	1.04	10.19	4.9	10.16	27.7	14.3	15.11	36.54	17.13	12.0467	0.346667	8.41667	19.0367	GO:0009638;GO:0007165;GO:000487	BP:phototropism;BP:signal transduction;MF:signal transducer activity;	------	------	------	------	ENOG410YAX9	S:Function unknown
BraA05g014250.3C	73.34	92.76	82.59	27.33	47.15	56.52	19.32	31.73	63.13	1.4	4.05	4.34	4.82	2.08	1.07	9.66	7.88	10.69	82.8967	43.6667	38.06	3.26333	2.65667	9.41	------	------	------	------	------	------	ENOG410YF78	S:Function unknown
BraA05g016590.3C	10.26	5.11	10.33	6.6	5.15	8.48	5.05	3.27	6.48	2.32	0.42	0	24.23	17.73	19.82	7.81	9.56	8.91	8.56667	6.74333	4.93333	0.913333	20.5933	8.76	GO:0006629;GO:0016298;GO:001678	BP:lipid metabolic process;MF:lipase activity;MF:hydrolase activity, acting on ester bonds;	------	------	------	------	COG3240;ENOG410YF1N	G:Carbohydrate transport and metabolism;
BraA05g017440.3C	13.47	6.4	7.12	8.22	3.45	2.45	11.72	4.42	5.22	0.75	0.77	0.25	0	0.16	0	1.14	0.52	1.39	8.99667	4.70667	7.12	0.59	0.053333	1.01667	GO:000367	MF:nucleic acid binding;	K11593	ELF2C, AGO	------	------	ENOG410XP07	S:Function unknown
BraA05g017920.3C	203.85	207.23	280.54	188.98	203.33	262.91	191.09	134.39	274.42	0	0	0.49	8.77	4.77	10.83	25.77	32.11	15.46	230.54	218.407	199.967	0.163333	8.12333	24.4467	------	------	------	------	------	------	ENOG410YXKP;ENOG4111KSN;ENOG41107I2;ENOG41104KM;ENOG410Y2DF	S:Function unknown;O:Posttranslational modification, protein turnover, chaperones;K:Transcription
BraA05g018190.3C	53.26	18	24.1	42.65	17.16	12.27	29.72	24.58	12.56	0.18	0	0.03	1.42	1.95	1.6	9.2	12.25	9.69	31.7867	24.0267	22.2867	0.07	1.65667	10.38	GO:0008152;GO:0005737;GO:0016874;GO:001620	BP:metabolic process;CC:cytoplasm;MF:ligase activity;MF:4-coumarate-CoA ligase activity;	K01904	4CL	map00130;map00360;map00940	Ubiquinone and other terpenoid-quinone biosynthesis;Phenylalanine metabolism;Phenylpropanoid biosynthesis	COG0318;COG0318	I:Lipid transport and metabolism;Q:Secondary metabolites biosynthesis, transport and catabolism
BraA05g022080.3C	25.82	16.45	18.17	16.97	19.96	14.03	17.17	17.99	17.1	6.75	4.25	0.38	12.02	9.07	9.61	20.19	25.24	19.6	20.1467	16.9867	17.42	3.79333	10.2333	21.6767	GO:0055114;GO:0005506;GO:001649	BP:oxidation-reduction process;MF:iron ion binding;MF:oxidoreductase activity;	------	------	------	------	COG3491	S:Function unknown
BraA05g025150.3C	616.11	924.35	533.01	152.91	179.04	186.21	68.6	162.27	215.64	47.16	13.49	33.59	101.33	65.17	160.08	274.8	169.93	327.92	691.157	172.72	148.837	31.4133	108.86	257.55	------	------	------	------	------	------	ENOG410YKTH;ENOG41114YU;COG0638	S:Function unknown;O:Posttranslational modification, protein turnover, chaperones
BraA05g025550.3C	6.36	5.67	4.95	2.82	3.9	1.91	4.46	3.77	3.78	1.79	5.27	1.51	14.74	5.52	9.68	1.87	0.77	0.29	5.66	2.87667	4.00333	2.85667	9.98	0.976667	GO:0008152;GO:001675	BP:metabolic process;MF:transferase activity, transferring hexosyl groups;	K13068	BRT1	map00940	Phenylpropanoid biosynthesis	COG1819	S:Function unknown
BraA05g025630.3C	20.41	12.69	9.63	9.05	13.7	13.77	16.08	10.94	26.06	0	0	0	7.4	2.44	7.99	0.74	0.47	2	14.2433	12.1733	17.6933	0	5.94333	1.07	GO:0055114;GO:0046872;GO:001649	BP:oxidation-reduction process;MF:metal ion binding;MF:oxidoreductase activity;	------	------	------	------	COG3491	S:Function unknown
BraA05g026310.3C	67.47	167.84	165.23	16.26	66.9	140.03	8.08	30.17	96.13	13.62	12.21	19.43	35.67	7.36	24.77	92.72	34.12	59.99	133.513	74.3967	44.7933	15.0867	22.6	62.2767	------	------	------	------	------	------	COG4886	S:Function unknown
BraA05g026530.3C	3.6	6.22	4.5	1.98	1.48	3.2	2.67	1.65	2.65	2.6	3.42	3.39	14.07	8.83	8.92	3.93	1.52	1.77	4.77333	2.22	2.32333	3.13667	10.6067	2.40667	GO:0055085;GO:0009535;GO:0016021;GO:0009705;GO:002285	BP:transmembrane transport;CC:chloroplast thylakoid membrane;CC:integral component of membrane;CC:plant-type vacuole membrane;MF:transmembrane transporter activity;	K08202	SLC22A4_5, OCTN	------	------	ENOG410XSRI	G:Carbohydrate transport and metabolism
BraA05g028030.3C	20.99	21.52	17.11	19.59	13.91	13.53	23.95	11.52	13.64	1.71	4.78	1.25	9.78	5.56	8.13	24.66	27.62	16.02	19.8733	15.6767	16.37	2.58	7.82333	22.7667	GO:0016021;GO:000578	CC:integral component of membrane;CC:endoplasmic reticulum;	------	------	------	------	COG5058	U:Intracellular trafficking, secretion, and vesicular transport
BraA05g028380.3C	78.13	128.77	109.7	119.34	151.25	134.5	102.18	152.82	157.72	4.39	3.55	1.77	3.63	2.73	2.56	6.22	7.52	7.46	105.533	135.03	137.573	3.23667	2.97333	7.06667	------	------	------	------	------	------	COG0702	O:Posttranslational modification, protein turnover, chaperones
BraA05g030360.3C	14.99	20.05	27.37	27.93	20.06	20.14	40.07	22.53	18.88	319.63	590.14	725.45	581.93	770.84	546.36	196.01	251.78	176.5	20.8033	22.71	27.16	545.073	633.043	208.097	GO:000695	BP:response to stress;	------	------	------	------	ENOG410ZKU6	S:Function unknown
BraA05g030960.3C	28.29	173.15	195.39	21.75	95.23	183.72	2.82	20.33	62.7	0	0	0	146.19	60	110.17	55.3	44.19	50.09	132.277	100.233	28.6167	0	105.453	49.86	GO:0006810;GO:0072489;GO:0006833;GO:0009941;GO:0000326;GO:0016021;GO:0009705;GO:0005794;GO:0005886;GO:0042807;GO:0009505;GO:0009506;GO:0005215;GO:0015250;GO:001520	BP:transport;BP:methylammonium transmembrane transport;BP:water transport;CC:chloroplast envelope;CC:protein storage vacuole;CC:integral component of membrane;CC:plant-type vacuole membrane;CC:Golgi apparatus;CC:plasma membrane;CC:central vacuole;CC:plant-type cell wall;CC:plasmodesma;MF:transporter activity;MF:water channel activity;MF:methylammonium transmembrane transporter activity;	K09873	TIP	------	------	COG0580	G:Carbohydrate transport and metabolism
BraA05g031490.3C	71.62	63.38	71.6	45.32	55.27	88.85	48.79	50.64	80.49	0	0.43	0.98	5.8	2.72	5.36	0	0	0.47	68.8667	63.1467	59.9733	0.47	4.62667	0.156667	------	------	------	------	------	------	ENOG410YFS1	S:Function unknown
BraA05g032190.3C	2.8	1.9	2.58	6.43	3.06	2.43	15.78	1.94	1.24	19.09	32.11	20.54	21.74	23.81	15.15	3.78	4.77	3.49	2.42667	3.97333	6.32	23.9133	20.2333	4.01333	------	------	------	------	------	------	ENOG410YB2T	S:Function unknown
BraA05g032520.3C	33.52	32.14	29.64	17.01	42.95	32.9	11.09	22	35.19	0	0	0	14.94	0.38	60.47	0.56	0	0	31.7667	30.9533	22.76	0	25.2633	0.186667	------	------	------	------	------	------	ENOG41108MD	S:Function unknown
BraA05g032750.3C	163.63	182.47	295.51	79.94	100.08	184.82	81.52	59.12	163.88	2.23	0.39	1.78	7.29	3.6	5.88	22.11	9.57	10.93	213.87	121.613	101.507	1.46667	5.59	14.2033	GO:0042545;GO:0045490;GO:0043086;GO:0005618;GO:0005576;GO:0030599;GO:0045330;GO:000485	BP:cell wall modification;BP:pectin catabolic process;BP:negative regulation of catalytic activity;CC:cell wall;CC:extracellular region;MF:pectinesterase activity;MF:aspartyl esterase activity;MF:enzyme inhibitor activity;	K01051	E3.1.1.11	map00040;map00500	Pentose and glucuronate interconversions;Starch and sucrose metabolism	COG4677	G:Carbohydrate transport and metabolism
BraA05g033320.3C	15.37	24.7	36.21	6.39	13.76	17.82	5.05	8.79	17.7	17.83	11.94	11.04	8.74	13.08	13.28	39.42	33.33	45.7	25.4267	12.6567	10.5133	13.6033	11.7	39.4833	GO:0006468;GO:0005524;GO:000467	BP:protein phosphorylation;MF:ATP binding;MF:protein kinase activity;	------	------	------	------	COG0515	T:Signal transduction mechanisms
BraA05g033880.3C	216	46.07	68.56	107.64	66.99	63.33	32.65	75.43	53.63	21.7	19.24	10.98	3.82	4.23	7.42	15.5	11.78	25.32	110.21	79.32	53.9033	17.3067	5.15667	17.5333	GO:000950	CC:chloroplast;	------	------	------	------	COG2214;COG0484	O:Posttranslational modification, protein turnover, chaperones;
BraA05g036230.3C	514.94	551.85	547.01	474.38	668.07	974.06	595.27	627.78	976.96	6.07	1.8	4.95	2.2	13.61	17.63	24.2	52.07	25.39	537.933	705.503	733.337	4.27333	11.1467	33.8867	GO:0019432;GO:0006631;GO:0046872;GO:0019825;GO:002003	BP:triglyceride biosynthetic process;BP:fatty acid metabolic process;MF:metal ion binding;MF:oxygen binding;MF:heme binding;	------	------	------	------	COG1018	C:Energy production and conversion
BraA05g037760.3C	17.34	54.31	71.19	9.46	16.08	37.33	9.38	6.08	26.49	179.27	136.99	180.92	143.5	54.66	107.64	343.33	165.48	253.77	47.6133	20.9567	13.9833	165.727	101.933	254.193	------	------	------	------	------	------	ENOG410YEA0;ENOG41117GI	S:Function unknown;
BraA05g037810.3C	25.74	25.89	26.75	15.8	15.99	22.95	17.8	23.5	31.29	0	0	0.06	0.92	0.47	0.27	1.98	2.3	4.18	26.1267	18.2467	24.1967	0.02	0.553333	2.82	GO:0043547;GO:000509	BP:positive regulation of GTPase activity;MF:GTPase activator activity;	K12486	SMAP	map04144	Endocytosis	COG5347	U:Intracellular trafficking, secretion, and vesicular transport
BraA05g039200.3C	2.16	10.99	12.33	3.11	23.72	49.14	3.78	16.04	51.44	0	0	0	154.59	124.14	175.21	19.03	10.73	16.94	8.49333	25.3233	23.7533	0	151.313	15.5667	GO:0016021;GO:000827	CC:integral component of membrane;MF:zinc ion binding;	------	------	------	------	ENOG410XRAE	S:Function unknown
BraA05g039270.3C	122.95	109.54	84.26	31.12	69.67	107.4	8.46	36.1	69.83	9.68	9.62	5.77	41.41	65.14	43.99	182.36	312.59	132.55	105.583	69.3967	38.13	8.35667	50.18	209.167	------	------	------	------	------	------	ENOG410ZH4A	S:Function unknown
BraA05g039460.3C	69.4	94.59	105.29	31.09	83.01	68.47	22.82	65.6	96.47	2.62	4.37	3.01	3.02	1.32	0.71	16.2	11.87	13.32	89.76	60.8567	61.63	3.33333	1.68333	13.7967	------	------	------	------	------	------	ENOG410Z6K9	S:Function unknown
BraA05g039550.3C	45.24	10.52	24.4	47.2	21.19	17.33	15.85	40.89	12.12	1.17	0.1	0	6.71	2.89	9.35	24.82	16.37	26.03	26.72	28.5733	22.9533	0.423333	6.31667	22.4067	------	------	------	------	------	------	ENOG411041W;ENOG410YRF4	K:Transcription;
BraA05g039990.3C	12.29	21.41	20.44	10.71	11.54	13.39	18.08	7.43	19.82	4.2	0	0.17	15.15	10.31	10.44	24.37	31.16	28.75	18.0467	11.88	15.11	1.45667	11.9667	28.0933	GO:0048046;GO:001678	CC:apoplast;MF:hydrolase activity, acting on ester bonds;	------	------	------	------	ENOG41108UV;ENOG41127GA	G:Carbohydrate transport and metabolism;S:Function unknown
BraA05g040050.3C	18.96	14.74	13.56	8.72	11.67	11.42	5.16	27.41	14.96	50.95	48.73	43.65	91.2	66.52	56.5	34.36	41.9	34.23	15.7533	10.6033	15.8433	47.7767	71.4067	36.83	GO:0048444;GO:0008152;GO:0009939;GO:0005737;GO:0005634;GO:0016787;GO:001033	BP:floral organ morphogenesis;BP:metabolic process;BP:positive regulation of gibberellic acid mediated signaling pathway;CC:cytoplasm;CC:nucleus;MF:hydrolase activity;MF:gibberellin binding;	K14493	GID1	map04075	Plant hormone signal transduction	COG0657	J:Translation, ribosomal structure and biogenesis
BraA05g040130.3C	58.68	36.06	44.26	51.73	70.4	45.34	68.24	67.87	45.58	0.55	0.26	2.76	12.3	19.25	19.66	2.44	4.78	5.88	46.3333	55.8233	60.5633	1.19	17.07	4.36667	GO:1902600;GO:0006885;GO:0090333;GO:0010107;GO:0035725;GO:0055075;GO:0009651;GO:0016021;GO:0005886;GO:0005774;GO:0015386;GO:001538	BP:hydrogen ion transmembrane transport;BP:regulation of pH;BP:regulation of stomatal closure;BP:potassium ion import;BP:sodium ion transmembrane transport;BP:potassium ion homeostasis;BP:response to salt stress;CC:integral component of membrane;CC:plasma membrane;CC:vacuolar membrane;MF:potassiu;MF:sodiu;	------	------	------	------	COG0025	P:Inorganic ion transport and metabolism
BraA05g041020.3C	12.27	26.08	20.41	5.62	11.34	20.19	8.72	6.32	20.65	17.28	34.26	10.83	25.61	14.76	24.5	17.11	2.86	4.71	19.5867	12.3833	11.8967	20.79	21.6233	8.22667	GO:0006508;GO:000418	BP:proteolysis;MF:serine-type carboxypeptidase activity;	K16297	SCPL-II	------	------	COG2939	E:Amino acid transport and metabolism
BraA05g041250.3C	61.02	70.92	63.84	54.74	210.02	51.17	85.39	193.69	195.7	26.32	8.9	32.81	14.34	11.45	16.12	135.79	139.75	140.56	65.26	105.31	158.26	22.6767	13.97	138.7	------	------	K01611	speD, AMD1	map00270;map00330	Cysteine and methionine metabolism;Arginine and proline metabolism	ENOG410Z6HC;ENOG410XRN0	S:Function unknown;E:Amino acid transport and metabolism
BraA05g041260.3C	16.54	26.3	19.5	17.46	20.56	19.34	26.05	27.94	20.49	5.25	1.3	4.09	6.15	11.58	3.41	69.27	19.61	22.38	20.78	19.12	24.8267	3.54667	7.04667	37.0867	GO:0006557;GO:0006597;GO:0008295;GO:000401	BP:S-adenosylmethioninamine biosynthetic process;BP:spermine biosynthetic process;BP:spermidine biosynthetic process;MF:adenosylmethionine decarboxylase activity;	K01611	speD, AMD1	map00270;map00330	Cysteine and methionine metabolism;Arginine and proline metabolism	ENOG410XRN0	E:Amino acid transport and metabolism
BraA05g041410.3C	46.31	20.05	29.01	48.33	33.35	23.53	50.7	47.2	27.65	18.06	9.67	12.74	16.66	17.1	10.33	2.84	7.29	3.11	31.79	35.07	41.85	13.49	14.6967	4.41333	GO:0006470;GO:000472	BP:protein dephosphorylation;MF:protein serine/threonine phosphatase activity;	------	------	------	------	COG0631	T:Signal transduction mechanisms
BraA05g041840.3C	5.09	3.27	4.25	3.19	2.51	2.31	4.92	2.02	2.56	11.49	6.85	13.1	16.9	22.17	14.56	9.5	6.56	9.85	4.20333	2.67	3.16667	10.48	17.8767	8.63667	GO:0016021;GO:001678	CC:integral component of membrane;MF:hydrolase activity;	K11592	DICER1, DCR1	------	------	COG0571;ENOG410XNV4;ENOG410Y9CF	S:Function unknown;K:Transcription
BraA05g042170.3C	3.86	4.77	4.68	3.36	2.75	2.83	3.83	2.07	3.9	5.11	12.31	6.76	21.14	13.5	19.12	2.7	2.93	4.95	4.43667	2.98	3.26667	8.06	17.92	3.52667	GO:0016310;GO:0070814;GO:0048232;GO:0000103;GO:0005829;GO:0004020;GO:000552	BP:phosphorylation;BP:hydrogen sulfide biosynthetic process;BP:male gamete generation;BP:sulfate assimilation;CC:cytosol;MF:adenylylsulfate kinase activity;MF:ATP binding;	K00860	cysC	map00230;map00920	Purine metabolism;Sulfur metabolism	COG0529	S:Function unknown
BraA06g001270.3C	31.74	45.24	46.06	22.25	40.14	51.3	46.46	31.3	57.85	7.99	0	0	7.47	7.06	13.98	28.98	21.31	30.41	41.0133	37.8967	45.2033	2.66333	9.50333	26.9	GO:001602	CC:integral component of membrane;	------	------	------	------	ENOG41122XG	S:Function unknown
BraA06g001720.3C	57.48	42.46	48.88	67.38	51.44	42.17	105.01	47.97	54.63	1.75	1.2	1.63	2.84	1.3	2.33	5.35	6.49	5.54	49.6067	53.6633	69.2033	1.52667	2.15667	5.79333	GO:001602	CC:integral component of membrane;	K13348	MPV17	map04146	Peroxisome	ENOG4111SYH	S:Function unknown
BraA06g001810.3C	5.4	10.74	12.71	1.74	8.57	16.88	3.41	2.18	12.4	12.27	24.42	23.73	25.37	10.55	19.33	3.18	1.88	2.88	9.61667	9.06333	5.99667	20.14	18.4167	2.64667	------	------	------	------	------	------	ENOG410YFS1	S:Function unknown
BraA06g002150.3C	37.7	59.05	50.25	38.02	28.89	35.43	18.72	28.47	36.29	15	30.79	9.08	5.95	4	1.78	16.79	15.97	10.14	49	34.1133	27.8267	18.29	3.91	14.3	GO:0006810;GO:0080055;GO:0016021;GO:0005215;GO:008005	BP:transport;BP:low-affinity nitrate transport;CC:integral component of membrane;MF:transporter activity;MF:low-affinity nitrate transmembrane transporter activity;	------	------	------	------	COG3104	E:Amino acid transport and metabolism
BraA06g002210.3C	8.79	11.34	12	7.27	8.22	6.33	4.47	5.58	7.94	44.63	33.71	34.47	10.4	5.53	7.89	3.03	4.13	3.2	10.71	7.27333	5.99667	37.6033	7.94	3.45333	GO:0005634;GO:0008289;GO:000367	CC:nucleus;MF:lipid binding;MF:DNA binding;	K09338	HD-ZIP	------	------	ENOG410XQ3R	K:Transcription
BraA06g003280.3C	12.68	5.51	6.74	3.25	5.42	4.8	3.26	9.81	5.58	16.71	11.57	13.9	14.63	17.37	10.88	2.2	1.94	2.43	8.31	4.49	6.21667	14.06	14.2933	2.19	GO:0006355;GO:0005634;GO:000098	BP:regulation of transcription, DNA-templated;CC:nucleus;MF:transcription factor activity, transcription factor binding;	------	------	------	------	ENOG410XRSH	K:Transcription
BraA06g003460.3C	10.71	4.33	8.97	4.94	5.09	9.29	3.82	2.85	5.4	108.23	112.07	83.27	14.44	23.18	14	4.53	7.09	1.82	8.00333	6.44	4.02333	101.19	17.2067	4.48	GO:0009081;GO:0052654;GO:0052655;GO:005265	BP:branched-chain amino acid metabolic process;MF:L-leucine transaminase activity;MF:L-valine transaminase activity;MF:L-isoleucine transaminase activity;	K00826	E2.6.1.42, ilvE	map00270;map00280;map00290;map00770	Cysteine and methionine metabolism;Valine, leucine and isoleucine degradation;Valine, leucine and isoleucine biosynthesis;Pantothenate and CoA biosynthesis	COG0115	E:Amino acid transport and metabolism
BraA06g004620.3C	9.03	2.78	3.39	8.64	3.57	2.19	15.23	4.31	3.33	0.29	0.35	0.18	0.52	1.06	1.56	5.13	2.44	2.91	5.06667	4.8	7.62333	0.273333	1.04667	3.49333	GO:0055085;GO:0016021;GO:0042626;GO:000552	BP:transmembrane transport;CC:integral component of membrane;MF:ATPase activity, coupled to transmembrane movement of substances;MF:ATP binding;	K05666	ABCC2	map02010	ABC transporters	COG1132	V:Defense mechanisms
BraA06g005580.3C	2444.96	3676.55	3644.45	2999.64	3817.05	4959.39	3321.11	3079.05	3899.06	78.96	57.54	62.37	78.51	83.8	97.79	162.58	170.22	199.88	3255.32	3925.36	3433.07	66.29	86.7	177.56	GO:001602	CC:integral component of membrane;	K14332	psaO	map00195	Photosynthesis	ENOG4112CG2	S:Function unknown
BraA06g005620.3C	45.49	67.41	69.29	29.4	45.67	65.58	23.01	22.37	52.9	7.63	0.35	0.16	14.18	16.45	21.52	93.86	149.33	106.48	60.73	46.8833	32.76	2.71333	17.3833	116.557	GO:000727	BP:multicellular organism development;	------	------	------	------	ENOG410YHWI	K:Transcription
BraA06g006380.3C	37.38	47.46	61.94	37.08	49.02	61.83	40.52	40.76	55.54	7.23	0	2.64	11.68	7.44	10.62	24.99	21.01	24.24	48.9267	49.31	45.6067	3.29	9.91333	23.4133	------	------	------	------	------	------	COG0451	M:Cell wall/membrane/envelope biogenesis
BraA06g007570.3C	19.75	26.11	31.54	9.83	2.66	29.03	5.55	1.24	48.29	2.83	1.47	0.71	55.26	57.76	27.3	109.46	244.2	85.31	25.8	13.84	18.36	1.67	46.7733	146.323	------	------	------	------	------	------	ENOG41116TY;ENOG41103P8;ENOG410YX6S	S:Function unknown;
BraA06g008750.3C	4.95	8.27	8.22	4.02	5.89	2.77	3.25	3.49	3.62	2.44	5.23	1.89	4.09	4	2.32	7.12	6.45	8.69	7.14667	4.22667	3.45333	3.18667	3.47	7.42	------	------	K15436	TRPO3, MTR10	------	------	ENOG410XT8Y	U:Intracellular trafficking, secretion, and vesicular transport
BraA06g009050.3C	37.08	15.47	15.59	30.78	33.82	18.82	27.63	73.47	21.96	6.34	3.32	0	11.43	14.2	18.32	3.49	0.91	5.47	22.7133	27.8067	41.02	3.22	14.65	3.29	------	------	------	------	------	------	ENOG410Y934	Q:Secondary metabolites biosynthesis, transport and catabolism
BraA06g009240.3C	4.7	3.13	4.07	10.26	6	4.24	17.89	9.25	7.16	8.22	6.31	2.74	16.15	8.6	6.52	2.93	4.24	3.19	3.96667	6.83333	11.4333	5.75667	10.4233	3.45333	GO:0008152;GO:001659	BP:metabolic process;MF:amino acid binding;	------	------	------	------	ENOG410YBXD	S:Function unknown
BraA06g009510.3C	65.88	158.39	147.84	87.28	116.4	128.57	18.18	15.09	51.69	7.01	7.65	4.5	9.21	10.72	7.24	77.18	111.25	109.91	124.037	110.75	28.32	6.38667	9.05667	99.4467	------	------	------	------	------	------	------	------
BraA06g010270.3C	51.56	11.08	30.13	43.73	46.63	19.17	81.64	57.6	44.15	0	0.69	0	10.2	14.93	10.41	0.47	4.94	0.36	30.9233	36.51	61.13	0.23	11.8467	1.92333	GO:0055114;GO:0046872;GO:001649	BP:oxidation-reduction process;MF:metal ion binding;MF:oxidoreductase activity;	------	------	------	------	COG3491	S:Function unknown
BraA06g010480.3C	8.89	12.18	15.27	2.97	7.2	9.4	2.22	2.68	9.08	4.83	7.58	12.13	11.75	11.12	11.91	42.54	44.37	36.41	12.1133	6.52333	4.66	8.18	11.5933	41.1067	GO:0006355;GO:0010052;GO:0007049;GO:0003700;GO:000367	BP:regulation of transcription, DNA-templated;BP:guard cell differentiation;BP:cell cycle;MF:transcription factor activity, sequence-specific DNA binding;MF:DNA binding;	K09422	MYBP	------	------	COG5147	K:Transcription
BraA06g011990.3C	15.95	14.86	16.42	16.27	12.45	12.96	21.56	10.05	17.42	3.01	2.02	1.89	12.23	9.92	12.92	33.83	13.96	26.53	15.7433	13.8933	16.3433	2.30667	11.69	24.7733	GO:0050662;GO:000382	MF:coenzyme binding;MF:catalytic activity;	K09753	CCR	map00940	Phenylpropanoid biosynthesis	COG0451	M:Cell wall/membrane/envelope biogenesis
BraA06g015050.3C	51.75	52.39	33.23	42.94	47.19	25.58	62.78	62.8	24.81	0	1.16	0.31	0.55	0.92	1.41	5.23	7.04	3.52	45.79	38.57	50.13	0.49	0.96	5.26333	GO:0055085;GO:0016021;GO:002289	BP:transmembrane transport;CC:integral component of membrane;MF:substrate-specific transmembrane transporter activity;	K08145	SLC2A8, GLUT8	------	------	ENOG410XNQK	G:Carbohydrate transport and metabolism
BraA06g015400.3C	12.85	33.44	27	22.99	24.93	12.91	35.44	23.02	20.18	0.97	1.52	3.5	4.03	7.45	5.34	3.2	3.09	2.22	24.43	20.2767	26.2133	1.99667	5.60667	2.83667	------	------	------	------	------	------	ENOG410YCYU;ENOG41105E6	S:Function unknown;
BraA06g015480.3C	3.64	3.5	3.67	2.77	2.85	3.16	2.79	2.57	4.05	25.23	16.68	14.47	19.65	18.18	22.76	60.85	69.6	79.05	3.60333	2.92667	3.13667	18.7933	20.1967	69.8333	------	------	------	------	------	------	COG5184	S:Function unknown
BraA06g016090.3C	1512.49	854.69	1168.55	887.4	717.08	623.82	671.88	289.18	589.04	1.45	0	0	0	0.21	0	0.82	0.91	2.89	1178.58	742.767	516.7	0.483333	0.07	1.54	GO:0098869;GO:0006979;GO:0055114;GO:0020037;GO:0004096;GO:004687	BP:cellular oxidant detoxification;BP:response to oxidative stress;BP:oxidation-reduction process;MF:heme binding;MF:catalase activity;MF:metal ion binding;	K03781	katE, CAT, catB, srpA	map00380;map00630;map04146	Tryptophan metabolism;Glyoxylate and dicarboxylate metabolism;Peroxisome	COG0753	D:Cell cycle control, cell division, chromosome partitioning
BraA06g016120.3C	11.93	7.9	12.13	6.17	7.31	7.55	9.33	4.04	13.13	6.61	1.02	3.25	1.89	2.46	1.87	5.12	4.54	4.53	10.6533	7.01	8.83333	3.62667	2.07333	4.73	------	------	------	------	------	------	ENOG41129QX	S:Function unknown
BraA06g017350.3C	14.13	22.79	15.56	12.94	10.26	9.6	13.01	8.9	11.29	5.6	17.49	27.97	0.21	0	0	3.39	4.72	6.69	17.4933	10.9333	11.0667	17.02	0.07	4.93333	------	------	------	------	------	------	ENOG410YK28	S:Function unknown
BraA06g017920.3C	526.71	371.86	399.65	530.66	321.41	308.8	666.11	203.71	347.71	0	2.07	0	0	0	0	1.54	1.95	0.18	432.74	386.957	405.843	0.69	0	1.22333	GO:0098869;GO:0042744;GO:0006979;GO:0055114;GO:0005576;GO:0020037;GO:0004601;GO:004687	BP:cellular oxidant detoxification;BP:hydrogen peroxide catabolic process;BP:response to oxidative stress;BP:oxidation-reduction process;CC:extracellular region;MF:heme binding;MF:peroxidase activity;MF:metal ion binding;	K00430	E1.11.1.7	map00940	Phenylpropanoid biosynthesis	ENOG41119N5	G:Carbohydrate transport and metabolism
BraA06g019030.3C	46.48	36.64	47.56	53.63	27.98	45.38	63.34	31.87	43.02	4	4.69	7.3	27.53	23.66	14.68	12.4	8.51	9.76	43.56	42.33	46.0767	5.33	21.9567	10.2233	GO:0006810;GO:0016021;GO:000521	BP:transport;CC:integral component of membrane;MF:transporter activity;	------	------	------	------	COG3104;COG1169	E:Amino acid transport and metabolism;H:Coenzyme transport and metabolism
BraA06g020330.3C	28.27	27.53	28.84	22.83	22.87	26.22	32.2	8.59	37.32	11.65	3.31	8.26	6.19	6.39	3.95	16.04	12.82	13.09	28.2133	23.9733	26.0367	7.74	5.51	13.9833	------	------	K12471	EPN	map04144	Endocytosis	ENOG410XSM0	O:Posttranslational modification, protein turnover, chaperones
BraA06g023540.3C	121.52	196.75	237.32	77.4	126.32	129.95	97.94	79.24	139.14	0.17	0.15	0.46	1.51	0.66	0.97	13.4	16.14	13	185.197	111.223	105.44	0.26	1.04667	14.18	GO:0000160;GO:0023014;GO:0005622;GO:0004674;GO:0000155;GO:000552	BP:phosphorelay signal transduction system;BP:signal transduction by protein phosphorylation;CC:intracellular;MF:protein serine/threonine kinase activity;MF:phosphorelay sensor kinase activity;MF:ATP binding;	K20715	PHOT	------	------	COG2202	S:Function unknown
BraA06g025890.3C	561.37	62.45	87.63	492.91	241.67	108.65	149.62	497.46	152.86	0	0	4.01	39.1	59.09	27.1	225.85	371.89	213.02	237.15	281.077	266.647	1.33667	41.7633	270.253	------	------	------	------	------	------	ENOG410YKJY	S:Function unknown
BraA06g026370.3C	76.94	77.91	50.29	135.08	309.22	176.77	70.27	237.37	149.81	0.79	0.2	1.16	9.72	6.64	18.64	2.98	5.25	5.78	68.38	207.023	152.483	0.716667	11.6667	4.67	GO:001602	CC:integral component of membrane;	------	------	------	------	ENOG4111S0M	S:Function unknown
BraA06g027100.3C	7.89	9.87	10.93	9.13	8.96	8.22	13.88	9.5	11.47	11.84	15.31	19.01	2.35	2.21	1.68	15.09	10.02	8.65	9.56333	8.77	11.6167	15.3867	2.08	11.2533	------	------	------	------	------	------	ENOG410Y26G	S:Function unknown
BraA06g028780.3C	87.38	31.7	28.53	41.46	40.03	22.01	18.73	76.44	24.98	8.77	8.55	11.9	3.55	1.52	3.01	11.39	9.48	4.87	49.2033	34.5	40.05	9.74	2.69333	8.58	GO:0006355;GO:0005634;GO:0003700;GO:004356	BP:regulation of transcription, DNA-templated;CC:nucleus;MF:transcription factor activity, sequence-specific DNA binding;MF:sequence-specific DNA binding;	------	------	------	------	ENOG410Z2UE	K:Transcription
BraA06g029240.3C	31.82	48.29	66.14	16.46	48.15	100.41	39.23	30.53	134.72	0	0	0	31.48	14.74	25.66	0.31	1.84	0	48.75	55.0067	68.16	0	23.96	0.716667	GO:0042546;GO:0071555;GO:0010411;GO:0005618;GO:0048046;GO:0016762;GO:000455	BP:cell wall biogenesis;BP:cell wall organization;BP:xyloglucan metabolic process;CC:cell wall;CC:apoplast;MF:xylogluca;MF:hydrolase activity, hydrolyzing O-glycosyl compounds;	K08235	E2.4.1.207	------	------	COG2273;ENOG4110JM4	G:Carbohydrate transport and metabolism;
BraA06g029360.3C	59.26	9.13	42.52	54.8	52.58	112.65	152.83	145.16	56.71	0	1.41	1.52	28.01	17.03	33.68	129.26	114.26	92.99	36.97	73.3433	118.233	0.976667	26.24	112.17	------	------	------	------	------	------	ENOG41116ZZ	S:Function unknown
BraA06g030090.3C	6.56	1.45	3.25	5.31	3.03	1.01	3.43	1.99	1.04	49.61	109.24	19.45	75.56	83.79	88.34	151.19	255.6	214.06	3.75333	3.11667	2.15333	59.4333	82.5633	206.95	------	------	------	------	------	------	COG0607	P:Inorganic ion transport and metabolism
BraA06g031540.3C	28.96	17.68	29.53	16.55	18.34	27.79	19.06	12.67	27.8	1.32	0	0	10.51	9.32	8.98	20.92	19.03	25.21	25.39	20.8933	19.8433	0.44	9.60333	21.72	GO:0055114;GO:0016021;GO:0004506;GO:005066	BP:oxidation-reduction process;CC:integral component of membrane;MF:squalene monooxygenase activity;MF:flavin adenine dinucleotide binding;	K00511	SQLE, ERG1	map00100;map00909	Steroid biosynthesis;Sesquiterpenoid and triterpenoid biosynthesis	COG0654;COG0654	C:Energy production and conversion;H:Coenzyme transport and metabolism
BraA06g033010.3C	5.91	5.64	7.48	3.96	4.56	5.21	8.53	4.72	6.44	0	0	0.54	4.49	2.18	1.79	10.32	6.14	6.61	6.34333	4.57667	6.56333	0.18	2.82	7.69	GO:0010241;GO:0009686;GO:0055114;GO:0005783;GO:0016021;GO:0009707;GO:0004497;GO:0020037;GO:0016705;GO:000550	BP:ent-kaurene oxidation to kaurenoic acid;BP:gibberellin biosynthetic process;BP:oxidation-reduction process;CC:endoplasmic reticulum;CC:integral component of membrane;CC:chloroplast outer membrane;MF:monooxygenase activity;MF:heme binding;MF:oxidoreductase activity, acting on paired donors, with incorporation or reduction of molecular oxygen;MF:iron ion binding;	K04122	GA3, CYP701	map00904	Diterpenoid biosynthesis	COG2124	K:Transcription
BraA06g034840.3C	85.98	25.9	24.06	78.72	57.78	15.77	24.65	98.36	5.89	2.34	1.99	5.67	10.2	6.7	27.42	4.71	1.57	3.32	45.3133	50.7567	42.9667	3.33333	14.7733	3.2	------	------	------	------	------	------	------	------
BraA06g035900.3C	3.17	4.65	3.88	8.89	1.8	1.17	4.84	7.3	2.72	0.28	0.14	0	0	0	0	6.71	5.15	8.03	3.9	3.95333	4.95333	0.14	0	6.63	------	------	------	------	------	------	ENOG410YRIU	S:Function unknown
BraA06g036670.3C	16.79	36.06	39.93	8.77	11.42	23.35	14.04	7.95	20.79	93.8	127.76	135.1	859.48	764.14	678.64	356.47	348.82	357.19	30.9267	14.5133	14.26	118.887	767.42	354.16	------	------	------	------	------	------	ENOG410XV5J	S:Function unknown
BraA06g037230.3C	3.69	5.03	6.21	1.71	5.37	6.49	3.13	4	6.37	4.73	5.88	3.6	5.66	34	4.85	0.86	1.07	1.71	4.97667	4.52333	4.5	4.73667	14.8367	1.21333	GO:0008643;GO:001602	BP:carbohydrate transport;CC:integral component of membrane;	K15382	SLC50A, SWEET	------	------	ENOG4111M4R	U:Intracellular trafficking, secretion, and vesicular transport
BraA06g037430.3C	2.8	2.56	4.37	1.34	2.08	10.93	3.15	2.34	10.72	0	0	0	12.21	9.34	24.62	0.48	1.11	0.22	3.24333	4.78333	5.40333	0	15.39	0.603333	------	------	------	------	------	------	ENOG4111E81;ENOG41114ED;ENOG4111S1U	S:Function unknown;
BraA06g037780.3C	14.58	5.69	7.65	13.97	6.06	5.2	17.79	9.1	8.23	78.24	89.7	90.85	163.35	193.21	94.22	62.61	97.71	51.32	9.30667	8.41	11.7067	86.2633	150.26	70.5467	------	------	------	------	------	------	ENOG410YNTS;ENOG41105UE	S:Function unknown;
BraA06g038100.3C	16.75	28.88	23.55	7.92	16.31	12.28	7.29	10.12	14.68	7.83	8.83	9.5	9.4	3.48	3.99	16.41	8.94	16.03	23.06	12.17	10.6967	8.72	5.62333	13.7933	GO:0009987;GO:0046983;GO:000548	BP:cellular process;MF:protein dimerization activity;MF:binding;	------	------	------	------	ENOG4111GT2	K:Transcription
BraA06g038280.3C	97.65	45.07	49.09	13.69	27.7	50.04	10.64	27.63	46.41	0	1.5	0	26.27	37.67	58.78	6.74	15.73	13.17	63.9367	30.4767	28.2267	0.5	40.9067	11.88	------	------	------	------	------	------	ENOG410YQPQ	S:Function unknown
BraA06g039900.3C	16.89	36.16	36.88	7.64	31.01	30.81	7.83	18.91	31.57	5.98	3.27	9.04	17.62	18.89	21.12	35.8	43.53	42.35	29.9767	23.1533	19.4367	6.09667	19.21	40.56	GO:000548	MF:binding;	------	------	------	------	COG5048	S:Function unknown
BraA06g040310.3C	40.77	61.83	73.29	15.32	30.07	43.75	17.2	12.74	61.12	3.83	0	0	0	0.17	1.84	7.7	4.38	11.73	58.63	29.7133	30.3533	1.27667	0.67	7.93667	GO:001678	MF:hydrolase activity;	K07766	E3.6.1.52	------	------	COG0494	L:Replication, recombination and repair
BraA06g041210.3C	432.68	122.51	255.19	429.65	270.75	148.29	445.99	304.69	125.19	5.22	2.17	12.98	14.09	12.76	10.08	27.63	43.27	36.48	270.127	282.897	291.957	6.79	12.31	35.7933	GO:001678	MF:hydrolase activity;	------	------	------	------	ENOG410Z4GH	S:Function unknown
BraA06g041350.3C	26.9	23.01	21.44	20.99	20.29	18.08	24.23	20.05	19.63	7.99	3.6	2.26	37.42	31.13	30.12	12.85	15.2	14.58	23.7833	19.7867	21.3033	4.61667	32.89	14.21	GO:0016567;GO:0031347;GO:0005634;GO:0004842;GO:000827	BP:protein ubiquitination;BP:regulation of defense response;CC:nucleus;MF:ubiquitin-protein transferase activity;MF:zinc ion binding;	K19042	BOI	------	------	ENOG4111S1X;ENOG410YAFW	S:Function unknown;
BraA06g041760.3C	15.92	30.8	28.05	7.47	29.43	28.2	3.41	25.28	25.79	0	2.09	0.54	5.91	0.3	1.93	32.7	23.28	37.05	24.9233	21.7	18.16	0.876667	2.71333	31.01	------	------	------	------	------	------	ENOG410YG89;ENOG410YF8H	K:Transcription;
BraA06g043050.3C	299.81	338.73	547.68	99.86	113.96	143.3	70.24	154.74	169.48	0	0	0	0	0	0	38.39	4.42	27.4	395.407	119.04	131.487	0	0	23.4033	------	------	------	------	------	------	ENOG410Y5WM;ENOG410Y2DF	S:Function unknown;K:Transcription
BraA06g043560.3C	8.75	13.5	15.14	5.45	8.3	8.61	3.86	6.25	11.33	21.4	15.91	20.85	5.81	4.96	5.45	1.69	0.89	0.1	12.4633	7.45333	7.14667	19.3867	5.40667	0.893333	GO:0035019;GO:1902183;GO:0010586;GO:0035198;GO:000367	BP:somatic stem cell population maintenance;BP:regulation of shoot apical meristem development;BP:miRNA metabolic process;MF:miRNA binding;MF:nucleic acid binding;	K11593	ELF2C, AGO	------	------	ENOG410XP07	S:Function unknown
BraA06g044140.3C	15.52	22.06	19.76	10.8	12.41	10.34	8.19	13.35	8.8	0.99	0	0	0	0	0	0.96	1.06	1.31	19.1133	11.1833	10.1133	0.33	0	1.11	GO:0005975;GO:000455	BP:carbohydrate metabolic process;MF:hydrolase activity, hydrolyzing O-glycosyl compounds;	------	------	------	------	ENOG410YAGI	S:Function unknown
BraA06g044460.3C	8.17	5.38	7.67	4.95	4.22	3.33	4.95	5.42	4.15	0	0	0	1.28	3.19	2.29	6.6	27	13.48	7.07333	4.16667	4.84	0	2.25333	15.6933	GO:001602	CC:membrane;	------	------	------	------	ENOG41104WU;ENOG41108B2	S:Function unknown;
BraA07g003450.3C	4.29	3.77	5.13	4.02	4.18	3.23	3.37	4.06	3.17	3.02	4.35	1.99	2.98	2.94	4.39	6.64	9.23	6.92	4.39667	3.81	3.53333	3.12	3.43667	7.59667	GO:0006468;GO:0005524;GO:000467	BP:protein phosphorylation;MF:ATP binding;MF:protein kinase activity;	------	------	------	------	ENOG410Z7Z7	S:Function unknown
BraA07g004260.3C	3.86	1.54	2.31	6.76	4.53	1.95	10.66	4.31	5.21	0.18	0	0	2.9	2	1.81	8.91	7.96	11.03	2.57	4.41333	6.72667	0.06	2.23667	9.3	GO:0008152;GO:001675	BP:metabolic process;MF:transferase activity, transferring hexosyl groups;	------	------	------	------	COG1819	S:Function unknown
BraA07g004900.3C	1163.38	489.6	1181.69	977.45	662.59	716.42	675.22	322.88	665.16	37.16	59.04	23.59	223.76	262.39	382.03	678.16	676.5	772.34	944.89	785.487	554.42	39.93	289.393	709	------	------	------	------	------	------	ENOG4111B6H	S:Function unknown
BraA07g008970.3C	2.84	2.8	5.67	2.78	1.42	5.09	1.98	2.37	2.11	1.49	0	0	11.02	8.2	4.06	1.54	1.6	2.23	3.77	3.09667	2.15333	0.496667	7.76	1.79	------	------	K13448	CML	map04626	Plant-pathogen interaction	COG5126;COG5126;COG5126	D:Cell cycle control, cell division, chromosome partitioning;T:Signal transduction mechanisms;Z:Cytoskeleton
BraA07g009310.3C	686.92	271.42	477.58	543.5	563.96	478.6	243.67	286.45	226.91	0.87	0	0	0	0.22	0	1.07	0.81	4.06	478.64	528.687	252.343	0.29	0.073333	1.98	GO:000843	MF:selenium binding;	K17285	SELENBP1	------	------	ENOG410XP4F	S:Function unknown
BraA07g009630.3C	9.42	8.58	9.9	4.51	8.41	5.5	4.65	4.19	6.07	0	0	0	2.8	7.15	3.57	13.55	12.19	10.88	9.3	6.14	4.97	0	4.50667	12.2067	GO:001686	MF:intramolecular transferase activity;	K01853	CAS1	map00100	Steroid biosynthesis	COG1657	I:Lipid transport and metabolism
BraA07g011060.3C	244.55	271.24	411.01	91.25	250.15	292.51	58.82	171.5	325.07	0	0	1.49	2.38	8.26	4.26	0.37	0.28	0	308.933	211.303	185.13	0.496667	4.96667	0.216667	GO:001678	MF:hydrolase activity, acting on ester bonds;	------	------	------	------	ENOG410YD3P	S:Function unknown
BraA07g011070.3C	12.94	4.26	5.91	4	5.98	4.06	4.44	3.31	1.52	0.86	0	0.38	20.96	21.12	34.71	1.82	0.92	1.2	7.70333	4.68	3.09	0.413333	25.5967	1.31333	------	------	------	------	------	------	ENOG410ZD95	S:Function unknown
BraA07g011270.3C	13.53	22.9	25.86	4.6	9.32	19.95	5.37	5.01	17.29	64.77	24.24	27.61	101.47	240.59	105.84	22.12	34.32	21.88	20.7633	11.29	9.22333	38.8733	149.3	26.1067	------	------	------	------	------	------	ENOG41115QD	S:Function unknown
BraA07g011440.3C	3.26	14.71	13.86	2.7	4.44	9.17	4.19	2.42	10.9	12.4	14.74	19.07	20.72	19.89	11.88	7.54	6.01	10.47	10.61	5.43667	5.83667	15.4033	17.4967	8.00667	------	------	------	------	------	------	ENOG410YAJT	S:Function unknown
BraA07g011530.3C	6.15	8.01	10.78	3.09	3.03	5.5	4.82	2.77	5.66	8.76	2.84	5.24	4.16	2.03	3.83	76.45	12.44	66.25	8.31333	3.87333	4.41667	5.61333	3.34	51.7133	GO:001678	MF:hydrolase activity, acting on ester bonds;	K21026	AAE	map00901	Indole alkaloid biosynthesis	COG3240	S:Function unknown
BraA07g012310.3C	11.44	5.36	6.59	5.87	4.41	4.66	20.96	5.19	7.7	0	11.42	2.41	84.08	87.22	53.16	23.14	45.94	24.93	7.79667	4.98	11.2833	4.61	74.82	31.3367	GO:0006355;GO:0005634;GO:0003700;GO:0046983;GO:000367	BP:regulation of transcription, DNA-templated;CC:nucleus;MF:transcription factor activity, sequence-specific DNA binding;MF:protein dimerization activity;MF:DNA binding;	------	------	------	------	COG5068	S:Function unknown
BraA07g012850.3C	4.42	5.5	5.12	2.03	2.71	2.16	2.92	3.1	5.37	7.33	6.62	9.23	14.92	17.65	17.86	4.38	5.37	5.13	5.01333	2.3	3.79667	7.72667	16.81	4.96	GO:001602	CC:integral component of membrane;	------	------	------	------	COG2119	O:Posttranslational modification, protein turnover, chaperones
BraA07g013060.3C	5.65	6.52	2.9	2.85	1.05	1.75	3	1.45	1.85	0	0	0	0	0	0	1.41	2.04	4.52	5.02333	1.88333	2.1	0	0	2.65667	------	------	------	------	------	------	ENOG41105TB;ENOG410YNCG;ENOG41117U1;ENOG41116E9	S:Function unknown;
BraA07g013840.3C	289.02	219.01	228.38	27.61	100.71	31.63	8.52	57.88	17.72	0	0	0	0	0.37	0.29	148.41	59.74	18.43	245.47	53.3167	28.04	0	0.22	75.5267	GO:0006952;GO:0009607;GO:001602	BP:defense response;BP:response to biotic stimulus;CC:membrane;	------	------	------	------	ENOG410YSJN	S:Function unknown
BraA07g014210.3C	91.51	11.01	19.87	87.05	57.88	16.84	98.36	68.88	21.11	0	0	0	0.04	0.24	0.09	0.77	2.03	1.31	40.7967	53.9233	62.7833	0	0.123333	1.37	GO:0009058;GO:0003824;GO:003017	BP:biosynthetic process;MF:catalytic activity;MF:pyridoxal phosphate binding;	K14272	GGAT	map00220;map00250;map00260;map00630;map00710	Arginine biosynthesis;Alanine, aspartate and glutamate metabolism;Glycine, serine and threonine metabolism;Glyoxylate and dicarboxylate metabolism;Carbon fixation in photosynthetic organisms	COG0436	E:Amino acid transport and metabolism
BraA07g014550.3C	14.8	20.59	22.05	6.03	11.33	22.62	5.33	5.38	22.59	0.13	0.13	0.27	0.69	0	0.12	6.96	2.89	14.19	19.1467	13.3267	11.1	0.176667	0.27	8.01333	GO:000367	MF:DNA binding;	K09422	MYBP	------	------	COG5147	J:Translation, ribosomal structure and biogenesis
BraA07g014950.3C	4.87	2.11	3.7	3.25	2.65	4.09	8.65	1.18	4.16	5.92	7.89	4.39	7.23	8.33	10.61	2.61	3.69	2.41	3.56	3.33	4.66333	6.06667	8.72333	2.90333	------	------	------	------	------	------	ENOG4111NRU	S:Function unknown
BraA07g015790.3C	85.27	92.46	61.5	75.71	48.98	83.92	60.51	47.81	67.38	0	0.76	0	0	0	0	2.22	3.37	9.68	79.7433	69.5367	58.5667	0.253333	0	5.09	GO:0055070;GO:0017148;GO:0055114;GO:0009535;GO:0009570;GO:0031977;GO:0046028;GO:0005507;GO:000905	BP:copper ion homeostasis;BP:negative regulation of translation;BP:oxidation-reduction process;CC:chloroplast thylakoid membrane;CC:chloroplast stroma;CC:thylakoid lumen;MF:electron transporter, transferring electrons from cytochrome b6/f complex of photosystem II activity;MF:copper ion binding;MF:electron carrier activity;	K02638	petE	map00195	Photosynthesis	COG3794	C:Energy production and conversion
BraA07g016200.3C	2.33	3.15	3.76	2.08	3.35	2.48	1.53	2.82	3	27.69	36.28	32.64	4.73	2.47	2.21	0.59	0.07	0.34	3.08	2.63667	2.45	32.2033	3.13667	0.333333	GO:0006355;GO:0009734;GO:0005634;GO:000367	BP:regulation of transcription, DNA-templated;BP:auxin-activated signaling pathway;CC:nucleus;MF:DNA binding;	K14486	K14486, ARF	map04075	Plant hormone signal transduction	ENOG410Y913;ENOG410YDIT	K:Transcription;
BraA07g016590.3C	43.13	59.53	38.38	42.73	93.57	73.04	24.05	66.78	70.43	0	1.22	0	3.7	1.28	7.19	14.06	15.47	12.87	47.0133	69.78	53.7533	0.406667	4.05667	14.1333	------	------	------	------	------	------	------	------
BraA07g016740.3C	17.89	2.66	4.24	10.43	6.96	2.21	13.94	7.16	1.15	1.38	0	0	3.11	2.08	2.52	11.48	13.77	11.5	8.26333	6.53333	7.41667	0.46	2.57	12.25	GO:0045492;GO:001602	BP:xylan biosynthetic process;CC:integral component of membrane;	------	------	------	------	ENOG410YAEW	S:Function unknown
BraA07g016880.3C	232.41	150.57	152.56	265.81	317.46	123.45	394.07	280.35	224.05	1.16	0	0.55	0	0.07	0.14	0.45	0.41	1.44	178.513	235.573	299.49	0.57	0.07	0.766667	GO:0009688;GO:0055114;GO:0016020;GO:0009507;GO:0052663;GO:0052662;GO:0009540;GO:007194	BP:abscisic acid biosynthetic process;BP:oxidation-reduction process;CC:membrane;CC:chloroplast;MF:antheraxanthin epoxidase activity;MF:zeaxanthin epoxidase activity;MF:zeaxanthin epoxidase [overall] activity;MF:FAD binding;	K09838	ZEP, ABA1	map00906	Carotenoid biosynthesis	COG0654	S:Function unknown
BraA07g017530.3C	9.47	12.08	7.16	7.67	5	3.41	9.82	5.33	5.18	4.17	5.85	3.3	1.94	1.66	1.65	9.01	2.93	6.3	9.57	5.36	6.77667	4.44	1.75	6.08	GO:0005975;GO:000455	BP:carbohydrate metabolic process;MF:hydrolase activity, hydrolyzing O-glycosyl compounds;	K19355	MAN	map00051	Fructose and mannose metabolism	ENOG410Z7Z7;COG3934	S:Function unknown;G:Carbohydrate transport and metabolism
BraA07g017550.3C	28.95	30.52	33.49	22.94	29.3	30.51	28.51	23.69	27.95	1.75	3.15	0.95	2.78	2.22	4.27	10.54	10.41	8.58	30.9867	27.5833	26.7167	1.95	3.09	9.84333	GO:001602	CC:membrane;	------	------	------	------	COG0671;ENOG41128XY;ENOG410YGRX	I:Lipid transport and metabolism;S:Function unknown;S:Function unknown
BraA07g017760.3C	35.94	9.55	14.58	30.51	19.36	10.77	23.56	20.79	9.26	0	1.12	0.39	0.03	0.04	0.26	4.74	1.24	3.74	20.0233	20.2133	17.87	0.503333	0.11	3.24	GO:0006857;GO:0016021;GO:000521	BP:oligopeptide transport;CC:integral component of membrane;MF:transporter activity;	K14638	SLC15A3_4, PHT	------	------	COG3104	U:Intracellular trafficking, secretion, and vesicular transport
BraA07g018450.3C	18.53	16.49	21.81	12.7	17.95	16.05	13.26	12.39	19.88	0.62	0.27	1	0.19	0.07	0.14	0.79	0.39	1.1	18.9433	15.5667	15.1767	0.63	0.133333	0.76	GO:0006869;GO:0016021;GO:000531	BP:lipid transport;CC:integral component of membrane;MF:lipid transporter activity;	K12385	NPC1	------	------	ENOG410XR54	U:Intracellular trafficking, secretion, and vesicular transport
BraA07g018670.3C	55.47	53.74	72.81	31.49	40.02	56.78	34.24	24.22	45.52	2.54	1.2	4.77	52.39	59.99	52.04	1.41	0.07	1.85	60.6733	42.7633	34.66	2.83667	54.8067	1.11	GO:0009691;GO:001679	BP:cytokinin biosynthetic process;MF:hydrolase activity, hydrolyzing N-glycosyl compounds;	K06966	ppnN	map00240;map00230	Pyrimidine metabolism;Purine metabolism	COG1611	S:Function unknown
BraA07g019660.3C	49.44	47.79	47.5	31.97	26.03	24.04	33.8	13.65	29.72	3.19	0	2.05	2.67	0.74	2.79	21.67	19.46	19.93	48.2433	27.3467	25.7233	1.74667	2.06667	20.3533	------	------	------	------	------	------	COG4886;COG0515	S:Function unknown;T:Signal transduction mechanisms
BraA07g020340.3C	26.99	11.4	16.48	39.44	29.88	22.82	51.67	25.78	30.63	0.15	0.36	0.16	0.3	0.71	0.09	2.34	1.87	2.55	18.29	30.7133	36.0267	0.223333	0.366667	2.25333	GO:001602	CC:integral component of membrane;	------	------	------	------	COG0814	E:Amino acid transport and metabolism
BraA07g020650.3C	36.8	46.98	49.56	24.41	40.36	24.82	33.3	39.36	38.46	1.15	3.92	2.14	19.45	9.75	8.28	5.11	6.19	2.93	44.4467	29.8633	37.04	2.40333	12.4933	4.74333	GO:000377	MF:actin binding;	------	------	------	------	ENOG4111UGN;ENOG410XPEG;ENOG4111W2T	S:Function unknown;U:Intracellular trafficking, secretion, and vesicular transport;S:Function unknown
BraA07g020800.3C	68.41	28.08	25.32	65.02	28.85	22.95	70.54	51.82	23.8	6.14	0	2.15	68.77	63.7	43.51	190.83	258.14	158.03	40.6033	38.94	48.72	2.76333	58.66	202.333	------	------	------	------	------	------	ENOG41107SA;ENOG410YAZM	S:Function unknown;
BraA07g020910.3C	105.61	15.21	29.57	172.56	20.84	11.75	225.86	38.15	13.17	22.61	7.7	13.51	29.83	27.17	28.71	6.65	8.93	16.1	50.13	68.3833	92.3933	14.6067	28.57	10.56	GO:0005488;GO:0046872;GO:0008270;GO:000367	MF:binding;MF:metal ion binding;MF:zinc ion binding;MF:DNA binding;	------	------	------	------	ENOG4111UWC	S:Function unknown
BraA07g020950.3C	40.37	21.08	22.34	83.29	28.49	17.66	137.25	34.32	19.64	18.85	19.46	27.43	58.81	57.08	36.32	16.15	7.54	8.65	27.93	43.1467	63.7367	21.9133	50.7367	10.78	------	------	------	------	------	------	ENOG410XYBD;ENOG4111I0K	S:Function unknown;
BraA07g021740.3C	29.23	5.03	18.42	11.95	10.27	10.96	2.98	4.01	1.73	0	0.03	0	0.05	1.46	0.79	27.47	30.53	24.44	17.56	11.06	2.90667	0.01	0.766667	27.48	GO:001674	MF:transferase activity, transferring acyl groups other than amino-acyl groups;	------	------	------	------	ENOG410YEZS;COG0465	S:Function unknown;O:Posttranslational modification, protein turnover, chaperones
BraA07g021800.3C	86.47	22.82	24.1	152.63	96.78	21.22	150.69	109.22	30.38	0.74	0.85	0.79	19.9	27.31	15	82.86	141.45	69.4	44.4633	90.21	96.7633	0.793333	20.7367	97.9033	------	------	K18881	DJ1D	map00620	Pyruvate metabolism	COG0693	S:Function unknown
BraA07g022810.3C	49.97	62.36	52.77	42.31	24.22	23.17	44.34	16.92	29.79	1.06	0.34	2.02	0.9	0.56	0.75	3.29	1.57	1.92	55.0333	29.9	30.35	1.14	0.736667	2.26	GO:0070588;GO:0016021;GO:0005516;GO:0005388;GO:0046872;GO:000552	BP:calcium ion transmembrane transport;CC:integral component of membrane;MF:calmodulin binding;MF:calcium-transporting ATPase activity;MF:metal ion binding;MF:ATP binding;	K01537	E3.6.3.8	------	------	ENOG410XNNC	P:Inorganic ion transport and metabolism
BraA07g023890.3C	30.61	75.91	86.97	23.12	57.48	63.02	38.52	36.17	85.89	27.78	30.41	21.97	48.14	43.54	49	22.96	16.72	24.26	64.4967	47.8733	53.5267	26.72	46.8933	21.3133	------	------	------	------	------	------	ENOG410XQHG	S:Function unknown
BraA07g025400.3C	2500.67	203.74	1450.06	671.24	276.47	331.85	852.24	447.28	412.91	0	0	0.53	2.56	1.4	2.88	8.55	9.69	10.07	1384.82	426.52	570.81	0.176667	2.28	9.43667	GO:0031408;GO:0055114;GO:0046872;GO:001670	BP:oxylipin biosynthetic process;BP:oxidation-reduction process;MF:metal ion binding;MF:oxidoreductase activity, acting on single donors with incorporation of molecular oxygen, incorporation of two atoms of oxygen;	K00454	LOX2S	map00591;map00592	Linoleic acid metabolism;alpha-Linolenic acid metabolism	ENOG410YN4N	S:Function unknown
BraA07g025410.3C	584.58	290.61	308.78	599.8	279.82	142.85	591.88	204.51	195.98	0.5	0	0.39	2.36	2.08	2	10.57	5.04	3.12	394.657	340.823	330.79	0.296667	2.14667	6.24333	GO:0071366;GO:0006810;GO:0052544;GO:0009817;GO:0042344;GO:0031348;GO:0042742;GO:0009737;GO:0009627;GO:0070574;GO:0009941;GO:0016021;GO:0005739;GO:0005774;GO:0005886;GO:0015086;GO:0016887;GO:000552	BP:cellular response to indolebutyric acid stimulus;BP:transport;BP:defense response by callose deposition in cell wall;BP:defense response to fungus, incompatible interaction;BP:indole glucosinolate catabolic process;BP:negative regulation of defense response;BP:defense response to bacterium;BP:response to abscisic acid;BP:systemic acquired resistance;BP:cadmium ion transmembrane transport;CC:ch…	------	------	------	------	COG0842	V:Defense mechanisms
BraA07g025620.3C	2.62	7.55	5.1	1.22	2.53	3.25	3.18	1.34	3.07	83.91	100.27	52.28	277.82	365.45	356.88	135.71	48.36	129.67	5.09	2.33333	2.53	78.82	333.383	104.58	GO:0006168;GO:0009116;GO:0005737;GO:000399	BP:adenine salvage;BP:nucleoside metabolic process;CC:cytoplasm;MF:adenine phosphoribosyltransferase activity;	K00759	APRT, apt	map00230	Purine metabolism	COG0503	F:Nucleotide transport and metabolism
BraA07g026670.3C	51.56	3.19	8.81	82.4	23.83	3.56	133.1	33.26	6.19	12.43	6.5	7.08	14.55	16.32	18.81	44.11	58.14	46.72	21.1867	36.5967	57.5167	8.67	16.56	49.6567	GO:0006468;GO:0004674;GO:000552	BP:protein phosphorylation;MF:protein serine/threonine kinase activity;MF:ATP binding;	K14498	SNRK2	map04075	Plant hormone signal transduction	COG0515	T:Signal transduction mechanisms
BraA07g026900.3C	47.4	7.39	5.63	43.38	114.07	6.78	40.59	102.31	8.67	1.05	0	0.06	1.26	1.84	1.86	5.38	6.9	3.94	20.14	54.7433	50.5233	0.37	1.65333	5.40667	GO:0042128;GO:0006809;GO:0055114;GO:0043546;GO:0050464;GO:0020037;GO:0009703;GO:003015	BP:nitrate assimilation;BP:nitric oxide biosynthetic process;BP:oxidation-reduction process;MF:molybdopterin cofactor binding;MF:nitrate reductas;MF:heme binding;MF:nitrate reductas;MF:molybdenum ion binding;	K10534	NR	map00910	Nitrogen metabolism	COG2041	S:Function unknown
BraA07g026990.3C	5.85	7.81	5.83	4.86	11.31	8.8	4.39	11.15	7.73	0	0	0	16	7.54	13.9	3.43	1.42	5.47	6.49667	8.32333	7.75667	0	12.48	3.44	GO:0032259;GO:0046983;GO:000817	BP:methylation;MF:protein dimerization activity;MF:O-methyltransferase activity;	K13066	E2.1.1.68, COMT	map00940	Phenylpropanoid biosynthesis	ENOG410XS7T	S:Function unknown
BraA07g027360.3C	10.81	20.66	30.76	10.89	11.89	22.29	31.14	13.62	39.65	0	0	1.18	15.21	14.71	21.42	1.3	2.55	6.81	20.7433	15.0233	28.1367	0.393333	17.1133	3.55333	GO:0055085;GO:001602	BP:transmembrane transport;CC:integral component of membrane;	------	------	------	------	COG0679	S:Function unknown
BraA07g027520.3C	13.18	11.31	14.38	37.18	12.58	11.34	18.88	8.99	10.04	0.22	7.63	4.55	23.74	14.97	21.54	1.1	2.56	1.45	12.9567	20.3667	12.6367	4.13333	20.0833	1.70333	------	------	------	------	------	------	ENOG410ZBHP	S:Function unknown
BraA07g027870.3C	21.18	34.23	43.79	8.24	19.01	20.29	8.61	11.36	24.01	9.95	11.04	13.17	8.35	4.93	9.16	19.9	12.17	17.89	33.0667	15.8467	14.66	11.3867	7.48	16.6533	GO:0016021;GO:001602	CC:integral component of membrane;CC:membrane;	------	------	------	------	ENOG410YCHA;COG0515	S:Function unknown;T:Signal transduction mechanisms
BraA07g028060.3C	4	12.09	21.5	3.66	11.85	23.3	3.02	5.28	12.68	200.49	191.07	159.29	344.32	155.42	359.84	639.59	366.39	989.7	12.53	12.9367	6.99333	183.617	286.527	665.227	GO:0000160;GO:0016021;GO:000562	BP:phosphorelay signal transduction system;CC:integral component of membrane;CC:intracellular;	K14492	ARR-A	map04075	Plant hormone signal transduction	COG0784;COG5641;COG3706	T:Signal transduction mechanisms;K:Transcription;T:Signal transduction mechanisms
BraA07g028130.3C	6.38	13.92	15.79	5.83	5.3	10.21	8.21	3.31	9.78	16.2	11.11	9.32	30.23	28.61	26.62	12.3	14.67	10.9	12.03	7.11333	7.1	12.21	28.4867	12.6233	GO:0009058;GO:000890	BP:biosynthetic process;MF:isochorismate synthase activity;	K02552	menF	map00130	Ubiquinone and other terpenoid-quinone biosynthesis	COG1169	H:Coenzyme transport and metabolism
BraA07g028740.3C	4.64	5.79	7.38	2.97	3.78	2.3	2.24	2.11	2.58	0	0	0	0	0	0	0.22	0.47	0.51	5.93667	3.01667	2.31	0	0	0.4	GO:0005985;GO:001615	BP:sucrose metabolic process;MF:sucrose synthase activity;	K00695	E2.4.1.13	map00500	Starch and sucrose metabolism	COG0438	T:Signal transduction mechanisms
BraA07g028990.3C	106.1	39.88	75.3	112.94	39.9	35.32	125.33	28.07	45.05	5.79	0.29	0.64	22.47	18.95	14.78	49.2	77.53	35.55	73.76	62.72	66.15	2.24	18.7333	54.0933	GO:0007165;GO:004353	BP:signal transduction;MF:ADP binding;	------	------	------	------	ENOG4110833;ENOG410XPVJ;ENOG41104MF	S:Function unknown;Z:Cytoskeleton;S:Function unknown
BraA07g029970.3C	3.64	27.07	20.9	1.67	22.75	20.02	1.94	8.22	23.76	4.79	5.78	6.89	1.47	1.68	3.13	6.6	7.59	8.09	17.2033	14.8133	11.3067	5.82	2.09333	7.42667	GO:001602	CC:integral component of membrane;	------	------	------	------	ENOG410ZJZP	S:Function unknown
BraA07g030020.3C	51.27	24.82	26.58	24.6	36.9	20.19	27	34.76	24.62	0.1	0.53	1.04	2.86	2.29	2.67	0.07	0.49	0.35	34.2233	27.23	28.7933	0.556667	2.60667	0.303333	GO:0010411;GO:0005794;GO:0016021;GO:001641	BP:xyloglucan metabolic process;CC:Golgi apparatus;CC:integral component of membrane;MF:O-acetyltransferase activity;	------	------	------	------	ENOG410YAVP	S:Function unknown
BraA07g030530.3C	13.04	7.92	7.63	10.27	16.15	6.53	4.06	10.7	1.75	6.02	1.97	1.78	100.77	87.54	140.89	322.85	396.75	406.86	9.53	10.9833	5.50333	3.25667	109.733	375.487	------	------	------	------	------	------	ENOG41104R6;ENOG41106DA	S:Function unknown;
BraA07g030680.3C	160.41	212.08	196.35	126.28	260.19	195.3	94.87	183.31	243.36	4.78	6.61	13.47	200.87	285.06	323.47	633.14	963.47	746.91	189.613	193.923	173.847	8.28667	269.8	781.173	------	------	------	------	------	------	ENOG4111EDU	S:Function unknown
BraA07g030710.3C	15.69	28.57	29.31	6.27	7.3	10.25	4.52	3.57	9.55	2.16	1.27	1.03	7.48	6.6	7.39	10.76	24.83	14.59	24.5233	7.94	5.88	1.48667	7.15667	16.7267	GO:0005975;GO:0030246;GO:000455	BP:carbohydrate metabolic process;MF:carbohydrate binding;MF:hydrolase activity, hydrolyzing O-glycosyl compounds;	K15925	XYL1	------	------	COG1501	G:Carbohydrate transport and metabolism
BraA07g030850.3C	23.07	40.99	57.06	27.04	28.39	33.76	20.4	21.38	49.09	0.42	0.06	0	0.95	1.04	0	6.16	9.69	2.7	40.3733	29.73	30.29	0.16	0.663333	6.18333	------	------	------	------	------	------	ENOG4111DUW;COG5063	S:Function unknown;
BraA07g031750.3C	6.21	3.29	5.8	3.5	5.95	3.71	8.07	5.85	5.15	2.49	0.17	1.33	1.44	1.79	1.13	7.85	4.08	5.95	5.1	4.38667	6.35667	1.33	1.45333	5.96	GO:0055085;GO:0016021;GO:000588	BP:transmembrane transport;CC:integral component of membrane;CC:plasma membrane;	------	------	------	------	COG1297	S:Function unknown
BraA07g032070.3C	48.88	48.27	52.33	42.5	50.84	46.29	57.87	36.19	50.51	23.62	31.73	22.03	6.86	10.58	9.32	2.36	1.59	2.8	49.8267	46.5433	48.19	25.7933	8.92	2.25	------	------	------	------	------	------	ENOG4111KY0	S:Function unknown
BraA07g035410.3C	74.54	91.49	111.97	59.53	92.27	104.22	53.67	55.66	85.42	45.03	99.08	76.78	13.7	10.85	10.85	49.75	101.5	51.15	92.6667	85.34	64.9167	73.63	11.8	67.4667	GO:001602	CC:integral component of membrane;	K17991	PXG	map00073	Cutin, suberine and wax biosynthesis	ENOG410YGB5	S:Function unknown
BraA07g035520.3C	153.55	148.22	176.09	165.67	194.78	152.14	194.23	155.39	206.13	0	0	0	0	0	0	0.51	0.41	0.3	159.287	170.863	185.25	0	0	0.406667	GO:0005975;GO:001686	BP:carbohydrate metabolic process;MF:intramolecular transferase activity, phosphotransferases;	------	------	------	------	COG1109	G:Carbohydrate transport and metabolism
BraA07g035530.3C	27.81	2.14	32.25	14.44	7.05	6.77	7.28	2.15	2.5	0	2.7	0.56	24.86	7.8	7.54	61.72	54.07	29.5	20.7333	9.42	3.97667	1.08667	13.4	48.43	GO:0006952;GO:000960	BP:defense response;BP:response to biotic stimulus;	------	------	------	------	ENOG4111C37	S:Function unknown
BraA07g035620.3C	19.2	49.74	52.3	4.43	27.07	25.99	3.86	19.66	44.71	0.2	0.09	0	0	0	0	0.66	1.13	0.54	40.4133	19.1633	22.7433	0.096667	0	0.776667	GO:0055085;GO:0009734;GO:001602	BP:transmembrane transport;BP:auxin-activated signaling pathway;CC:integral component of membrane;	K13947	PIN	------	------	ENOG410Y9XE	U:Intracellular trafficking, secretion, and vesicular transport
BraA07g035720.3C	44.83	33.58	33.54	29.75	24.71	25.86	37.16	22.26	30.88	1.58	1.05	0.71	3.4	3.03	3.95	0.42	1.45	0.87	37.3167	26.7733	30.1	1.11333	3.46	0.913333	GO:0055114;GO:0005507;GO:001649	BP:oxidation-reduction process;MF:copper ion binding;MF:oxidoreductase activity;	------	------	------	------	COG2132	K:Transcription
BraA07g035810.3C	6.26	4.21	10.95	3.98	19.39	21.91	11.2	18.68	32.96	1.56	0.89	0	0.31	0	0.81	2.21	1.13	1.46	7.14	15.0933	20.9467	0.816667	0.373333	1.6	GO:0046983;GO:000367	MF:protein dimerization activity;MF:DNA binding;	------	------	------	------	ENOG4111A1M;ENOG410YP85	K:Transcription;
BraA07g036130.3C	40.87	41.28	41.46	26.42	36.26	29.91	10.38	36.09	27.26	4.21	13.84	3.05	145.98	59.78	116.88	47.49	16.62	23.39	41.2033	30.8633	24.5767	7.03333	107.547	29.1667	GO:0006979;GO:0098869;GO:0042744;GO:0055114;GO:0005773;GO:0016020;GO:0005576;GO:0009505;GO:0009506;GO:0020037;GO:0046872;GO:000460	BP:response to oxidative stress;BP:cellular oxidant detoxification;BP:hydrogen peroxide catabolic process;BP:oxidation-reduction process;CC:vacuole;CC:membrane;CC:extracellular region;CC:plant-type cell wall;CC:plasmodesma;MF:heme binding;MF:metal ion binding;MF:peroxidase activity;	K00430	E1.11.1.7	map00940	Phenylpropanoid biosynthesis	ENOG410ZMT4	G:Carbohydrate transport and metabolism
BraA07g036620.3C	21.22	3.1	5.91	34.78	4.7	6.28	30.11	7.86	1.14	4.28	2.53	5.25	586.9	541.68	449.68	61.22	148.96	77.16	10.0767	15.2533	13.0367	4.02	526.087	95.78	------	------	------	------	------	------	ENOG41103UV;ENOG41108D8	S:Function unknown;
BraA07g036810.3C	519.59	153.92	154.55	231.24	179.1	121.84	74.21	144.21	138.75	0.08	0	1.56	0.32	2.98	2.41	3.48	18.9	11.02	276.02	177.393	119.057	0.546667	1.90333	11.1333	------	------	------	------	------	------	COG0484	S:Function unknown
BraA07g036970.3C	73.42	91.13	134.97	70.7	133.38	120.75	63.11	101.98	142.09	95.7	159.83	143.16	19.6	11.53	30.29	82.32	142.38	116.73	99.84	108.277	102.393	132.897	20.4733	113.81	------	------	------	------	------	------	ENOG410Y56Z	S:Function unknown
BraA07g037780.3C	14.77	14.06	14.51	18.73	12.73	12.32	22.97	13.67	14.73	19.69	21.18	23.47	11.17	16.5	10.06	28.31	21.71	26.63	14.4467	14.5933	17.1233	21.4467	12.5767	25.55	GO:0046872;GO:000827	MF:metal ion binding;MF:zinc ion binding;	------	------	------	------	ENOG41121N2	O:Posttranslational modification, protein turnover, chaperones
BraA07g037860.3C	2.24	2.62	3.92	1.66	2.52	2.48	1.74	1.51	3.07	0	0	0	0	0	0	0.28	0.67	0.29	2.92667	2.22	2.10667	0	0	0.413333	GO:0006412;GO:0016021;GO:0005840;GO:000373	BP:translation;CC:integral component of membrane;CC:ribosome;MF:structural constituent of ribosome;	------	------	------	------	ENOG410YFFW	S:Function unknown
BraA07g038340.3C	5.46	3.81	6.85	27.03	5.78	5.13	130.37	6.54	9.13	7.03	3.39	11.7	46.13	50.26	50.31	20.14	20.87	8.33	5.37333	12.6467	48.68	7.37333	48.9	16.4467	GO:000367	MF:DNA binding;	K09422	MYBP	------	------	COG5147	K:Transcription
BraA07g038670.3C	38.86	53.86	52.06	45.22	62.64	51.72	52.95	57.65	67.25	22.54	14.32	8.09	8.44	4.96	5.35	18.96	9.59	11.57	48.26	53.1933	59.2833	14.9833	6.25	13.3733	GO:0006633;GO:001674	BP:fatty acid biosynthetic process;MF:transferase activity, transferring acyl groups other than amino-acyl groups;	K09458	fabF	map00061;map00780	Fatty acid biosynthesis;Biotin metabolism	COG0304	I:Lipid transport and metabolism
BraA07g038980.3C	20.09	11.16	14.55	20.55	21.63	15.23	30.2	20.2	19.95	0	0	0	0.58	0.07	0	1.68	4.33	1.87	15.2667	19.1367	23.45	0	0.216667	2.62667	------	------	------	------	------	------	ENOG410XPMQ	K:Transcription
BraA07g039050.3C	14.17	22.68	16.67	13.23	13.31	15.26	3.65	5.15	10.04	0	3.25	2.91	5.83	1.68	1.71	0.34	0.26	0	17.84	13.9333	6.28	2.05333	3.07333	0.2	GO:0055085;GO:0016021;GO:002285	BP:transmembrane transport;CC:integral component of membrane;MF:transmembrane transporter activity;	------	------	------	------	ENOG410YAV4	S:Function unknown
BraA07g039280.3C	148.75	219.77	260.73	100.59	197.83	153.35	59.64	156.88	85.97	6.86	3.48	4.13	73.43	77.26	107.82	37.58	52.95	42.62	209.75	150.59	100.83	4.82333	86.17	44.3833	GO:0007017;GO:0005737;GO:0005874;GO:0003924;GO:0005200;GO:000552	BP:microtubule-based process;CC:cytoplasm;CC:microtubule;MF:GTPase activity;MF:structural constituent of cytoskeleton;MF:GTP binding;	K07375	TUBB	map04145	Phagosome	COG5023	S:Function unknown
BraA07g039340.3C	6074.31	4554.6	6490.25	1991.78	2652.21	5697.23	2672.54	1409.23	5745.64	6.81	0	0	0	0	0	46.97	25.21	32.16	5706.39	3447.07	3275.8	2.27	0	34.78	GO:0050832;GO:0031640;GO:000557	BP:defense response to fungus;BP:killing of cells of other organism;CC:extracellular region;	K20727	PDF1.2	map04016	MAPK signaling pathway - plant	ENOG41104P4	U:Intracellular trafficking, secretion, and vesicular transport
BraA07g039640.3C	283.2	183.38	121.7	226.21	198.94	107.39	112.36	204.15	88.65	30.62	24.38	28.05	54.3	36.69	48.63	21.47	14.98	13.08	196.093	177.513	135.053	27.6833	46.54	16.51	GO:0055114;GO:0005507;GO:001649	BP:oxidation-reduction process;MF:copper ion binding;MF:oxidoreductase activity;	------	------	------	------	COG2132	Q:Secondary metabolites biosynthesis, transport and catabolism
BraA07g040220.3C	11.07	1.49	3.51	2.04	3.24	2.16	2.4	4.18	1.81	0	4.47	4.68	21.06	38.98	16.21	4.99	12.46	5.25	5.35667	2.48	2.79667	3.05	25.4167	7.56667	------	------	------	------	------	------	ENOG410YCUA	S:Function unknown
BraA07g041080.3C	7.55	2.55	4.73	2.95	2.23	3.46	5.09	3.67	4.99	0	0	0	2.29	1.86	0.39	0	0	0	4.94333	2.88	4.58333	0	1.51333	0	GO:0006355;GO:0003700;GO:004356	BP:regulation of transcription, DNA-templated;MF:transcription factor activity, sequence-specific DNA binding;MF:sequence-specific DNA binding;	K14431	TGA	map04075	Plant hormone signal transduction	ENOG410YEGW	K:Transcription
BraA07g041170.3C	28.31	30.49	31.21	21.32	32.88	31.75	16.75	24.63	46.65	1.62	2.04	1.63	2.73	0.63	3.01	10.19	8.32	6.58	30.0033	28.65	29.3433	1.76333	2.12333	8.36333	GO:0005975;GO:000455	BP:carbohydrate metabolic process;MF:hydrolase activity, hydrolyzing O-glycosyl compounds;	------	------	------	------	COG1472	G:Carbohydrate transport and metabolism
BraA07g041390.3C	80.47	8.94	14.23	157.62	27.49	7.03	187.96	80.78	8.85	3.69	3.36	5.44	1.39	2.75	2.71	6.33	13.07	4.21	34.5467	64.0467	92.53	4.16333	2.28333	7.87	GO:0032259;GO:0016021;GO:000816	BP:methylation;CC:integral component of membrane;MF:methyltransferase activity;	------	------	------	------	ENOG410Y9W6	S:Function unknown
BraA07g041670.3C	6.01	8.21	8.95	7.28	7.57	6.16	6.74	5.22	7.75	3.1	10.77	15.2	5.54	7.64	7.7	3.14	2.02	2.49	7.72333	7.00333	6.57	9.69	6.96	2.55	GO:0005992;GO:000382	BP:trehalose biosynthetic process;MF:alpha,alpha-trehalose-phosphate synthas;	K16055	TPS	map00500	Starch and sucrose metabolism	COG0380	G:Carbohydrate transport and metabolism
BraA07g042110.3C	7.97	10.81	9.61	5.88	8.93	9.37	4.4	10.91	8.18	6.64	5.91	3.83	2.09	1.25	1.95	6.77	5.54	4.83	9.46333	8.06	7.83	5.46	1.76333	5.71333	------	------	------	------	------	------	ENOG410Z7Z7	S:Function unknown
BraA07g042130.3C	35.38	28.93	27.78	13.56	30.39	24.84	11.27	26.37	32.34	8.38	13.14	10.99	0	0	0	4.93	4.48	7.35	30.6967	22.93	23.3267	10.8367	0	5.58667	GO:0016567;GO:0031347;GO:0005634;GO:0004842;GO:000827	BP:protein ubiquitination;BP:regulation of defense response;CC:nucleus;MF:ubiquitin-protein transferase activity;MF:zinc ion binding;	K19042	BOI	------	------	ENOG4111S1X;ENOG410YBKW	S:Function unknown;
BraA08g002240.3C	42.25	23.12	31.01	31.22	29.07	29.17	49	22.68	40.29	0.2	0.93	1.68	64.42	105.09	112.04	274.33	430.34	291.97	32.1267	29.82	37.3233	0.936667	93.85	332.213	------	------	K17362	ACOT13	------	------	ENOG410Z001;COG2050	S:Function unknown;Q:Secondary metabolites biosynthesis, transport and catabolism
BraA08g002960.3C	4.41	5.01	4.69	5.51	12.13	7.78	2.92	16.64	5.19	3.44	7.06	8.38	5.46	8.91	7.07	2.11	3.65	1.01	4.70333	8.47333	8.25	6.29333	7.14667	2.25667	GO:0046835;GO:0001678;GO:0006096;GO:0005623;GO:0004396;GO:0005524;GO:000553	BP:carbohydrate phosphorylation;BP:cellular glucose homeostasis;BP:glycolytic process;CC:cell;MF:hexokinase activity;MF:ATP binding;MF:glucose binding;	K00844	HK	map00010;map00051;map00052;map00500;map00520	Glycolysis / Gluconeogenesis;Fructose and mannose metabolism;Galactose metabolism;Starch and sucrose metabolism;Amino sugar and nucleotide sugar metabolism	COG5026	G:Carbohydrate transport and metabolism
BraA08g004880.3C	4.93	12.06	10.46	2.81	3.61	7.57	2.38	3.64	7.34	0	0	0	2.69	4.62	2.19	0.26	0.68	0.49	9.15	4.66333	4.45333	0	3.16667	0.476667	GO:0003950;GO:004687	MF:NAD+ ADP-ribosyltransferase activity;MF:metal ion binding;	------	------	------	------	ENOG41122MS;ENOG410YENA;ENOG410YD2D	S:Function unknown;
BraA08g005510.3C	89.11	107.86	88.55	129.61	140.73	166.84	142.21	149.03	147.49	24.23	11.79	22.37	7.08	2.58	2.64	35.17	19.55	21.02	95.1733	145.727	146.243	19.4633	4.1	25.2467	GO:0018298;GO:0009765;GO:0009535;GO:0009522;GO:0016021;GO:0016168;GO:004687	BP:protein-chromophore linkage;BP:photosynthesis, light harvesting;CC:chloroplast thylakoid membrane;CC:photosystem I;CC:integral component of membrane;MF:chlorophyll binding;MF:metal ion binding;	K08911	LHCA5	map00196	Photosynthesis - antenna proteins	ENOG4110J6A	S:Function unknown
BraA08g006060.3C	305.78	319.3	308.41	379.22	400.98	454.39	482.71	426.41	463.62	14.94	3.84	4.05	7.88	5.68	8.75	33.51	18.56	20.97	311.163	411.53	457.58	7.61	7.43667	24.3467	GO:0016311;GO:0005975;GO:004213	BP:dephosphorylation;BP:carbohydrate metabolic process;MF:fructose 1,6-bisphosphate 1-phosphatase activity;	K03841	FBP, fbp	map00010;map00030;map00051;map00710	Glycolysis / Gluconeogenesis;Pentose phosphate pathway;Fructose and mannose metabolism;Carbon fixation in photosynthetic organisms	COG0158	G:Carbohydrate transport and metabolism
BraA08g007890.3C	103.29	17.77	14.8	101.51	28.65	6.49	79.37	87.12	10.53	5.46	7.28	2.4	70.5	53.45	49.52	17.08	11.17	18.22	45.2867	45.55	59.0067	5.04667	57.8233	15.49	GO:0005544;GO:000550	MF:calcium-dependent phospholipid binding;MF:calcium ion binding;	------	------	------	------	ENOG410XPUN	S:Function unknown
BraA08g012540.3C	2.68	3.62	3	2.2	3.62	2.94	1.3	2.9	2.99	0.1	2.48	1.66	0	0	0	0.66	0.6	0.75	3.1	2.92	2.39667	1.41333	0	0.67	GO:0006355;GO:0006351;GO:0005634;GO:000367	BP:regulation of transcription, DNA-templated;BP:transcription, DNA-templated;CC:nucleus;MF:DNA binding;	------	------	------	------	ENOG41107S4;ENOG410YB3T	K:Transcription;
BraA08g013290.3C	50.67	14.05	14.06	31.85	19.46	10.41	16.36	55.76	17.05	0	0	0	1	1.56	0.71	0	0	0	26.26	20.5733	29.7233	0	1.09	0	GO:0032259;GO:0016021;GO:000816	BP:methylation;CC:integral component of membrane;MF:methyltransferase activity;	------	------	------	------	ENOG4111CGI	S:Function unknown
BraA08g013360.3C	15.72	44.17	50.43	6.23	11.32	24.68	4.55	7.07	22.73	5.45	6.13	5.29	3.35	2.15	2.74	17.2	24.06	14.78	36.7733	14.0767	11.45	5.62333	2.74667	18.68	------	------	------	------	------	------	ENOG4111KYK	S:Function unknown
BraA08g015800.3C	6.36	5.63	6.43	2.97	3.57	6.93	3.33	2.85	4.74	0.14	0	0	0	0	0	5.67	5.14	4.48	6.14	4.49	3.64	0.046667	0	5.09667	GO:0045893;GO:0005634;GO:0003700;GO:0043565;GO:000827	BP:positive regulation of transcription, DNA-templated;CC:nucleus;MF:transcription factor activity, sequence-specific DNA binding;MF:sequence-specific DNA binding;MF:zinc ion binding;	------	------	------	------	COG5641	K:Transcription
BraA08g016480.3C	1.97	2.24	2.53	2.03	2.53	2.86	1.51	1.11	2.78	9.78	4.12	4.89	3.23	3.45	4.03	7.15	9.68	12.33	2.24667	2.47333	1.8	6.26333	3.57	9.72	------	------	K17744	GalDH	map00053	Ascorbate and aldarate metabolism	COG0436;COG0667	E:Amino acid transport and metabolism;C:Energy production and conversion
BraA08g017410.3C	26.98	31.21	22.97	25.52	22.73	23.07	37.59	24.71	21.6	1726.53	1555.84	1164.18	875.3	512.12	564.19	242.24	148.06	246.3	27.0533	23.7733	27.9667	1482.18	650.537	212.2	GO:001602	CC:integral component of membrane;	K15281	SLC35D	------	------	COG5070	U:Intracellular trafficking, secretion, and vesicular transport
BraA08g017910.3C	9.8	3.6	6.29	6.53	3.02	4.83	16.52	2.07	7.76	7.63	16.69	11.52	39.06	20.99	24.84	81.45	48.54	65.71	6.56333	4.79333	8.78333	11.9467	28.2967	65.2333	GO:0006508;GO:000418	BP:proteolysis;MF:serine-type carboxypeptidase activity;	K16297	SCPL-II	------	------	COG2939	E:Amino acid transport and metabolism
BraA08g018140.3C	49.73	9.38	13.95	5.83	1.99	2.63	7.59	9.54	4.73	0	0	0	1.34	0.39	0.77	4.56	8.3	3.36	24.3533	3.48333	7.28667	0	0.833333	5.40667	GO:0042546;GO:0071555;GO:0010411;GO:0005618;GO:0048046;GO:0016762;GO:000455	BP:cell wall biogenesis;BP:cell wall organization;BP:xyloglucan metabolic process;CC:cell wall;CC:apoplast;MF:xylogluca;MF:hydrolase activity, hydrolyzing O-glycosyl compounds;	K14504	TCH4	map04075	Plant hormone signal transduction	COG2273	G:Carbohydrate transport and metabolism
BraA08g018210.3C	4.97	4.13	6.09	3.27	5.2	4.05	3.07	3.24	5.87	0.24	0.86	0.93	3.14	3.11	3.32	1.2	1.13	1.53	5.06333	4.17333	4.06	0.676667	3.19	1.28667	GO:1902600;GO:0006754;GO:0016021;GO:0008553;GO:0046872;GO:000552	BP:hydrogen ion transmembrane transport;BP:ATP biosynthetic process;CC:integral component of membrane;MF:hydrogen-exporting ATPase activity, phosphorylative mechanism;MF:metal ion binding;MF:ATP binding;	K01535	PMA1, PMA2	map00190	Oxidative phosphorylation	COG0474	P:Inorganic ion transport and metabolism
BraA08g018620.3C	1005.88	27.68	239.01	551.2	174.36	162.02	428.85	281.12	51.08	7.52	6.9	0.38	0.66	0	1.43	7.44	10.44	19.6	424.19	295.86	253.683	4.93333	0.696667	12.4933	GO:0016311;GO:000399	BP:dephosphorylation;MF:acid phosphatase activity;	------	------	------	------	ENOG410YCRN;ENOG4111X3R;ENOG410YNGS	S:Function unknown;
BraA08g018670.3C	3.03	4.28	3.33	2.05	1.46	3.2	2.06	2	4.23	1.9	1.55	0.26	1.93	2.85	0.81	3.48	10.18	5.57	3.54667	2.23667	2.76333	1.23667	1.86333	6.41	------	------	------	------	------	------	ENOG410YDA0;ENOG41106MW;ENOG410YRG3;ENOG41113WR	K:Transcription;S:Function unknown;K:Transcription
BraA08g018790.3C	54.76	151.4	100.75	23.22	54.25	63.7	15.49	24.2	27.58	3.74	0	0	14.21	0.76	7.27	1.15	0	0	102.303	47.0567	22.4233	1.24667	7.41333	0.383333	------	------	------	------	------	------	ENOG411059G	U:Intracellular trafficking, secretion, and vesicular transport
BraA08g019700.3C	42	62.3	67.02	15.4	21.57	34.95	24.54	10.27	31.32	50.28	80.73	80.29	219.19	205.83	172.92	113.28	71.25	90.48	57.1067	23.9733	22.0433	70.4333	199.313	91.67	GO:008004	MF:GDP-D-glucose phosphorylase activity;	K14190	VTC2_5	map00053	Ascorbate and aldarate metabolism	ENOG4111FR6	S:Function unknown
BraA08g019990.3C	405.04	357.69	366.91	450.23	207.9	231.69	549.7	126.8	261.23	7.45	1.08	0.52	2.1	1.29	4.16	14.6	7.96	8.27	376.547	296.607	312.577	3.01667	2.51667	10.2767	GO:0006855;GO:0016021;GO:0015297;GO:001523	BP:drug transmembrane transport;CC:integral component of membrane;MF:antiporter activity;MF:drug transmembrane transporter activity;	K03327	TC.MATE, SLC47A, norM, mdtK, dinF	------	------	COG0534	V:Defense mechanisms
BraA08g020340.3C	5.44	5.77	6.24	7.47	7.74	9.42	6.42	6.79	9.42	4.3	4.03	1.39	1.39	0.62	1.3	0.21	0.04	0	5.81667	8.21	7.54333	3.24	1.10333	0.083333	GO:000827	MF:zinc ion binding;	K17987	NBR1	------	------	ENOG411245W	S:Function unknown
BraA08g021040.3C	8.87	10.78	10.26	6.48	7.91	6.18	6.12	7.79	7.37	1.26	0.52	0.29	0.8	0.3	1.02	7.52	4.55	13.82	9.97	6.85667	7.09333	0.69	0.706667	8.63	GO:0016020;GO:0043169;GO:0004721;GO:001678	CC:membrane;MF:cation binding;MF:phosphoprotein phosphatase activity;MF:hydrolase activity;	K01090	E3.1.3.16	------	------	COG0631	T:Signal transduction mechanisms
BraA08g022000.3C	29.89	39.14	55.91	13.97	22.86	36.11	11.74	10.21	29.26	1.57	3.05	2.39	6.28	3.9	4.63	28.04	31.4	34.34	41.6467	24.3133	17.07	2.33667	4.93667	31.26	GO:0006355;GO:0005634;GO:0003700;GO:004356	BP:regulation of transcription, DNA-templated;CC:nucleus;MF:transcription factor activity, sequence-specific DNA binding;MF:sequence-specific DNA binding;	K09338	HD-ZIP	------	------	ENOG410Z2UE	K:Transcription
BraA08g023350.3C	7	6.26	8.22	25.94	4.06	6.09	27.79	3.96	6.65	17.84	62.26	60.07	12.56	10.77	7.94	2.85	1.66	5.92	7.16	12.03	12.8	46.7233	10.4233	3.47667	------	------	------	------	------	------	ENOG410YBPI	S:Function unknown
BraA08g023640.3C	19.4	31.4	27.42	13.75	13.41	18.38	15.07	11.73	22.48	31.68	51.81	46.63	13.92	18.85	14.23	3.38	3.33	0.39	26.0733	15.18	16.4267	43.3733	15.6667	2.36667	GO:004698	MF:protein dimerization activity;	------	------	------	------	ENOG410YMUM	K:Transcription
BraA08g024240.3C	11.81	12.71	14.69	4.77	9.25	10.31	3.23	5.46	10.63	8.32	6.39	5.84	5.12	4.75	5.15	3.09	1.85	1.97	13.07	8.11	6.44	6.85	5.00667	2.30333	GO:0006468;GO:0016021;GO:0004674;GO:000552	BP:protein phosphorylation;CC:integral component of membrane;MF:protein serine/threonine kinase activity;MF:ATP binding;	K00924	E2.7.1.-	------	------	COG4886;COG0515	S:Function unknown;T:Signal transduction mechanisms
BraA08g024450.3C	14.3	26.25	9.36	6.6	8.7	7.69	8.57	7.2	12.15	0.91	2	0	11.14	5.6	1.43	1.55	0.69	1.07	16.6367	7.66333	9.30667	0.97	6.05667	1.10333	GO:0006810;GO:0016021;GO:000521	BP:transport;CC:integral component of membrane;MF:transporter activity;	------	------	------	------	ENOG410Y9BB	U:Intracellular trafficking, secretion, and vesicular transport
BraA08g024550.3C	12.92	22.38	25.28	6.58	15.52	15.87	6.2	9.78	21.07	40.61	46.5	39.38	21.36	24.41	20.19	9.58	4.68	9.11	20.1933	12.6567	12.35	42.1633	21.9867	7.79	GO:0006508;GO:000418	BP:proteolysis;MF:serine-type carboxypeptidase activity;	K16297	SCPL-II	------	------	COG2939	E:Amino acid transport and metabolism
BraA08g025570.3C	282.13	97.04	96.46	225.27	80.19	54.14	163.38	62.85	45.99	9.54	19.61	13.85	10.49	20.5	14.24	5.59	6.71	4.33	158.543	119.867	90.74	14.3333	15.0767	5.54333	GO:0006355;GO:0005634;GO:0003700;GO:000367	BP:regulation of transcription, DNA-templated;CC:nucleus;MF:transcription factor activity, sequence-specific DNA binding;MF:DNA binding;	K09287	RAV	------	------	ENOG4110AU5	K:Transcription
BraA08g025660.3C	13.83	16.45	16.01	11.6	16.78	16.76	12.28	7.68	21.82	0	0	0	66.43	34.63	39.4	3.58	3.27	4.19	15.43	15.0467	13.9267	0	46.82	3.68	GO:0016021;GO:000578	CC:integral component of membrane;CC:endoplasmic reticulum;	K04710	CERS	map00600	Sphingolipid metabolism	COG5058	U:Intracellular trafficking, secretion, and vesicular transport
BraA08g025870.3C	86.48	61.02	92.33	76.73	62.73	59.72	75.68	54.4	63.27	0	0.44	0.34	9.51	5.91	1.83	0.63	1.36	0.73	79.9433	66.3933	64.45	0.26	5.75	0.906667	GO:001602	CC:integral component of membrane;	------	------	------	------	COG5409	T:Signal transduction mechanisms
BraA08g026350.3C	39.39	43.85	49.27	33.36	36.59	47.56	28.37	37.15	43.02	6.16	2.06	4.41	6.91	3.88	5.09	61.19	62.69	77.35	44.17	39.17	36.18	4.21	5.29333	67.0767	GO:0006595;GO:001674	BP:polyamine metabolic process;MF:transferase activity;	K00797	speE, SRM	map00270;map00330;map00410;map00480	Cysteine and methionine metabolism;Arginine and proline metabolism;beta-Alanine metabolism;Glutathione metabolism	COG0421	E:Amino acid transport and metabolism
BraA08g026760.3C	85.55	70.08	80.91	64.23	80.25	131.14	64.09	85.16	126.01	11.74	4.41	2.86	75.43	55.69	52.91	18.15	24.94	20.53	78.8467	91.8733	91.7533	6.33667	61.3433	21.2067	GO:0010089;GO:0048102;GO:0010508;GO:0010623;GO:0007264;GO:0005773;GO:0005622;GO:000552	BP:xylem development;BP:autophagic cell death;BP:positive regulation of autophagy;BP:programmed cell death involved in cell development;BP:small GTPase mediated signal transduction;CC:vacuole;CC:intracellular;MF:GTP binding;	K07897	RAB7A	map04144;map04145	Endocytosis;Phagosome	ENOG410XNZV	S:Function unknown
BraA08g027160.3C	12.88	16.57	20.11	7.05	13.21	17.34	2.91	13.88	24.91	3.89	12.51	4.11	0.65	0	0	2.43	10.33	2.55	16.52	12.5333	13.9	6.83667	0.216667	5.10333	------	------	------	------	------	------	ENOG410YK28	S:Function unknown
BraA08g027380.3C	10.08	11.24	14.42	7.67	11.92	9.19	7.27	8.19	12.7	0.04	0.34	1.68	0.14	0.12	0.11	1.64	3.95	1.88	11.9133	9.59333	9.38667	0.686667	0.123333	2.49	GO:0008152;GO:001675	BP:metabolic process;MF:transferase activity, transferring hexosyl groups;	------	------	------	------	COG1819	S:Function unknown
BraA08g027490.3C	293.92	128.5	180.71	220.47	89.3	69.95	205.67	34.94	79.97	0.07	0.39	0.35	6.68	21.7	20.03	63.37	145.64	55.72	201.043	126.573	106.86	0.27	16.1367	88.2433	GO:0032259;GO:0046983;GO:000817	BP:methylation;MF:protein dimerization activity;MF:O-methyltransferase activity;	K13066	E2.1.1.68, COMT	map00940	Phenylpropanoid biosynthesis	ENOG410XS7T	S:Function unknown
BraA08g027530.3C	8.41	4.31	6.81	6.06	3.96	3.3	3.58	4.53	4.66	3.66	1.82	2.43	9.2	16	9.19	3.22	5.03	1.69	6.51	4.44	4.25667	2.63667	11.4633	3.31333	------	------	------	------	------	------	ENOG4111N4M	S:Function unknown
BraA08g027730.3C	37.16	56.75	67.87	18.44	36.55	62.26	12.66	12.12	52.35	0.69	2.1	3.23	1.51	0.5	1.45	20.45	25.15	27.35	53.9267	39.0833	25.71	2.00667	1.15333	24.3167	GO:0006468;GO:0004674;GO:000552	BP:protein phosphorylation;MF:protein serine/threonine kinase activity;MF:ATP binding;	------	------	------	------	COG0515	T:Signal transduction mechanisms
BraA08g027750.3C	1607.42	2319.58	2837.33	803.48	1239.9	2157.1	929.33	758.01	2237.78	3.5	4.88	5.14	0.48	0.63	1.17	42.73	33.58	25	2254.78	1400.16	1308.37	4.50667	0.76	33.77	GO:0098869;GO:0006979;GO:0055114;GO:0020037;GO:0004096;GO:004687	BP:cellular oxidant detoxification;BP:response to oxidative stress;BP:oxidation-reduction process;MF:heme binding;MF:catalase activity;MF:metal ion binding;	K03781	katE, CAT, catB, srpA	map00380;map00630;map04146	Tryptophan metabolism;Glyoxylate and dicarboxylate metabolism;Peroxisome	COG0753	P:Inorganic ion transport and metabolism
BraA08g028700.3C	38.89	14.33	10.2	121.08	9.71	7.81	128.1	7.92	14.32	0	0.05	1.08	0	0	0	4.25	3.81	1.43	21.14	46.2	50.1133	0.376667	0	3.16333	GO:000367	MF:DNA binding;	K09422	MYBP	------	------	COG5147	K:Transcription
BraA08g029560.3C	3.36	5.02	3.9	1.41	1.82	2.07	1.23	1.45	2.24	0	0.48	0	0.05	0.09	0	1.52	1.69	0.26	4.09333	1.76667	1.64	0.16	0.046667	1.15667	------	------	------	------	------	------	ENOG41118FZ;ENOG4111BC9	S:Function unknown;
BraA08g030380.3C	718.45	216.24	358.57	423.43	350.22	278.49	573	593.93	378.46	7.7	12.17	3.62	876.87	437.18	877.11	541.85	163.01	261.39	431.087	350.713	515.13	7.83	730.387	322.083	GO:1901700;GO:0032101;GO:0009725;GO:0002831;GO:0043900;GO:0098542;GO:0001101;GO:0031347;GO:000367	BP:response to oxygen-containing compound;BP:regulation of response to external stimulus;BP:response to hormone;BP:regulation of response to biotic stimulus;BP:regulation of multi-organism process;BP:defense response to other organism;BP:response to acid chemical;BP:regulation of defense response;MF:DNA binding;	------	------	------	------	ENOG4112BTF;ENOG410YBRT;ENOG410XQGS	K:Transcription;T:Signal transduction mechanisms
BraA08g031960.3C	7.68	8.17	11.76	6.29	7.95	8.27	4.34	5.82	10.61	0	0.05	1.06	20.14	7.98	13.45	5.52	7.84	2.88	9.20333	7.50333	6.92333	0.37	13.8567	5.41333	GO:0016567;GO:0031347;GO:0005634;GO:0004842;GO:000827	BP:protein ubiquitination;BP:regulation of defense response;CC:nucleus;MF:ubiquitin-protein transferase activity;MF:zinc ion binding;	K19042	BOI	------	------	ENOG4111S1X;ENOG410ZKTB	S:Function unknown;
BraA08g032060.3C	2.7	10.24	8.17	3.21	20.84	17.65	1.44	6.53	10.46	40.21	16.49	18.15	115.65	74.27	102.63	28.31	11.85	29.86	7.03667	13.9	6.14333	24.95	97.5167	23.34	GO:0000160;GO:000562	BP:phosphorelay signal transduction system;CC:intracellular;	K14492	ARR-A	map04075	Plant hormone signal transduction	COG5641;COG0784	K:Transcription;T:Signal transduction mechanisms
BraA08g032440.3C	9.65	36.21	25.25	3.08	17.03	26.62	3	10.55	17.57	3.94	0	4.19	21.77	14.69	15.95	7.99	1.94	6.26	23.7033	15.5767	10.3733	2.71	17.47	5.39667	GO:0006508;GO:0048046;GO:0009505;GO:000419	BP:proteolysis;CC:apoplast;CC:plant-type cell wall;MF:aspartic-type endopeptidase activity;	------	------	------	------	ENOG410XNV7	S:Function unknown
BraA08g033130.3C	8.86	8.23	6.39	19.02	20.24	5.65	19.97	40.77	7.28	4.71	2.18	0	5.23	2.99	1.77	41	40.63	32.64	7.82667	14.97	22.6733	2.29667	3.33	38.09	GO:000905	MF:electron carrier activity;	------	------	------	------	ENOG410YIBR	S:Function unknown
BraA08g033150.3C	9.36	11.2	9.5	8.11	8.8	14.74	5.76	5	7.54	28.97	6.44	9.21	57.17	42.21	30.35	187.66	291.77	162.32	10.02	10.55	6.1	14.8733	43.2433	213.917	GO:000727	BP:multicellular organism development;	------	------	------	------	ENOG410YHWI	K:Transcription
BraA08g033480.3C	10.66	7.61	7.24	5.3	6.62	5.95	6.17	7.88	5.16	0	0	0	0	0	0	0.43	1.23	0.45	8.50333	5.95667	6.40333	0	0	0.703333	GO:0006355;GO:000367	BP:regulation of transcription, DNA-templated;MF:DNA binding;	------	------	------	------	ENOG410YIDB;ENOG410YQKS	S:Function unknown;K:Transcription
BraA08g034260.3C	125.73	44.63	81.75	30.7	28.67	26.01	57.06	35.25	40.62	0	0	0	7.11	5.48	4.61	50.3	52.15	34.87	84.0367	28.46	44.31	0	5.73333	45.7733	GO:0008152;GO:001675	BP:metabolic process;MF:transferase activity, transferring hexosyl groups;	------	------	------	------	COG1819;ENOG410Z7Z7	S:Function unknown;
BraA08g034290.3C	26.01	27.93	23.15	26.08	18.15	21.92	26.71	24.44	19.72	24.27	28.36	14.01	31.24	24.62	29.98	5.56	13.69	12.21	25.6967	22.05	23.6233	22.2133	28.6133	10.4867	------	------	------	------	------	------	COG1957	F:Nucleotide transport and metabolism
BraA08g034980.3C	10.27	30.45	16.98	14.62	24.67	15.51	26.86	25.61	39.73	32.71	20.36	17.24	9.37	11.13	8.78	90.97	205.32	89.72	19.2333	18.2667	30.7333	23.4367	9.76	128.67	GO:0006355;GO:0009734;GO:000563	BP:regulation of transcription, DNA-templated;BP:auxin-activated signaling pathway;CC:nucleus;	K14484	IAA	map04075	Plant hormone signal transduction	ENOG411060M;ENOG410YEC3	K:Transcription;
BraA09g000760.3C	6.75	7.66	10.42	5.82	4.23	7.54	5.16	7.25	6.55	6	3.02	8.59	3.04	4.21	5	18.87	5.28	16.62	8.27667	5.86333	6.32	5.87	4.08333	13.59	GO:0006355;GO:0048768;GO:0010492;GO:0051301;GO:000635	BP:regulation of transcription, DNA-templated;BP:root hair cell tip growth;BP:maintenance of shoot apical meristem identity;BP:cell division;BP:transcription, DNA-templated;	------	------	------	------	ENOG410YANM;ENOG41103R4	S:Function unknown;K:Transcription
BraA09g000890.3C	4.53	9.64	15.14	1.95	5.91	8.65	1.39	2.28	10.59	4.42	6.77	0.47	33.17	10.35	6.23	5.07	0.64	2.78	9.77	5.50333	4.75333	3.88667	16.5833	2.83	------	------	------	------	------	------	ENOG41116TU;ENOG41105QX;ENOG4111CMH	K:Transcription;S:Function unknown
BraA09g000950.3C	11.36	11.44	12.62	9.41	10.48	21.83	16.17	13.09	21.69	1.3	2.15	0	13.9	3	7.67	62.25	12.15	37.78	11.8067	13.9067	16.9833	1.15	8.19	37.3933	GO:000973	BP:response to auxin;	K14488	SAUR	map04075	Plant hormone signal transduction	ENOG410YXA2	S:Function unknown
BraA09g001040.3C	48.48	88.03	90.56	28.07	53.99	61.07	11.19	28.85	34.85	35.53	33.54	48.47	54.56	46.21	72.76	148.6	131.09	154.84	75.69	47.71	24.9633	39.18	57.8433	144.843	GO:0016021;GO:001602	CC:integral component of membrane;CC:membrane;	------	------	------	------	ENOG410YH2V	S:Function unknown
BraA09g001600.3C	116.59	71.84	119.57	56.45	75.29	70.54	47.71	40.46	73.08	3.22	4.78	2.75	19.23	11.01	14.49	33.91	36.04	23.75	102.667	67.4267	53.75	3.58333	14.91	31.2333	GO:0006952;GO:0009607;GO:0016021;GO:000551	BP:defense response;BP:response to biotic stimulus;CC:integral component of membrane;MF:calmodulin binding;	K08472	MLO	------	------	ENOG410ZUVB	D:Cell cycle control, cell division, chromosome partitioning
BraA09g002530.3C	183.71	3.79	13.03	214.87	59.04	3.44	317.93	178.65	4.61	0.68	0.07	0.45	3.26	3.82	1.75	21.32	13.33	6.64	66.8433	92.45	167.063	0.4	2.94333	13.7633	------	------	K14487	GH3	map04075	Plant hormone signal transduction	ENOG410XQH0;ENOG41100A9	S:Function unknown;O:Posttranslational modification, protein turnover, chaperones
BraA09g002540.3C	7.44	11.8	15.99	4.13	5.82	6.09	3.45	4.04	11.43	6.01	1.77	4.12	27	17.11	12.02	10.46	4.73	3.59	11.7433	5.34667	6.30667	3.96667	18.71	6.26	GO:0006470;GO:0005886;GO:000472	BP:protein dephosphorylation;CC:plasma membrane;MF:protein serine/threonine phosphatase activity;	------	------	------	------	COG0631	T:Signal transduction mechanisms
BraA09g002830.3C	28.26	17.79	21.2	18.73	21.14	16.39	26.19	23.43	24.49	0	0	1.26	4.08	1.25	0.33	10.18	4.38	8.17	22.4167	18.7533	24.7033	0.42	1.88667	7.57667	GO:0055114;GO:0016021;GO:0004497;GO:0020037;GO:0016705;GO:000550	BP:oxidation-reduction process;CC:integral component of membrane;MF:monooxygenase activity;MF:heme binding;MF:oxidoreductase activity, acting on paired donors, with incorporation or reduction of molecular oxygen;MF:iron ion binding;	K00517	CYP81F	map00903;map00945	Limonene and pinene degradation;Stilbenoid, diarylheptanoid and gingerol biosynthesis	COG2124	Q:Secondary metabolites biosynthesis, transport and catabolism
BraA09g003360.3C	2.99	8.27	4.84	1.26	4.1	3.41	1.03	2.29	3.75	0	0	0	4.43	3.86	2.59	1.2	0.8	1.07	5.36667	2.92333	2.35667	0	3.62667	1.02333	GO:0006468;GO:0016021;GO:0005524;GO:000467	BP:protein phosphorylation;CC:integral component of membrane;MF:ATP binding;MF:protein kinase activity;	------	------	------	------	COG0515;COG4886	T:Signal transduction mechanisms;S:Function unknown
BraA09g003490.3C	19.72	3.42	11.93	37.26	3.82	4.33	62.91	9.48	10.42	0	0.51	0	0.68	0.59	0.74	3.82	7.92	7.3	11.69	15.1367	27.6033	0.17	0.67	6.34667	GO:0016021;GO:000552	CC:integral component of membrane;MF:ATP binding;	------	------	------	------	COG0465	O:Posttranslational modification, protein turnover, chaperones
BraA09g003960.3C	13.41	10.6	12.22	10.75	13.33	9.57	9.13	17.1	10.67	0	1	2.01	0.53	0.69	0.49	3.7	1.71	3.03	12.0767	11.2167	12.3	1.00333	0.57	2.81333	GO:001602	CC:integral component of membrane;	K14207	SLC38A2, SNAT2	------	------	COG0814	E:Amino acid transport and metabolism
BraA09g004810.3C	2.82	3.39	2.61	2.54	2.97	7.04	7.92	5.74	17.77	2.17	0	3.74	0.56	0	0.84	12.98	12.26	22.64	2.94	4.18333	10.4767	1.97	0.466667	15.96	GO:0006535;GO:0016740;GO:000412	BP:cysteine biosynthetic process from serine;MF:transferase activity;MF:cysteine synthase activity;	K01738	cysK	map00270;map00920	Cysteine and methionine metabolism;Sulfur metabolism	COG0031;COG2004	E:Amino acid transport and metabolism;J:Translation, ribosomal structure and biogenesis
BraA09g005280.3C	34.17	12.67	15.34	25.56	11.8	8.26	25.74	21.35	8.79	4.17	4.26	3	9.32	3.22	9.36	55.31	33.92	44.75	20.7267	15.2067	18.6267	3.81	7.3	44.66	GO:0006470;GO:000472	BP:protein dephosphorylation;MF:protein serine/threonine phosphatase activity;	------	------	------	------	COG0631	T:Signal transduction mechanisms
BraA09g005890.3C	47.54	64.82	35.01	16.31	20.8	21.71	7.46	26.36	23.31	6.2	6.78	8.39	0.03	0.33	1.08	2.76	1.69	2.94	49.1233	19.6067	19.0433	7.12333	0.48	2.46333	------	------	K14515	EBF1_2	map04075	Plant hormone signal transduction	ENOG410XPA4;ENOG410XQ54;ENOG410ZPKV	S:Function unknown;
BraA09g006680.3C	4.3	8.98	10.75	4.38	8.41	14.09	1.54	4.04	14.82	2.98	1.49	0.84	7.9	9	6.73	1.93	0.92	2.6	8.01	8.96	6.8	1.77	7.87667	1.81667	------	------	------	------	------	------	ENOG411142I	S:Function unknown
BraA09g006840.3C	62.87	47.29	57.74	50.62	47.1	46.38	58.53	37.49	60.95	8.19	4.22	12.11	7.81	12.75	4.8	28.55	50.76	39.62	55.9667	48.0333	52.3233	8.17333	8.45333	39.6433	GO:001678	MF:hydrolase activity;	K11407	HDAC6	------	------	COG0123;COG0123	B:Chromatin structure and dynamics;Q:Secondary metabolites biosynthesis, transport and catabolism
BraA09g007270.3C	771.39	516.78	721.25	274.73	544.18	558.28	176.24	585.25	598.94	0	0	0	1.1	0.24	1.88	59.96	54.06	81.58	669.807	459.063	453.477	0	1.07333	65.2	GO:0043086;GO:000485	BP:negative regulation of catalytic activity;MF:enzyme inhibitor activity;	------	------	------	------	ENOG410YKJY	S:Function unknown
BraA09g008660.3C	34.99	55.91	49.24	26.34	50.54	53.17	29.5	44.07	54.68	195.63	217.62	198.47	213.06	184.92	175.91	58.02	50.78	54.35	46.7133	43.35	42.75	203.907	191.297	54.3833	GO:001990	MF:protein domain specific binding;	K06630	YWHAE	------	------	COG5040	T:Signal transduction mechanisms
BraA09g009630.3C	18.8	14.34	10.58	12.32	9.5	10.53	10.69	6.63	8.73	1.69	0.05	1.29	1.91	2.76	5.02	18.13	8.02	21.83	14.5733	10.7833	8.68333	1.01	3.23	15.9933	GO:0006355;GO:0045893;GO:0005634;GO:0043565;GO:0003700;GO:0003677;GO:000827	BP:regulation of transcription, DNA-templated;BP:positive regulation of transcription, DNA-templated;CC:nucleus;MF:sequence-specific DNA binding;MF:transcription factor activity, sequence-specific DNA binding;MF:DNA binding;MF:zinc ion binding;	------	------	------	------	COG5641;ENOG410ZWAM	K:Transcription;S:Function unknown
BraA09g010770.3C	117.17	24.19	22.85	311.06	12.61	18.22	475.85	8.99	21.2	3.75	1.17	3.95	0.89	0	1.03	11.26	5.7	8.45	54.7367	113.963	168.68	2.95667	0.64	8.47	GO:0006355;GO:0005634;GO:000367	BP:regulation of transcription, DNA-templated;CC:nucleus;MF:DNA binding;	------	------	------	------	ENOG410Y9QS	S:Function unknown
BraA09g011200.3C	129.81	180.33	362.71	44.02	108.98	239.24	40.03	38.68	199.8	371.55	245.21	432.11	79.83	97.17	74.27	158.6	277.5	151.89	224.283	130.747	92.8367	349.623	83.7567	195.997	GO:000569	CC:chromosome;	K11275	H1_5	------	------	ENOG410XWIM;ENOG410XYG5	S:Function unknown;
BraA09g012070.3C	23.71	37.46	38.65	10.28	32.78	23.14	8.23	25.19	14.58	0	0.09	0	37.55	76.56	48.19	5.25	8.95	10.2	33.2733	22.0667	16	0.03	54.1	8.13333	GO:0019310;GO:0055114;GO:0005737;GO:0005506;GO:005011	BP:inositol catabolic process;BP:oxidation-reduction process;CC:cytoplasm;MF:iron ion binding;MF:inositol oxygenase activity;	K00469	MIOX	map00053;map00562	Ascorbate and aldarate metabolism;Inositol phosphate metabolism	ENOG410XQ4J	S:Function unknown
BraA09g012690.3C	9.82	15.2	20.55	9.23	14.24	15.11	14.02	7.81	12.83	7.44	6.75	5.82	31.91	22.07	28.9	71.85	53.39	65.56	15.19	12.86	11.5533	6.67	27.6267	63.6	GO:0009058;GO:0006520;GO:0004069;GO:0030170;GO:008013	BP:biosynthetic process;BP:cellular amino acid metabolic process;MF:L-aspartat;MF:pyridoxal phosphate binding;MF:L-phenylalanin;	K14454	GOT1	map00220;map00250;map00270;map00330;map00350;map00360;map00400;map00710;map00950;map00960	Arginine biosynthesis;Alanine, aspartate and glutamate metabolism;Cysteine and methionine metabolism;Arginine and proline metabolism;Tyrosine metabolism;Phenylalanine metabolism;Phenylalanine, tyrosine and tryptophan biosynthesis;Carbon fixation in photosynthetic organisms;Isoquinoline alkaloid biosynthesis;Tropane, piperidine and pyridine alkaloid biosynthesis	COG1448	E:Amino acid transport and metabolism
BraA09g013140.3C	22.57	19.55	20.42	11.55	7.07	8.56	15.18	6.79	12.52	0.83	0.65	0.45	1.1	0.68	0.93	5.08	1.52	2.56	20.8467	9.06	11.4967	0.643333	0.903333	3.05333	GO:0016020;GO:0016021;GO:0005802;GO:000576	CC:membrane;CC:integral component of membrane;CC:trans-Golgi network;CC:endosome;	------	------	------	------	ENOG410XT5U	S:Function unknown
BraA09g013710.3C	5.13	5.55	4.99	4.61	6.35	5.03	6.44	4.03	7.29	0	0	0	0.23	0.45	0.22	0.82	1.25	2.9	5.22333	5.33	5.92	0	0.3	1.65667	GO:0050832;GO:2000031;GO:0009862;GO:0009625;GO:0009611;GO:2000022;GO:0031348;GO:0045893;GO:0009682;GO:0009408;GO:0001666;GO:0010112;GO:0005737;GO:000563	BP:defense response to fungus;BP:regulation of salicylic acid mediated signaling pathway;BP:systemic acquired resistance, salicylic acid mediated signaling pathway;BP:response to insect;BP:response to wounding;BP:regulation of jasmonic acid mediated signaling pathway;BP:negative regulation of defense response;BP:positive regulation of transcription, DNA-templated;BP:induced systemic resistance;BP…	K14508	NPR1	map04075	Plant hormone signal transduction	COG0666	S:Function unknown
BraA09g014400.3C	16.42	24.99	25.11	6.83	13.67	14.45	3	9.23	14.15	6.38	3.62	0.89	0.76	0.37	0.6	6.78	3.12	4.71	22.1733	11.65	8.79333	3.63	0.576667	4.87	GO:0030245;GO:0008810;GO:003024	BP:cellulose catabolic process;MF:cellulase activity;MF:carbohydrate binding;	------	------	------	------	ENOG410XPC9	G:Carbohydrate transport and metabolism
BraA09g015430.3C	68.05	72.05	61.98	57.43	57.85	57.74	52.27	50.91	48.79	78.75	79.58	61.97	213.44	212.54	248.05	138.15	87.24	114.77	67.36	57.6733	50.6567	73.4333	224.677	113.387	------	------	K12451	UER1	map00520	Amino sugar and nucleotide sugar metabolism	COG1088	M:Cell wall/membrane/envelope biogenesis
BraA09g016220.3C	13.48	19.88	30.7	5.06	13.08	18.38	3.94	13.49	21.31	31.19	26.64	53.6	14.43	1.99	6.9	42.08	60.2	83.71	21.3533	12.1733	12.9133	37.1433	7.77333	61.9967	------	------	------	------	------	------	------	------
BraA09g017060.3C	4.78	1.44	2.41	2.28	2.12	2.03	2.15	2.42	1.94	0.05	0.86	0	2.45	3.27	3.48	0.77	0.57	1.26	2.87667	2.14333	2.17	0.303333	3.06667	0.866667	GO:0055114;GO:001649	BP:oxidation-reduction process;MF:oxidoreductase activity;	------	------	------	------	COG0667	C:Energy production and conversion
BraA09g017380.3C	3.22	3.91	4.13	3.65	5.26	5.24	3.11	6.34	6.57	4.13	4.73	2.73	228.04	311.53	246.16	59.82	89.07	96.72	3.75333	4.71667	5.34	3.86333	261.91	81.87	------	------	------	------	------	------	ENOG4111GDA	S:Function unknown
BraA09g017610.3C	80	47	83.37	50.7	53.8	64.33	101.48	56.25	85.35	26.21	14.81	17.58	438.99	363.96	371.77	183.3	226.64	178.93	70.1233	56.2767	81.0267	19.5333	391.573	196.29	------	------	K00799	GST, gst	map00480	Glutathione metabolism	ENOG410XSIX	S:Function unknown
BraA09g018410.3C	6.49	6.55	5.68	5.22	4.86	4.76	4.45	3.84	3.91	8	7.16	5.21	21.09	19.43	29.89	7.89	9.72	4.92	6.24	4.94667	4.06667	6.79	23.47	7.51	GO:001602	CC:integral component of membrane;	------	------	------	------	COG1696;ENOG410XQKD	M:Cell wall/membrane/envelope biogenesis;S:Function unknown
BraA09g018430.3C	4.83	5.67	7.47	3.54	3.57	4.34	5.31	4.19	6.13	12.76	6.31	4.67	1.02	0.53	1	5.32	3.18	6.8	5.99	3.81667	5.21	7.91333	0.85	5.1	GO:0006508;GO:0006629;GO:000419	BP:proteolysis;BP:lipid metabolic process;MF:aspartic-type endopeptidase activity;	K08245	E3.4.23.40	------	------	ENOG410XNV7	S:Function unknown
BraA09g020180.3C	147.12	177.42	234.8	56.49	101.08	119.78	55.8	86.83	155.63	0.52	1.3	0.53	0.53	1.49	1.06	11.09	3.9	2.75	186.447	92.45	99.42	0.783333	1.02667	5.91333	GO:0016311;GO:000399	BP:dephosphorylation;MF:acid phosphatase activity;	------	------	------	------	ENOG41103R9;ENOG410Y9AU	S:Function unknown;
BraA09g021420.3C	92.7	28.66	54.97	35.06	19.42	20.52	34.7	13.2	24.24	9.68	0.03	2.96	21.53	25.17	26.08	78.61	76.59	79.1	58.7767	25	24.0467	4.22333	24.26	78.1	GO:0006508;GO:000425	BP:proteolysis;MF:serine-type endopeptidase activity;	------	------	------	------	COG1404	S:Function unknown
BraA09g021560.3C	4.16	1.83	3.3	3.65	1.61	2.38	4.37	2.19	3.53	0.34	0.16	1.12	11.48	12.45	9.51	1.06	0.32	1.37	3.09667	2.54667	3.36333	0.54	11.1467	0.916667	GO:0042938;GO:0042939;GO:0042538;GO:0006810;GO:0042742;GO:0016021;GO:0005215;GO:0042936;GO:004293	BP:dipeptide transport;BP:tripeptide transport;BP:hyperosmotic salinity response;BP:transport;BP:defense response to bacterium;CC:integral component of membrane;MF:transporter activity;MF:dipeptide transporter activity;MF:tripeptide transporter activity;	------	------	------	------	COG3104	E:Amino acid transport and metabolism
BraA09g023260.3C	2.83	5.1	2.53	1.71	1.39	1.95	2.07	1.2	1.37	2	9.9	4.22	38.99	29.87	19.33	1.02	0	0	3.48667	1.68333	1.54667	5.37333	29.3967	0.34	GO:0043086;GO:000485	BP:negative regulation of catalytic activity;MF:enzyme inhibitor activity;	------	------	------	------	ENOG41113QS;ENOG410YPKA	G:Carbohydrate transport and metabolism;S:Function unknown
BraA09g026260.3C	13	19.43	21.49	7.89	16.2	8.78	8.38	2.75	12.07	0	0	0.75	18.91	27.9	22.99	0	0	4.54	17.9733	10.9567	7.73333	0.25	23.2667	1.51333	------	------	------	------	------	------	------	------
BraA09g026590.3C	13.5	9.67	10.38	9.57	7.99	6.3	9.83	5.24	7.73	0.32	0.13	0.42	1.21	0.75	1.41	3.44	3.77	2	11.1833	7.95333	7.6	0.29	1.12333	3.07	GO:0006952;GO:0007165;GO:004353	BP:defense response;BP:signal transduction;MF:ADP binding;	------	------	------	------	COG4886;ENOG4112BMQ;ENOG410ZRB0	S:Function unknown;
BraA09g028460.3C	20.83	19.04	27.11	8.18	11.32	13.25	7.09	7.35	11.89	0	0	0	0	0	0	0.17	2.3	2.55	22.3267	10.9167	8.77667	0	0	1.67333	GO:000552	MF:GTP binding;	------	------	------	------	ENOG4111GYZ;ENOG410Y0H9	K:Transcription;S:Function unknown
BraA09g032320.3C	35.12	18.82	18.77	31.65	16.76	12.66	27.3	29.57	7.61	9.99	10.37	14.13	7.98	5.7	8.3	23.66	10.33	23.42	24.2367	20.3567	21.4933	11.4967	7.32667	19.1367	GO:0005975;GO:0046658;GO:0016021;GO:000455	BP:carbohydrate metabolic process;CC:anchored component of plasma membrane;CC:integral component of membrane;MF:hydrolase activity, hydrolyzing O-glycosyl compounds;	------	------	------	------	ENOG410YA4N;ENOG4111BDN	G:Carbohydrate transport and metabolism;
BraA09g032920.3C	14.48	25.97	18.67	10.69	22.91	18.29	7.36	10.28	21.22	0.34	0.72	0.55	0.67	0.73	1.23	5.6	4.39	4.83	19.7067	17.2967	12.9533	0.536667	0.876667	4.94	GO:0006650;GO:0008152;GO:0004366;GO:001674	BP:glycerophospholipid metabolic process;BP:metabolic process;MF:glycerol-3-phosphate O-acyltransferase activity;MF:transferase activity, transferring acyl groups;	K00630	ATS1	map00561;map00564	Glycerolipid metabolism;Glycerophospholipid metabolism	ENOG410YK2C	I:Lipid transport and metabolism
BraA09g032980.3C	5.12	3.49	3.15	7.98	3.88	6.07	7.37	1.73	3.63	5.12	0.09	6.06	3.43	2.56	2.86	6.89	7.17	8.39	3.92	5.97667	4.24333	3.75667	2.95	7.48333	GO:001602	CC:integral component of membrane;	------	------	------	------	ENOG4111H32;ENOG410ZTA1	S:Function unknown;
BraA09g033080.3C	136.72	144.29	169.52	165.67	172.9	176.45	218.63	203.56	233.26	1.2	0	0.5	2.88	2.87	1.47	7.89	5.44	4.99	150.177	171.673	218.483	0.566667	2.40667	6.10667	GO:001602	CC:integral component of membrane;	------	------	------	------	COG1346	M:Cell wall/membrane/envelope biogenesis
BraA09g034560.3C	3.45	8.68	8.01	3.67	6.85	5.66	3.32	8.26	7.02	20.29	17.35	28.32	30.3	23.81	25	9.04	9.48	12.13	6.71333	5.39333	6.2	21.9867	26.37	10.2167	GO:0005634;GO:0008289;GO:000367	CC:nucleus;MF:lipid binding;MF:DNA binding;	K09338	HD-ZIP	------	------	ENOG410XQ3R	K:Transcription
BraA09g036360.3C	206.6	555.26	744.45	33.01	133.61	388.81	15.14	19.21	242.55	5.82	3.9	14.76	41.72	32.91	73.51	118.69	128.21	195.48	502.103	185.143	92.3	8.16	49.38	147.46	------	------	------	------	------	------	ENOG410YV4V	S:Function unknown
BraA09g036580.3C	4.95	6.95	5.33	2.48	4.61	6.52	2.72	2.84	6.76	30.62	50.84	37.59	91.75	70.06	57.15	16.59	12.87	11.65	5.74333	4.53667	4.10667	39.6833	72.9867	13.7033	GO:0006508;GO:000418	BP:proteolysis;MF:serine-type carboxypeptidase activity;	K16297	SCPL-II	------	------	COG2939	E:Amino acid transport and metabolism
BraA09g037140.3C	13.36	11.45	13.01	8.89	10.56	13.91	8.8	10.78	14.49	9.76	11.22	12.6	7.33	5.7	7.08	41.43	23.3	52.38	12.6067	11.12	11.3567	11.1933	6.70333	39.0367	------	------	------	------	------	------	ENOG4111JVR	S:Function unknown
BraA09g037920.3C	141.48	161.96	222.4	48.85	162.83	178.6	18.14	101.17	230.33	0.67	0	0.45	0	0	0.21	3.6	5.21	3.48	175.28	130.093	116.547	0.373333	0.07	4.09667	GO:0005622;GO:000827	CC:intracellular;MF:zinc ion binding;	------	------	------	------	COG5641	K:Transcription
BraA09g038340.3C	37.41	33.4	40.76	15.41	13.23	21.27	19.71	6.68	20.26	7.5	3.37	6.01	9.11	4.34	8.29	17.48	12.4	22.09	37.19	16.6367	15.55	5.62667	7.24667	17.3233	GO:1903791;GO:0015720;GO:0042906;GO:0016021;GO:0016020;GO:0005274;GO:0015210;GO:004290	BP:uracil transmembrane transport;BP:allantoin transport;BP:xanthine transport;CC:integral component of membrane;CC:membrane;MF:allantoin uptake transmembrane transporter activity;MF:uracil transmembrane transporter activity;MF:xanthine transmembrane transporter activity;	------	------	------	------	ENOG410YFDW	C:Energy production and conversion
BraA09g039330.3C	9.25	7.17	7.77	8.3	6.52	6.35	9.33	7.64	7.25	8.38	12.41	17.76	27.62	16.35	17.01	12.33	8.05	4.54	8.06333	7.05667	8.07333	12.85	20.3267	8.30667	GO:0016020;GO:0016021;GO:0046872;GO:000827	CC:membrane;CC:integral component of membrane;MF:metal ion binding;MF:zinc ion binding;	------	------	------	------	ENOG41121N2	O:Posttranslational modification, protein turnover, chaperones
BraA09g040010.3C	49.66	2.91	37.16	26.25	22.83	6.49	22.65	4.44	3.03	0	0	0	4.15	1.39	3.48	87.55	37.03	43.32	29.91	18.5233	10.04	0	3.00667	55.9667	GO:0006952;GO:000960	BP:defense response;BP:response to biotic stimulus;	------	------	------	------	ENOG4111C37;ENOG41104BF	S:Function unknown;
BraA09g040190.3C	24.54	38.42	46.35	10.91	16.49	11.69	8.81	11.62	13.6	0.22	4.6	4.31	6.87	16.53	11.79	1.39	1.3	0.19	36.4367	13.03	11.3433	3.04333	11.73	0.96	GO:0097159;GO:1901363;GO:0003676;GO:000016	MF:organic cyclic compound binding;MF:heterocyclic compound binding;MF:nucleic acid binding;MF:nucleotide binding;	------	------	------	------	ENOG4111PGT	S:Function unknown
BraA09g044320.3C	11.51	11.14	23.42	11.09	10.09	12.91	16.72	6.29	14.04	0.99	1.15	0	0	0	0	1.73	0.62	1.47	15.3567	11.3633	12.35	0.713333	0	1.27333	GO:0009664;GO:0043622;GO:0005634;GO:000587	BP:plant-type cell wall organization;BP:cortical microtubule organization;CC:nucleus;CC:microtubule;	------	------	------	------	ENOG411055G;ENOG410YE21	Z:Cytoskeleton;S:Function unknown
BraA09g044380.3C	76.02	39.6	79.71	76.54	54.77	47.96	65.42	76.67	58.89	1.44	0	0	0.61	0	1.43	9.06	4.39	2.44	65.11	59.7567	66.9933	0.48	0.68	5.29667	GO:0009269;GO:0006826;GO:0010106;GO:0009651;GO:0006096;GO:0009737;GO:0009750;GO:0046686;GO:0048767;GO:0006810;GO:0006816;GO:0006833;GO:0006972;GO:0009409;GO:0007030;GO:0080170;GO:0019344;GO:0005773;GO:0016021;GO:0005886;GO:0009506;GO:0009507;GO:0015250;GO:0005215;GO:003162	BP:response to desiccation;BP:iron ion transport;BP:cellular response to iron ion starvation;BP:response to salt stress;BP:glycolytic process;BP:response to abscisic acid;BP:response to fructose;BP:response to cadmium ion;BP:root hair elongation;BP:transport;BP:calcium ion transport;BP:water transport;BP:hyperosmotic response;BP:response to cold;BP:Golgi organization;BP:hydrogen peroxide transmem…	K09872	PIP	------	------	COG0580	G:Carbohydrate transport and metabolism
BraA09g045530.3C	1.54	5.94	5.05	2.41	5.77	6.34	1.98	2.23	5.75	29.34	13.97	13.15	14.74	10.05	15.1	5.53	2.6	2.04	4.17667	4.84	3.32	18.82	13.2967	3.39	GO:0010305;GO:0009910;GO:0010082;GO:0010081;GO:0010080;GO:0009793;GO:0006508;GO:0009640;GO:0016021;GO:0005886;GO:0016805;GO:000418	BP:leaf vascular tissue pattern formation;BP:negative regulation of flower development;BP:regulation of root meristem growth;BP:regulation of inflorescence meristem growth;BP:regulation of floral meristem growth;BP:embryo development ending in seed dormancy;BP:proteolysis;BP:photomorphogenesis;CC:integral component of membrane;CC:plasma membrane;MF:dipeptidase activity;MF:metallocarboxypeptidase …	K01301	NAALAD	------	------	COG2234;COG4882	S:Function unknown;
BraA09g045630.3C	7.94	5.78	4.69	4.3	3.03	2.23	5.5	3	1.77	180.75	132.79	172.28	209.89	171.57	155.35	105.81	47.62	88.83	6.13667	3.18667	3.42333	161.94	178.937	80.7533	GO:0006810;GO:0006833;GO:0006826;GO:0010106;GO:0016021;GO:0005886;GO:0005215;GO:0015250;GO:000551	BP:transport;BP:water transport;BP:iron ion transport;BP:cellular response to iron ion starvation;CC:integral component of membrane;CC:plasma membrane;MF:transporter activity;MF:water channel activity;MF:protein binding;	K09872	PIP	------	------	COG0580	S:Function unknown
BraA09g047020.3C	13.12	15.41	20.62	11.52	14.73	16.44	16.79	12.34	20.73	27.11	18.52	15.67	6.8	7.59	9.45	18.64	23.86	18.31	16.3833	14.23	16.62	20.4333	7.94667	20.27	GO:0005975;GO:0005773;GO:0052692;GO:000455	BP:carbohydrate metabolic process;CC:vacuole;MF:raffinose alpha-galactosidase activity;MF:hydrolase activity, hydrolyzing O-glycosyl compounds;	K07407	E3.2.1.22B, galA, rafA	map00052;map00561;map00600;map00603	Galactose metabolism;Glycerolipid metabolism;Sphingolipid metabolism;Glycosphingolipid biosynthesis - globo and isoglobo series	ENOG410XPF1	G:Carbohydrate transport and metabolism
BraA09g047340.3C	163.62	33.63	125.38	174.32	42.53	103.75	171.61	14.35	81.08	17.96	18.6	11.44	12.95	16.98	24.72	63.75	74.12	83.53	107.543	106.867	89.0133	16	18.2167	73.8	GO:0009697;GO:0006995;GO:0071482;GO:0045088;GO:0009816;GO:0009862;GO:0000165;GO:0050832;GO:0031348;GO:0010310;GO:0005634;GO:0009507;GO:000551	BP:salicylic acid biosynthetic process;BP:cellular response to nitrogen starvation;BP:cellular response to light stimulus;BP:regulation of innate immune response;BP:defense response to bacterium, incompatible interaction;BP:systemic acquired resistance, salicylic acid mediated signaling pathway;BP:MAPK cascade;BP:defense response to fungus;BP:negative regulation of defense response;BP:regulation …	------	------	------	------	ENOG410ZFI0	S:Function unknown
BraA09g049120.3C	68.15	54.78	54.88	31.64	54.73	53.38	22.43	44.49	46.3	0.05	0.66	1.65	6.04	6.55	10.58	3.77	3.39	3.04	59.27	46.5833	37.74	0.786667	7.72333	3.4	GO:004698	MF:protein dimerization activity;	K16189	PIF4	map04075	Plant hormone signal transduction	ENOG410YAGK;COG0724	K:Transcription;
BraA09g049290.3C	75.12	79.22	87.24	210.66	77.76	73.62	288.98	82.79	75.81	14.9	10.66	3.82	29.48	20.69	16.99	12.16	9.84	10.85	80.5267	120.68	149.193	9.79333	22.3867	10.95	GO:0018108;GO:0019901;GO:0004713;GO:000552	BP:peptidyl-tyrosine phosphorylation;MF:protein kinase binding;MF:protein tyrosine kinase activity;MF:ATP binding;	K13436	PTI1	map04626	Plant-pathogen interaction	COG0515	S:Function unknown
BraA09g050310.3C	49.29	24.49	9.45	35.07	21.53	8.07	43.56	35.25	12.02	61.8	96.22	51.05	67.01	75.43	50	17.31	6.23	9.43	27.7433	21.5567	30.2767	69.69	64.1467	10.99	------	------	------	------	------	------	ENOG410YYS8	S:Function unknown
BraA09g051330.3C	3.6	5.32	7.07	5.45	2.03	2.04	2.9	1.4	2.54	0	0	0	0	0.24	0	0.72	0.68	5.34	5.33	3.17333	2.28	0	0.08	2.24667	GO:0009639;GO:0009734;GO:0006355;GO:0009845;GO:0005634;GO:0005667;GO:0044212;GO:0003700;GO:0003677;GO:0045449;GO:004698	BP:response to red or far red light;BP:auxin-activated signaling pathway;BP:regulation of transcription, DNA-templated;BP:seed germination;CC:nucleus;CC:transcription factor complex;MF:transcription regulatory region DNA binding;MF:transcription factor activity, sequence-specific DNA binding;MF:DNA binding;MF:old GO;MF:protein dimerization activity;	------	------	------	------	ENOG410YECH;ENOG410ZKWB;ENOG410YH6N	K:Transcription;S:Function unknown
BraA09g052460.3C	31.37	115.41	51.73	14.08	103.09	77.82	1.35	56.4	40.92	13.05	13.02	4.67	14.23	6.41	15.52	5.74	4.03	4.13	66.17	64.9967	32.89	10.2467	12.0533	4.63333	GO:0006629;GO:0016042;GO:001678	BP:lipid metabolic process;BP:lipid catabolic process;MF:hydrolase activity;	------	------	------	------	COG3621;ENOG410XUCG;ENOG410ZRJ2	S:Function unknown;
BraA09g053090.3C	19.31	19.66	15.67	20.11	18.29	13.49	27.15	22.54	18.11	22.93	26.97	26.93	32.6	21.26	34.42	23.04	9.35	10.42	18.2133	17.2967	22.6	25.61	29.4267	14.27	GO:0006863;GO:0015711;GO:0016021;GO:0005802;GO:0005886;GO:0005768;GO:000851	BP:purine nucleobase transport;BP:organic anion transport;CC:integral component of membrane;CC:trans-Golgi network;CC:plasma membrane;CC:endosome;MF:organic anion transmembrane transporter activity;	------	------	------	------	ENOG410XP1S	S:Function unknown
BraA09g053380.3C	8.72	3.52	5.79	7.49	5.82	4.57	5.7	4.09	5.18	0	0	0	0.24	0.74	0.89	4.27	3.81	3.76	6.01	5.96	4.99	0	0.623333	3.94667	GO:0009688;GO:0042742;GO:0055114;GO:0005737;GO:001649	BP:abscisic acid biosynthetic process;BP:defense response to bacterium;BP:oxidation-reduction process;CC:cytoplasm;MF:oxidoreductase activity;	------	------	------	------	COG1028	S:Function unknown
BraA09g053420.3C	123.99	28.04	46.36	75.68	47	23.26	53.41	33.23	19.4	0	0.11	0	2.64	3.24	3.5	0.56	1.15	0.3	66.13	48.6467	35.3467	0.036667	3.12667	0.67	GO:0006655;GO:0016124;GO:0015995;GO:0006636;GO:0016121;GO:0010304;GO:0019288;GO:0006098;GO:0055114;GO:0009414;GO:0016117;GO:0005794;GO:0005774;GO:0005886;GO:0009506;GO:0016702;GO:004554	BP:phosphatidylglycerol biosynthetic process;BP:xanthophyll catabolic process;BP:chlorophyll biosynthetic process;BP:unsaturated fatty acid biosynthetic process;BP:carotene catabolic process;BP:PSII associated light-harvesting complex II catabolic process;BP:isopentenyl diphosphate biosynthetic process, methylerythritol 4-phosphate pathway;BP:pentose-phosphate shunt;BP:oxidation-reduction process…	K11159	K11159	------	------	COG3670	Q:Secondary metabolites biosynthesis, transport and catabolism
BraA09g054610.3C	2.01	1.23	2.72	3.48	1.96	1.98	5.08	2.3	2.39	1.3	1.14	0.63	7.6	3.21	4.54	23.93	28	16.71	1.98667	2.47333	3.25667	1.02333	5.11667	22.88	GO:0007029;GO:004698	BP:endoplasmic reticulum organization;MF:protein dimerization activity;	------	------	------	------	ENOG41118GE;ENOG411144M;ENOG410YG6S	K:Transcription;
BraA09g055430.3C	15.73	10.13	14.6	3.52	7.86	7.54	7.27	11.94	10.34	0	0	0	0	0	0	0.8	0.81	6.35	13.4867	6.30667	9.85	0	0	2.65333	GO:0006612;GO:0009963;GO:0010363;GO:001602	BP:protein targeting to membrane;BP:positive regulation of flavonoid biosynthetic process;BP:regulation of plant-type hypersensitive response;CC:integral component of membrane;	------	------	------	------	ENOG41108B2;ENOG41104WU	S:Function unknown;
BraA09g055950.3C	26.53	22.57	24.52	20.99	17.63	12.17	30.22	17.26	15.3	10.25	6.81	5	3.5	1.34	0.55	9.25	5.28	8.78	24.54	16.93	20.9267	7.35333	1.79667	7.77	GO:0009395;GO:0007205;GO:0016310;GO:0006769;GO:0046497;GO:0046486;GO:0003951;GO:0004143;GO:000552	BP:phospholipid catabolic process;BP:protein kinase C-activating G-protein coupled receptor signaling pathway;BP:phosphorylation;BP:nicotinamide metabolic process;BP:nicotinate nucleotide metabolic process;BP:glycerolipid metabolic process;MF:NAD+ kinase activity;MF:diacylglycerol kinase activity;MF:ATP binding;	K00901	dgkA, DGK	map00561;map00564;map04070	Glycerolipid metabolism;Glycerophospholipid metabolism;Phosphatidylinositol signaling system	ENOG410XQVB	I:Lipid transport and metabolism
BraA09g057120.3C	40.04	24.89	12.62	43.61	16.25	12.97	40.94	3.68	22.37	3.38	4.51	0	47.99	28.91	35.44	2.71	2.62	1.8	25.85	24.2767	22.33	2.63	37.4467	2.37667	GO:0006995;GO:0070838;GO:0006569;GO:0009684;GO:0030003;GO:000950	BP:cellular response to nitrogen starvation;BP:divalent metal ion transport;BP:tryptophan catabolic process;BP:indoleacetic acid biosynthetic process;BP:cellular cation homeostasis;CC:chloroplast;	------	------	------	------	ENOG4111GT4	S:Function unknown
BraA09g057170.3C	6.19	13.57	16.69	8.34	14.12	15.72	11.93	12.6	21.47	0.8	0.9	0.63	0.13	0.8	0.27	0	0	0	12.15	12.7267	15.3333	0.776667	0.4	0	GO:005151	BP:regulation of monopolar cell growth;	------	------	------	------	ENOG410ZU70;ENOG410Z09A	S:Function unknown;
BraA09g058790.3C	8.72	10.17	12.66	12	8.51	6.95	16.84	12.75	12.72	82.24	56.42	50.02	14.06	9.03	7.53	35.94	21.22	27.8	10.5167	9.15333	14.1033	62.8933	10.2067	28.32	------	------	------	------	------	------	ENOG410YRVP	S:Function unknown
BraA09g058850.3C	10.41	11.84	11.37	4.28	5.8	6.77	6.43	3.16	6.45	0	0	0.45	2.25	0.8	0.35	20.29	4.46	10.42	11.2067	5.61667	5.34667	0.15	1.13333	11.7233	GO:0006855;GO:0016021;GO:0005886;GO:0009507;GO:0015297;GO:001523	BP:drug transmembrane transport;CC:integral component of membrane;CC:plasma membrane;CC:chloroplast;MF:antiporter activity;MF:drug transmembrane transporter activity;	K03327	TC.MATE, SLC47A, norM, mdtK, dinF	------	------	COG0534	S:Function unknown
BraA09g059040.3C	16.64	8.68	12.66	26.5	11.18	14.58	12.08	17.91	13.66	4.18	4.19	1.05	1.33	0.22	0.09	6.49	5.55	1.3	12.66	17.42	14.55	3.14	0.546667	4.44667	GO:0008152;GO:001678	BP:metabolic process;MF:hydrolase activity;	K07766	E3.6.1.52	------	------	COG0494	L:Replication, recombination and repair
BraA09g059370.3C	4.62	10.93	14.59	3.09	7.23	8.9	4.29	2.47	6.45	47.05	88.89	33.31	23.74	13.22	18.6	61.81	22.15	50.15	10.0467	6.40667	4.40333	56.4167	18.52	44.7033	GO:0005634;GO:0045449;GO:0005667;GO:0003700;GO:000367	CC:nucleus;CC:old GO;CC:transcription factor complex;MF:transcription factor activity, sequence-specific DNA binding;MF:DNA binding;	------	------	------	------	ENOG410YG6U	S:Function unknown
BraA09g061130.3C	8.46	7.57	7.92	3.2	3.7	3.46	1.4	4.64	3.17	0.42	1.76	1.36	6.88	6.25	3.23	13.69	11.1	17.77	7.98333	3.45333	3.07	1.18	5.45333	14.1867	GO:000557	CC:extracellular region;	------	------	------	------	ENOG410ZFSG	S:Function unknown
BraA09g062760.3C	3.62	4.68	5.54	3.56	5.26	8.37	3.6	2.44	7.38	52.47	7.62	23.24	133.27	136.43	150.67	272.08	296.12	323.86	4.61333	5.73	4.47333	27.7767	140.123	297.353	GO:0010158;GO:0007275;GO:0005634;GO:0045449;GO:0005667;GO:000370	BP:abaxial cell fate specification;BP:multicellular organism development;CC:nucleus;CC:old GO;CC:transcription factor complex;MF:transcription factor activity, sequence-specific DNA binding;	------	------	------	------	ENOG410YHWI	K:Transcription
BraA09g062840.3C	5.07	2.67	2.89	6.02	3.05	2.25	5.02	4.06	2.1	0	0	0	11.43	10.28	4.17	33.96	44.65	28.38	3.54333	3.77333	3.72667	0	8.62667	35.6633	GO:0005634;GO:0046872;GO:000367	CC:nucleus;MF:metal ion binding;MF:nucleic acid binding;	------	------	------	------	COG5048	K:Transcription
BraA09g063790.3C	24.39	36.44	50.88	14.75	26.87	48.92	16.64	16.25	53.47	4.34	0	0.09	13.44	6.54	5.24	24.14	28.74	23	37.2367	30.18	28.7867	1.47667	8.40667	25.2933	GO:0055114;GO:0005829;GO:0016706;GO:0046872;GO:001649	BP:oxidation-reduction process;CC:cytosol;MF:oxidoreductase activity, acting on paired donors, with incorporation or reduction of molecular oxygen, 2-oxoglutarate as one donor, and incorporation of one atom each of oxygen into both donors;MF:metal ion binding;MF:oxidoreductase activity;	------	------	------	------	COG3491	S:Function unknown
BraA09g064380.3C	14.94	28.5	30.81	7.55	18.06	26.95	13.98	11.76	31.66	14.75	18.79	13.45	11.84	22.32	16.74	34.18	40.85	27.96	24.75	17.52	19.1333	15.6633	16.9667	34.33	GO:0001575;GO:0006040;GO:0005975;GO:0006027;GO:0005576;GO:0005886;GO:0035251;GO:000456	BP:globoside metabolic process;BP:amino sugar metabolic process;BP:carbohydrate metabolic process;BP:glycosaminoglycan catabolic process;CC:extracellular region;CC:plasma membrane;MF:UDP-glucosyltransferase activity;MF:beta-N-acetylhexosaminidase activity;	K12373	HEXA_B	map00511;map00520;map00531;map00603;map00604	Other glycan degradation;Amino sugar and nucleotide sugar metabolism;Glycosaminoglycan degradation;Glycosphingolipid biosynthesis - globo and isoglobo series;Glycosphingolipid biosynthesis - ganglio series	COG3525	G:Carbohydrate transport and metabolism
BraA09g065450.3C	11.36	15.16	15.13	9.34	12.51	12.1	9.5	9.79	13.79	4.92	4.71	2.9	0.14	1.02	1.33	5.32	3.31	6.92	13.8833	11.3167	11.0267	4.17667	0.83	5.18333	GO:0008152;GO:0005524;GO:001711	BP:metabolic process;MF:ATP binding;MF:nucleoside-triphosphatase activity;	K13339	PEX6, PXAAA1	map04146	Peroxisome	ENOG410XNT9	O:Posttranslational modification, protein turnover, chaperones
BraA10g000490.3C	54.77	35.46	53.27	42.62	56.32	43.07	33.78	53.18	60.43	6.81	4.21	10.49	24.16	14.46	19.21	68.51	54.34	73.65	47.8333	47.3367	49.13	7.17	19.2767	65.5	GO:0030001;GO:0005634;GO:004687	BP:metal ion transport;CC:nucleus;MF:metal ion binding;	------	------	------	------	COG2608	S:Function unknown
BraA10g001580.3C	25.97	33.81	37.71	12.78	13.86	17.06	12.31	16.18	10.44	0	0	1.59	0	0	0	1.02	6.56	1.57	32.4967	14.5667	12.9767	0.53	0	3.05	GO:0009407;GO:0006749;GO:0006803;GO:0005737;GO:000436	BP:toxin catabolic process;BP:glutathione metabolic process;BP:obsolete glutathione conjugation reaction;CC:cytoplasm;MF:glutathione transferase activity;	K00799	GST, gst	map00480	Glutathione metabolism	COG0625	O:Posttranslational modification, protein turnover, chaperones
BraA10g002790.3C	28.65	38.18	42.42	21.56	26.43	29.62	38.63	20.74	43.86	107.05	178.16	240.79	0	0.14	0.11	5.47	13.54	1.59	36.4167	25.87	34.41	175.333	0.083333	6.86667	GO:0009734;GO:0006355;GO:0045449;GO:0005634;GO:0005667;GO:0003700;GO:0046983;GO:004280	BP:auxin-activated signaling pathway;BP:regulation of transcription, DNA-templated;BP:old GO;CC:nucleus;CC:transcription factor complex;MF:transcription factor activity, sequence-specific DNA binding;MF:protein dimerization activity;MF:identical protein binding;	K14484	IAA	map04075	Plant hormone signal transduction	ENOG411060M;ENOG410YEC3	K:Transcription;
BraA10g003210.3C	12.41	26.56	36.4	4.6	8.6	21.48	6.74	3.81	17.69	15.59	6.07	9.59	11.61	5.24	12.26	21.8	19.44	23.77	25.1233	11.56	9.41333	10.4167	9.70333	21.67	GO:0007389;GO:0009832;GO:0010075;GO:0048767;GO:0009664;GO:0000271;GO:0009825;GO:0043481;GO:0009932;GO:0008361;GO:0009926;GO:0045490;GO:0016020;GO:0005576;GO:0030570;GO:004687	BP:pattern specification process;BP:plant-type cell wall biogenesis;BP:regulation of meristem growth;BP:root hair elongation;BP:plant-type cell wall organization;BP:polysaccharide biosynthetic process;BP:multidimensional cell growth;BP:anthocyanin accumulation in tissues in response to UV light;BP:cell tip growth;BP:regulation of cell size;BP:auxin polar transport;BP:pectin catabolic process;CC:m…	K01728	pel	map00040	Pentose and glucuronate interconversions	COG3866	G:Carbohydrate transport and metabolism
BraA10g003570.3C	14.04	6.63	4.52	11	4.09	3.67	11.25	6.71	3.1	47.28	24.28	25.23	9.95	5.45	10.44	29.03	14.08	20.55	8.39667	6.25333	7.02	32.2633	8.61333	21.22	GO:0007623;GO:0005634;GO:0046872;GO:000367	BP:circadian rhythm;CC:nucleus;MF:metal ion binding;MF:nucleic acid binding;	------	------	------	------	COG5063;ENOG410Y8ZN	S:Function unknown;
BraA10g003730.3C	3.95	4.71	5.75	2.58	4.4	7.09	4.2	3.73	8.44	0	0.2	0	3.28	2.89	3.62	0.06	0.15	0	4.80333	4.69	5.45667	0.066667	3.26333	0.07	GO:0010207;GO:0006508;GO:0016021;GO:0005886;GO:0009507;GO:000422	BP:photosystem II assembly;BP:proteolysis;CC:integral component of membrane;CC:plasma membrane;CC:chloroplast;MF:metalloendopeptidase activity;	------	------	------	------	COG0750	M:Cell wall/membrane/envelope biogenesis
BraA10g003770.3C	25.61	19.54	23.82	15.9	18.17	17.08	36.46	7	28.44	0.82	0.25	1.32	12.44	4.78	4.92	3.39	0.56	2.34	22.99	17.05	23.9667	0.796667	7.38	2.09667	GO:0006486;GO:0005794;GO:0016021;GO:0000139;GO:000837	BP:protein glycosylation;CC:Golgi apparatus;CC:integral component of membrane;CC:Golgi membrane;MF:galactosyltransferase activity;	K20855	B3GALT1S	------	------	ENOG410XV5H	S:Function unknown
BraA10g003860.3C	7.44	33.62	27.82	3.96	12.07	17.55	4.57	2.99	21.98	1.04	0	0	0	0	0	2.46	3.9	2.81	22.96	11.1933	9.84667	0.346667	0	3.05667	GO:0006804;GO:0098869;GO:0042744;GO:0006979;GO:0055114;GO:0005576;GO:0020037;GO:0004601;GO:004687	BP:obsolete peroxidase reaction;BP:cellular oxidant detoxification;BP:hydrogen peroxide catabolic process;BP:response to oxidative stress;BP:oxidation-reduction process;CC:extracellular region;MF:heme binding;MF:peroxidase activity;MF:metal ion binding;	K00430	E1.11.1.7	map00940	Phenylpropanoid biosynthesis	ENOG41104AQ;ENOG410Y9ME;ENOG410YDBA	S:Function unknown;G:Carbohydrate transport and metabolism;G:Carbohydrate transport and metabolism
BraA10g003870.3C	2.5	17.71	15.08	2.65	9.07	18.41	6.06	9.49	19.71	0.91	0	0	14.74	11.61	6.8	29.1	47.11	24.74	11.7633	10.0433	11.7533	0.303333	11.05	33.65	GO:0010054;GO:0006804;GO:0015706;GO:0010167;GO:0042538;GO:0016132;GO:0009409;GO:0098869;GO:0010106;GO:0042744;GO:0006826;GO:0009269;GO:0006979;GO:0055114;GO:0005783;GO:0005576;GO:0020037;GO:0004601;GO:004687	BP:trichoblast differentiation;BP:obsolete peroxidase reaction;BP:nitrate transport;BP:response to nitrate;BP:hyperosmotic salinity response;BP:brassinosteroid biosynthetic process;BP:response to cold;BP:cellular oxidant detoxification;BP:cellular response to iron ion starvation;BP:hydrogen peroxide catabolic process;BP:iron ion transport;BP:response to desiccation;BP:response to oxidative stress…	K00430	E1.11.1.7	map00940	Phenylpropanoid biosynthesis	ENOG410Y9ME	G:Carbohydrate transport and metabolism
BraA10g004540.3C	7.53	10.72	14.43	2.62	4.45	4.1	1.47	1.75	4.11	0	0	0	0	0	0	1.27	4.81	4.03	10.8933	3.72333	2.44333	0	0	3.37	GO:0009615;GO:003024	BP:response to virus;MF:carbohydrate binding;	------	------	------	------	ENOG411155B;ENOG410Y7QC	S:Function unknown;
BraA10g005490.3C	64.14	6.54	26.22	200.93	40.48	10.92	312.45	85.26	7.57	7.96	3.4	8.35	6.52	2.67	6.12	11.97	11.33	12.9	32.3	84.11	135.093	6.57	5.10333	12.0667	GO:0006629;GO:0016042;GO:0046486;GO:0009507;GO:0016787;GO:0047714;GO:0004806;GO:000897	BP:lipid metabolic process;BP:lipid catabolic process;BP:glycerolipid metabolic process;CC:chloroplast;MF:hydrolase activity;MF:galactolipase activity;MF:triglyceride lipase activity;MF:phosphatidylcholine 1-acylhydrolase activity;	------	------	------	------	ENOG410XP1I;COG3675	S:Function unknown;
BraA10g007840.3C	52.85	35.74	28.7	62.2	31.11	17.4	57.43	35.5	22.61	0.18	0.47	0.24	0.41	1.09	1.2	4.26	1.84	7.3	39.0967	36.9033	38.5133	0.296667	0.9	4.46667	GO:0006508;GO:000419	BP:proteolysis;MF:aspartic-type endopeptidase activity;	------	------	------	------	ENOG410XNV7	H:Coenzyme transport and metabolism
BraA10g009750.3C	3294.09	3453.3	4453.18	1821.08	2937.68	3997.14	1359.1	1422.14	3342.15	3.89	5.29	7.92	152.27	121.21	345.39	874.53	472.68	1268.78	3733.52	2918.63	2041.13	5.7	206.29	871.997	------	------	------	------	------	------	------	------
BraA10g011230.3C	6.17	12.69	8.1	2.05	4.29	5.83	1.08	5.28	13.79	2.94	2.61	4.71	1.85	1.8	3.24	8.82	4.57	13.76	8.98667	4.05667	6.71667	3.42	2.29667	9.05	GO:0009741;GO:000563	BP:response to brassinosteroid;CC:nucleus;	------	------	------	------	ENOG41114QY;COG1266;ENOG41119EN;ENOG4111B85	T:Signal transduction mechanisms;S:Function unknown;T:Signal transduction mechanisms;S:Function unknown
BraA10g011780.3C	21.98	19.98	20.15	8.99	6.64	7.65	23.79	6.44	16.16	0.76	6.52	4.02	6.76	3.86	3.54	27.11	34.96	22.68	20.7033	7.76	15.4633	3.76667	4.72	28.25	GO:000563	CC:nucleus;	------	------	------	------	ENOG410YARK;ENOG41108J7	S:Function unknown;
BraA10g012830.3C	2444.22	3307.07	2910.85	2601.26	3468.02	3746.49	3341.27	3157.72	3772.91	0	0.09	0	7.1	6.76	9.84	38.37	22.04	35.67	2887.38	3271.92	3423.97	0.03	7.9	32.0267	GO:0000023;GO:0046777;GO:0043085;GO:0009637;GO:0052837;GO:0019252;GO:0009228;GO:0006974;GO:0006950;GO:0009409;GO:0055114;GO:0010155;GO:0042742;GO:0009579;GO:0009941;GO:0009570;GO:0010319;GO:0005739;GO:0005829;GO:0008270;GO:0016491;GO:004280	BP:maltose metabolic process;BP:protein autophosphorylation;BP:positive regulation of catalytic activity;BP:response to blue light;BP:thiazole biosynthetic process;BP:starch biosynthetic process;BP:thiamine biosynthetic process;BP:cellular response to DNA damage stimulus;BP:response to stress;BP:response to cold;BP:oxidation-reduction process;BP:regulation of proton transport;BP:defense response …	K03146	THI4, THI1	map00730	Thiamine metabolism	COG1635	H:Coenzyme transport and metabolism
BraA10g013290.3C	500.59	344.59	228.54	679.55	260.24	144.25	462.95	101.14	104.59	0	0.72	0.92	101.13	72.1	91.5	262.99	219.54	243.91	357.907	361.347	222.893	0.546667	88.2433	242.147	GO:0009867;GO:0009595;GO:0010310;GO:0010363;GO:0006869;GO:0009862;GO:0006612;GO:0000165;GO:0009697;GO:0050832;GO:0031348;GO:0043900;GO:0042742;GO:0010200;GO:0005576;GO:000828	BP:jasmonic acid mediated signaling pathway;BP:detection of biotic stimulus;BP:regulation of hydrogen peroxide metabolic process;BP:regulation of plant-type hypersensitive response;BP:lipid transport;BP:systemic acquired resistance, salicylic acid mediated signaling pathway;BP:protein targeting to membrane;BP:MAPK cascade;BP:salicylic acid biosynthetic process;BP:defense response to fungus;BP:neg…	------	------	------	------	ENOG41105IK;ENOG410ZFBK;ENOG410YXDY	O:Posttranslational modification, protein turnover, chaperones;S:Function unknown;S:Function unknown
BraA10g014420.3C	4.71	7.93	7.59	2.21	3.94	6.51	2.2	3.15	6.42	66.1	57.51	64.35	48.55	56.48	43.59	30.13	12.17	17.64	6.74333	4.22	3.92333	62.6533	49.54	19.98	GO:000557	CC:extracellular region;	------	------	------	------	ENOG410Z0AY	S:Function unknown
BraA10g014690.3C	7.48	12.17	17.84	1.92	12.87	13.97	1.31	7.86	15.88	4.7	0	0.61	0.3	0	0	11.24	6.34	11.68	12.4967	9.58667	8.35	1.77	0.1	9.75333	GO:0007623;GO:0009740;GO:0010187;GO:0009910;GO:0010255;GO:0006355;GO:0009416;GO:0010380;GO:0005667;GO:0044212;GO:0003700;GO:0045449;GO:0043565;GO:0005488;GO:000827	BP:circadian rhythm;BP:gibberellic acid mediated signaling pathway;BP:negative regulation of seed germination;BP:negative regulation of flower development;BP:glucose mediated signaling pathway;BP:regulation of transcription, DNA-templated;BP:response to light stimulus;BP:regulation of chlorophyll biosynthetic process;CC:transcription factor complex;MF:transcription regulatory region DNA binding;M…	------	------	------	------	COG5641	K:Transcription
BraA10g015030.3C	2.28	4.14	5	1.92	3.4	2.67	1.37	1.58	3.36	1.09	2	6.7	3.44	3.44	2.44	0.36	0.23	0.57	3.80667	2.66333	2.10333	3.26333	3.10667	0.386667	GO:001953	BP:protein metabolic process;	------	------	------	------	COG0542;COG1409	L:Replication, recombination and repair;
BraA10g016460.3C	3.18	4.34	1.98	1.47	2.65	1.6	1.5	1.83	3.37	1.81	1.46	3.29	25.84	34.05	21.84	4.05	11.47	5.12	3.16667	1.90667	2.23333	2.18667	27.2433	6.88	------	------	------	------	------	------	ENOG41121N2	I:Lipid transport and metabolism
BraA10g016830.3C	18.87	32.2	36.55	15.88	17.13	21.07	5.44	3.8	14.56	21.41	19.98	23.17	16.15	5.83	12.37	41.69	24.65	33.55	29.2067	18.0267	7.93333	21.52	11.45	33.2967	GO:0007020;GO:0009639;GO:0048653;GO:0009959;GO:001007	BP:microtubule nucleation;BP:response to red or far red light;BP:anther development;BP:negative gravitropism;BP:regulation of meristem growth;	------	------	------	------	ENOG410YCXF	S:Function unknown
BraA10g016860.3C	7.98	11.93	12.63	2.97	10.14	10.56	4.9	6.71	14.72	67.42	64.02	66.43	22.44	9.12	16.44	49.96	37.81	58.14	10.8467	7.89	8.77667	65.9567	16	48.6367	GO:000827	MF:zinc ion binding;	------	------	------	------	COG5183	O:Posttranslational modification, protein turnover, chaperones
BraA10g018230.3C	4.59	10.37	11.51	2.06	6.31	6.92	4.18	3.09	10.58	27.99	17.4	17.74	2.63	2.35	1.48	37.02	36.69	29.79	8.82333	5.09667	5.95	21.0433	2.15333	34.5	GO:0010050;GO:0009734;GO:0010158;GO:0006355;GO:0005634;GO:0003677;GO:004698	BP:vegetative phase change;BP:auxin-activated signaling pathway;BP:abaxial cell fate specification;BP:regulation of transcription, DNA-templated;CC:nucleus;MF:DNA binding;MF:protein dimerization activity;	------	------	------	------	ENOG4111D9H;ENOG410YC80	K:Transcription;
BraA10g018800.3C	24.98	47.29	43.86	13.39	26.39	28.47	10.37	11.94	29.69	8.26	18.06	8.24	15.71	5.77	9.66	5.15	2.18	4.39	38.71	22.75	17.3333	11.52	10.38	3.90667	GO:0097502;GO:0010192;GO:0000136;GO:0016021;GO:0047259;GO:005175	BP:mannosylation;BP:mucilage biosynthetic process;CC:alpha-1,6-mannosyltransferase complex;CC:integral component of membrane;MF:glucomannan 4-beta-mannosyltransferase activity;MF:mannan synthase activity;	K13680	CSLA	------	------	COG1215	U:Intracellular trafficking, secretion, and vesicular transport
BraA10g018840.3C	526.1	224.49	406.22	388.2	217.98	108.44	156.01	192.31	36.04	696.53	2122.98	1361.97	4970.2	4876.3	5166.55	87.11	80.65	175.84	385.603	238.207	128.12	1393.83	5004.35	114.533	GO:000950	CC:chloroplast;	------	------	------	------	ENOG410YNSU	S:Function unknown
BraA10g018910.3C	51.73	39.38	23.87	9.71	8.06	1.05	7.4	15.13	3.94	1.76	0.69	1.27	87.05	57.73	85.26	10.3	0.73	5.18	38.3267	6.27333	8.82333	1.24	76.68	5.40333	GO:0009410;GO:0045449;GO:0009651;GO:0010212;GO:0009556;GO:0000724;GO:0009611;GO:0016571;GO:0009640;GO:0016579;GO:0000278;GO:0042753;GO:0045893;GO:0010018;GO:0010388;GO:0010345;GO:0055114;GO:0016567;GO:0006396;GO:0009630;GO:0005667;GO:0005886;GO:0009507;GO:0005634;GO:0016627;GO:0080019;GO:0003700;GO:0005515;GO:005006	BP:response to xenobiotic stimulus;BP:old GO;BP:response to salt stress;BP:response to ionizing radiation;BP:microsporogenesis;BP:double-strand break repair via homologous recombination;BP:response to wounding;BP:histone methylation;BP:photomorphogenesis;BP:protein deubiquitination;BP:mitotic cell cycle;BP:positive regulation of circadian rhythm;BP:positive regulation of transcription, DNA-templa…	K13356	FAR	map00073;map04146	Cutin, suberine and wax biosynthesis;Peroxisome	ENOG410XS7R	S:Function unknown
BraA10g019670.3C	1.39	3.49	3.97	3.53	6.52	5.68	4.45	3.15	5.33	14.14	10.37	5.77	5.19	4.65	3.81	0.03	0.34	0	2.95	5.24333	4.31	10.0933	4.55	0.123333	GO:0009834;GO:0009688;GO:0009851;GO:0006118;GO:0006568;GO:0055114;GO:0005618;GO:0005576;GO:0050660;GO:0016614;GO:0050302;GO:0051537;GO:0008131;GO:0005507;GO:0005506;GO:000905	BP:plant-type secondary cell wall biogenesis;BP:abscisic acid biosynthetic process;BP:auxin biosynthetic process;BP:obsolete electron transport;BP:tryptophan metabolic process;BP:oxidation-reduction process;CC:cell wall;CC:extracellular region;MF:flavin adenine dinucleotide binding;MF:oxidoreductase activity, acting on CH-OH group of donors;MF:indole-3-acetaldehyde oxidase activity;MF:2 iron, 2 s…	K11817	AAO1_2	map00380	Tryptophan metabolism	COG4631	J:Translation, ribosomal structure and biogenesis
BraA10g020890.3C	11.24	10.7	7.99	13.18	10.88	5.28	21.4	16.32	9.09	141.14	159.8	140.49	124.52	104.67	80.9	65	37.56	43.7	9.97667	9.78	15.6033	147.143	103.363	48.7533	GO:0046482;GO:0005794;GO:0005829;GO:0005886;GO:0009506;GO:0050662;GO:0004022;GO:000382	BP:para-aminobenzoic acid metabolic process;CC:Golgi apparatus;CC:cytosol;CC:plasma membrane;CC:plasmodesma;MF:coenzyme binding;MF:alcohol dehydrogenas;MF:catalytic activity;	------	------	------	------	COG0451	T:Signal transduction mechanisms
BraA10g021040.3C	118.93	157.41	145.29	120.82	183.18	158.96	118.69	153.12	184.28	0.43	0	0	2.28	2.99	3.18	12.42	5.1	12.41	140.543	154.32	152.03	0.143333	2.81667	9.97667	GO:0005978;GO:0019684;GO:0009637;GO:0010218;GO:0005985;GO:0006098;GO:0006364;GO:0009902;GO:0010114;GO:0010027;GO:0019252;GO:0009941;GO:0009570;GO:0009507;GO:0008878;GO:000552	BP:glycogen biosynthetic process;BP:photosynthesis, light reaction;BP:response to blue light;BP:response to far red light;BP:sucrose metabolic process;BP:pentose-phosphate shunt;BP:rRNA processing;BP:chloroplast relocation;BP:response to red light;BP:thylakoid membrane organization;BP:starch biosynthetic process;CC:chloroplast envelope;CC:chloroplast stroma;CC:chloroplast;MF:glucose-1-phosphate a…	K00975	glgC	map00500;map00520	Starch and sucrose metabolism;Amino sugar and nucleotide sugar metabolism	COG0448	S:Function unknown
BraA10g021050.3C	77.63	79.09	115.3	43.5	87.06	101.07	36.29	35.54	83.75	0	1.38	0	4.32	1.22	2.82	19.75	27.23	23.53	90.6733	77.21	51.86	0.46	2.78667	23.5033	GO:000563	CC:nucleus;	------	------	------	------	ENOG410ZH4A	S:Function unknown
BraA10g021790.3C	28.88	11.62	18.14	27.06	11.09	9.24	35.95	13.42	14	7.84	8.07	4.59	114.58	70	80.62	27.91	11.31	38.38	19.5467	15.7967	21.1233	6.83333	88.4	25.8667	GO:0005634;GO:000588	CC:nucleus;CC:plasma membrane;	------	------	------	------	ENOG410YWUH;ENOG4111960	S:Function unknown;
BraA10g022320.3C	11.81	12.46	7.94	3.02	4.71	2.58	1.88	3.09	3.28	2.14	2.32	5.51	3.43	4.87	5.64	20.74	17.01	13.53	10.7367	3.43667	2.75	3.32333	4.64667	17.0933	GO:0009627;GO:0009697;GO:0005886;GO:0017111;GO:000552	BP:systemic acquired resistance;BP:salicylic acid biosynthetic process;CC:plasma membrane;MF:nucleoside-triphosphatase activity;MF:ATP binding;	------	------	------	------	COG0465	C:Energy production and conversion
BraA10g023170.3C	16.16	1.97	4.64	4.63	3.29	2.14	3.3	4.75	2.56	0	0	0	2.6	0.62	0.88	0	0	0	7.59	3.35333	3.53667	0	1.36667	0	GO:0009737;GO:0006355;GO:0045492;GO:0045449;GO:2000652;GO:0010413;GO:0005634;GO:0000785;GO:0005667;GO:0003682;GO:0003700;GO:000367	BP:response to abscisic acid;BP:regulation of transcription, DNA-templated;BP:xylan biosynthetic process;BP:old GO;BP:regulation of secondary cell wall biogenesis;BP:glucuronoxylan metabolic process;CC:nucleus;CC:chromatin;CC:transcription factor complex;MF:chromatin binding;MF:transcription factor activity, sequence-specific DNA binding;MF:DNA binding;	K09422	MYBP	------	------	COG5147	S:Function unknown
BraA10g023200.3C	13.17	5.62	5.63	6.07	9.39	3.33	2.22	7.57	2.66	4.61	2.94	7.4	0	0	0	25.57	27.78	22.23	8.14	6.26333	4.15	4.98333	0	25.1933	GO:0009956;GO:0009887;GO:0009944;GO:0010051;GO:0010158;GO:0048481;GO:0006355;GO:0005634;GO:0005667;GO:0000785;GO:0003700;GO:0005515;GO:0003677;GO:0045449;GO:000368	BP:radial pattern formation;BP:animal organ morphogenesis;BP:polarity specification of adaxial/abaxial axis;BP:xylem and phloem pattern formation;BP:abaxial cell fate specification;BP:plant ovule development;BP:regulation of transcription, DNA-templated;CC:nucleus;CC:transcription factor complex;CC:chromatin;MF:transcription factor activity, sequence-specific DNA binding;MF:protein binding;MF:DNA…	------	------	------	------	ENOG410YB3T;ENOG410Y9A9;ENOG410YG8I	K:Transcription;S:Function unknown;K:Transcription
BraA10g023380.3C	4.04	5.38	5.9	3.52	6.07	5.71	3.41	4.61	6.93	0.78	0.59	0	69.36	40.36	45.74	5.65	0.17	7.34	5.10667	5.1	4.98333	0.456667	51.82	4.38667	GO:0006633;GO:0007020;GO:0006631;GO:0055114;GO:0009570;GO:0009507;GO:0045300;GO:004687	BP:fatty acid biosynthetic process;BP:microtubule nucleation;BP:fatty acid metabolic process;BP:oxidation-reduction process;CC:chloroplast stroma;CC:chloroplast;MF:acyl-[acyl-carrier-protein] desaturase activity;MF:metal ion binding;	K03921	FAB2, SSI2, desA1	map00061;map01040	Fatty acid biosynthesis;Biosynthesis of unsaturated fatty acids	ENOG410XPNS	I:Lipid transport and metabolism
BraA10g023580.3C	87.83	68.23	87.93	30.14	82.08	74.67	28.18	54.75	88.24	0	0	0.08	11.83	2.7	4.53	26.56	10.21	29.24	81.33	62.2967	57.0567	0.026667	6.35333	22.0033	------	------	------	------	------	------	ENOG41113F3;ENOG41105R5	S:Function unknown;
BraA10g023620.3C	51.74	52.64	63.54	22.58	51.03	50.68	10.62	24.38	42.55	1.69	4.29	1.83	17.89	19.83	14.65	6.4	9.44	3.76	55.9733	41.43	25.85	2.60333	17.4567	6.53333	GO:0006468;GO:0051607;GO:0009069;GO:0016021;GO:0005739;GO:0004674;GO:000552	BP:protein phosphorylation;BP:defense response to virus;BP:serine family amino acid metabolic process;CC:integral component of membrane;CC:mitochondrion;MF:protein serine/threonine kinase activity;MF:ATP binding;	------	------	------	------	ENOG410ZS46	T:Signal transduction mechanisms
BraA10g024010.3C	101.2	51.28	49.23	53.62	77.67	53.94	37.04	99.76	51.87	0.78	1.17	2.75	1.15	1.53	2.66	8.02	6.33	9.84	67.2367	61.7433	62.89	1.56667	1.78	8.06333	GO:0070588;GO:0034220;GO:0071805;GO:0009626;GO:0007263;GO:0016021;GO:0008076;GO:0005622;GO:0017071;GO:0030551;GO:0005242;GO:0005262;GO:0005222;GO:0005516;GO:000521	BP:calcium ion transmembrane transport;BP:ion transmembrane transport;BP:potassium ion transmembrane transport;BP:plant-type hypersensitive response;BP:nitric oxide mediated signal transduction;CC:integral component of membrane;CC:voltage-gated potassium channel complex;CC:intracellular;CC:intracellular cyclic nucleotide activated cation channel complex;MF:cyclic nucleotide binding;MF:inward rect…	K05391	CNGC	map04626	Plant-pathogen interaction	ENOG410XPSE	G:Carbohydrate transport and metabolism
BraA10g024080.3C	15.53	11.85	10.41	3.56	10.38	5.22	1.64	24.23	7.57	0	1.13	0	0.73	0.71	1.32	13.12	5.88	5.91	12.5967	6.38667	11.1467	0.376667	0.92	8.30333	GO:0000785;GO:0003682;GO:000367	CC:chromatin;MF:chromatin binding;MF:DNA binding;	K09422	MYBP	------	------	COG5147	E:Amino acid transport and metabolism
BraA10g024340.3C	7.14	6.59	7.96	4.69	6.76	6.32	4.98	8.4	6.87	21.25	18.44	43.62	100.35	79.17	97.39	25.25	26.37	27.15	7.23	5.92333	6.75	27.77	92.3033	26.2567	GO:0046486;GO:0006629;GO:0016042;GO:0016787;GO:000480	BP:glycerolipid metabolic process;BP:lipid metabolic process;BP:lipid catabolic process;MF:hydrolase activity;MF:triglyceride lipase activity;	------	------	------	------	ENOG410Y5MT	S:Function unknown
BraA10g025130.3C	12.46	1.24	3.09	6.56	2.91	1.45	8.11	7.78	1.45	4.31	8.67	5.21	0.1	0.2	0.75	10.03	10.03	8.12	5.59667	3.64	5.78	6.06333	0.35	9.39333	GO:0010540;GO:0071805;GO:0080167;GO:0090333;GO:0048364;GO:0009414;GO:0055085;GO:0009630;GO:0016021;GO:0009705;GO:0005886;GO:0022821;GO:000521	BP:basipetal auxin transport;BP:potassium ion transmembrane transport;BP:response to karrikin;BP:regulation of stomatal closure;BP:root development;BP:response to water deprivation;BP:transmembrane transport;BP:gravitropism;CC:integral component of membrane;CC:plant-type vacuole membrane;CC:plasma membrane;MF:potassium ion antiporter activity;MF:transporter activity;	------	------	------	------	ENOG410XSE0;ENOG410XS0P	G:Carbohydrate transport and metabolism;S:Function unknown
BraA10g026300.3C	86.55	19.49	23.74	22.22	11.17	12.85	23.61	12.21	19.82	4.49	2.4	5.01	61.3	38.7	47.42	10.03	2.12	11.26	43.26	15.4133	18.5467	3.96667	49.14	7.80333	GO:0009691;GO:001679	BP:cytokinin biosynthetic process;MF:hydrolase activity, hydrolyzing N-glycosyl compounds;	K06966	ppnN	map00240;map00230	Pyrimidine metabolism;Purine metabolism	COG1611	S:Function unknown
BraA10g027420.3C	2.5	4.27	3.6	3.13	2.74	3.19	4.38	2.6	4.64	8.12	5.8	7.37	14.09	17.79	14.13	8.32	6.19	5.32	3.45667	3.02	3.87333	7.09667	15.3367	6.61	GO:0010440;GO:0005737;GO:000563	BP:stomatal lineage progression;CC:cytoplasm;CC:nucleus;	K18810	CYCD1_2_4	------	------	ENOG410XRKC	S:Function unknown
BraA10g027880.3C	21.68	25.03	36.92	15.37	17.72	29.95	16.32	7.73	32.65	213.99	361.43	465.34	16.53	11.29	19.92	44.56	21.6	39.79	27.8767	21.0133	18.9	346.92	15.9133	35.3167	GO:0006661;GO:0005634;GO:000588	BP:phosphatidylinositol biosynthetic process;CC:nucleus;CC:plasma membrane;	------	------	------	------	ENOG410YV55	S:Function unknown
BraA10g028060.3C	63.3	57.62	73.89	25.33	56.67	93.8	20.34	16.39	54.66	14.89	13.82	10.08	65.75	86.92	67.08	11.38	6.29	16.05	64.9367	58.6	30.4633	12.93	73.25	11.24	GO:0006355;GO:0006351;GO:0005634;GO:0000785;GO:0003677;GO:000368	BP:regulation of transcription, DNA-templated;BP:transcription, DNA-templated;CC:nucleus;CC:chromatin;MF:DNA binding;MF:chromatin binding;	------	------	------	------	ENOG41118ZT;ENOG41125WB;ENOG4111I9A	K:Transcription;S:Function unknown;S:Function unknown
BraA10g028200.3C	6.68	12.08	11.18	8.29	8	9.68	9.72	7.47	12.49	0	0	0	0	0.23	0	1.34	5.53	3.04	9.98	8.65667	9.89333	0	0.076667	3.30333	GO:0009718;GO:0009744;GO:0080167;GO:0010224;GO:0009507;GO:0045430;GO:001685	BP:anthocyanin-containing compound biosynthetic process;BP:response to sucrose;BP:response to karrikin;BP:response to UV-B;CC:chloroplast;MF:chalcone isomerase activity;MF:isomerase activity;	------	------	------	------	ENOG4111ZUZ	S:Function unknown
BraA10g028480.3C	33.67	37.08	30.89	23.84	54.27	39.42	23.41	57.67	40.58	1.38	4.73	7.63	32.92	23.88	26.46	0.87	2.27	1.8	33.88	39.1767	40.5533	4.58	27.7533	1.64667	GO:0048767;GO:0010584;GO:0016132;GO:0009911;GO:0000271;GO:0009825;GO:0071555;GO:0009932;GO:0043481;GO:0010268;GO:0048657;GO:0010224;GO:0055114;GO:0005739;GO:0004497;GO:0019825;GO:0020037;GO:0016705;GO:000550	BP:root hair elongation;BP:pollen exine formation;BP:brassinosteroid biosynthetic process;BP:positive regulation of flower development;BP:polysaccharide biosynthetic process;BP:multidimensional cell growth;BP:cell wall organization;BP:cell tip growth;BP:anthocyanin accumulation in tissues in response to UV light;BP:brassinosteroid homeostasis;BP:anther wall tapetum cell differentiation;BP:respons…	K09588	CYP90A1, CPD	map00905	Brassinosteroid biosynthesis	COG2124	U:Intracellular trafficking, secretion, and vesicular transport
BraA10g028660.3C	18.75	22.98	23.85	11.55	12.14	16.25	10.46	16.94	22.04	0.05	0.02	0	0.31	1.4	1.61	11.55	7.38	10.48	21.86	13.3133	16.48	0.023333	1.10667	9.80333	GO:0046685;GO:0008152;GO:0005634;GO:0016758;GO:000819	BP:response to arsenic-containing substance;BP:metabolic process;CC:nucleus;MF:transferase activity, transferring hexosyl groups;MF:UDP-glycosyltransferase activity;	K13493	UGT76C1_2	map00908	Zeatin biosynthesis	COG1819	S:Function unknown
BraA10g029400.3C	6.63	7.45	9.34	8.14	6.11	6.85	4.28	6.43	6.16	1.47	2.79	0.31	26.48	21.19	29.99	0.13	0	0	7.80667	7.03333	5.62333	1.52333	25.8867	0.043333	GO:0006355;GO:0045449;GO:0005634;GO:0005667;GO:0043565;GO:0003700;GO:000367	BP:regulation of transcription, DNA-templated;BP:old GO;CC:nucleus;CC:transcription factor complex;MF:sequence-specific DNA binding;MF:transcription factor activity, sequence-specific DNA binding;MF:DNA binding;	K09338	HD-ZIP	------	------	ENOG410Z2UE	S:Function unknown
BraA10g030310.3C	10.05	13.61	14.87	10.35	10.31	10.27	10.69	8.17	13.78	1.82	1.29	3.07	3.74	2.25	1.68	8.07	9.46	8.59	12.8433	10.31	10.88	2.06	2.55667	8.70667	GO:000551	MF:calmodulin binding;	------	------	------	------	ENOG41112YD;ENOG41105FT;ENOG41114WC;ENOG410YK8I	S:Function unknown;
BraA10g031820.3C	22.87	25.73	32.7	13.42	18.02	26.29	18.66	14.66	23.04	0.91	0.08	0	2.31	3.15	7.22	32.02	29.18	24.73	27.1	19.2433	18.7867	0.33	4.22667	28.6433	GO:0016310;GO:0016021;GO:0016020;GO:001027	BP:phosphorylation;CC:integral component of membrane;CC:membrane;MF:phytol kinase activity;	K18678	VTE5	------	------	COG0170	T:Signal transduction mechanisms
BraA10g031920.3C	93.7	8.15	65.69	53.74	55.39	21.28	34.53	56.22	12.32	0.09	0	2.6	134.89	209.92	135.68	50.13	112.05	71.71	55.8467	43.47	34.3567	0.896667	160.163	77.9633	GO:0046686;GO:0032259;GO:000816	BP:response to cadmium ion;BP:methylation;MF:methyltransferase activity;	K21484	BSMT1	------	------	ENOG4112BHH;COG1523	S:Function unknown;G:Carbohydrate transport and metabolism
BraA10g031990.3C	131.16	14.41	36.56	45.59	16.6	22.33	97.41	21.64	5.98	0	0	0	0	0.92	0	1.31	9.46	1.57	60.71	28.1733	41.6767	0	0.306667	4.11333	GO:0005488;GO:0003676;GO:000016	MF:binding;MF:nucleic acid binding;MF:nucleotide binding;	K12872	RBM22, SLT11	map03040	Spliceosome	ENOG410XSFK	S:Function unknown
BraA10g032510.3C	30.74	4.42	8.04	11.34	2.95	5.6	10.76	8.24	17.81	6.99	25.43	17.32	2.52	9.44	6.83	30.83	72.38	20.1	14.4	6.63	12.27	16.58	6.26333	41.1033	GO:0040007;GO:0007165;GO:0008283;GO:0005576;GO:000808	BP:growth;BP:signal transduction;BP:cell proliferation;CC:extracellular region;MF:growth factor activity;	------	------	------	------	------	------
BraA10g032870.3C	26.58	52.94	52.02	20.14	52.72	49.09	14.66	41.49	45.15	2.74	1.35	4.05	5.02	4.91	6.93	12.85	8.16	14.39	43.8467	40.65	33.7667	2.71333	5.62	11.8	------	------	------	------	------	------	ENOG4111IYP;ENOG411040N	Z:Cytoskeleton;K:Transcription
BraAnng005410.3C	19.23	28.48	25.71	11.34	12.48	10.75	6.76	8.61	6.13	0	0	0	0	0	0	0.01	0.39	0.2	24.4733	11.5233	7.16667	0	0	0.2	GO:0016021;GO:0005634;GO:004362	CC:integral component of membrane;CC:nucleus;MF:protein self-association;	------	------	------	------	ENOG4111ADI;ENOG41105EZ	S:Function unknown;

## Sheet: 608
Gene_id	CC_B_1	CC_B_2	CC_B_3	CC_M_1	CC_M_2	CC_M_3	CC_T_1	CC_T_2	CC_T_3	B1_1	B2_1	B3_1	B1_2	B2_2	B3_2	B1_3	B2_3	B3_3	CC_B	CC_M	CC_T	FS	AD	AB	GO_id	GO_term	KO_id	KO_name	Pathway_id	Pathway_definition	COG_id	COG_Functional Categories
BraA01g001690.3C	0.14	0.23	0.07	0.18	0.3	0	0.79	0.15	0.13	278.02	265.75	152.21	14.23	14.31	8.88	5.26	4.87	1.95	0.146667	0.16	0.356667	231.993	12.4733	4.02667	GO:0048440;GO:0007623;GO:0010154;GO:0010187;GO:0045449;GO:0009409;GO:0010114;GO:0005634;GO:0005667;GO:0003700;GO:0003677;GO:004698	BP:carpel development;BP:circadian rhythm;BP:fruit development;BP:negative regulation of seed germination;BP:old GO;BP:response to cold;BP:response to red light;CC:nucleus;CC:transcription factor complex;MF:transcription factor activity, sequence-specific DNA binding;MF:DNA binding;MF:protein dimerization activity;	------	------	------	------	ENOG410YQY7;ENOG410YIUT	K:Transcription;S:Function unknown
BraA01g001860.3C	11.34	0.83	1.57	0.42	0.71	0.11	0.76	0.7	0	0	0	0	6.94	7.93	5.76	20.24	43.92	10.03	4.58	0.413333	0.486667	0	6.87667	24.73	GO:0009627;GO:0009694;GO:0009696;GO:0080032;GO:0080031;GO:008003	BP:systemic acquired resistance;BP:jasmonic acid metabolic process;BP:salicylic acid metabolic process;MF:methyl jasmonate esterase activity;MF:methyl salicylate esterase activity;MF:methyl indole-3-acetate esterase activity;	K08233	PNAE	map00901	Indole alkaloid biosynthesis	ENOG4111WPK;ENOG4111IVV	S:Function unknown;
BraA01g002180.3C	0	0.29	0.46	0	0	0	0.32	0	0.13	0	0	2.69	3.08	9.79	6.77	0	0.56	0	0.25	0	0.15	0.896667	6.54667	0.186667	GO:0006355;GO:0045449;GO:0005667;GO:0043565;GO:0003700;GO:0008270;GO:000548	BP:regulation of transcription, DNA-templated;BP:old GO;CC:transcription factor complex;MF:sequence-specific DNA binding;MF:transcription factor activity, sequence-specific DNA binding;MF:zinc ion binding;MF:binding;	------	------	------	------	COG5641	S:Function unknown
BraA01g002350.3C	0.58	0	0.16	0.95	0.21	0	1.86	0.12	0	0	0	0	1.97	1.1	1.31	0.2	0	0	0.246667	0.386667	0.66	0	1.46	0.066667	GO:0048443;GO:0010268;GO:0009965;GO:0048441;GO:0042814;GO:0055114;GO:0016021;GO:0004497;GO:0020037;GO:0016709;GO:0016705;GO:000550	BP:stamen development;BP:brassinosteroid homeostasis;BP:leaf morphogenesis;BP:petal development;BP:monopolar cell growth;BP:oxidation-reduction process;CC:integral component of membrane;MF:monooxygenase activity;MF:heme binding;MF:oxidoreductase activity, acting on paired donors, with incorporation or reduction of molecular oxygen, NA;MF:oxidoreductase activity, acting on paired donors, with inco…	K12637	CYP90C1, ROT3	map00905	Brassinosteroid biosynthesis	COG2124	J:Translation, ribosomal structure and biogenesis
BraA01g003310.3C	8.98	0	1.04	2.31	3.45	0.56	14.1	3.67	0	0	4.07	0	10.35	26.06	2.97	0	0.36	0	3.34	2.10667	5.92333	1.35667	13.1267	0.12	GO:0030001;GO:0005634;GO:0009506;GO:004687	BP:metal ion transport;CC:nucleus;CC:plasmodesma;MF:metal ion binding;	------	------	------	------	COG2608	S:Function unknown
BraA01g003820.3C	0	0.16	0	0	0	0	0	0	0.05	0	0	0	78.99	162.49	117.06	0.06	0	0	0.053333	0	0.016667	0	119.513	0.02	GO:001602	CC:integral component of membrane;	------	------	------	------	ENOG410XT9Y	S:Function unknown
BraA01g003830.3C	0	0	0	0	0	0	0	0	0	0	0	0	31.27	69.89	72.03	0	0	0	0	0	0	0	57.73	0	GO:0005634;GO:001602	CC:nucleus;CC:membrane;	------	------	------	------	ENOG41118WK;ENOG410XT9Y;ENOG410YTQ9;ENOG41104MT	S:Function unknown;
BraA01g005000.3C	0	0.22	0.05	0	0	0	0	0	0	29.99	31.19	21.9	213.36	211.66	127.31	47.21	55.82	45.97	0.09	0	0	27.6933	184.11	49.6667	GO:0048608;GO:0009791;GO:0006355;GO:0048513;GO:0045449;GO:0005634;GO:0005667;GO:0043565;GO:0003700;GO:000367	BP:reproductive structure development;BP:post-embryonic development;BP:regulation of transcription, DNA-templated;BP:animal organ development;BP:old GO;CC:nucleus;CC:transcription factor complex;MF:sequence-specific DNA binding;MF:transcription factor activity, sequence-specific DNA binding;MF:DNA binding;	------	------	------	------	ENOG410XPMQ	E:Amino acid transport and metabolism
BraA01g005070.3C	0	0	0	0	0	0	0	0	0.57	18.81	25.7	20.79	106.52	122.61	127.9	39.42	51.72	44.27	0	0	0.19	21.7667	119.01	45.1367	------	------	------	------	------	------	------	------
BraA01g006580.3C	0	0	0	0	0	0	0	0	0	7.45	0	2.76	278.19	260.73	226.84	13.16	15.34	8.6	0	0	0	3.40333	255.253	12.3667	GO:0009733;GO:0005634;GO:000551	BP:response to auxin;CC:nucleus;MF:calmodulin binding;	K14488	SAUR	map04075	Plant hormone signal transduction	ENOG410YIHK	S:Function unknown
BraA01g006700.3C	0.11	0.03	0.2	0	0.03	0.02	0	0.04	0	0.47	16.89	8.88	50.41	99.47	52.98	11.36	35.79	9.11	0.113333	0.016667	0.013333	8.74667	67.62	18.7533	GO:0016301;GO:000548	MF:kinase activity;MF:binding;	------	------	------	------	COG0515	T:Signal transduction mechanisms
BraA01g007520.3C	0	0	0.6	0	0	0	0	0	0	1.2	11.19	12.12	701	1318.15	686.28	7.86	21.49	9.05	0.2	0	0	8.17	901.81	12.8	GO:0006355;GO:0005634;GO:0045449;GO:0005667;GO:000370	BP:regulation of transcription, DNA-templated;CC:nucleus;CC:old GO;CC:transcription factor complex;MF:transcription factor activity, sequence-specific DNA binding;	------	------	------	------	ENOG410YVN8	K:Transcription
BraA01g008930.3C	0.05	0.75	1.06	0	0.11	0.94	0	0.17	0.44	0.28	0	0	0	0	0	1.4	0.96	0.67	0.62	0.35	0.203333	0.093333	0	1.01	GO:0009860;GO:0016324;GO:001602	BP:pollen tube growth;CC:apical plasma membrane;CC:integral component of membrane;	------	------	------	------	COG4886	S:Function unknown
BraA01g012020.3C	0.07	0.11	0.21	0.03	0.11	0.04	0	0.22	0.07	0	0	0	2.45	2.38	0.71	0.43	0.15	0	0.13	0.06	0.096667	0	1.84667	0.193333	GO:001602	CC:integral component of membrane;	------	------	------	------	ENOG4111QQH	S:Function unknown
BraA01g016470.3C	0.69	0	2.35	0.77	0	0.71	0	1.19	0	1.24	8.56	6.93	103.43	53.72	111.91	10.93	5.79	11.24	1.01333	0.493333	0.396667	5.57667	89.6867	9.32	GO:0080143;GO:0005634;GO:001602	BP:regulation of amino acid export;CC:nucleus;CC:membrane;	------	------	------	------	ENOG41103SK;ENOG410YP3Q	U:Intracellular trafficking, secretion, and vesicular transport;
BraA01g018220.3C	0.19	0.14	0.27	0.29	0.2	0.06	0.14	0.2	0.47	2.75	0	2.2	1.14	0.19	1.86	8.03	4.53	10.65	0.2	0.183333	0.27	1.65	1.06333	7.73667	GO:003055	MF:adenyl nucleotide binding;	------	------	------	------	ENOG4111QFC	S:Function unknown
BraA01g020640.3C	0	0	0	0	0	0	0	0	0.08	1.9	0.32	0.44	7.27	2.06	7.77	12.5	22.58	24.03	0	0	0.026667	0.886667	5.7	19.7033	GO:001602	CC:membrane;	------	------	------	------	ENOG410YI0M	O:Posttranslational modification, protein turnover, chaperones
BraA01g022630.3C	0	0.08	0.3	0	0	0	0	0.07	0.19	1.62	15.5	15.73	1.08	0.1	3.05	0.08	0	0	0.126667	0	0.086667	10.95	1.41	0.026667	------	------	------	------	------	------	ENOG410YDRX;ENOG4111AQZ	S:Function unknown;
BraA01g023210.3C	0	0	0	0	0	0	0	0	0	0.39	1.74	3.28	2.52	3.43	4.07	0.69	0.76	0.59	0	0	0	1.80333	3.34	0.68	GO:0006468;GO:0016021;GO:0005524;GO:000467	BP:protein phosphorylation;CC:integral component of membrane;MF:ATP binding;MF:protein kinase activity;	------	------	------	------	COG0515	S:Function unknown
BraA01g025360.3C	0.15	0.08	0.08	0.07	0.14	0	0	0	0.07	5.81	3.58	1.84	546.62	426.34	343.73	99.02	249.27	82.44	0.103333	0.07	0.023333	3.74333	438.897	143.577	GO:0009821;GO:0055114;GO:0005737;GO:0016706;GO:0005506;GO:001649	BP:alkaloid biosynthetic process;BP:oxidation-reduction process;CC:cytoplasm;MF:oxidoreductase activity, acting on paired donors, with incorporation or reduction of molecular oxygen, 2-oxoglutarate as one donor, and incorporation of one atom each of oxygen into both donors;MF:iron ion binding;MF:oxidoreductase activity;	------	------	------	------	COG3491	S:Function unknown
BraA01g025370.3C	0.4	0	0	0.08	0	0	0	0	0.08	0	0	0	2.01	10.23	11.36	0.62	1.9	1.31	0.133333	0.026667	0.026667	0	7.86667	1.27667	GO:0008152;GO:0005634;GO:0005777;GO:001678	BP:metabolic process;CC:nucleus;CC:peroxisome;MF:hydrolase activity;	K06889	K06889	------	------	COG1073;ENOG410Y2H7	S:Function unknown;
BraA01g030980.3C	1.06	0.38	0.14	0.58	0.23	0.08	0.03	0.09	0	11.01	3.48	2.18	3.73	3.62	2.5	0.57	1.72	0.49	0.526667	0.296667	0.04	5.55667	3.28333	0.926667	GO:0018106;GO:0009873;GO:0035556;GO:0010105;GO:0023014;GO:0016021;GO:0005789;GO:0009365;GO:0045449;GO:0000156;GO:0000155;GO:0005524;GO:0051740;GO:003819	BP:peptidyl-histidine phosphorylation;BP:ethylene-activated signaling pathway;BP:intracellular signal transduction;BP:negative regulation of ethylene-activated signaling pathway;BP:signal transduction by protein phosphorylation;CC:integral component of membrane;CC:endoplasmic reticulum membrane;CC:protein histidine kinase complex;CC:old GO;MF:phosphorelay response regulator activity;MF:phosphorel…	K14509	ETR, ERS	map04075	Plant hormone signal transduction	COG0642;ENOG410ZJID	T:Signal transduction mechanisms;U:Intracellular trafficking, secretion, and vesicular transport
BraA01g031070.3C	2.12	1.02	0.83	1.66	1.42	0.61	1.21	1.04	0.91	5.9	4.64	2.01	30.15	18.8	26.32	3.86	7.23	7.76	1.32333	1.23	1.05333	4.18333	25.09	6.28333	GO:0010167;GO:0015706;GO:0045492;GO:0006826;GO:0010106;GO:0010413;GO:000563	BP:response to nitrate;BP:nitrate transport;BP:xylan biosynthetic process;BP:iron ion transport;BP:cellular response to iron ion starvation;BP:glucuronoxylan metabolic process;CC:nucleus;	------	------	------	------	ENOG4111YDY	S:Function unknown
BraA01g031350.3C	0.17	0	0	0	0	0	1.45	0.37	0	0	0.42	0	9.68	13.77	7.69	1.29	0	1.45	0.056667	0	0.606667	0.14	10.38	0.913333	GO:0071486;GO:0071491;GO:0071483;GO:0009718;GO:0034605;GO:0009744;GO:0071492;GO:0010380;GO:0080167;GO:0009409;GO:0010117;GO:0010224;GO:0010030;GO:0071490;GO:0009535;GO:0016020;GO:001616	BP:cellular response to high light intensity;BP:cellular response to red light;BP:cellular response to blue light;BP:anthocyanin-containing compound biosynthetic process;BP:cellular response to heat;BP:response to sucrose;BP:cellular response to UV-A;BP:regulation of chlorophyll biosynthetic process;BP:response to karrikin;BP:response to cold;BP:photoprotection;BP:response to UV-B;BP:positive reg…	------	------	------	------	ENOG410Y0RG	S:Function unknown
BraA01g032400.3C	0	0.24	0.16	0.19	0.08	0.14	0.26	0.01	0.06	0	0.23	0	2.43	6.97	4.3	0.02	0.7	0.71	0.133333	0.136667	0.11	0.076667	4.56667	0.476667	GO:0055085;GO:0006200;GO:0016021;GO:0042626;GO:000552	BP:transmembrane transport;BP:obsolete ATP catabolic process;CC:integral component of membrane;MF:ATPase activity, coupled to transmembrane movement of substances;MF:ATP binding;	------	------	------	------	COG1132	S:Function unknown
BraA01g036540.3C	0.11	0	0.48	0.46	0.24	0.23	2.31	0.4	0	38.53	63.02	31.27	36.68	24.22	19.7	0.22	1.09	0.82	0.196667	0.31	0.903333	44.2733	26.8667	0.71	GO:0008152;GO:0016787;GO:005268	BP:metabolic process;MF:hydrolase activity;MF:carboxylic ester hydrolase activity;	K06130	LYPLA2	map00564	Glycerophospholipid metabolism	COG0400	S:Function unknown
BraA01g037490.3C	1.2	0.74	0.07	0.44	0.29	0.22	0.57	0.14	0.24	2.21	2.93	1.41	5.32	2.84	4.14	0.46	0.57	1.03	0.67	0.316667	0.316667	2.18333	4.1	0.686667	GO:0050665;GO:0042742;GO:0055114;GO:0009339;GO:0008891;GO:0010181;GO:001649	BP:hydrogen peroxide biosynthetic process;BP:defense response to bacterium;BP:oxidation-reduction process;CC:glycolate oxidase complex;MF:glycolate oxidase activity;MF:FMN binding;MF:oxidoreductase activity;	K11517	HAO	map00630;map04146	Glyoxylate and dicarboxylate metabolism;Peroxisome	COG1304;COG2214	K:Transcription;
BraA01g037900.3C	0	0	0	0	0	0	0	0	0	42.1	3.75	24.46	1.51	1.35	0.42	143.97	132.05	333.82	0	0	0	23.4367	1.09333	203.28	GO:0006952;GO:0009807;GO:000950	BP:defense response;BP:lignan biosynthetic process;CC:chloroplast;	------	------	------	------	ENOG410YGJA;ENOG410ZQVA;COG0060	T:Signal transduction mechanisms;S:Function unknown;J:Translation, ribosomal structure and biogenesis
BraA01g039760.3C	0	0.08	0.3	0	0.06	0.17	0	0	0.05	2.43	3.94	3.3	0	0	0	2.12	1.79	1.29	0.126667	0.076667	0.016667	3.22333	0	1.73333	------	------	------	------	------	------	ENOG410YJ79	S:Function unknown
BraA01g039980.3C	0	0.11	0.22	0.28	0	0.1	0.11	0	0.28	0	0	1	2.6	1.46	1.04	0	0	0	0.11	0.126667	0.13	0.333333	1.7	0	GO:0048367;GO:0033473;GO:0005737;GO:008003	BP:shoot system development;BP:indoleacetic acid conjugate metabolic process;CC:cytoplasm;MF:methyl indole-3-acetate esterase activity;	------	------	------	------	ENOG4111IVV;ENOG410YEHV;ENOG4111SK5	K:Transcription;S:Function unknown;S:Function unknown
BraA01g040750.3C	0	0.08	0	0	0	0	0	0	0	1.5	0	0	0	0	0	0.68	2.15	0.68	0.026667	0	0	0.5	0	1.17	GO:0008152;GO:000814	BP:metabolic process;MF:sulfotransferase activity;	------	------	------	------	ENOG4111H56	S:Function unknown
BraA01g041170.3C	0.54	0.88	1.22	0.38	0.58	0.49	0	0	0.06	11.08	5.5	9.63	1.67	2.12	3.05	10.43	6.95	9.51	0.88	0.483333	0.02	8.73667	2.28	8.96333	GO:0015995;GO:0010162;GO:0009740;GO:0005618;GO:0005886;GO:000950	BP:chlorophyll biosynthetic process;BP:seed dormancy process;BP:gibberellic acid mediated signaling pathway;CC:cell wall;CC:plasma membrane;CC:chloroplast;	------	------	------	------	ENOG410YEA0;ENOG41117GI	S:Function unknown;
BraA01g042780.3C	0	0.14	0	0	0.18	0.04	0	0.05	0.12	0	0	0	0.11	0	0.42	2.58	0.79	3.35	0.046667	0.073333	0.056667	0	0.176667	2.24	GO:0008152;GO:0003824;GO:000848	BP:metabolic process;MF:catalytic activity;MF:transaminase activity;	------	------	------	------	COG0115	S:Function unknown
BraA01g042840.3C	0	0	0	0	0	0	0	0	0	0	0	0	11.29	9.47	8.54	0.59	0.27	1.05	0	0	0	0	9.76667	0.636667	GO:0055085;GO:0008643;GO:0016021;GO:0005634;GO:002289	BP:transmembrane transport;BP:carbohydrate transport;CC:integral component of membrane;CC:nucleus;MF:substrate-specific transmembrane transporter activity;	K08145	SLC2A8, GLUT8	------	------	ENOG410XNQK	S:Function unknown
BraA02g002410.3C	3.07	1.45	0.68	0.39	3.88	2.38	0.47	1.9	0.95	6.05	0.7	0.46	31.64	25.85	35.04	128.83	107	106.46	1.73333	2.21667	1.10667	2.40333	30.8433	114.097	GO:0006355;GO:0045449;GO:0006351;GO:0005634;GO:0005667;GO:0003700;GO:000367	BP:regulation of transcription, DNA-templated;BP:old GO;BP:transcription, DNA-templated;CC:nucleus;CC:transcription factor complex;MF:transcription factor activity, sequence-specific DNA binding;MF:DNA binding;	------	------	------	------	ENOG4111416	K:Transcription
BraA02g003880.3C	0	0	0	0	0	0.05	0	0	0	8.87	3.31	3.1	12.62	12.41	12.87	1.53	0.08	0.81	0	0.016667	0	5.09333	12.6333	0.806667	GO:0006568;GO:0022603;GO:2000024;GO:0009911;GO:0048825;GO:0009851;GO:0010229;GO:0055114;GO:0005789;GO:0000139;GO:0005654;GO:0009507;GO:0005829;GO:0050661;GO:0050660;GO:0047434;GO:0004499;GO:001649	BP:tryptophan metabolic process;BP:regulation of anatomical structure morphogenesis;BP:regulation of leaf development;BP:positive regulation of flower development;BP:cotyledon development;BP:auxin biosynthetic process;BP:inflorescence development;BP:oxidation-reduction process;CC:endoplasmic reticulum membrane;CC:Golgi membrane;CC:nucleoplasm;CC:chloroplast;CC:cytosol;MF:NADP binding;MF:flavin ad…	K11816	YUCCA	map00380	Tryptophan metabolism	COG2072	P:Inorganic ion transport and metabolism
BraA02g004440.3C	0.04	0.25	0.12	0.06	0	0.11	0	0	0	60.92	46.01	63.03	29.92	29.24	30.08	76.93	84.55	93.56	0.136667	0.056667	0	56.6533	29.7467	85.0133	------	------	------	------	------	------	ENOG4111TEK	S:Function unknown
BraA02g006500.3C	0	0	0.5	0	0.17	0.16	0.77	0.13	0	24.81	19.51	22.39	7.32	4.66	6.58	17.63	14.83	22.96	0.166667	0.11	0.3	22.2367	6.18667	18.4733	GO:0006570;GO:0035335;GO:0005737;GO:000472	BP:tyrosine metabolic process;BP:peptidyl-tyrosine dephosphorylation;CC:cytoplasm;MF:protein tyrosine phosphatase activity;	K18045	SIW14, OCA3	------	------	COG2365	T:Signal transduction mechanisms
BraA02g006540.3C	1.15	0.78	0.89	0.36	0.73	0.32	0.45	0.83	0.6	1.26	0.07	2.33	0.31	0.04	0	4.06	4.79	3.75	0.94	0.47	0.626667	1.22	0.116667	4.2	GO:0006355;GO:0006351;GO:0005634;GO:0000785;GO:0003677;GO:000368	BP:regulation of transcription, DNA-templated;BP:transcription, DNA-templated;CC:nucleus;CC:chromatin;MF:DNA binding;MF:chromatin binding;	------	------	------	------	ENOG410YB3T;ENOG410Y9A9;ENOG410YG8I	K:Transcription;S:Function unknown;K:Transcription
BraA02g007200.3C	0.41	0.05	0.05	0.17	0.2	0	0	0	0	4.69	4.26	6.06	1.57	0.63	1.41	22.12	2.16	18.63	0.17	0.123333	0	5.00333	1.20333	14.3033	GO:0009627;GO:0009697;GO:0005886;GO:0017111;GO:000552	BP:systemic acquired resistance;BP:salicylic acid biosynthetic process;CC:plasma membrane;MF:nucleoside-triphosphatase activity;MF:ATP binding;	------	------	------	------	COG0465	O:Posttranslational modification, protein turnover, chaperones
BraA02g007940.3C	0	0.06	0	0	0	0	0	0	0.05	7.96	1.78	3.85	86.58	114.49	86.44	5.97	1.98	3.95	0.02	0	0.016667	4.53	95.8367	3.96667	GO:0006508;GO:000419	BP:proteolysis;MF:aspartic-type endopeptidase activity;	------	------	------	------	ENOG410XNV7	O:Posttranslational modification, protein turnover, chaperones
BraA02g009850.3C	0	0	0	0	0	0	0	0	0	5.72	1.08	0.57	79.5	77.16	83.66	1.84	3.84	1.95	0	0	0	2.45667	80.1067	2.54333	GO:000950	CC:chloroplast;	------	------	------	------	ENOG410YNSU	S:Function unknown
BraA02g010740.3C	0.38	0.14	0.28	2.74	0.14	0.52	2.84	0.27	0.48	0.81	0.23	2.72	13.27	10.81	7.2	0.78	4.28	2.76	0.266667	1.13333	1.19667	1.25333	10.4267	2.60667	------	------	------	------	------	------	ENOG410YJVG;ENOG411056F;ENOG410YWC0	S:Function unknown;
BraA02g012810.3C	0	0	0	0	0	0	0.09	0	0.04	3.23	7.46	1.51	0.21	1.07	0.71	0	0	0	0	0	0.043333	4.06667	0.663333	0	GO:000372	MF:RNA binding;	------	------	------	------	COG5099	J:Translation, ribosomal structure and biogenesis
BraA02g013860.3C	0.04	0.16	0.11	0.23	0.08	0	0.08	0	0	2.48	4.96	4.05	1.29	3.19	2.12	0	0	0	0.103333	0.103333	0.026667	3.83	2.2	0	GO:0010583;GO:0009734;GO:0010252;GO:0009826;GO:0008152;GO:0009507;GO:001027	BP:response to cyclopentenone;BP:auxin-activated signaling pathway;BP:auxin homeostasis;BP:unidimensional cell growth;BP:metabolic process;CC:chloroplast;MF:indole-3-acetic acid amido synthetase activity;	K14487	GH3	map04075	Plant hormone signal transduction	ENOG410XT6V	S:Function unknown
BraA02g014080.3C	1.09	0.46	0.88	0.2	0.67	0.4	0.98	0.07	0.49	0	0.02	1.17	0	0	0	0.23	0.4	0.99	0.81	0.423333	0.513333	0.396667	0	0.54	GO:0009626;GO:0034220;GO:0030003;GO:0070838;GO:0016021;GO:0005886;GO:0030551;GO:0005261;GO:0005516;GO:000521	BP:plant-type hypersensitive response;BP:ion transmembrane transport;BP:cellular cation homeostasis;BP:divalent metal ion transport;CC:integral component of membrane;CC:plasma membrane;MF:cyclic nucleotide binding;MF:cation channel activity;MF:calmodulin binding;MF:ion channel activity;	------	------	------	------	ENOG410XPSE	U:Intracellular trafficking, secretion, and vesicular transport
BraA02g015230.3C	0.04	0.44	0.12	0	0.23	0	0.04	0	0.04	41.52	22.01	31.52	155.4	215.23	135.33	56.72	91.15	64.38	0.2	0.076667	0.026667	31.6833	168.653	70.75	GO:0005634;GO:0045449;GO:0005667;GO:0000785;GO:0003700;GO:0003677;GO:000368	CC:nucleus;CC:old GO;CC:transcription factor complex;CC:chromatin;MF:transcription factor activity, sequence-specific DNA binding;MF:DNA binding;MF:chromatin binding;	K09422	MYBP	------	------	COG5147	S:Function unknown
BraA02g015410.3C	3.02	0.66	5.93	0.42	0.5	0.79	0.07	0	0.43	0.37	0	0	0	0.62	0	133.31	16.21	124.72	3.20333	0.57	0.166667	0.123333	0.206667	91.4133	------	------	------	------	------	------	ENOG410YH1N	S:Function unknown
BraA02g015430.3C	0.21	0.53	0.04	0.13	0.29	0.18	0.5	0.55	0.13	0.68	0.15	0.18	0	0.1	0	2.14	2.04	1.41	0.26	0.2	0.393333	0.336667	0.033333	1.86333	GO:0006887;GO:000014	BP:exocytosis;CC:exocyst;	K07195	EXOC7, EXO70	------	------	ENOG410YIGI	S:Function unknown
BraA02g016000.3C	417.86	0.04	551.59	0	0.05	3.14	0.1	0.05	0.51	0	0.01	0.47	5.38	11.05	6.84	41.3	57.24	36.53	323.163	1.06333	0.22	0.16	7.75667	45.0233	GO:0034440;GO:0009617;GO:0006636;GO:0006733;GO:0009695;GO:0019288;GO:0009108;GO:0009651;GO:0009106;GO:0000023;GO:0015995;GO:0009737;GO:0009753;GO:0080027;GO:0006546;GO:0009611;GO:0009072;GO:0019252;GO:0006766;GO:0019216;GO:0000096;GO:0006816;GO:0019748;GO:0009117;GO:0030003;GO:0009269;GO:0007030;GO:0055114;GO:0008652;GO:0031408;GO:0044272;GO:0009620;GO:0009409;GO:0016117;GO:0009416;GO:0009535;GO:…	BP:lipid oxidation;BP:response to bacterium;BP:unsaturated fatty acid biosynthetic process;BP:oxidoreduction coenzyme metabolic process;BP:jasmonic acid biosynthetic process;BP:isopentenyl diphosphate biosynthetic process, methylerythritol 4-phosphate pathway;BP:coenzyme biosynthetic process;BP:response to salt stress;BP:lipoate metabolic process;BP:maltose metabolic process;BP:chlorophyll biosyn…	K00454	LOX2S	map00591;map00592	Linoleic acid metabolism;alpha-Linolenic acid metabolism	ENOG410YN4N	S:Function unknown
BraA02g016770.3C	0.79	0.71	1.01	0.7	1.02	1.63	0.26	0.53	0.78	0	0.25	2.43	25.08	22.3	9.34	0.89	0	0.81	0.836667	1.11667	0.523333	0.893333	18.9067	0.566667	GO:0009954;GO:0009944;GO:0048441;GO:0009799;GO:0005654;GO:000551	BP:proximal/distal pattern formation;BP:polarity specification of adaxial/abaxial axis;BP:petal development;BP:specification of symmetry;CC:nucleoplasm;MF:protein binding;	------	------	------	------	ENOG4111S1U	S:Function unknown
BraA02g017840.3C	0.82	4.21	6.04	0.5	0.88	2.56	0	0.06	0.49	0	0	0	2.59	0.35	1.61	11.19	3.86	12.56	3.69	1.31333	0.183333	0	1.51667	9.20333	GO:0045490;GO:0005576;GO:0030570;GO:004687	BP:pectin catabolic process;CC:extracellular region;MF:pectate lyase activity;MF:metal ion binding;	K01728	pel	map00040	Pentose and glucuronate interconversions	COG3866	S:Function unknown
BraA02g018410.3C	0	0	0	0	0	0	0	0	0	24.28	4.64	7.12	39.94	15.42	54.05	265.16	153.87	302.01	0	0	0	12.0133	36.47	240.347	GO:0048443;GO:0009887;GO:004687	BP:stamen development;BP:animal organ morphogenesis;MF:metal ion binding;	------	------	------	------	ENOG410XVEZ	S:Function unknown
BraA02g019000.3C	0	0	0.52	0	0.17	0.17	0	0.09	0.07	0	0	0	1.51	0	0	5.65	4.55	3.5	0.173333	0.113333	0.053333	0	0.503333	4.56667	------	------	------	------	------	------	ENOG410ZFMS	S:Function unknown
BraA02g020820.3C	0.31	0.08	0	0.15	0.25	0.08	0.71	0.58	0.22	10.82	7.92	5.04	7.26	11.68	20.29	28.28	30.12	52.79	0.13	0.16	0.503333	7.92667	13.0767	37.0633	GO:0008152;GO:0046983;GO:001659	BP:metabolic process;MF:protein dimerization activity;MF:amino acid binding;	------	------	------	------	ENOG410YF8H	K:Transcription
BraA02g020850.3C	0.79	7.93	5.91	0.2	3.34	3.48	0.73	0.44	1.96	0	0	0.7	11.46	5.44	16.77	2.75	0.27	3.08	4.87667	2.34	1.04333	0.233333	11.2233	2.03333	GO:0010413;GO:0045492;GO:0006118;GO:0016020;GO:0031225;GO:0005886;GO:0005507;GO:000905	BP:glucuronoxylan metabolic process;BP:xylan biosynthetic process;BP:obsolete electron transport;CC:membrane;CC:anchored component of membrane;CC:plasma membrane;MF:copper ion binding;MF:electron carrier activity;	------	------	------	------	ENOG410YQ18	S:Function unknown
BraA02g021420.3C	0.36	0.56	0.38	2.8	0.54	1.23	7.64	0.49	1.86	38.25	84.18	76.99	30.14	31.2	23.16	5.18	1.73	14.14	0.433333	1.52333	3.33	66.4733	28.1667	7.01667	GO:0016311;GO:0051262;GO:0016036;GO:0045892;GO:0035556;GO:0019375;GO:0006119;GO:0005634;GO:0005887;GO:0004175;GO:0016791;GO:000442	BP:dephosphorylation;BP:protein tetramerization;BP:cellular response to phosphate starvation;BP:negative regulation of transcription, DNA-templated;BP:intracellular signal transduction;BP:galactolipid biosynthetic process;BP:oxidative phosphorylation;CC:nucleus;CC:integral component of plasma membrane;MF:endopeptidase activity;MF:phosphatase activity;MF:inorganic diphosphatase activity;	K13248	PHOSPHO2	map00750	Vitamin B6 metabolism	ENOG4111NAQ	S:Function unknown
BraA02g024140.3C	0	0	0	0	0	0	0	0	0	0	0.04	0	6.06	4.24	3.73	46.48	73.19	38.57	0	0	0	0.013333	4.67667	52.7467	GO:0009809;GO:0032259;GO:0005634;GO:0005829;GO:0008171;GO:004698	BP:lignin biosynthetic process;BP:methylation;CC:nucleus;CC:cytosol;MF:O-methyltransferase activity;MF:protein dimerization activity;	K13066	E2.1.1.68, COMT	map00940	Phenylpropanoid biosynthesis	ENOG410XS7T	S:Function unknown
BraA02g024300.3C	0.54	1.48	2	0.64	1.09	0.96	0.71	0.26	1.36	0	0	0	0	0	0	2.58	3.89	1.86	1.34	0.896667	0.776667	0	0	2.77667	GO:0009733;GO:0006084;GO:0006865;GO:0048767;GO:0016132;GO:0060919;GO:0000271;GO:0010311;GO:0043481;GO:0010583;GO:0071555;GO:0016126;GO:0009926;GO:0009932;GO:0048829;GO:0009825;GO:0016021;GO:0005886;GO:0010328;GO:001517	BP:response to auxin;BP:acetyl-CoA metabolic process;BP:amino acid transport;BP:root hair elongation;BP:brassinosteroid biosynthetic process;BP:auxin influx;BP:polysaccharide biosynthetic process;BP:lateral root formation;BP:anthocyanin accumulation in tissues in response to UV light;BP:response to cyclopentenone;BP:cell wall organization;BP:sterol biosynthetic process;BP:auxin polar transport;BP…	K13946	AUX1, LAX	map04075	Plant hormone signal transduction	COG0814	S:Function unknown
BraA02g025230.3C	3.74	0.47	0.68	1.01	1.62	0.32	0.58	2.2	0.32	3.74	1.02	2.99	8.31	16.19	10.45	3.6	3.72	1.61	1.63	0.983333	1.03333	2.58333	11.65	2.97667	GO:0055085;GO:0016021;GO:0009705;GO:002285	BP:transmembrane transport;CC:integral component of membrane;CC:plant-type vacuole membrane;MF:transmembrane transporter activity;	------	------	------	------	COG0477;ENOG410XR6G;ENOG410ZPQ4	G:Carbohydrate transport and metabolism;
BraA02g027240.3C	0	0	0.06	0	0.44	0.06	0	0.06	0.06	0.61	1.53	3.63	4.53	3.37	2.05	0.13	0	0	0.02	0.166667	0.04	1.92333	3.31667	0.043333	GO:0006355;GO:0045449;GO:0005634;GO:0005667;GO:0003676;GO:0003700;GO:0005488;GO:0046872;GO:000827	BP:regulation of transcription, DNA-templated;BP:old GO;CC:nucleus;CC:transcription factor complex;MF:nucleic acid binding;MF:transcription factor activity, sequence-specific DNA binding;MF:binding;MF:metal ion binding;MF:zinc ion binding;	------	------	------	------	COG5048;ENOG410YBH1	L:Replication, recombination and repair;S:Function unknown
BraA02g027750.3C	1.49	7.77	0	0	2.08	3.01	6.42	0	0	0	0	0	42.62	41.71	36.56	0	0	0	3.08667	1.69667	2.14	0	40.2967	0	------	------	------	------	------	------	ENOG41105KE	S:Function unknown
BraA02g028430.3C	0	0	0.21	0	0.07	0.27	0	0	0	0	0	0	0	0	0	1.66	0.82	0.83	0.07	0.113333	0	0	0	1.10333	GO:0006508;GO:0005618;GO:0005576;GO:000823	BP:proteolysis;CC:cell wall;CC:extracellular region;MF:cysteine-type peptidase activity;	------	------	------	------	COG4870	J:Translation, ribosomal structure and biogenesis
BraA02g028490.3C	0	0.79	1.29	0	0.2	0.19	0	0	0	0	0	0	0	0	1.25	20.16	14.62	86.76	0.693333	0.13	0	0	0.416667	40.5133	GO:0016126;GO:1901599;GO:0006084;GO:0016132;GO:0050790;GO:0006952;GO:0005576;GO:004234	BP:sterol biosynthetic process;BP:;BP:acetyl-CoA metabolic process;BP:brassinosteroid biosynthetic process;BP:regulation of catalytic activity;BP:defense response;CC:extracellular region;MF:guiding stereospecific synthesis activity;	------	------	------	------	ENOG41107HW;ENOG410Z0E4;ENOG410YHQS	S:Function unknown;U:Intracellular trafficking, secretion, and vesicular transport;S:Function unknown
BraA02g029850.3C	0.76	1.14	1.36	1.55	0.1	1.19	1.1	0.82	1.53	0	0	0	0.63	0.28	0.56	12.63	7.94	14.53	1.08667	0.946667	1.15	0	0.49	11.7	GO:0016021;GO:0016020;GO:0005739;GO:001529	CC:integral component of membrane;CC:membrane;CC:mitochondrion;MF:uniporter activity;	K20858	MCU	------	------	ENOG410Y3YU	S:Function unknown
BraA02g031610.3C	0	0.11	0.07	0	0	0	0	0	0	0	0	0	0	0	0	0.81	1.08	0.85	0.06	0	0	0	0	0.913333	GO:005089	BP:response to stimulus;	------	------	------	------	ENOG410XRTN;ENOG41119AW;COG4886;ENOG410ZRAD	S:Function unknown;K:Transcription
BraA02g031640.3C	0.52	0.87	0.82	0.31	0.45	0.2	0.3	0.05	0.32	0.09	0	0.13	1.17	0.08	1.44	7.39	5.26	3.23	0.736667	0.32	0.223333	0.073333	0.896667	5.29333	------	------	------	------	------	------	ENOG41127F1;COG4886;ENOG410ZRB0	S:Function unknown;
BraA02g035080.3C	0.97	0.87	0.71	0.58	0.49	0.78	0.64	0.36	0.58	0	0.09	0	5.17	10.62	6.66	27.31	49.34	57.89	0.85	0.616667	0.526667	0.03	7.48333	44.8467	------	------	------	------	------	------	ENOG410YDCU;ENOG410YE1I	S:Function unknown;
BraA02g035100.3C	0.52	0.56	0.79	0.42	0.16	0.31	0.17	0.16	0.55	26.66	22.1	25.72	24.19	21.63	28.34	45.67	52.91	62.55	0.623333	0.296667	0.293333	24.8267	24.72	53.71	GO:0005622;GO:000827	CC:intracellular;MF:zinc ion binding;	------	------	------	------	ENOG4111BIM;ENOG4111T02	S:Function unknown;
BraA02g035320.3C	0.08	0.17	0.08	0.07	0.37	1.81	0.18	2.31	0.07	4.83	17.86	21.54	11.09	26.14	26.29	2.63	6.49	1.96	0.11	0.75	0.853333	14.7433	21.1733	3.69333	GO:0006814;GO:0015992;GO:0006120;GO:0006744;GO:0055114;GO:0005739;GO:0005747;GO:000813	BP:sodium ion transport;BP:proton transport;BP:mitochondrial electron transport, NADH to ubiquinone;BP:ubiquinone biosynthetic process;BP:oxidation-reduction process;CC:mitochondrion;CC:mitochondrial respiratory chain complex I;MF:NADH dehydrogenas;	K03963	NDUFB7	map00190	Oxidative phosphorylation	ENOG411230N	I:Lipid transport and metabolism
BraA02g036620.3C	1.09	0.76	1.18	2	0	0.32	4.1	0.75	0.59	13.65	4.56	10.59	3.37	4.55	2.59	0.43	0.22	0.98	1.01	0.773333	1.81333	9.6	3.50333	0.543333	GO:0006355;GO:0045449;GO:0009691;GO:0005634;GO:0005667;GO:0044212;GO:0003700;GO:000367	BP:regulation of transcription, DNA-templated;BP:old GO;BP:cytokinin biosynthetic process;CC:nucleus;CC:transcription factor complex;MF:transcription regulatory region DNA binding;MF:transcription factor activity, sequence-specific DNA binding;MF:DNA binding;	K09287	RAV	------	------	ENOG4110AU5;COG0024	K:Transcription;J:Translation, ribosomal structure and biogenesis
BraA02g037940.3C	0.22	0	0.12	0.32	0	0.11	0	0	0.31	0.7	0	0	0	0	0	5.71	3.02	2.03	0.113333	0.143333	0.103333	0.233333	0	3.58667	------	------	------	------	------	------	ENOG410YQM1;ENOG41114DH	K:Transcription;S:Function unknown
BraA02g038220.3C	0	0	0	0	0	0	0	0	0	0	0.34	0.86	13.44	42.32	22.02	3.03	11.12	3.08	0	0	0	0.4	25.9267	5.74333	GO:0008152;GO:001674	BP:metabolic process;MF:transferase activity, transferring acyl groups other than amino-acyl groups;	------	------	------	------	COG0465;ENOG410YEZS;ENOG41107IG	O:Posttranslational modification, protein turnover, chaperones;S:Function unknown;S:Function unknown
BraA02g039160.3C	0.05	0	0.14	0.24	0.16	0.16	0	0	0	0	0	0	22.74	23.8	5.5	0.09	0.12	0.85	0.063333	0.186667	0	0	17.3467	0.353333	GO:0055085;GO:0016021;GO:0016020;GO:002285	BP:transmembrane transport;CC:integral component of membrane;CC:membrane;MF:transmembrane transporter activity;	------	------	------	------	ENOG410YEU9	S:Function unknown
BraA02g039170.3C	0	0	0	0	0	0	0	0	0	0	3.37	0	14.63	39.4	23.64	0	0.27	0	0	0	0	1.12333	25.89	0.09	GO:0008284;GO:2000012;GO:0030154;GO:0009958;GO:0007165;GO:0040007;GO:0032880;GO:0005739;GO:0005615;GO:000808	BP:positive regulation of cell proliferation;BP:regulation of auxin polar transport;BP:cell differentiation;BP:positive gravitropism;BP:signal transduction;BP:growth;BP:regulation of protein localization;CC:mitochondrion;CC:extracellular space;MF:growth factor activity;	------	------	------	------	ENOG41106Q2	G:Carbohydrate transport and metabolism
BraA02g039320.3C	1	0.43	0.48	0	0	0	0.49	0.66	0	1.51	3.65	0	0	0	0	3.84	1.35	4.79	0.636667	0	0.383333	1.72	0	3.32667	------	------	------	------	------	------	ENOG410YRIU	S:Function unknown
BraA02g039620.3C	0	0.05	0	0.02	0.05	0.02	0	0	0	0.03	0.2	0.22	1.86	0.82	2.64	0.13	0	0.21	0.016667	0.03	0	0.15	1.77333	0.113333	GO:0035235;GO:0006811;GO:0034220;GO:0007268;GO:0016021;GO:0005234;GO:000497	BP:ionotropic glutamate receptor signaling pathway;BP:ion transport;BP:ion transmembrane transport;BP:chemical synaptic transmission;CC:integral component of membrane;MF:extracellular-glutamate-gated ion channel activity;MF:ionotropic glutamate receptor activity;	K05387	GRIP	------	------	ENOG410XQQV;ENOG410XPSH	S:Function unknown;U:Intracellular trafficking, secretion, and vesicular transport
BraA02g040440.3C	0	0.76	0	0.13	0.27	1.61	0	0	0	8.01	6.27	16.78	54.01	34.94	46.62	20.19	15.71	27.61	0.253333	0.67	0	10.3533	45.19	21.17	------	------	------	------	------	------	ENOG4111CB5	S:Function unknown
BraA02g040540.3C	0.26	0.19	0.67	0	0.16	0.16	0	0.23	0.17	0	0	0	2.22	1.96	1.45	15.95	14.4	14.18	0.373333	0.106667	0.133333	0	1.87667	14.8433	GO:0006535;GO:0009333;GO:0005739;GO:0016740;GO:000412	BP:cysteine biosynthetic process from serine;CC:cysteine synthase complex;CC:mitochondrion;MF:transferase activity;MF:cysteine synthase activity;	K01738	cysK	map00270;map00920	Cysteine and methionine metabolism;Sulfur metabolism	COG2004;COG0031	J:Translation, ribosomal structure and biogenesis;
BraA02g041230.3C	0.97	0.1	1.12	0	0	0	0.02	0.09	0.78	169.28	141.32	100.87	578.21	642.91	269.72	20.74	51.12	18.17	0.73	0	0.296667	137.157	496.947	30.01	GO:0000041;GO:0016020;GO:0009506;GO:000950	BP:transition metal ion transport;CC:membrane;CC:plasmodesma;CC:chloroplast;	------	------	------	------	ENOG410XQV8	S:Function unknown
BraA02g041970.3C	0.83	1.44	1.78	0.64	0.88	0.43	0.36	0.33	1.1	2.03	3.07	3.05	89.22	128.88	78.56	29.82	38.96	32.91	1.35	0.65	0.596667	2.71667	98.8867	33.8967	GO:0009805;GO:0009611;GO:0055114;GO:0005737;GO:0008270;GO:001649	BP:coumarin biosynthetic process;BP:response to wounding;BP:oxidation-reduction process;CC:cytoplasm;MF:zinc ion binding;MF:oxidoreductase activity;	K00001	E1.1.1.1, adh	map00010;map00071;map00350	Glycolysis / Gluconeogenesis;Fatty acid degradation;Tyrosine metabolism	COG1062	K:Transcription
BraA02g043820.3C	0	0	0	0	0	0	0.11	0	0.18	1.8	2.23	8.09	0	0	0	8.87	4.01	7.79	0	0	0.096667	4.04	0	6.89	GO:0010075;GO:0019344;GO:0005794;GO:0005634;GO:0016020;GO:0005774;GO:0005886;GO:0005829;GO:0009506;GO:0004672;GO:004342	BP:regulation of meristem growth;BP:cysteine biosynthetic process;CC:Golgi apparatus;CC:nucleus;CC:membrane;CC:vacuolar membrane;CC:plasma membrane;CC:cytosol;CC:plasmodesma;MF:protein kinase activity;MF:protein histidine kinase binding;	------	------	------	------	COG0330	O:Posttranslational modification, protein turnover, chaperones
BraA02g044060.3C	0	0	0	0	0	0	0	0	0	56.18	19.37	30.68	14.22	81.42	45.73	3.38	13.2	3.52	0	0	0	35.41	47.1233	6.7	------	------	------	------	------	------	ENOG410Y42C	S:Function unknown
BraA02g044320.3C	0.1	0	0	0.05	0.16	0.1	0.11	0	0.32	0	2.89	1.43	0.51	0.15	2.2	0	0	0	0.033333	0.103333	0.143333	1.44	0.953333	0	GO:0015804;GO:0015800;GO:0055085;GO:0016021;GO:0005886;GO:0015399;GO:0015175;GO:001517	BP:neutral amino acid transport;BP:acidic amino acid transport;BP:transmembrane transport;CC:integral component of membrane;CC:plasma membrane;MF:primary active transmembrane transporter activity;MF:neutral amino acid transmembrane transporter activity;MF:acidic amino acid transmembrane transporter activity;	------	------	------	------	COG0814	E:Amino acid transport and metabolism
BraA02g045030.3C	0.23	0	0	0.3	0.25	0.08	0.45	0.5	0.29	2.34	6.17	1.72	6.78	5.51	4.93	0	0	0	0.076667	0.21	0.413333	3.41	5.74	0	------	------	------	------	------	------	ENOG410ZEN2;ENOG410Z9NP	S:Function unknown;
BraA03g000890.3C	0.13	0.15	0.38	0.04	0.05	0.23	0.1	0	0	1.65	2.42	4.72	3.37	1.85	3.74	15.14	22.61	17.39	0.22	0.106667	0.033333	2.93	2.98667	18.38	GO:0046872;GO:000367	MF:metal ion binding;MF:nucleic acid binding;	------	------	------	------	COG5048	S:Function unknown
BraA03g001350.3C	0	0	0	0	0	0	0	0	0	40.9	252.3	234.32	312.45	432.73	288.93	83.81	188.99	61.62	0	0	0	175.84	344.703	111.473	GO:0048573;GO:0009744;GO:0090344;GO:0009910;GO:0006623;GO:0045449;GO:2001141;GO:0031982;GO:0005773;GO:0005634;GO:0005667;GO:0005886;GO:0003712;GO:000842	BP:photoperiodism, flowering;BP:response to sucrose;BP:negative regulation of cell aging;BP:negative regulation of flower development;BP:protein targeting to vacuole;BP:old GO;BP:regulation of RNA biosynthetic process;CC:vesicle;CC:vacuole;CC:nucleus;CC:transcription factor complex;CC:plasma membrane;MF:transcription cofactor activity;MF:phosphatidylethanolamine binding;	------	------	------	------	COG1881	S:Function unknown
BraA03g003410.3C	0.96	5.51	2.24	0.18	0.08	0.21	0.35	0.67	0.88	5.79	0	6.05	1.28	0.54	1	57.91	19.42	32.21	2.90333	0.156667	0.633333	3.94667	0.94	36.5133	GO:0006508;GO:0005576;GO:000418	BP:proteolysis;CC:extracellular region;MF:serine-type carboxypeptidase activity;	K16297	SCPL-II	------	------	COG2939	E:Amino acid transport and metabolism
BraA03g005470.3C	0.05	0.8	0.38	0.11	0.57	0.66	0.11	0.23	0.43	13.44	7.09	9.82	27.59	35	27.47	13.79	14.33	10.08	0.41	0.446667	0.256667	10.1167	30.02	12.7333	GO:0046373;GO:0009117;GO:0005773;GO:0009505;GO:0046556;GO:000382	BP:L-arabinose metabolic process;BP:nucleotide metabolic process;CC:vacuole;CC:plant-type cell wall;MF:alpha-L-arabinofuranosidase activity;MF:catalytic activity;	K09955	K09955	------	------	COG3533	S:Function unknown
BraA03g006120.3C	0.79	0.14	0.86	0.41	0.16	0.36	0	0	0	6.11	1.01	4.84	0.5	0	0.47	3.52	6.33	1.61	0.596667	0.31	0	3.98667	0.323333	3.82	------	------	------	------	------	------	ENOG410YP4N	S:Function unknown
BraA03g006270.3C	0	1.03	1.18	0.25	1.36	2.7	0	0.8	0.48	0	0.72	0	10.01	11.87	13.99	79.21	129.35	95.07	0.736667	1.43667	0.426667	0.24	11.9567	101.21	GO:000573	CC:mitochondrion;	------	------	------	------	ENOG410YJPE;ENOG41105GU	O:Posttranslational modification, protein turnover, chaperones;
BraA03g008540.3C	0.07	0	0	0.14	0.09	0	0.08	0	0.21	0.1	0.36	0	14.32	8.69	4.83	0.41	0.54	0.49	0.023333	0.076667	0.096667	0.153333	9.28	0.48	GO:0006952;GO:0007165;GO:0008152;GO:0016021;GO:0043531;GO:0017111;GO:000552	BP:defense response;BP:signal transduction;BP:metabolic process;CC:integral component of membrane;MF:ADP binding;MF:nucleoside-triphosphatase activity;MF:ATP binding;	------	------	------	------	COG4886;ENOG410ZJKA;ENOG41112ZB	S:Function unknown;K:Transcription;S:Function unknown
BraA03g009060.3C	0	0	0	0.23	0	0.24	0	0	0	0	1.22	0	5.41	11.73	8.99	1.02	2.73	2.74	0	0.156667	0	0.406667	8.71	2.16333	------	------	------	------	------	------	ENOG41113TE;ENOG41116B2	S:Function unknown;
BraA03g009720.3C	0	0.13	0.06	0	0	0	0	0	0	9.27	9.74	12.54	4.05	2.51	4.01	38.07	29.14	55.46	0.063333	0	0	10.5167	3.52333	40.89	GO:0050896;GO:000588	BP:response to stimulus;CC:plasma membrane;	------	------	------	------	------	------
BraA03g010360.3C	0	0	0	0	0	0	0	0	0	0	0	0	0	0	0	0.89	0.41	1.94	0	0	0	0	0	1.08	GO:0005773;GO:0009505;GO:0009506;GO:000382	CC:vacuole;CC:plant-type cell wall;CC:plasmodesma;MF:catalytic activity;	------	------	------	------	ENOG4111K8Y;ENOG4111QDI	S:Function unknown;
BraA03g010710.3C	0	0.42	0.46	0	0	0	0	0	0.19	0	0	0	3.89	3.06	5.22	0.21	0	0.23	0.293333	0	0.063333	0	4.05667	0.146667	GO:000367	MF:DNA binding;	------	------	------	------	ENOG41107J9;ENOG410YKTX;ENOG410YKZ6	K:Transcription;S:Function unknown;S:Function unknown
BraA03g010880.3C	0.1	0	0.04	0.06	0.11	0	0.04	0.11	0	29.82	14.59	17.49	1.44	1.38	0.82	0.22	0	0	0.046667	0.056667	0.05	20.6333	1.21333	0.073333	GO:0005488;GO:0003676;GO:000827	MF:binding;MF:nucleic acid binding;MF:zinc ion binding;	------	------	------	------	ENOG410XRXP;ENOG410XS1H;ENOG4111H21;ENOG410YWWP;ENOG4111RK3	S:Function unknown;
BraA03g010900.3C	0.28	0.51	0.41	0.54	0.1	0.29	0	0	0	20.26	41.34	51.97	41.73	38.2	38.69	8.12	9.91	8.57	0.4	0.31	0	37.8567	39.54	8.86667	GO:0009062;GO:0007568;GO:0016021;GO:000557	BP:fatty acid catabolic process;BP:aging;CC:integral component of membrane;CC:extracellular region;	------	------	------	------	ENOG410YB0X	S:Function unknown
BraA03g011030.3C	0.86	0.36	0.7	0.76	0.55	0.23	0.08	0.2	0.07	43.88	76.96	62.92	57.38	46.22	62.37	205.24	125.81	292.16	0.64	0.513333	0.116667	61.2533	55.3233	207.737	GO:0016021;GO:0005634;GO:0005739;GO:000578	CC:integral component of membrane;CC:nucleus;CC:mitochondrion;CC:endoplasmic reticulum;	------	------	------	------	ENOG411239U	S:Function unknown
BraA03g013030.3C	0.19	0	0	0	0	0	0	0	0	72.91	76.5	80.25	0	0	0	6.57	6.4	2.7	0.063333	0	0	76.5533	0	5.22333	GO:0032259;GO:0008168;GO:0008757;GO:001034	BP:methylation;MF:methyltransferase activity;MF:S-adenosylmethionine-dependent methyltransferase activity;MF:gibberellin carboxyl-O-methyltransferase activity;	K18886	GAMT2	------	------	ENOG4112BHH;ENOG410Y96G	S:Function unknown;
BraA03g014570.3C	4.08	0.48	0.47	7.32	1.8	0.15	1.66	12.04	0.27	10.12	9.87	2.55	29.47	37.25	24.81	7.13	11.49	5.79	1.67667	3.09	4.65667	7.51333	30.51	8.13667	GO:0006355;GO:0006351;GO:0005634;GO:0003700;GO:000367	BP:regulation of transcription, DNA-templated;BP:transcription, DNA-templated;CC:nucleus;MF:transcription factor activity, sequence-specific DNA binding;MF:DNA binding;	------	------	------	------	ENOG410YM3E	K:Transcription
BraA03g015280.3C	0.05	0.29	0	0	0.17	0	0	0.06	0.1	22.69	27.74	13.01	7.82	17.48	5.3	0.74	0.76	0.28	0.113333	0.056667	0.053333	21.1467	10.2	0.593333	GO:0048440;GO:0043481;GO:0006355;GO:0010048;GO:0045449;GO:0009909;GO:0005634;GO:0005667;GO:0003700;GO:0003677;GO:004698	BP:carpel development;BP:anthocyanin accumulation in tissues in response to UV light;BP:regulation of transcription, DNA-templated;BP:vernalization response;BP:old GO;BP:regulation of flower development;CC:nucleus;CC:transcription factor complex;MF:transcription factor activity, sequence-specific DNA binding;MF:DNA binding;MF:protein dimerization activity;	------	------	------	------	COG5068	K:Transcription
BraA03g015770.3C	0.1	0.25	0.46	0.12	0.67	0	0	0.47	0	3.38	6.39	4.47	1.54	2.66	0.28	5.92	17.92	3.13	0.27	0.263333	0.156667	4.74667	1.49333	8.99	GO:004698	MF:protein dimerization activity;	------	------	------	------	ENOG410YIH7;ENOG4111AQI	K:Transcription;
BraA03g016180.3C	3.41	0	0.15	0	0	0.07	0	0	0	4.99	4.34	5.36	14.23	20.27	21.7	7.83	7.65	10.14	1.18667	0.023333	0	4.89667	18.7333	8.54	GO:2000122;GO:0016021;GO:000557	BP:negative regulation of stomatal complex development;CC:integral component of membrane;CC:extracellular region;	------	------	------	------	ENOG410Z4SM;ENOG410Z0UY	O:Posttranslational modification, protein turnover, chaperones;S:Function unknown
BraA03g017500.3C	1.55	0.87	0.47	1.17	1.17	0.99	1.4	0.74	0.23	1.88	0.21	0.13	0	0	0	0.94	0.56	0.89	0.963333	1.11	0.79	0.74	0	0.796667	GO:0006355;GO:0005634;GO:0004518;GO:0046872;GO:000367	BP:regulation of transcription, DNA-templated;CC:nucleus;MF:nuclease activity;MF:metal ion binding;MF:DNA binding;	------	------	------	------	COG5063;ENOG410Y8ZN	S:Function unknown;
BraA03g018900.3C	0.55	1.13	0.55	0.34	0.74	0.5	0.39	0.32	0.31	0	0	0	0.07	0.3	0	1	2.45	1.72	0.743333	0.526667	0.34	0	0.123333	1.72333	GO:0005982;GO:0005987;GO:0005975;GO:0071836;GO:000455	BP:starch metabolic process;BP:sucrose catabolic process;BP:carbohydrate metabolic process;BP:nectar secretion;MF:hydrolase activity, hydrolyzing O-glycosyl compounds;	K01193	INV, sacA	map00052;map00500	Galactose metabolism;Starch and sucrose metabolism	COG1621	G:Carbohydrate transport and metabolism
BraA03g019040.3C	0.63	0.42	0.45	0.23	0.27	0.47	0.27	0.51	0.67	4.08	6.1	4.14	15.37	13.83	14.32	3.58	2.58	2.29	0.5	0.323333	0.483333	4.77333	14.5067	2.81667	GO:000563	CC:nucleus;	------	------	------	------	ENOG41105EF;ENOG410Z621	S:Function unknown;
BraA03g019230.3C	0	0	0	0	0	0	0	0	0	0.26	0	0	1.75	3.2	0.96	7.73	10.38	6.58	0	0	0	0.086667	1.97	8.23	------	------	------	------	------	------	COG2608	S:Function unknown
BraA03g019410.3C	0.34	0.19	0	0	0.38	0.18	0	0	0	3.49	1.25	6.61	60.84	47.21	29.3	5.7	3.73	6.22	0.176667	0.186667	0	3.78333	45.7833	5.21667	GO:0009691;GO:0008152;GO:0016787;GO:001679	BP:cytokinin biosynthetic process;BP:metabolic process;MF:hydrolase activity;MF:hydrolase activity, hydrolyzing N-glycosyl compounds;	K06966	ppnN	map00240;map00230	Pyrimidine metabolism;Purine metabolism	COG1611	S:Function unknown
BraA03g021330.3C	0	0	0	0	0	0.12	0	0	0	0	0.15	0.15	18.34	22.88	28.3	0	0.33	0	0	0.04	0	0.1	23.1733	0.11	------	------	------	------	------	------	COG0438;ENOG410ZUW1;ENOG410Z7Z7;ENOG410ZQIV;ENOG410Z2D0;ENOG410ZSM5;ENOG41116HW;ENOG410ZGQS	T:Signal transduction mechanisms;S:Function unknown;S:Function unknown;S:Function unknown;S:Function unknown;S:Function unknown;S:Function unknown;S:Function unknown
BraA03g022520.3C	0.05	0	0	0	0	0.05	0	0	0	0	0	1.64	0	0	0	1.69	1.47	1.21	0.016667	0.016667	0	0.546667	0	1.45667	GO:0006598;GO:0009737;GO:0009414;GO:0009409;GO:0055114;GO:0008131;GO:0046592;GO:001649	BP:polyamine catabolic process;BP:response to abscisic acid;BP:response to water deprivation;BP:response to cold;BP:oxidation-reduction process;MF:primary amine oxidase activity;MF:polyamine oxidase activity;MF:oxidoreductase activity;	K17839	PAO4, PAO3, PAO2	map00330;map00410	Arginine and proline metabolism;beta-Alanine metabolism	ENOG410XSNC;ENOG410XQHS	K:Transcription;S:Function unknown
BraA03g022760.3C	0.4	0.99	1.33	0	0.42	0.19	0.46	0.15	1.11	1.47	0.62	0.72	7.41	4.92	6.28	20.45	26.22	25.71	0.906667	0.203333	0.573333	0.936667	6.20333	24.1267	GO:000367	MF:DNA binding;	------	------	------	------	ENOG41106T6;COG4043;ENOG4111MBV	S:Function unknown;
BraA03g024930.3C	0	0	0.18	0.08	0	0.17	0.47	0	0.08	0	0	0	1.19	1.73	0.78	0	0	0	0.06	0.083333	0.183333	0	1.23333	0	GO:0071281;GO:0071369;GO:0006355;GO:0045449;GO:0071732;GO:0034756;GO:0005634;GO:0005667;GO:0003700;GO:0003677;GO:004698	BP:cellular response to iron ion;BP:cellular response to ethylene stimulus;BP:regulation of transcription, DNA-templated;BP:old GO;BP:cellular response to nitric oxide;BP:regulation of iron ion transport;CC:nucleus;CC:transcription factor complex;MF:transcription factor activity, sequence-specific DNA binding;MF:DNA binding;MF:protein dimerization activity;	------	------	------	------	ENOG410YQ9Q	K:Transcription
BraA03g024970.3C	0.38	5.83	0.57	0.16	0.49	0.39	0.38	0.31	0.74	20.36	19.54	11.52	16.18	7.4	11.04	0.46	0.41	0	2.26	0.346667	0.476667	17.14	11.54	0.29	------	------	------	------	------	------	------	------
BraA03g027340.3C	0	0.18	0	0.05	0.17	0.06	0	0.06	0.1	4.13	1.11	3.25	13.22	14.43	10.14	25.28	41.39	27.2	0.06	0.093333	0.053333	2.83	12.5967	31.29	------	------	------	------	------	------	ENOG41107H1;ENOG410YBUU	S:Function unknown;
BraA03g028420.3C	3.74	0	12.94	0	0	0	0	0	0	3.98	24.67	8.87	2290.62	3402.09	2093.11	482.46	1069.2	326.52	5.56	0	0	12.5067	2595.27	626.06	GO:000695	BP:defense response;	------	------	------	------	ENOG410YY3S;ENOG41104QQ	S:Function unknown;D:Cell cycle control, cell division, chromosome partitioning
BraA03g028860.3C	0.79	1.24	1.53	0.42	1.43	0.37	0.51	0.47	0.92	0	0	0	1.39	1.05	1.15	0	0	0	1.18667	0.74	0.633333	0	1.19667	0	------	------	------	------	------	------	COG0384	S:Function unknown
BraA03g031670.3C	0.36	0	0	0	0	0	0	0	0	0	0	0	2.89	9.56	7.29	0	0.72	0.21	0.12	0	0	0	6.58	0.31	GO:0009826;GO:0009637;GO:0010218;GO:0010114;GO:000563	BP:unidimensional cell growth;BP:response to blue light;BP:response to far red light;BP:response to red light;CC:nucleus;	------	------	------	------	ENOG410ZRQ9;ENOG41116RU	S:Function unknown;
BraA03g032120.3C	0.38	1.32	0.71	0.14	0.21	0.45	0.14	0.13	0.4	0.27	2.1	0.58	2.87	0.69	1.18	0.53	0.07	0.26	0.803333	0.266667	0.223333	0.983333	1.58	0.286667	GO:0048451;GO:0048453;GO:0016021;GO:0005576;GO:000377	BP:petal formation;BP:sepal formation;CC:integral component of membrane;CC:extracellular region;MF:actin binding;	------	------	------	------	ENOG410XQR0;ENOG410YCMB	S:Function unknown;
BraA03g032980.3C	0.09	0.1	0	0.26	0	0	0	0	0.09	0	0	0	0.48	0	0	8.23	6.75	5.5	0.063333	0.086667	0.03	0	0.16	6.82667	------	------	------	------	------	------	ENOG410YKHT	S:Function unknown
BraA03g034220.3C	0.23	1.03	1.38	0.14	0.24	0.75	0.04	0.12	0.42	0	0.47	1.56	0.59	0	0.23	2.89	1.6	4.01	0.88	0.376667	0.193333	0.676667	0.273333	2.83333	GO:0009416;GO:0007165;GO:0009507;GO:000487	BP:response to light stimulus;BP:signal transduction;CC:chloroplast;MF:signal transducer activity;	------	------	------	------	ENOG410YF5P;ENOG410XRIY	S:Function unknown;
BraA03g034810.3C	36.12	0	2.63	16.46	4.32	0.77	26.13	2.29	0.62	0	1.45	0.44	10.28	12.22	1.92	0	0.16	0	12.9167	7.18333	9.68	0.63	8.14	0.053333	GO:0009611;GO:0032259;GO:0051707;GO:0052624;GO:0008757;GO:0080150;GO:000816	BP:response to wounding;BP:methylation;BP:response to other organism;MF:2-phytyl-1,4-naphthoquinone methyltransferase activity;MF:S-adenosylmethionine-dependent methyltransferase activity;MF:S-adenosyl-L-methionin;MF:methyltransferase activity;	K21484	BSMT1	------	------	ENOG4112BHH;COG1523	S:Function unknown;G:Carbohydrate transport and metabolism
BraA03g035620.3C	1.43	0.12	1.7	0.16	0.12	0.3	0.06	0.06	0.59	0	0	0.08	4.02	3.87	5.28	1.33	1.2	1.02	1.08333	0.193333	0.236667	0.026667	4.39	1.18333	------	------	------	------	------	------	COG0625;COG0484	O:Posttranslational modification, protein turnover, chaperones;
BraA03g035630.3C	0	0	0.08	0	0	0	0	0	0	0	0	0.1	7.53	7.51	4.56	2.92	1.54	1.39	0.026667	0	0	0.033333	6.53333	1.95	------	------	------	------	------	------	ENOG41118YS;ENOG410Y9HK	S:Function unknown;
BraA03g035980.3C	0.16	0.09	0.33	0.44	0.38	0.25	1.23	0.54	0.26	8.17	2.43	2.72	11.54	5.12	0.43	0.26	0	0	0.193333	0.356667	0.676667	4.44	5.69667	0.086667	------	------	------	------	------	------	ENOG4111I0K;ENOG410XYNX;ENOG410Y994	S:Function unknown;
BraA03g037460.3C	3.3	0	0.9	8.11	1.04	0	6.22	4.45	0.46	0	0	0	0	0	0.36	3.56	1.93	6.12	1.4	3.05	3.71	0	0.12	3.87	------	------	K03350	APC3, CDC27	map04120	Ubiquitin mediated proteolysis	ENOG410YR0A;COG0457	S:Function unknown;
BraA03g038140.3C	0	0.82	0	1.03	0	0.78	0	0	0	0	0	0	88.17	31.92	106.55	0.68	0	0	0.273333	0.603333	0	0	75.5467	0.226667	------	------	------	------	------	------	ENOG4111EDW;ENOG410Z6P3	S:Function unknown;
BraA03g040440.3C	0.59	0	0	0.25	0.3	0	0.36	0	0	2.53	1.4	0.12	0.77	0.69	1	11.75	12.19	8.48	0.196667	0.183333	0.12	1.35	0.82	10.8067	GO:0010167;GO:0015706;GO:0006869;GO:0005886;GO:0031225;GO:000828	BP:response to nitrate;BP:nitrate transport;BP:lipid transport;CC:plasma membrane;CC:anchored component of membrane;MF:lipid binding;	------	------	------	------	ENOG410Z3HC;ENOG411084A	S:Function unknown;U:Intracellular trafficking, secretion, and vesicular transport
BraA03g040600.3C	0.54	0.58	2.8	1.73	0.62	0.28	1.47	0.6	0.28	1.98	0.16	1.53	1.22	0	3.26	11.41	27.97	8.5	1.30667	0.876667	0.783333	1.22333	1.49333	15.96	GO:0051646;GO:0030048;GO:0051645;GO:0060151;GO:000550	BP:mitochondrion localization;BP:actin filament-based movement;BP:Golgi localization;BP:peroxisome localization;MF:calcium ion binding;	K13448	CML	map04626	Plant-pathogen interaction	COG5126;COG5126;COG5126	D:Cell cycle control, cell division, chromosome partitioning;T:Signal transduction mechanisms;Z:Cytoskeleton
BraA03g040840.3C	0	0	0	0	0	0	0	0	0	0	0	0	4.68	4.24	3.57	20.68	51.83	14.12	0	0	0	0	4.16333	28.8767	GO:0080167;GO:0000785;GO:0003682;GO:000367	BP:response to karrikin;CC:chromatin;MF:chromatin binding;MF:DNA binding;	K09422	MYBP	------	------	COG5147	K:Transcription
BraA03g041370.3C	0.29	1.25	1.7	0.2	0.54	1.68	0	0.23	0.88	2.81	5.86	16.28	1.04	0	0	19.97	17.9	25.62	1.08	0.806667	0.37	8.31667	0.346667	21.1633	GO:0000278;GO:0042023;GO:0010440;GO:0007050;GO:0045736;GO:0071901;GO:0005634;GO:0004861;GO:000551	BP:mitotic cell cycle;BP:DNA endoreduplication;BP:stomatal lineage progression;BP:cell cycle arrest;BP:negative regulation of cyclin-dependent protein serine/threonine kinase activity;BP:negative regulation of protein serine/threonine kinase activity;CC:nucleus;MF:cyclin-dependent protein serine/threonine kinase inhibitor activity;MF:protein binding;	------	------	------	------	ENOG41106C5;ENOG410YIVC	K:Transcription;
BraA03g042320.3C	0.11	0	0	0	0	0	0	0	0	1.85	17.01	14.36	2.03	18.37	9.53	0	0	0	0.036667	0	0	11.0733	9.97667	0	------	------	------	------	------	------	ENOG410YD54	K:Transcription
BraA03g045010.3C	0	0.5	0	0.07	0.17	0.08	0	0	0.15	166.6	257.57	224.8	53.84	12.86	14.89	76.63	104.72	50.13	0.166667	0.106667	0.05	216.323	27.1967	77.16	GO:0042127;GO:0048316;GO:0000278;GO:0000074;GO:0010440;GO:0042023;GO:0045736;GO:0009069;GO:0005634;GO:0005515;GO:000469	BP:regulation of cell proliferation;BP:seed development;BP:mitotic cell cycle;BP:old GO;BP:stomatal lineage progression;BP:DNA endoreduplication;BP:negative regulation of cyclin-dependent protein serine/threonine kinase activity;BP:serine family amino acid metabolic process;CC:nucleus;MF:protein binding;MF:cyclin-dependent protein serine/threonine kinase activity;	K14505	CYCD3	map04075	Plant hormone signal transduction	ENOG410XRKC	D:Cell cycle control, cell division, chromosome partitioning
BraA03g045580.3C	0	0	0	0	0	0	0	0	0	0	0	0	0	0	0	1.45	2.15	2.09	0	0	0	0	0	1.89667	------	------	------	------	------	------	ENOG41105ER;ENOG411164Q;ENOG410YM84	S:Function unknown;
BraA03g046730.3C	0	0	0	0	0	0	0	0	0	0	0.51	0	14.99	16.24	10.34	1.33	5.9	1	0	0	0	0.17	13.8567	2.74333	GO:0006865;GO:0015031;GO:0016020;GO:0016021;GO:0031359;GO:0005744;GO:0015450;GO:001517	BP:amino acid transport;BP:protein transport;CC:membrane;CC:integral component of membrane;CC:integral component of chloroplast outer membrane;CC:mitochondrial inner membrane presequence translocase complex;MF:P-P-bond-hydrolysis-driven protein transmembrane transporter activity;MF:amino acid transmembrane transporter activity;	------	------	------	------	ENOG410YI0M	O:Posttranslational modification, protein turnover, chaperones
BraA03g048000.3C	0	0	0.43	0	0.07	0.07	0	0.14	0	0	0.08	0.17	0.7	1.9	1.91	0.07	0	0	0.143333	0.046667	0.046667	0.083333	1.50333	0.023333	------	------	------	------	------	------	ENOG410Y65V;COG0470	S:Function unknown;L:Replication, recombination and repair
BraA03g048010.3C	0	0	0	0	0	0	0	0	0	0	0.23	2.82	11.26	12.84	8.19	0.4	0.5	0	0	0	0	1.01667	10.7633	0.3	GO:0006626;GO:0009615;GO:0006413;GO:0006446;GO:0005737;GO:0005840;GO:0005730;GO:0000339;GO:0005515;GO:000374	BP:protein targeting to mitochondrion;BP:response to virus;BP:translational initiation;BP:regulation of translational initiation;CC:cytoplasm;CC:ribosome;CC:nucleolus;MF:RNA cap binding;MF:protein binding;MF:translation initiation factor activity;	K03259	EIF4E	map03013	RNA transport	COG5053	L:Replication, recombination and repair
BraA03g048150.3C	0.15	0	0	0	0	0	0	0	0	5.49	4.82	2.19	33.6	30.27	16.11	5.62	7.72	7.44	0.05	0	0	4.16667	26.66	6.92667	GO:0097159;GO:1901363;GO:0003676;GO:000016	MF:organic cyclic compound binding;MF:heterocyclic compound binding;MF:nucleic acid binding;MF:nucleotide binding;	------	------	------	------	COG0724	S:Function unknown
BraA03g048220.3C	1.13	0.36	0.5	0.13	0.14	0.28	0.53	0	0.81	11.14	5.44	3.9	8.5	14.97	7.93	3.73	4.37	4.45	0.663333	0.183333	0.446667	6.82667	10.4667	4.18333	GO:0010204;GO:0050665;GO:0000041;GO:0042742;GO:0055114;GO:0005829;GO:0005777;GO:0009339;GO:0008891;GO:0010181;GO:001649	BP:defense response signaling pathway, resistance gene-independent;BP:hydrogen peroxide biosynthetic process;BP:transition metal ion transport;BP:defense response to bacterium;BP:oxidation-reduction process;CC:cytosol;CC:peroxisome;CC:glycolate oxidase complex;MF:glycolate oxidase activity;MF:FMN binding;MF:oxidoreductase activity;	K11517	HAO	map00630;map04146	Glyoxylate and dicarboxylate metabolism;Peroxisome	COG1304	C:Energy production and conversion
BraA03g051700.3C	0.53	1.82	1.66	0.37	1.36	1.46	0.56	0.89	2.18	0.56	1.27	2.74	0.76	0.32	0.82	1.86	2.15	2.04	1.33667	1.06333	1.21	1.52333	0.633333	2.01667	GO:0006457;GO:0009414;GO:0009651;GO:0006096;GO:0006094;GO:0046686;GO:0009306;GO:0006833;GO:0006972;GO:0009409;GO:0009408;GO:0009644;GO:0007030;GO:0042542;GO:0010075;GO:0006950;GO:0006499;GO:0009934;GO:0034976;GO:0005783;GO:0048046;GO:0005739;GO:0005634;GO:0005774;GO:0005794;GO:0005886;GO:0009506;GO:0009507;GO:0005829;GO:0051082;GO:000552	BP:protein folding;BP:response to water deprivation;BP:response to salt stress;BP:glycolytic process;BP:gluconeogenesis;BP:response to cadmium ion;BP:protein secretion;BP:water transport;BP:hyperosmotic response;BP:response to cold;BP:response to heat;BP:response to high light intensity;BP:Golgi organization;BP:response to hydrogen peroxide;BP:regulation of meristem growth;BP:response to stress;B…	K09487	HSP90B, TRA1	map04141;map04626	Protein processing in endoplasmic reticulum;Plant-pathogen interaction	COG0326	O:Posttranslational modification, protein turnover, chaperones
BraA03g052750.3C	0.69	0.75	0	0	0	0.36	0	0	0	0	7.54	4.01	21.63	4.75	16.82	1.06	0.89	0	0.48	0.12	0	3.85	14.4	0.65	GO:0080143;GO:0016021;GO:0016020;GO:000563	BP:regulation of amino acid export;CC:integral component of membrane;CC:membrane;CC:nucleus;	------	------	------	------	ENOG41103SK;ENOG410YP3Q	U:Intracellular trafficking, secretion, and vesicular transport;
BraA03g054020.3C	0	0.05	0.07	0.02	0.07	0.02	0.02	0.02	0.02	0	0.16	0	0.36	0.19	0.23	0	0	0	0.04	0.036667	0.02	0.053333	0.26	0	GO:0034968;GO:0032259;GO:0006554;GO:0005634;GO:0018024;GO:0008270;GO:000816	BP:histone lysine methylation;BP:methylation;BP:lysine catabolic process;CC:nucleus;MF:histone-lysine N-methyltransferase activity;MF:zinc ion binding;MF:methyltransferase activity;	------	------	------	------	COG5141	S:Function unknown
BraA03g054030.3C	1.33	0.09	0.08	1.49	0.17	0.08	1.97	0.08	0.22	6.29	2.51	1.11	15.92	20.16	14.42	3.27	6.33	5.42	0.5	0.58	0.756667	3.30333	16.8333	5.00667	GO:0006355;GO:0006351;GO:0005634;GO:0003700;GO:000367	BP:regulation of transcription, DNA-templated;BP:transcription, DNA-templated;CC:nucleus;MF:transcription factor activity, sequence-specific DNA binding;MF:DNA binding;	------	------	------	------	ENOG410YM3E	K:Transcription
BraA03g054150.3C	4.85	0.57	1.16	2.64	0.8	0.88	3.18	1.93	0.8	11.82	10.17	12.56	12.84	10.65	9.17	6.45	2.34	1.31	2.19333	1.44	1.97	11.5167	10.8867	3.36667	GO:0006355;GO:0005634;GO:0003700;GO:004356	BP:regulation of transcription, DNA-templated;CC:nucleus;MF:transcription factor activity, sequence-specific DNA binding;MF:sequence-specific DNA binding;	------	------	------	------	COG5169	S:Function unknown
BraA03g054850.3C	0	0	0	0	0	0	0	0	0	50.4	1.89	18.9	213.8	55.26	127.61	957.37	149.63	433.19	0	0	0	23.73	132.223	513.397	------	------	------	------	------	------	------	------
BraA03g057620.3C	0	0	0.06	0	0	0	0	0	0	0.56	0	2.39	49.26	58.5	31.37	1.65	1.42	0.75	0.02	0	0	0.983333	46.3767	1.27333	GO:0006546;GO:0006636;GO:0006733;GO:0030154;GO:0010583;GO:0009695;GO:0019288;GO:0009108;GO:0009106;GO:0010027;GO:0090470;GO:0015995;GO:0010371;GO:0016556;GO:0009965;GO:0048481;GO:0010103;GO:0006810;GO:0008285;GO:0006766;GO:0008652;GO:0000096;GO:0016226;GO:0009117;GO:0045893;GO:0009407;GO:0010228;GO:0010227;GO:0009072;GO:0009640;GO:0010073;GO:0031408;GO:0044272;GO:0009793;GO:0006355;GO:0016117;GO:…	BP:glycine catabolic process;BP:unsaturated fatty acid biosynthetic process;BP:oxidoreduction coenzyme metabolic process;BP:cell differentiation;BP:response to cyclopentenone;BP:jasmonic acid biosynthetic process;BP:isopentenyl diphosphate biosynthetic process, methylerythritol 4-phosphate pathway;BP:coenzyme biosynthetic process;BP:lipoate metabolic process;BP:thylakoid membrane organization;BP:…	------	------	------	------	ENOG410XPMQ	K:Transcription
BraA03g059750.3C	1.92	0.66	1.17	0.51	0.32	0.38	1.02	0.14	0.91	177.17	212.13	202.27	57.55	96.5	52.92	11.8	41.66	20.55	1.25	0.403333	0.69	197.19	68.99	24.67	GO:0006355;GO:0045449;GO:0005667;GO:0003700;GO:004356	BP:regulation of transcription, DNA-templated;BP:old GO;CC:transcription factor complex;MF:transcription factor activity, sequence-specific DNA binding;MF:sequence-specific DNA binding;	------	------	------	------	ENOG410YWQ7	K:Transcription
BraA03g059990.3C	1.01	0.27	0.32	1.01	0.79	0.36	1.18	0.39	0.23	0.04	0.08	0.83	30.94	29.85	28.75	1.16	0.45	1.17	0.533333	0.72	0.6	0.316667	29.8467	0.926667	GO:0048443;GO:0010268;GO:0009965;GO:0048441;GO:0042814;GO:0055114;GO:0016021;GO:0004497;GO:0020037;GO:0016709;GO:0016705;GO:000550	BP:stamen development;BP:brassinosteroid homeostasis;BP:leaf morphogenesis;BP:petal development;BP:monopolar cell growth;BP:oxidation-reduction process;CC:integral component of membrane;MF:monooxygenase activity;MF:heme binding;MF:oxidoreductase activity, acting on paired donors, with incorporation or reduction of molecular oxygen, NA;MF:oxidoreductase activity, acting on paired donors, with inco…	K12637	CYP90C1, ROT3	map00905	Brassinosteroid biosynthesis	COG2124	Q:Secondary metabolites biosynthesis, transport and catabolism
BraA03g060670.3C	0.32	0.11	0.81	0.51	0.41	0.14	2.2	0.54	1.03	3.66	2.64	1.87	7.81	12.62	11.45	23.06	22.56	28.26	0.413333	0.353333	1.25667	2.72333	10.6267	24.6267	GO:0055114;GO:0005783;GO:0016021;GO:0004497;GO:0019825;GO:0020037;GO:0016705;GO:000550	BP:oxidation-reduction process;CC:endoplasmic reticulum;CC:integral component of membrane;MF:monooxygenase activity;MF:oxygen binding;MF:heme binding;MF:oxidoreductase activity, acting on paired donors, with incorporation or reduction of molecular oxygen;MF:iron ion binding;	K00517	CYP81F	map00903;map00945	Limonene and pinene degradation;Stilbenoid, diarylheptanoid and gingerol biosynthesis	COG2124	Q:Secondary metabolites biosynthesis, transport and catabolism
BraA03g062700.3C	0	0	0.05	0	0	0	0.05	0	0	1.68	0	0	1.73	1.73	1.89	8.39	15.27	7.36	0.016667	0	0.016667	0.56	1.78333	10.34	------	------	------	------	------	------	------	------
BraA03g063280.3C	0.12	0.13	0.12	0.06	0.08	0	0.09	0.08	0.14	1.62	0	0.27	1.77	3.6	5.36	39.16	34.01	25.01	0.123333	0.046667	0.103333	0.63	3.57667	32.7267	GO:0006571;GO:0000162;GO:0009821;GO:0006560;GO:0006522;GO:0006520;GO:0006107;GO:0006534;GO:0009058;GO:0006525;GO:0009693;GO:0009094;GO:0015976;GO:0006536;GO:0006531;GO:0005829;GO:0080130;GO:0004069;GO:003017	BP:tyrosine biosynthetic process;BP:tryptophan biosynthetic process;BP:alkaloid biosynthetic process;BP:proline metabolic process;BP:alanine metabolic process;BP:cellular amino acid metabolic process;BP:oxaloacetate metabolic process;BP:cysteine metabolic process;BP:biosynthetic process;BP:arginine metabolic process;BP:ethylene biosynthetic process;BP:L-phenylalanine biosynthetic process;BP:carbo…	K14454	GOT1	map00220;map00250;map00270;map00330;map00350;map00360;map00400;map00710;map00950;map00960	Arginine biosynthesis;Alanine, aspartate and glutamate metabolism;Cysteine and methionine metabolism;Arginine and proline metabolism;Tyrosine metabolism;Phenylalanine metabolism;Phenylalanine, tyrosine and tryptophan biosynthesis;Carbon fixation in photosynthetic organisms;Isoquinoline alkaloid biosynthesis;Tropane, piperidine and pyridine alkaloid biosynthesis	COG1448	Q:Secondary metabolites biosynthesis, transport and catabolism
BraA03g063990.3C	0.04	0.06	0	0.08	0	0	0	0.14	0	0.61	1.41	0.85	0.38	1.64	1.2	4.99	5.48	3.06	0.033333	0.026667	0.046667	0.956667	1.07333	4.51	GO:0006508;GO:0006629;GO:0005773;GO:000419	BP:proteolysis;BP:lipid metabolic process;CC:vacuole;MF:aspartic-type endopeptidase activity;	K08245	E3.4.23.40	------	------	ENOG410XNV7	O:Posttranslational modification, protein turnover, chaperones
BraA04g000130.3C	0.81	1.66	2.37	0.51	0.98	1.43	0.68	0.54	1.35	6.46	5.01	4.31	23.42	21.08	29.35	4.25	4.5	6.48	1.61333	0.973333	0.856667	5.26	24.6167	5.07667	------	------	------	------	------	------	ENOG41118VE	S:Function unknown
BraA04g000840.3C	0.1	1.11	0.45	0.89	0	0.53	0.12	0.66	0.1	6.07	5.1	2.86	0.95	3.04	1.57	0	0	0.13	0.553333	0.473333	0.293333	4.67667	1.85333	0.043333	GO:0010262;GO:0010583;GO:0009734;GO:0006355;GO:0048364;GO:0045449;GO:0009630;GO:0005634;GO:0005667;GO:0003700;GO:004698	BP:somatic embryogenesis;BP:response to cyclopentenone;BP:auxin-activated signaling pathway;BP:regulation of transcription, DNA-templated;BP:root development;BP:old GO;BP:gravitropism;CC:nucleus;CC:transcription factor complex;MF:transcription factor activity, sequence-specific DNA binding;MF:protein dimerization activity;	K14484	IAA	map04075	Plant hormone signal transduction	ENOG410YIRA;ENOG411174J	K:Transcription;
BraA04g001270.3C	0.01	0.06	0	0.03	0	0	0	0	0	0	0	0	0.51	0.17	0.03	0	0	0	0.023333	0.01	0	0	0.236667	0	GO:001602	CC:integral component of membrane;	------	------	------	------	ENOG410XT5U;ENOG410XRQN	S:Function unknown;
BraA04g001280.3C	0.09	0.1	0.78	0.08	0.96	0.69	0	0.4	0.71	4.38	0.45	0.96	349.01	531.45	441.95	20.38	9.55	16.11	0.323333	0.576667	0.37	1.93	440.803	15.3467	GO:0009751;GO:0009753;GO:0009909;GO:0000785;GO:0003677;GO:000368	BP:response to salicylic acid;BP:response to jasmonic acid;BP:regulation of flower development;CC:chromatin;MF:DNA binding;MF:chromatin binding;	K09422	MYBP	------	------	COG5147	K:Transcription
BraA04g002910.3C	0	0	0	0	0	0	0	0	0	5.82	1.67	5.09	0.15	0	0	7.72	6.5	3.8	0	0	0	4.19333	0.05	6.00667	GO:0006812;GO:0098655;GO:0055085;GO:0016021;GO:000832	BP:cation transport;BP:cation transmembrane transport;BP:transmembrane transport;CC:integral component of membrane;MF:cation transmembrane transporter activity;	------	------	------	------	COG0053	P:Inorganic ion transport and metabolism
BraA04g002990.3C	0	0	0	0	0	0	0	0	0	3.33	0	0	4.31	4.16	0.27	24.12	27.91	22.6	0	0	0	1.11	2.91333	24.8767	GO:000950	CC:chloroplast;	------	------	------	------	ENOG410YTD2	S:Function unknown
BraA04g003200.3C	0.11	0.35	0	0	0.12	0.22	0	0	0	0	0	0	0	0	0.13	13.3	3.73	4.82	0.153333	0.113333	0	0	0.043333	7.28333	GO:0048440;GO:0010093;GO:0048507;GO:0006355;GO:0045449;GO:0006351;GO:0005634;GO:0005667;GO:0003700;GO:000367	BP:carpel development;BP:specification of floral organ identity;BP:meristem development;BP:regulation of transcription, DNA-templated;BP:old GO;BP:transcription, DNA-templated;CC:nucleus;CC:transcription factor complex;MF:transcription factor activity, sequence-specific DNA binding;MF:DNA binding;	------	------	------	------	ENOG4111TVY	K:Transcription
BraA04g005240.3C	0.05	0.26	0.05	0	0	0.25	0.11	0.05	0.05	4.1	4.68	1.63	3.72	3.3	4.44	1.24	0.96	1.49	0.12	0.083333	0.07	3.47	3.82	1.23	------	------	K10727	CDT1	------	------	ENOG410XT37	L:Replication, recombination and repair
BraA04g006420.3C	0.92	3.21	0.6	0.18	0.7	0.29	0.32	0.4	0.79	0	0	0.24	1.95	2.07	4.04	0	0.38	0.35	1.57667	0.39	0.503333	0.08	2.68667	0.243333	------	------	------	------	------	------	COG0749	U:Intracellular trafficking, secretion, and vesicular transport
BraA04g006720.3C	0.46	0.2	0.2	0.27	0.3	0.39	0.11	0	0.09	1948.79	983.46	1148.24	319.78	348.02	313.91	3.45	3.34	3.22	0.286667	0.32	0.066667	1360.16	327.237	3.33667	GO:0006914;GO:0009943;GO:0010075;GO:0010305;GO:0009062;GO:0010358;GO:0043433;GO:0005634;GO:000551	BP:autophagy;BP:adaxial/abaxial axis specification;BP:regulation of meristem growth;BP:leaf vascular tissue pattern formation;BP:fatty acid catabolic process;BP:leaf shaping;BP:negative regulation of sequence-specific DNA binding transcription factor activity;CC:nucleus;MF:protein binding;	------	------	------	------	ENOG410ZDCW	S:Function unknown
BraA04g008830.3C	0.53	0.95	0.42	0.14	0.07	0.13	0.17	0.26	0.53	0	1.89	0	11.59	8.04	10.67	2.39	1.45	4.7	0.633333	0.113333	0.32	0.63	10.1	2.84667	GO:0010089;GO:0044036;GO:0045490;GO:0005576;GO:0030570;GO:004687	BP:xylem development;BP:cell wall macromolecule metabolic process;BP:pectin catabolic process;CC:extracellular region;MF:pectate lyase activity;MF:metal ion binding;	K01728	pel	map00040	Pentose and glucuronate interconversions	COG3866	G:Carbohydrate transport and metabolism
BraA04g011510.3C	0	1.61	0	0	0	0	0	0	1.11	193.13	206.34	166.21	96.55	298.06	99.93	2.9	13.99	15.14	0.536667	0	0.37	188.56	164.847	10.6767	------	------	------	------	------	------	ENOG410Z8TV	S:Function unknown
BraA04g013670.3C	1.75	1.2	0.83	0.92	0.28	0.14	3.53	0.28	0.18	0	0	0	2.96	2.24	3.1	0.21	0.92	0.08	1.26	0.446667	1.33	0	2.76667	0.403333	GO:0009395;GO:0006629;GO:0006817;GO:0016036;GO:0006071;GO:0046486;GO:0005737;GO:0008081;GO:000888	BP:phospholipid catabolic process;BP:lipid metabolic process;BP:phosphate ion transport;BP:cellular response to phosphate starvation;BP:glycerol metabolic process;BP:glycerolipid metabolic process;CC:cytoplasm;MF:phosphoric diester hydrolase activity;MF:glycerophosphodiester phosphodiesterase activity;	------	------	------	------	COG0584	C:Energy production and conversion
BraA04g014390.3C	0.06	0	0	0.27	0.08	0.12	0.37	0.41	0.12	6.62	4.23	2.53	25.26	17.46	20.29	60.08	65.83	48.42	0.02	0.156667	0.3	4.46	21.0033	58.11	GO:0016310;GO:0006468;GO:0016301;GO:0005524;GO:000467	BP:phosphorylation;BP:protein phosphorylation;MF:kinase activity;MF:ATP binding;MF:protein kinase activity;	------	------	------	------	COG0515	S:Function unknown
BraA04g016630.3C	1.25	1.89	0.6	0.21	0.72	0.27	0.04	0.78	0.95	0.29	0.79	0.21	0.21	0.83	0.54	2.81	3.66	2.51	1.24667	0.4	0.59	0.43	0.526667	2.99333	GO:0016567;GO:0016132;GO:0009062;GO:0009690;GO:0005576;GO:0008270;GO:000484	BP:protein ubiquitination;BP:brassinosteroid biosynthetic process;BP:fatty acid catabolic process;BP:cytokinin metabolic process;CC:extracellular region;MF:zinc ion binding;MF:ubiquitin-protein transferase activity;	------	------	------	------	COG2304;ENOG411056H	S:Function unknown;
BraA04g018770.3C	0.72	0.24	0.31	0.27	0.16	0	0.16	0.08	0.07	0.66	0	2.1	5.3	2.49	7.61	0.8	0.81	0	0.423333	0.143333	0.103333	0.92	5.13333	0.536667	GO:0006863;GO:0015711;GO:0016021;GO:0005802;GO:0005886;GO:0005768;GO:000851	BP:purine nucleobase transport;BP:organic anion transport;CC:integral component of membrane;CC:trans-Golgi network;CC:plasma membrane;CC:endosome;MF:organic anion transmembrane transporter activity;	------	------	------	------	ENOG410XP1S	S:Function unknown
BraA04g020960.3C	0.63	0.3	0.52	0.82	0.32	0.06	0.04	0.24	0	0.7	0.12	0	7.13	6.82	2.09	18.12	23.76	12.22	0.483333	0.4	0.093333	0.273333	5.34667	18.0333	GO:0005975;GO:0010359;GO:0005794;GO:0005829;GO:0005576;GO:0009505;GO:0009506;GO:000455	BP:carbohydrate metabolic process;BP:regulation of anion channel activity;CC:Golgi apparatus;CC:cytosol;CC:extracellular region;CC:plant-type cell wall;CC:plasmodesma;MF:hydrolase activity, hydrolyzing O-glycosyl compounds;	K01188	E3.2.1.21	map00460;map00500;map00940	Cyanoamino acid metabolism;Starch and sucrose metabolism;Phenylpropanoid biosynthesis	COG2723	G:Carbohydrate transport and metabolism
BraA04g020970.3C	0.74	0	0.12	0	0.35	0.33	0	0.23	0.1	7.45	0	0	0	2.8	0.62	36.29	45.06	51.34	0.286667	0.226667	0.11	2.48333	1.14	44.23	GO:0055114;GO:001649	BP:oxidation-reduction process;MF:oxidoreductase activity;	K08081	TR1	map00960	Tropane, piperidine and pyridine alkaloid biosynthesis	COG1028	S:Function unknown
BraA04g021060.3C	0.55	4.1	3.64	0.67	1.75	2.33	0.49	0.58	1.48	52.5	34.62	27.94	34.52	22.38	38.18	8.23	4.29	10.26	2.76333	1.58333	0.85	38.3533	31.6933	7.59333	GO:0006633;GO:0016126;GO:0016132;GO:0006084;GO:0080065;GO:0046520;GO:0055114;GO:0016021;GO:0000254;GO:0005506;GO:001649	BP:fatty acid biosynthetic process;BP:sterol biosynthetic process;BP:brassinosteroid biosynthetic process;BP:acetyl-CoA metabolic process;BP:4-alpha-methyl-delta7-sterol oxidation;BP:sphingoid biosynthetic process;BP:oxidation-reduction process;CC:integral component of membrane;MF:C-4 methylsterol oxidase activity;MF:iron ion binding;MF:oxidoreductase activity;	K14424	SMO2	map00100	Steroid biosynthesis	COG3000;COG1100	I:Lipid transport and metabolism;S:Function unknown
BraA04g021110.3C	0.13	0	0	0	0	0	0.15	0	0	2.68	2.81	0	5.94	8.88	5.18	0.14	0.36	0	0.043333	0	0.05	1.83	6.66667	0.166667	GO:0080129;GO:0009407;GO:0006635;GO:0043161;GO:0006749;GO:0006803;GO:0051788;GO:0005737;GO:0004364;GO:001674	BP:proteasome core complex assembly;BP:toxin catabolic process;BP:fatty acid beta-oxidation;BP:proteasome-mediated ubiquitin-dependent protein catabolic process;BP:glutathione metabolic process;BP:obsolete glutathione conjugation reaction;BP:response to misfolded protein;CC:cytoplasm;MF:glutathione transferase activity;MF:transferase activity;	K00799	GST, gst	map00480	Glutathione metabolism	ENOG410XSIX	O:Posttranslational modification, protein turnover, chaperones
BraA04g022480.3C	0.14	0	0.32	0	0	0	0	0	0	9.96	26.51	38.72	26.22	21.1	22.53	3.38	4.67	10.6	0.153333	0	0	25.0633	23.2833	6.21667	GO:0009944;GO:0010075;GO:0010014;GO:0009855;GO:0048439;GO:0048438;GO:000563	BP:polarity specification of adaxial/abaxial axis;BP:regulation of meristem growth;BP:meristem initiation;BP:determination of bilateral symmetry;BP:flower morphogenesis;BP:floral whorl development;CC:nucleus;	------	------	------	------	ENOG410Y75T;ENOG41116RU	S:Function unknown;
BraA04g024460.3C	0.76	0	0.47	0.24	0.13	0.07	0	0.2	0.06	0	0	0	0	0	0	1.32	0.7	2.31	0.41	0.146667	0.086667	0	0	1.44333	------	------	------	------	------	------	ENOG410YAJT	S:Function unknown
BraA04g025200.3C	0	0	0	0	0	0	0	0	0	6.54	8.52	9.27	1.97	1.24	2.86	10.67	7.66	10.61	0	0	0	8.11	2.02333	9.64667	GO:000563	CC:nucleus;	------	------	------	------	ENOG410YFJP	S:Function unknown
BraA04g026510.3C	0.07	0	0	0	0	0	0	0	0	0	0	0	0	0	0.08	0.57	1.55	1.56	0.023333	0	0	0	0.026667	1.22667	GO:0019761;GO:0055085;GO:0005737;GO:0016021;GO:0016020;GO:002285	BP:glucosinolate biosynthetic process;BP:transmembrane transport;CC:cytoplasm;CC:integral component of membrane;CC:membrane;MF:transmembrane transporter activity;	------	------	------	------	ENOG410YBPN;ENOG4111ZZJ	S:Function unknown;
BraA04g026520.3C	0.8	0	0.58	0	0	0.18	0	0	0	0	0	0.11	0	0	0	43.63	279.28	52.99	0.46	0.06	0	0.036667	0	125.3	GO:0009058;GO:000382	BP:biosynthetic process;MF:catalytic activity;	------	------	------	------	COG0384	S:Function unknown
BraA04g030780.3C	0.23	0.38	0.26	0.34	0.13	0.12	0.68	0.25	0.44	1.93	0	0.44	0.61	0.51	0.54	5.68	7.35	3.59	0.29	0.196667	0.456667	0.79	0.553333	5.54	GO:0006817;GO:0016036;GO:0080040;GO:0045892;GO:0019375;GO:000563	BP:phosphate ion transport;BP:cellular response to phosphate starvation;BP:positive regulation of cellular response to phosphate starvation;BP:negative regulation of transcription, DNA-templated;BP:galactolipid biosynthetic process;CC:nucleus;	------	------	------	------	ENOG410XU76;COG5036;ENOG410YBCG;ENOG4111W1U	T:Signal transduction mechanisms;P:Inorganic ion transport and metabolism;O:Posttranslational modification, protein turnover, chaperones;T:Signal transduction mechanisms
BraA04g030890.3C	0	0.09	0	0.23	0	0	0	0	0	6.73	6.61	11.97	1.17	0.12	0.06	20.96	11.82	22.81	0.03	0.076667	0	8.43667	0.45	18.53	GO:0009725;GO:0010218;GO:0006355;GO:0045449;GO:0009641;GO:0005634;GO:0009506;GO:0005667;GO:0043565;GO:000370	BP:response to hormone;BP:response to far red light;BP:regulation of transcription, DNA-templated;BP:old GO;BP:shade avoidance;CC:nucleus;CC:plasmodesma;CC:transcription factor complex;MF:sequence-specific DNA binding;MF:transcription factor activity, sequence-specific DNA binding;	K09338	HD-ZIP	------	------	ENOG410Z2UE	K:Transcription
BraA04g031110.3C	0	0	0	0	0	0	0	0	0	0.08	0.31	0	4.22	4.98	10.05	2.3	0.71	0.68	0	0	0	0.13	6.41667	1.23	------	------	K18752	TNPO1, IPO2, KPNB2	------	------	COG5147;COG0705;ENOG410XPK2;ENOG4111J7I;ENOG410XRXE	K:Transcription;S:Function unknown;U:Intracellular trafficking, secretion, and vesicular transport;S:Function unknown;S:Function unknown
BraA05g000190.3C	0	0	0	0	0	0	0	0	0	0	0	0	0	0	0	9.67	11.88	12.28	0	0	0	0	0	11.2767	GO:0006355;GO:0045449;GO:0005634;GO:0005667;GO:0043565;GO:0003700;GO:004698	BP:regulation of transcription, DNA-templated;BP:old GO;CC:nucleus;CC:transcription factor complex;MF:sequence-specific DNA binding;MF:transcription factor activity, sequence-specific DNA binding;MF:protein heterodimerization activity;	K08065	NFYB	------	------	COG2036	B:Chromatin structure and dynamics
BraA05g001290.3C	0.15	0.21	0.08	0.11	0	0.04	0	0	0	0.39	1.58	1.46	5.8	2.97	5.47	31.66	22.41	23.9	0.146667	0.05	0	1.14333	4.74667	25.99	GO:0048366;GO:0010311;GO:0048765;GO:0045010;GO:0009741;GO:0009734;GO:0010583;GO:0009723;GO:0006355;GO:0045449;GO:0071555;GO:0007155;GO:0010090;GO:0005634;GO:0005667;GO:0009506;GO:0043565;GO:0003700;GO:0003677;GO:004698	BP:leaf development;BP:lateral root formation;BP:root hair cell differentiation;BP:actin nucleation;BP:response to brassinosteroid;BP:auxin-activated signaling pathway;BP:response to cyclopentenone;BP:response to ethylene;BP:regulation of transcription, DNA-templated;BP:old GO;BP:cell wall organization;BP:cell adhesion;BP:trichome morphogenesis;CC:nucleus;CC:transcription factor complex;CC:plasmo…	------	------	------	------	ENOG410YECH;ENOG410Y8ZK	K:Transcription;
BraA05g002180.3C	0	1.75	0.83	0	1.28	1.18	0	0.3	0.39	1.55	0.65	0.82	30.14	35.6	18.94	0.23	2.05	2.65	0.86	0.82	0.23	1.00667	28.2267	1.64333	GO:0007623;GO:0009736;GO:0000160;GO:0048831;GO:0031537;GO:0006355;GO:0010029;GO:0035556;GO:0005622;GO:0005634;GO:0000156;GO:0005515;GO:004544	BP:circadian rhythm;BP:cytokinin-activated signaling pathway;BP:phosphorelay signal transduction system;BP:regulation of shoot system development;BP:regulation of anthocyanin metabolic process;BP:regulation of transcription, DNA-templated;BP:regulation of seed germination;BP:intracellular signal transduction;CC:intracellular;CC:nucleus;MF:phosphorelay response regulator activity;MF:protein bindin…	K14492	ARR-A	map04075	Plant hormone signal transduction	COG3706;COG5641;COG0784	T:Signal transduction mechanisms;K:Transcription;T:Signal transduction mechanisms
BraA05g003050.3C	0	0.03	0	0.09	0	0	0	0	0	0.16	15.07	6.97	10.2	15.32	17.57	1.77	7.74	2.16	0.01	0.03	0	7.4	14.3633	3.89	GO:000563	CC:nucleus;	------	------	------	------	ENOG41119V3;ENOG41119TN	S:Function unknown;
BraA05g003860.3C	0.05	0.06	0.05	0	0	0	0	0	0.05	0.13	0	0.07	3.74	2.02	3.46	14.72	13.7	5.89	0.053333	0	0.016667	0.066667	3.07333	11.4367	GO:0010167;GO:0015706;GO:0009696;GO:0008152;GO:0018874;GO:0046482;GO:0005737;GO:0052641;GO:0080002;GO:0052639;GO:0052640;GO:001675	BP:response to nitrate;BP:nitrate transport;BP:salicylic acid metabolic process;BP:metabolic process;BP:benzoate metabolic process;BP:para-aminobenzoic acid metabolic process;CC:cytoplasm;MF:benzoic acid glucosyltransferase activity;MF:UDP-glucos;MF:salicylic acid glucosyltransferas;MF:salicylic acid glucosyltransferas;MF:transferase activity, transferring hexosyl groups;	K13691	SGT1	------	------	COG1819	S:Function unknown
BraA05g003870.3C	0.05	0.12	0.46	0	0.06	0.46	0.06	0	0.05	0.29	0	1.08	2.85	2.15	0.39	11.75	9.92	9.96	0.21	0.173333	0.036667	0.456667	1.79667	10.5433	GO:0018874;GO:0009696;GO:0008152;GO:0046482;GO:0005737;GO:0052641;GO:0080044;GO:0080002;GO:0052640;GO:0080046;GO:001675	BP:benzoate metabolic process;BP:salicylic acid metabolic process;BP:metabolic process;BP:para-aminobenzoic acid metabolic process;CC:cytoplasm;MF:benzoic acid glucosyltransferase activity;MF:quercetin 7-O-glucosyltransferase activity;MF:UDP-glucos;MF:salicylic acid glucosyltransferas;MF:quercetin 4'-O-glucosyltransferase activity;MF:transferase activity, transferring hexosyl groups;	K13691	SGT1	------	------	COG1819	S:Function unknown
BraA05g004090.3C	0.05	0	0	0.05	0	0.06	0	0.06	0	0	0.24	0	12.73	9.72	12.66	1.99	0.46	1.25	0.016667	0.036667	0.02	0.08	11.7033	1.23333	GO:000563	CC:nucleus;	------	------	------	------	ENOG4110X8D	S:Function unknown
BraA05g004730.3C	0.18	0.97	0.69	0.34	0.97	0.56	0	0.42	0.25	21.28	23.95	20.76	10.67	8.35	8.29	1.18	0	1.27	0.613333	0.623333	0.223333	21.9967	9.10333	0.816667	GO:0009725;GO:0010218;GO:0006355;GO:0045449;GO:0009641;GO:0005634;GO:0009506;GO:0005667;GO:0043565;GO:0003700;GO:000367	BP:response to hormone;BP:response to far red light;BP:regulation of transcription, DNA-templated;BP:old GO;BP:shade avoidance;CC:nucleus;CC:plasmodesma;CC:transcription factor complex;MF:sequence-specific DNA binding;MF:transcription factor activity, sequence-specific DNA binding;MF:DNA binding;	K09338	HD-ZIP	------	------	ENOG410Z2UE	K:Transcription
BraA05g005210.3C	0	4.93	0	0	4.42	3.19	0	0	4.08	0	8.96	23.69	382.82	549.94	467	7.88	2.8	21.86	1.64333	2.53667	1.36	10.8833	466.587	10.8467	GO:0009943;GO:001035	BP:adaxial/abaxial axis specification;BP:leaf shaping;	------	------	------	------	ENOG4111AX1	S:Function unknown
BraA05g005360.3C	0.04	0	0.13	0	0	0	0	0	0	2.87	1.56	1.41	0.86	0.36	0	1.53	5.12	1.7	0.056667	0	0	1.94667	0.406667	2.78333	GO:0009911;GO:0010228;GO:0048437;GO:0006355;GO:0045449;GO:0005667;GO:0005634;GO:0003700;GO:0003677;GO:004698	BP:positive regulation of flower development;BP:vegetative to reproductive phase transition of meristem;BP:floral organ development;BP:regulation of transcription, DNA-templated;BP:old GO;CC:transcription factor complex;CC:nucleus;MF:transcription factor activity, sequence-specific DNA binding;MF:DNA binding;MF:protein dimerization activity;	K09264	K09264	------	------	COG5068	K:Transcription
BraA05g008160.3C	0.8	2.49	1.75	0.58	0.32	1.87	0	0.32	1.52	0.26	0	1.91	0	0	0	1.2	2.49	1.37	1.68	0.923333	0.613333	0.723333	0	1.68667	GO:0010044;GO:0016021;GO:000588	BP:response to aluminum ion;CC:integral component of membrane;CC:plasma membrane;	K02069	ABC.X2.P	------	------	COG0390	S:Function unknown
BraA05g009220.3C	0	0	0.4	0	0	0.32	0	0	0	0	0	0	4.18	8.55	3.96	0	0	0	0.133333	0.106667	0	0	5.56333	0	------	------	------	------	------	------	------	------
BraA05g012440.3C	12.03	0.86	1.13	3.27	2.93	0.78	2.09	1.68	0.87	1.89	1.18	3.51	0	0	0	1.7	8.51	0.48	4.67333	2.32667	1.54667	2.19333	0	3.56333	GO:0055114;GO:0005783;GO:0016021;GO:0004497;GO:0020037;GO:0016705;GO:0051777;GO:000550	BP:oxidation-reduction process;CC:endoplasmic reticulum;CC:integral component of membrane;MF:monooxygenase activity;MF:heme binding;MF:oxidoreductase activity, acting on paired donors, with incorporation or reduction of molecular oxygen;MF:ent-kaurenoate oxidase activity;MF:iron ion binding;	K04123	KAO	map00904	Diterpenoid biosynthesis	COG2124	Q:Secondary metabolites biosynthesis, transport and catabolism
BraA05g013380.3C	0.14	0	0.49	0.14	0.16	0.6	0	0	0	0.74	1.32	5.5	0.19	0.63	0.67	5.61	7.5	4.58	0.21	0.3	0	2.52	0.496667	5.89667	------	------	------	------	------	------	ENOG410Y75T;ENOG41116RU	S:Function unknown;
BraA05g016600.3C	0.33	0.94	0.26	0	0	0	0.51	0	0.11	0.63	0	0	33.93	42.28	45.33	69.7	106.89	113.49	0.51	0	0.206667	0.21	40.5133	96.6933	------	------	------	------	------	------	ENOG410YDCU;ENOG410YE1I	S:Function unknown;
BraA05g017270.3C	0	0	0.15	0	0	0.07	0	0	0	1.96	21.69	12.07	7.82	10.59	9.44	1.35	2.11	1.27	0.05	0.023333	0	11.9067	9.28333	1.57667	------	------	------	------	------	------	ENOG4111CS1;ENOG410YZUF	S:Function unknown;
BraA05g017950.3C	0.21	0.08	0.08	0.07	0	0.16	0	0.08	0	0	0	0	5.57	1.12	4.21	0.08	0	0	0.123333	0.076667	0.026667	0	3.63333	0.026667	------	------	------	------	------	------	ENOG41106M0;ENOG410YC0Z	O:Posttranslational modification, protein turnover, chaperones;S:Function unknown
BraA05g019660.3C	0.41	0.36	0.44	0.89	1.34	0.85	0.86	0.82	0.58	0.27	1	0.97	3.96	2.45	1.79	6.43	6.55	5.63	0.403333	1.02667	0.753333	0.746667	2.73333	6.20333	GO:0006355;GO:0005634;GO:000367	BP:regulation of transcription, DNA-templated;CC:nucleus;MF:DNA binding;	------	------	------	------	ENOG41104MD;ENOG410YFA9;ENOG4111TKR	K:Transcription;
BraA05g020280.3C	0.92	0.65	0.87	0.32	0.48	0.49	0.95	0.37	0.47	0.05	0	0	0	0	0	0.2	0.06	0.4	0.813333	0.43	0.596667	0.016667	0	0.22	GO:0055085;GO:0016021;GO:0042626;GO:000552	BP:transmembrane transport;CC:integral component of membrane;MF:ATPase activity, coupled to transmembrane movement of substances;MF:ATP binding;	K05666	ABCC2	map02010	ABC transporters	COG1132	V:Defense mechanisms
BraA05g022960.3C	0.05	0	0	0	0	0	0	0	0	0.42	7.98	1.21	7.73	11.19	6.7	0.12	1.29	0.62	0.016667	0	0	3.20333	8.54	0.676667	GO:0006355;GO:0005634;GO:000367	BP:regulation of transcription, DNA-templated;CC:nucleus;MF:DNA binding;	------	------	------	------	ENOG41113G2;ENOG410YG0P	U:Intracellular trafficking, secretion, and vesicular transport;K:Transcription
BraA05g024270.3C	1.06	3.43	1	1.12	0.61	1.09	2.05	0.59	1.88	12.36	0.48	12.17	38.8	70.21	55.65	13.27	14.32	21.19	1.83	0.94	1.50667	8.33667	54.8867	16.26	GO:000550	MF:calcium ion binding;	K13448	CML	map04626	Plant-pathogen interaction	COG5126;COG5126;COG5126	D:Cell cycle control, cell division, chromosome partitioning;T:Signal transduction mechanisms;Z:Cytoskeleton
BraA05g025130.3C	3.94	0.37	0.2	5.83	0	0.35	3.94	0.37	0.33	1.74	0	1.03	0.92	0.75	0.39	7.54	15.38	8.5	1.50333	2.06	1.54667	0.923333	0.686667	10.4733	------	------	------	------	------	------	ENOG410ZCTV;ENOG4111BGE	S:Function unknown;
BraA05g027970.3C	0.16	1.04	0.8	0.04	0.5	0.3	0.03	0.17	0.24	9.71	4.08	6.42	4.05	3.37	3.72	7.55	8.13	8.13	0.666667	0.28	0.146667	6.73667	3.71333	7.93667	GO:0006468;GO:0016021;GO:0005886;GO:0004674;GO:000552	BP:protein phosphorylation;CC:integral component of membrane;CC:plasma membrane;MF:protein serine/threonine kinase activity;MF:ATP binding;	------	------	------	------	COG0515	S:Function unknown
BraA05g028160.3C	0	0	0.38	0	0	0	0	0	0	11.42	18.69	29.59	27.48	69.25	45.03	132.02	355.06	96.07	0.126667	0	0	19.9	47.2533	194.383	------	------	------	------	------	------	ENOG41104MT;ENOG410XT9Y;ENOG41118WK;ENOG410YTQ9	S:Function unknown;
BraA05g030370.3C	0.48	0.03	0.07	0.33	0.09	0.1	0.07	0.1	0.03	2.55	53.52	15.86	3.53	3.67	3.24	0.53	0.99	0.74	0.193333	0.173333	0.066667	23.9767	3.48	0.753333	------	------	------	------	------	------	ENOG410Z9I2;ENOG41118R3;ENOG41113KV	K:Transcription;
BraA05g030700.3C	0.05	0.25	0.26	0.02	0.08	0.16	0.08	0.16	0.19	5	0.94	3.36	0.07	0.15	0	1.64	0.9	0.92	0.186667	0.086667	0.143333	3.1	0.073333	1.15333	------	------	------	------	------	------	ENOG4111KSN;ENOG410YXKP;ENOG41108VI;ENOG41107I2;ENOG41104KM	S:Function unknown;O:Posttranslational modification, protein turnover, chaperones
BraA05g031400.3C	0.23	0	0	0.12	0.26	0.2	0.57	1.92	0.6	65.48	63.13	33.97	21.19	12.98	10.08	0	0.64	0	0.076667	0.193333	1.03	54.1933	14.75	0.213333	GO:001678	MF:hydrolase activity;	K06130	LYPLA2	map00564	Glycerophospholipid metabolism	COG0400	S:Function unknown
BraA05g031510.3C	0	0.43	0.17	0	0.25	0.65	0	0	0.44	0	0	0	0	0	0	2.68	0.33	4.85	0.2	0.3	0.146667	0	0	2.62	GO:0055114;GO:0046872;GO:001649	BP:oxidation-reduction process;MF:metal ion binding;MF:oxidoreductase activity;	------	------	------	------	COG3491	S:Function unknown
BraA05g031930.3C	0.08	0	0	0	0	0	0	0	0	24.54	61.72	31.6	1.51	3.14	0.89	0.06	0	0	0.026667	0	0	39.2867	1.84667	0.02	------	------	------	------	------	------	ENOG410Z7Z7;ENOG410YAU9	S:Function unknown;
BraA05g032130.3C	0	0	0	0	0.06	0	0	0	0	0	0	0	3.82	5.57	4.27	0.32	0.08	0.29	0	0.02	0	0	4.55333	0.23	GO:0045454;GO:000562	BP:cell redox homeostasis;CC:cell;	------	------	------	------	ENOG410XSU5;ENOG410ZSQA;COG0457	O:Posttranslational modification, protein turnover, chaperones;S:Function unknown
BraA05g032200.3C	0.17	0.24	0.18	0.07	0	0.08	0.58	0.39	0.07	20.84	43.88	18.62	5.01	7.97	3.63	1.33	0.27	0.79	0.196667	0.05	0.346667	27.78	5.53667	0.796667	------	------	------	------	------	------	------	------
BraA05g032820.3C	0	0	0	0	0	0	0	0	0	0	0	0	33.5	34.44	23.83	0.89	0	0.55	0	0	0	0	30.59	0.48	GO:001678	MF:hydrolase activity, acting on ester bonds;	------	------	------	------	ENOG41106MS;ENOG41105GE;ENOG411077B	G:Carbohydrate transport and metabolism;O:Posttranslational modification, protein turnover, chaperones;O:Posttranslational modification, protein turnover, chaperones
BraA05g033380.3C	0.04	0	0	0.86	0.16	0	1.54	0.16	0	0	0.02	0.77	1.93	0.52	0.05	0	0	0	0.013333	0.34	0.566667	0.263333	0.833333	0	------	------	------	------	------	------	ENOG410XYNX;ENOG4111I0K;ENOG410Y994	S:Function unknown;
BraA05g039360.3C	0	0	0	0	0	0	0	0	0	3.25	0	1.6	577.17	653.92	559.87	179.91	273.74	196.59	0	0	0	1.61667	596.987	216.747	------	------	------	------	------	------	ENOG41116B2;ENOG41113TE	S:Function unknown;
BraA05g041950.3C	32.83	0.75	6.65	9.04	1.7	0.98	4.5	0.27	0.32	48.9	20.13	20.9	55.28	45.39	43.51	30.7	22.27	22.2	13.41	3.90667	1.69667	29.9767	48.06	25.0567	GO:0016311;GO:0008152;GO:0016020;GO:0005773;GO:0009506;GO:0052642;GO:001678	BP:dephosphorylation;BP:metabolic process;CC:membrane;CC:vacuole;CC:plasmodesma;MF:lysophosphatidic acid phosphatase activity;MF:hydrolase activity, acting on ester bonds;	K01114	plc	map00562;map00564;map00565	Inositol phosphate metabolism;Glycerophospholipid metabolism;Ether lipid metabolism	COG3511	M:Cell wall/membrane/envelope biogenesis
BraA05g042610.3C	0	0	0	0	0	0	0	0	0	9.86	2.82	5.73	38.36	30.99	23.51	10.4	5.94	10.05	0	0	0	6.13667	30.9533	8.79667	------	------	------	------	------	------	ENOG410ZRQ9;ENOG41116RU	S:Function unknown;
BraA06g000950.3C	0	0	0	0	0	0	0	0	0	0.73	1.13	2.07	2.66	3.5	4.28	13.56	30.2	20.38	0	0	0	1.31	3.48	21.38	GO:001678	MF:hydrolase activity, acting on ester bonds;	------	------	------	------	ENOG411077B;ENOG41105GE;ENOG41106MS	O:Posttranslational modification, protein turnover, chaperones;G:Carbohydrate transport and metabolism
BraA06g004790.3C	2.57	0.91	0.81	1.6	1.37	0.85	2.11	2.07	0.82	8.24	8.52	7.63	28.69	25.25	14.76	8.66	8.42	13.96	1.43	1.27333	1.66667	8.13	22.9	10.3467	GO:0071555;GO:0005975;GO:0016021;GO:0005576;GO:000465	BP:cell wall organization;BP:carbohydrate metabolic process;CC:integral component of membrane;CC:extracellular region;MF:polygalacturonase activity;	------	------	------	------	COG5434	T:Signal transduction mechanisms
BraA06g005220.3C	0	0	0	1.44	0	0	0.44	0	0	0	0	0	0	0	0	9.42	2.55	4.08	0	0.48	0.146667	0	0	5.35	------	------	------	------	------	------	ENOG410XRM1;COG5256	K:Transcription;J:Translation, ribosomal structure and biogenesis
BraA06g006310.3C	1.02	2	0.69	0.89	1.49	2.14	0.43	0.49	1.16	9.63	5.01	0.46	4.78	3.66	3.9	27.34	12.56	33.63	1.23667	1.50667	0.693333	5.03333	4.11333	24.51	GO:0009570;GO:001678	CC:chloroplast stroma;MF:hydrolase activity, acting on ester bonds;	------	------	------	------	ENOG410YG8Q	S:Function unknown
BraA06g006790.3C	0.92	1.03	0.99	0.39	0.76	0.48	0.18	0.34	0.24	0	1.21	0.13	1.18	1.88	0.99	0.29	0	0.04	0.98	0.543333	0.253333	0.446667	1.35	0.11	GO:0005975;GO:0003824;GO:003024	BP:carbohydrate metabolic process;MF:catalytic activity;MF:carbohydrate binding;	K18195	RGL4, rhiE	------	------	ENOG41105EX;ENOG410YE12	S:Function unknown;
BraA06g007440.3C	0.3	0.41	0.11	0.04	0.08	0.04	0.04	0	0.07	0.19	0	1.77	0.89	0.22	1.23	47.23	27.03	42.66	0.273333	0.053333	0.036667	0.653333	0.78	38.9733	------	------	K14487	GH3	map04075	Plant hormone signal transduction	ENOG410XQH0;ENOG411042G	S:Function unknown;
BraA06g007860.3C	1.47	0.75	0.43	0.66	0.21	0.51	0.45	0.74	0.19	33.5	32.51	24.67	19.73	13.61	17.26	2.37	0.95	3.31	0.883333	0.46	0.46	30.2267	16.8667	2.21	------	------	------	------	------	------	ENOG410ZFU3	S:Function unknown
BraA06g008310.3C	0.18	0.14	0.22	0.23	0.18	0.3	0.05	0.2	0.04	3.44	8.46	8.58	12.21	10.63	6.31	3.16	3.86	3.45	0.18	0.236667	0.096667	6.82667	9.71667	3.49	GO:0006486;GO:0016021;GO:0000139;GO:000837	BP:protein glycosylation;CC:integral component of membrane;CC:Golgi membrane;MF:galactosyltransferase activity;	K20855	B3GALT1S	------	------	ENOG410XV5H	G:Carbohydrate transport and metabolism
BraA06g009130.3C	0.32	1.64	1.37	0.23	0.09	0.74	0.73	0.34	0.45	0.1	6.83	2.66	3.43	3.32	3.39	0.87	0.11	0.1	1.11	0.353333	0.506667	3.19667	3.38	0.36	GO:0055114;GO:0051287;GO:001661	BP:oxidation-reduction process;MF:NAD binding;MF:oxidoreductase activity, acting on the CH-OH group of donors, NAD or NADP as acceptor;	K15919	HPR2_3	map00260;map00630	Glycine, serine and threonine metabolism;Glyoxylate and dicarboxylate metabolism	COG1052	C:Energy production and conversion
BraA06g009280.3C	0.45	1.1	1.14	0.21	0.62	0.59	0.44	0.71	0.75	19.65	8.8	8.09	5.42	7.79	6.59	2.93	2.65	0.32	0.896667	0.473333	0.633333	12.18	6.6	1.96667	GO:000367	MF:nucleic acid binding;	------	------	------	------	ENOG4110UCC	S:Function unknown
BraA06g010720.3C	1.15	1.06	0.62	0.37	0.42	1.3	1.13	0.21	0.88	14.2	29.46	16.09	2.09	4.5	2.65	7.06	7.68	8.13	0.943333	0.696667	0.74	19.9167	3.08	7.62333	GO:0035349;GO:0055085;GO:0016021;GO:0005739;GO:001522	BP:coenzyme A transmembrane transport;BP:transmembrane transport;CC:integral component of membrane;CC:mitochondrion;MF:coenzyme A transmembrane transporter activity;	K15084	SLC25A16, GDA, LEU5	------	------	ENOG410ZRF1	G:Carbohydrate transport and metabolism
BraA06g010760.3C	0.21	0.28	0.37	0.05	0	0	0.06	0.22	0.19	42.8	31.05	22.18	41.27	40.68	42.02	0.54	0.88	1.1	0.286667	0.016667	0.156667	32.01	41.3233	0.84	GO:000635	BP:transcription, DNA-templated;	------	------	------	------	ENOG410YDJI	K:Transcription
BraA06g016320.3C	0	0.72	0.37	0.32	0.12	0	0.26	0.12	0.32	1.14	1.56	0.98	2.05	1.64	4.53	7.1	8.85	15.21	0.363333	0.146667	0.233333	1.22667	2.74	10.3867	------	------	------	------	------	------	ENOG410XQXI;ENOG41115QC	G:Carbohydrate transport and metabolism;O:Posttranslational modification, protein turnover, chaperones
BraA06g016760.3C	0.46	2.81	2.02	0.18	0.7	1.45	0.2	0.43	0.06	18.92	25.49	29.24	53.66	36.62	74.87	31.11	12.18	35.81	1.76333	0.776667	0.23	24.55	55.05	26.3667	------	------	------	------	------	------	ENOG41104BK	D:Cell cycle control, cell division, chromosome partitioning
BraA06g017710.3C	0.63	0.86	0.84	0.99	0.31	0.64	0.47	0.47	0.47	3.35	5.59	2.4	11.23	14.81	9.94	0.63	0	0.72	0.776667	0.646667	0.47	3.78	11.9933	0.45	------	------	------	------	------	------	ENOG41105EJ;ENOG410YBUU	S:Function unknown;
BraA06g018390.3C	0.24	0	0.91	0	0.56	1.26	0	0	0.25	0	0	0.83	33.79	30.54	58.07	2.82	5.84	14.02	0.383333	0.606667	0.083333	0.276667	40.8	7.56	------	------	------	------	------	------	ENOG410YR7N	S:Function unknown
BraA06g029280.3C	0	0	0.43	0	0	0	0	0	0	0	0	0	0	0	0	2.34	1.3	0.59	0.143333	0	0	0	0	1.41	GO:000367	MF:DNA binding;	K09422	MYBP	------	------	COG5147	K:Transcription
BraA06g032530.3C	0.5	2.21	0.77	0.83	1.44	1.41	0.06	1.94	0.58	2.21	0	0.34	10.03	12.93	13.92	1.28	2.88	1.87	1.16	1.22667	0.86	0.85	12.2933	2.01	------	------	------	------	------	------	ENOG4111RRZ	K:Transcription
BraA06g033420.3C	0	0	0	0	0	0	0	0	0	0	0	0	8.89	8.12	6.7	1.3	0.78	1.66	0	0	0	0	7.90333	1.24667	GO:000367	MF:DNA binding;	K09422	MYBP	------	------	COG5147	K:Transcription
BraA06g035300.3C	0.27	0.35	0.7	0.15	0.17	1.01	0.3	0.34	0.55	34.86	48.93	68.67	58.63	53.73	59.83	25.18	14.77	31.78	0.44	0.443333	0.396667	50.82	57.3967	23.91	GO:0007050;GO:0071901;GO:0005634;GO:000486	BP:cell cycle arrest;BP:negative regulation of protein serine/threonine kinase activity;CC:nucleus;MF:cyclin-dependent protein serine/threonine kinase inhibitor activity;	------	------	------	------	ENOG410YIVC	T:Signal transduction mechanisms
BraA06g036610.3C	0.99	2.15	1.71	0.85	0.72	1.26	1.54	0.59	1.81	0	0	1.95	0.06	0	0	22.35	4.01	23.33	1.61667	0.943333	1.31333	0.65	0.02	16.5633	GO:0009664;GO:0005618;GO:0016020;GO:000557	BP:plant-type cell wall organization;CC:cell wall;CC:membrane;CC:extracellular region;	------	------	------	------	ENOG4111DWI;ENOG410YCRV	G:Carbohydrate transport and metabolism;
BraA06g036860.3C	3.93	0	7.9	0.7	0.41	0.14	1.57	0.08	0	0	0	0.84	16.48	15.51	18.47	58.5	68.63	39.28	3.94333	0.416667	0.55	0.28	16.82	55.47	GO:0055114;GO:0016021;GO:0004497;GO:0020037;GO:0016705;GO:000550	BP:oxidation-reduction process;CC:integral component of membrane;MF:monooxygenase activity;MF:heme binding;MF:oxidoreductase activity, acting on paired donors, with incorporation or reduction of molecular oxygen;MF:iron ion binding;	K00517	CYP81F	map00903;map00945	Limonene and pinene degradation;Stilbenoid, diarylheptanoid and gingerol biosynthesis	COG2124	Q:Secondary metabolites biosynthesis, transport and catabolism
BraA06g037020.3C	0.09	0.38	0.41	0.2	0.05	0.4	0.1	0	0.28	10.59	12.9	18.93	2.74	8.28	3.84	0.76	1.03	3.16	0.293333	0.216667	0.126667	14.14	4.95333	1.65	------	------	------	------	------	------	ENOG41115VN	S:Function unknown
BraA06g038210.3C	6.28	0	5.59	0.87	0.16	0.12	1.52	0.51	0.14	0	0	0	0	0.17	0.22	0.98	3.89	0.19	3.95667	0.383333	0.723333	0	0.13	1.68667	GO:0006855;GO:0016021;GO:0015297;GO:001523	BP:drug transmembrane transport;CC:integral component of membrane;MF:antiporter activity;MF:drug transmembrane transporter activity;	K03327	TC.MATE, SLC47A, norM, mdtK, dinF	------	------	COG0534	V:Defense mechanisms
BraA06g038460.3C	0	0	0	0	0	0	0	0	0	34.36	7.56	9.66	5.03	1.66	3.64	0	0.28	0.78	0	0	0	17.1933	3.44333	0.353333	GO:0097159;GO:1901363;GO:0003676;GO:000016	MF:organic cyclic compound binding;MF:heterocyclic compound binding;MF:nucleic acid binding;MF:nucleotide binding;	------	------	------	------	ENOG4111R9F	S:Function unknown
BraA06g038850.3C	1.43	0.83	1.18	2.29	0.83	1.44	2.13	0.76	1.44	9.62	21.08	12.85	1.58	3.74	2.24	4.05	7.49	13.1	1.14667	1.52	1.44333	14.5167	2.52	8.21333	GO:0016021;GO:0005524;GO:001688	CC:integral component of membrane;MF:ATP binding;MF:ATPase activity;	------	------	------	------	COG1131	V:Defense mechanisms
BraA06g038910.3C	0.37	0.56	1	0.47	0.25	0.53	0.15	0.15	0.37	2.83	1.04	4.16	8.56	15.53	7.58	1.01	4.14	3.81	0.643333	0.416667	0.223333	2.67667	10.5567	2.98667	GO:0006468;GO:0016021;GO:0004674;GO:000552	BP:protein phosphorylation;CC:integral component of membrane;MF:protein serine/threonine kinase activity;MF:ATP binding;	------	------	------	------	ENOG410ZS46	T:Signal transduction mechanisms
BraA06g039980.3C	0.35	0.47	0.34	0.29	0.29	1.15	0	0	0.49	10.47	20.98	16.6	68.84	72.99	50.24	8.62	18.03	4.64	0.386667	0.576667	0.163333	16.0167	64.0233	10.43	GO:0046872;GO:0005488;GO:000367	MF:metal ion binding;MF:binding;MF:nucleic acid binding;	------	------	------	------	COG5048	S:Function unknown
BraA06g040590.3C	0	0	0	0	0	0	0	0	0	0	0	0	0	0	0	0.75	0.95	2.23	0	0	0	0	0	1.31	GO:000905	MF:electron carrier activity;	------	------	------	------	ENOG410YP7M	S:Function unknown
BraA06g041000.3C	0	0	0	0	0	0	0	0	0	0	0	3.81	6.67	9.7	9.7	0	0	0	0	0	0	1.27	8.69	0	------	------	------	------	------	------	ENOG41119ZA	O:Posttranslational modification, protein turnover, chaperones
BraA06g044700.3C	0.65	2.37	3.12	0.79	2.2	1.71	0.26	0.88	1.72	0	0.04	0	2.18	4.64	1.26	0.13	0.09	0	2.04667	1.56667	0.953333	0.013333	2.69333	0.073333	GO:0006468;GO:0016021;GO:0004674;GO:000552	BP:protein phosphorylation;CC:integral component of membrane;MF:protein serine/threonine kinase activity;MF:ATP binding;	------	------	------	------	COG0515	T:Signal transduction mechanisms
BraA07g000110.3C	1.11	0.42	1.5	1.35	1.06	0.92	0.12	0.16	3.31	2.08	2.34	5.02	0.91	1.43	1.07	11.12	7.84	20.96	1.01	1.11	1.19667	3.14667	1.13667	13.3067	GO:0019953;GO:000557	BP:sexual reproduction;CC:extracellular region;	K20628	exlX	------	------	ENOG41104C8;ENOG410YA5Q	G:Carbohydrate transport and metabolism;
BraA07g000880.3C	0.65	2.42	1.86	0.68	1.29	1.6	1.18	0.86	1.23	175.34	190.51	139.49	22.21	31.06	21.83	10.76	4.74	6.34	1.64333	1.19	1.09	168.447	25.0333	7.28	GO:0001172;GO:000396	BP:transcription, RNA-templated;MF:RNA-directed RNA polymerase activity;	K11699	RDR, RDRP	------	------	ENOG410XQMQ	K:Transcription
BraA07g002380.3C	0.03	0.42	0.43	0.13	0.15	0.14	0.04	0.17	0.03	0	0	0	1.75	2.98	2.36	0.29	0.21	0.93	0.293333	0.14	0.08	0	2.36333	0.476667	------	------	------	------	------	------	------	------
BraA07g006850.3C	0.56	0.45	0.45	0.4	0.45	0.21	0.68	0.2	0.2	4.92	3.49	8.24	63.57	51.51	58.44	16.7	37.25	29.3	0.486667	0.353333	0.36	5.55	57.84	27.75	GO:000635	BP:transcription, DNA-templated;	------	------	------	------	ENOG41106AP;ENOG410YGVC;ENOG410YFT7	K:Transcription;
BraA07g008230.3C	2.17	2.29	0	0	2.95	2.19	0	0	4.02	3.01	1.05	11.98	0	0	0.85	30.53	64.32	24.49	1.48667	1.71333	1.34	5.34667	0.283333	39.78	------	------	------	------	------	------	ENOG411086K	U:Intracellular trafficking, secretion, and vesicular transport
BraA07g008820.3C	0	1.58	4.79	0.91	1.6	5.09	0.31	0.58	4.6	6.8	1.55	3.96	3.19	5.29	4.01	42.66	95.89	35.3	2.12333	2.53333	1.83	4.10333	4.16333	57.95	------	------	------	------	------	------	ENOG410YTP7	S:Function unknown
BraA07g010250.3C	0.13	0	0	0	0	0	0	0	0	58.63	77.43	62.55	8.77	11.96	5.52	32.61	51.62	15.65	0.043333	0	0	66.2033	8.75	33.2933	------	------	------	------	------	------	ENOG4111T02	S:Function unknown
BraA07g010700.3C	0.86	1.52	1.97	0.34	0.87	0.31	2.16	0.47	0.9	24.44	35.37	26.69	9.9	7.62	4.18	39.12	33.78	21.89	1.45	0.506667	1.17667	28.8333	7.23333	31.5967	GO:0055114;GO:0005506;GO:0046872;GO:001649	BP:oxidation-reduction process;MF:iron ion binding;MF:metal ion binding;MF:oxidoreductase activity;	K04125	E1.14.11.13	map00904	Diterpenoid biosynthesis	COG3491	S:Function unknown
BraA07g011000.3C	2.44	0.61	1.17	0.73	0.11	0.45	0.32	0.62	0.25	0	0	0	0.66	0.4	1.52	4.02	4.47	3.28	1.40667	0.43	0.396667	0	0.86	3.92333	------	------	------	------	------	------	COG4886;COG0515	S:Function unknown;T:Signal transduction mechanisms
BraA07g013190.3C	0.52	2.4	2.74	0.19	0.57	1.34	0.15	0.22	1.66	5.43	0.41	2.64	22.47	30.52	21.68	9.2	12.11	17.52	1.88667	0.7	0.676667	2.82667	24.89	12.9433	GO:0006355;GO:0005634;GO:000367	BP:regulation of transcription, DNA-templated;CC:nucleus;MF:DNA binding;	------	------	------	------	ENOG410ZEPY;ENOG410Z6HB;ENOG4110837	K:Transcription;
BraA07g014750.3C	0	0.1	0.55	0.09	0.39	0.27	0	0.29	0.16	0.12	0	0	10.09	10.69	12.44	1.83	4.67	4.09	0.216667	0.25	0.15	0.04	11.0733	3.53	------	------	------	------	------	------	------	------
BraA07g015710.3C	0.17	0.9	0.43	0.19	0.18	0.34	0.41	0.22	0.5	8.24	2.64	6.24	18.98	22.37	26.08	0.27	0.93	0.68	0.5	0.236667	0.376667	5.70667	22.4767	0.626667	GO:0008152;GO:0016021;GO:000382	BP:metabolic process;CC:integral component of membrane;MF:catalytic activity;	K10526	OPCL1	map00592	alpha-Linolenic acid metabolism	COG0318;COG0318	I:Lipid transport and metabolism;Q:Secondary metabolites biosynthesis, transport and catabolism
BraA07g016240.3C	0.18	0	0	0.12	0	0	1.73	0	0.11	0.08	1.05	0	5.73	0	3.29	0.34	0	0.15	0.06	0.04	0.613333	0.376667	3.00667	0.163333	GO:0032259;GO:000816	BP:methylation;MF:methyltransferase activity;	K08241	E2.1.1.141	map00592	alpha-Linolenic acid metabolism	ENOG410YFI3;ENOG4112BHH	S:Function unknown;
BraA07g016980.3C	0.83	4.66	2.04	0	0.46	1.29	0	0.45	0.67	20.21	104.45	78.21	9.64	9.38	14.63	3.76	2.28	4.59	2.51	0.583333	0.373333	67.6233	11.2167	3.54333	------	------	------	------	------	------	ENOG410ZMIT;ENOG4111CPJ	S:Function unknown;K:Transcription
BraA07g018530.3C	0.19	0.25	0.12	0	0.12	0.08	0.04	0	0.18	0	0	0	0.1	0.12	0	2.01	1.47	0.4	0.186667	0.066667	0.073333	0	0.073333	1.29333	GO:001602	CC:integral component of membrane;	------	------	------	------	ENOG410XR5A;ENOG410Y8WV	S:Function unknown;
BraA07g018560.3C	1.75	0.47	2.67	0.29	0	0.15	0.17	0.16	0.42	16.41	0	3.96	2.35	1.29	2.53	140.67	197.25	120.16	1.63	0.146667	0.25	6.79	2.05667	152.693	------	------	------	------	------	------	ENOG410YWC0;ENOG410YJVG;ENOG411060V;ENOG411137G	S:Function unknown;
BraA07g019650.3C	0.91	2.12	1.55	0.13	0.38	0.67	0.2	0.15	0.76	0.88	0	0	1.53	0.05	0.34	5.71	3.65	1.74	1.52667	0.393333	0.37	0.293333	0.64	3.7	GO:0000162;GO:0030170;GO:000483	BP:tryptophan biosynthetic process;MF:pyridoxal phosphate binding;MF:tryptophan synthase activity;	K06001	trpB	map00260;map00400	Glycine, serine and threonine metabolism;Phenylalanine, tyrosine and tryptophan biosynthesis	COG1350	E:Amino acid transport and metabolism
BraA07g020900.3C	0.54	0.24	0.12	0.84	0.35	0	1.9	0.35	0.31	0.28	0.73	3.99	597.85	766.83	563.61	1.42	0.6	0.81	0.3	0.396667	0.853333	1.66667	642.763	0.943333	------	------	------	------	------	------	ENOG410ZDCW	K:Transcription
BraA07g021210.3C	0	0.06	0	0	0	0	0	0	0	207.08	191.28	364.33	49.32	42.49	26.82	2.34	1.44	3.56	0.02	0	0	254.23	39.5433	2.44667	------	------	------	------	------	------	ENOG41119ZM;ENOG410Z9I2;ENOG411060T;ENOG41104AV	K:Transcription;
BraA07g022490.3C	0.41	0.25	0.82	0.4	0.26	0.6	0.6	0.29	0.36	0.25	0	0.41	0.4	3.09	2.74	21.37	16.58	21.29	0.493333	0.42	0.416667	0.22	2.07667	19.7467	GO:0055114;GO:008001	BP:oxidation-reduction process;MF:fatty-acyl-CoA reductas;	K13356	FAR	map00073;map04146	Cutin, suberine and wax biosynthesis;Peroxisome	ENOG410XS7R	S:Function unknown
BraA07g023110.3C	0.13	0.16	0.35	0.08	0.33	0.29	0.27	0.22	0.15	63.66	112.96	33.99	21.24	10.85	7.04	3.76	3.41	3.63	0.213333	0.233333	0.213333	70.2033	13.0433	3.6	GO:0005634;GO:000367	CC:nucleus;MF:DNA binding;	------	------	------	------	ENOG410YVZE	K:Transcription
BraA07g023150.3C	0	0	0.07	0	0	0	0	0	0	16.78	2.36	5.84	0.08	0	0	61.58	44.3	63.18	0.023333	0	0	8.32667	0.026667	56.3533	GO:000727	BP:multicellular organism development;	------	------	------	------	ENOG410YG5N	K:Transcription
BraA07g023170.3C	0.49	0	0.73	0	0	1	0	0.58	2.69	1.66	0	0	0	0	0	3.31	7.74	6.14	0.406667	0.333333	1.09	0.553333	0	5.73	GO:000691	BP:autophagy;	K08341	GABARAP, ATG8, LC3	------	------	ENOG4111JAT	U:Intracellular trafficking, secretion, and vesicular transport
BraA07g023870.3C	0.48	1.66	0.31	1.23	0.36	0.3	1.92	0.25	0.25	3.26	2.13	1.22	3.4	6.37	4.67	0.84	0.73	0	0.816667	0.63	0.806667	2.20333	4.81333	0.523333	GO:0018108;GO:0004713;GO:000552	BP:peptidyl-tyrosine phosphorylation;MF:protein tyrosine kinase activity;MF:ATP binding;	K13436	PTI1	map04626	Plant-pathogen interaction	COG0515	T:Signal transduction mechanisms
BraA07g028410.3C	0.05	0.08	0	0.06	0.05	0.12	0.05	0	0.17	0	0	0	0	0.18	0	0.72	2.23	1.38	0.043333	0.076667	0.073333	0	0.06	1.44333	------	------	------	------	------	------	COG4886	S:Function unknown
BraA07g029830.3C	0.45	0	0	0	0	0	0	0	0	0.38	2.73	5.83	34.4	24.39	32.91	2.25	1.83	0.18	0.15	0	0	2.98	30.5667	1.42	GO:0043086;GO:000485	BP:negative regulation of catalytic activity;MF:enzyme inhibitor activity;	------	------	------	------	ENOG410YPKA;ENOG41104A2	S:Function unknown;
BraA07g029950.3C	0.77	0.28	0.32	0	0	0	0	0	0	1.9	0.31	1.45	11.18	8.01	9.34	1.35	0	1.8	0.456667	0	0	1.22	9.51	1.05	------	------	------	------	------	------	ENOG410ZDV3	S:Function unknown
BraA07g030320.3C	0	0.31	0.44	0.57	0.3	0.25	0.26	0.15	0.22	1.69	7.16	4.2	3.26	3.59	3.32	0.5	0.85	1.43	0.25	0.373333	0.21	4.35	3.39	0.926667	GO:0006355;GO:0005634;GO:000367	BP:regulation of transcription, DNA-templated;CC:nucleus;MF:DNA binding;	------	------	------	------	ENOG4111ACN;ENOG410YGB1	K:Transcription;
BraA07g030340.3C	0	0	0	0	0	0	0	0	0	0	0	0	22.84	11.4	11.04	0	0.33	0	0	0	0	0	15.0933	0.11	GO:000367	MF:DNA binding;	K09422	MYBP	------	------	COG5147	S:Function unknown
BraA07g030410.3C	1.37	0.57	0.48	0.78	0.35	0.19	1.8	0.83	1.16	1.69	0.12	1.21	0.08	0.49	0.89	7.42	7.05	12.28	0.806667	0.44	1.26333	1.00667	0.486667	8.91667	GO:0006355;GO:0003700;GO:004356	BP:regulation of transcription, DNA-templated;MF:transcription factor activity, sequence-specific DNA binding;MF:sequence-specific DNA binding;	------	------	------	------	ENOG410YJN7	K:Transcription
BraA07g032100.3C	0	0	0	0	0	0	0	0	0	0	0	0	5.98	6.64	4.55	2.05	2.23	2.29	0	0	0	0	5.72333	2.19	GO:000367	MF:DNA binding;	K09422	MYBP	------	------	COG5147	K:Transcription
BraA07g032530.3C	0.11	1.7	1.09	0.15	0.71	1.24	0.18	0.26	1.02	21.13	21.53	20.45	7.48	3.72	3.79	14.44	9.3	11.34	0.966667	0.7	0.486667	21.0367	4.99667	11.6933	------	------	------	------	------	------	ENOG410YEDQ	S:Function unknown
BraA07g033050.3C	0.12	1.02	1.67	0.39	0.25	1.18	0.04	0.21	0.68	1.12	0.07	0.98	6.73	6.83	7.09	0.6	0.44	1.74	0.936667	0.606667	0.31	0.723333	6.88333	0.926667	GO:0045490;GO:0030570;GO:004687	BP:pectin catabolic process;MF:pectate lyase activity;MF:metal ion binding;	K01728	pel	map00040	Pentose and glucuronate interconversions	COG3866	G:Carbohydrate transport and metabolism
BraA07g034130.3C	0	0	0	0	0	0	0	0	0	7.03	3.01	6.8	222.51	87.21	291.52	33.47	26.98	97.51	0	0	0	5.61333	200.413	52.6533	GO:0010582;GO:0048479;GO:0007275;GO:001025	BP:floral meristem determinacy;BP:style development;BP:multicellular organism development;BP:nectary development;	------	------	------	------	ENOG410Y6JT	K:Transcription
BraA07g034460.3C	0	0	0	0	0	0	0	0.12	0	2.62	4.35	2.19	10.01	3.03	1.17	0.7	0.56	1.02	0	0	0.04	3.05333	4.73667	0.76	GO:000367	MF:DNA binding;	K09422	MYBP	------	------	COG5147	K:Transcription
BraA07g034520.3C	1.04	0.42	0.53	0.28	0.28	0.4	0.78	0.41	0.64	42.21	56.88	60.22	54.88	55.38	57.32	17.31	15.52	24.15	0.663333	0.32	0.61	53.1033	55.86	18.9933	GO:000367	MF:DNA binding;	------	------	------	------	ENOG410YKTX;ENOG41107J9	S:Function unknown;K:Transcription
BraA07g035260.3C	0	0.05	0.26	0	0	0	0	0	0.14	0	0.03	0	0.52	0.9	0.54	3.19	5.31	2.92	0.103333	0	0.046667	0.01	0.653333	3.80667	GO:001674	MF:transferase activity, transferring acyl groups other than amino-acyl groups;	------	------	------	------	ENOG410ZBAM;ENOG4111BDY;ENOG411055M;ENOG410Z33Z;ENOG410YB7X	S:Function unknown;
BraA07g035320.3C	0	0	0.27	0	0	0	0.07	0	0	1.82	0.51	2.41	4.31	0.38	0.68	0	0	0	0.09	0	0.023333	1.58	1.79	0	GO:001684	MF:carbon-sulfur lyase activity;	K16903	TAA1	map00380	Tryptophan metabolism	ENOG41114NM;ENOG410YMNS	E:Amino acid transport and metabolism;
BraA07g035570.3C	0.58	0.38	2.57	1.35	0.76	0.84	0.14	0.12	0.22	1.04	0	3.2	12.91	21.77	34.97	3.91	10.07	2.58	1.17667	0.983333	0.16	1.41333	23.2167	5.52	GO:0006952;GO:0050896;GO:000960	BP:defense response;BP:response to stimulus;BP:response to biotic stimulus;	------	------	------	------	ENOG4111C37	S:Function unknown
BraA07g036020.3C	0.76	0.21	1.13	5	0.21	0.39	3.03	0.21	0.19	5.03	3.71	2.49	16.69	16.52	16.17	1.22	1.8	2.28	0.7	1.86667	1.14333	3.74333	16.46	1.76667	GO:0006355;GO:0005634;GO:0003700;GO:000367	BP:regulation of transcription, DNA-templated;CC:nucleus;MF:transcription factor activity, sequence-specific DNA binding;MF:DNA binding;	------	------	------	------	ENOG4111811;ENOG4111977	K:Transcription;
BraA07g037450.3C	0	0	0	0	0	0	0	0	0	0	2.25	0	0	0	0	4.46	17.75	2.7	0	0	0	0.75	0	8.30333	GO:001602	CC:membrane;	------	------	------	------	ENOG410YHN1;ENOG4111UWC	O:Posttranslational modification, protein turnover, chaperones;S:Function unknown
BraA07g038780.3C	0.88	2.83	2.96	0.84	1.65	1.57	1.77	0.96	1.51	5.68	7.29	7.3	11.73	8.11	11.52	22.02	24.76	23.27	2.22333	1.35333	1.41333	6.75667	10.4533	23.35	GO:0006284;GO:0006281;GO:0003824;GO:000872	BP:base-excision repair;BP:DNA repair;MF:catalytic activity;MF:DNA-3-methyladenine glycosylase activity;	K01246	tag	map03410	Base excision repair	COG2818	K:Transcription
BraA07g038990.3C	0	0	0.4	0	0.2	0	0.11	0	0.11	40.67	32.68	78.26	18.72	10.4	13.36	29.58	38	27.02	0.133333	0.066667	0.073333	50.5367	14.16	31.5333	GO:0006355;GO:0005634;GO:000367	BP:regulation of transcription, DNA-templated;CC:nucleus;MF:DNA binding;	------	------	------	------	ENOG410XPMQ	K:Transcription
BraA07g039980.3C	0	0	0	0	0	0	0	0	0	49.46	72.55	34.78	12.9	3.6	7.87	140.22	55.07	133.64	0	0	0	52.2633	8.12333	109.643	GO:0006355;GO:0005634;GO:000367	BP:regulation of transcription, DNA-templated;CC:nucleus;MF:DNA binding;	------	------	------	------	ENOG410YDFU	K:Transcription
BraA07g040640.3C	1.05	1.78	0.13	0	0.51	0.24	0	0.38	0	0	0	0	0	0	0	3.96	0.97	1.02	0.986667	0.25	0.126667	0	0	1.98333	------	------	------	------	------	------	ENOG411060U;ENOG411144I;ENOG410YM26;ENOG410ZM0H;ENOG410YIZG	K:Transcription;S:Function unknown;S:Function unknown
BraA07g041570.3C	0	0	0	0	0	0	0	0	0	0.51	0.97	0	17.31	21.83	12.8	3.43	5.07	9.9	0	0	0	0.493333	17.3133	6.13333	GO:0055114;GO:0005506;GO:001649	BP:oxidation-reduction process;MF:iron ion binding;MF:oxidoreductase activity;	K04125	E1.14.11.13	map00904	Diterpenoid biosynthesis	COG3491	S:Function unknown
BraA07g043040.3C	0	0	0	0	0	0	0	0.22	0	0	0	0	7.11	5.54	2.51	0	0	0	0	0	0.073333	0	5.05333	0	GO:0006355;GO:0009734;GO:000563	BP:regulation of transcription, DNA-templated;BP:auxin-activated signaling pathway;CC:nucleus;	K14484	IAA	map04075	Plant hormone signal transduction	ENOG411062Z;ENOG410YGIK;ENOG410YIDV;ENOG410YEC3	K:Transcription;S:Function unknown;K:Transcription;K:Transcription
BraA07g043120.3C	0.31	0	0	0.36	0	0.24	0.35	0.74	0	0	0	0	1.71	0.35	0.82	7.77	3.32	7.06	0.103333	0.2	0.363333	0	0.96	6.05	------	------	------	------	------	------	ENOG410XTFH	C:Energy production and conversion
BraA08g000900.3C	0.09	0	0.03	0	0	0	0	0	0	4.65	0.2	2.15	1.48	4.42	0.77	25.65	13.25	14.54	0.04	0	0	2.33333	2.22333	17.8133	GO:0006468;GO:0018108;GO:0005886;GO:0004713;GO:0004672;GO:000552	BP:protein phosphorylation;BP:peptidyl-tyrosine phosphorylation;CC:plasma membrane;MF:protein tyrosine kinase activity;MF:protein kinase activity;MF:ATP binding;	------	------	------	------	COG0515	T:Signal transduction mechanisms
BraA08g001300.3C	0.25	0	0.07	0	0	0	0.07	0	0	5.45	4.62	16.18	0.16	0.19	1.34	9.99	5.42	15.98	0.106667	0	0.023333	8.75	0.563333	10.4633	GO:001678	MF:hydrolase activity, acting on ester bonds;	------	------	------	------	ENOG41105GE;ENOG411077B;ENOG41106MS	O:Posttranslational modification, protein turnover, chaperones;G:Carbohydrate transport and metabolism
BraA08g001750.3C	0	0	0.08	0	0	0	0	0	0	1.52	1.17	5.22	0.29	0.11	0	4.67	20.83	9.31	0.026667	0	0	2.63667	0.133333	11.6033	------	------	------	------	------	------	ENOG4111CS1;ENOG410YZUF	S:Function unknown;
BraA08g009080.3C	0.47	0.05	0.15	0.13	0.05	0	0	0.05	0	0.19	0	0.88	0	0	0	0.84	1.46	0.3	0.223333	0.06	0.016667	0.356667	0	0.866667	GO:0006508;GO:0016021;GO:000419	BP:proteolysis;CC:integral component of membrane;MF:aspartic-type endopeptidase activity;	------	------	------	------	ENOG410XNV7	O:Posttranslational modification, protein turnover, chaperones
BraA08g010970.3C	0	0	0	0	0	0	0	0	0	0	0	0	0	0	0	20.23	16.29	23.58	0	0	0	0	0	20.0333	------	------	------	------	------	------	ENOG41107U8;ENOG410YP5Y	S:Function unknown;
BraA08g011900.3C	0	0.61	1.8	0	2.89	2.34	0	1.38	5.18	0	0.95	1.03	1.51	0.73	0.55	11.36	18.35	13.92	0.803333	1.74333	2.18667	0.66	0.93	14.5433	------	------	------	------	------	------	ENOG41106G5	S:Function unknown
BraA08g012560.3C	0.42	0.56	0.88	0.75	0.81	1.16	1.1	0.88	1.54	25.41	18.89	10.68	0.36	0.42	1.07	0	0.04	0	0.62	0.906667	1.17333	18.3267	0.616667	0.013333	GO:0006355;GO:0005634;GO:0008289;GO:004356	BP:regulation of transcription, DNA-templated;CC:nucleus;MF:lipid binding;MF:sequence-specific DNA binding;	K09338	HD-ZIP	------	------	ENOG411040J;ENOG410YCQU	K:Transcription;
BraA08g012970.3C	0.11	0.33	0.53	0.07	0	0.07	0	0.04	0.29	10.58	3.66	3.5	6.54	12.87	7.79	43.42	53.7	34.33	0.323333	0.046667	0.11	5.91333	9.06667	43.8167	------	------	------	------	------	------	ENOG4111YFT	S:Function unknown
BraA08g014280.3C	0	0	0	0	0	0	0	0	0	3.5	1.18	0.09	0	0	0.93	3.05	4.85	2.24	0	0	0	1.59	0.31	3.38	GO:0055114;GO:0005506;GO:001649	BP:oxidation-reduction process;MF:iron ion binding;MF:oxidoreductase activity;	K04124	E1.14.11.15	map00904	Diterpenoid biosynthesis	COG3491	S:Function unknown
BraA08g014790.3C	0.07	0.5	0.17	0.05	0	0	0.26	0	0.09	3.02	1.06	1.63	4.39	1.8	2.79	23.98	5.8	10.31	0.246667	0.016667	0.116667	1.90333	2.99333	13.3633	GO:0006855;GO:0016021;GO:0015297;GO:001523	BP:drug transmembrane transport;CC:integral component of membrane;MF:antiporter activity;MF:drug transmembrane transporter activity;	K03327	TC.MATE, SLC47A, norM, mdtK, dinF	------	------	COG0534	V:Defense mechanisms
BraA08g015410.3C	0	0	0.12	0	0	0	0	0	0	0	0	0	2.83	5.99	4.21	0	0	0	0.04	0	0	0	4.34333	0	------	------	------	------	------	------	ENOG411180M;ENOG410YM84	S:Function unknown;
BraA08g015730.3C	0	9.04	1.3	0	3.04	3.92	0	1.91	1.82	18.97	1.62	8.67	64.56	172.96	110.71	195.45	414.9	306.16	3.44667	2.32	1.24333	9.75333	116.077	305.503	GO:000973	BP:response to auxin;	K14488	SAUR	map04075	Plant hormone signal transduction	ENOG410Z28U;ENOG410YQII	S:Function unknown;
BraA08g016120.3C	0.57	2.94	2.44	0.31	1.75	2.12	0.43	0.68	1.39	6.52	8.1	7.65	25.69	20.71	21.54	12.41	6.43	9.15	1.98333	1.39333	0.833333	7.42333	22.6467	9.33	GO:000563	CC:nucleus;	K14505	CYCD3	map04075	Plant hormone signal transduction	ENOG410XRKC	D:Cell cycle control, cell division, chromosome partitioning
BraA08g016410.3C	0	0.08	0	0	0.09	0.08	0	0.08	0	3.47	3.8	1.7	0	0	0	2.71	0.2	2.01	0.026667	0.056667	0.026667	2.99	0	1.64	GO:0016310;GO:0006796;GO:0032957;GO:0005622;GO:0051766;GO:0047325;GO:0000166;GO:0000287;GO:0052726;GO:0046872;GO:0052725;GO:000552	BP:phosphorylation;BP:phosphate-containing compound metabolic process;BP:inositol trisphosphate metabolic process;CC:intracellular;MF:inositol trisphosphate kinase activity;MF:inositol tetrakisphosphate 1-kinase activity;MF:nucleotide binding;MF:magnesium ion binding;MF:inositol-1,3,4-trisphosphate 5-kinase activity;MF:metal ion binding;MF:inositol-1,3,4-trisphosphate 6-kinase activity;MF:ATP bin…	K00913	ITPK1	map00562;map04070	Inositol phosphate metabolism;Phosphatidylinositol signaling system	COG0173;ENOG4110KIK	J:Translation, ribosomal structure and biogenesis;G:Carbohydrate transport and metabolism
BraA08g017770.3C	0.09	0.49	0.1	0	0	0	0.21	0.1	0.08	1.16	3.32	6.64	0	0	0.11	1.38	3.37	3.6	0.226667	0	0.13	3.70667	0.036667	2.78333	------	------	------	------	------	------	COG1073	S:Function unknown
BraA08g017990.3C	0.9	2.45	8.12	0.3	1.17	2.97	0.18	0	1.02	2.5	0	0.55	0.61	1.55	3.83	15.98	22.68	58.21	3.82333	1.48	0.4	1.01667	1.99667	32.29	------	------	------	------	------	------	------	------
BraA08g019410.3C	0.83	1.98	3.27	0.59	0.73	1.92	0.55	0.36	2.07	2.29	7.71	4.78	4.96	6.42	6.95	11.61	15.45	25.47	2.02667	1.08	0.993333	4.92667	6.11	17.51	------	------	K10666	RNF5	map04141	Protein processing in endoplasmic reticulum	ENOG4111IHV	O:Posttranslational modification, protein turnover, chaperones
BraA08g021640.3C	0.56	1.27	1.2	0.41	1.84	1.25	0.49	0.22	1.19	8.51	14.28	17.42	6.81	2.06	10.51	1.19	0	0.74	1.01	1.16667	0.633333	13.4033	6.46	0.643333	------	------	------	------	------	------	ENOG410Y65V;ENOG410Y1CH;ENOG410YHE3	S:Function unknown;
BraA08g023600.3C	3.13	0.58	1.07	1.17	0.41	0.39	2.53	1.39	0	47.23	42.52	38.01	9.19	6.39	5.59	50.02	65.42	43.87	1.59333	0.656667	1.30667	42.5867	7.05667	53.1033	GO:0055114;GO:0005506;GO:0046872;GO:001649	BP:oxidation-reduction process;MF:iron ion binding;MF:metal ion binding;MF:oxidoreductase activity;	K04125	E1.14.11.13	map00904	Diterpenoid biosynthesis	COG3491	S:Function unknown
BraA08g024960.3C	1.44	0.52	1.07	1.21	0.91	0.92	2.04	0.82	1.05	0	3.7	2.76	4.72	4.14	2.94	9.83	9.65	11.17	1.01	1.01333	1.30333	2.15333	3.93333	10.2167	------	------	------	------	------	------	ENOG411077C;ENOG4111JA8;ENOG4111GDR	S:Function unknown;U:Intracellular trafficking, secretion, and vesicular transport;S:Function unknown
BraA08g025310.3C	1.21	0.91	0.93	0.43	0.34	0.27	0.35	0.2	0.36	0.03	0.02	0.04	5.03	2.93	1.32	22.37	20.32	17.38	1.01667	0.346667	0.303333	0.03	3.09333	20.0233	GO:0046872;GO:000367	MF:metal ion binding;MF:nucleic acid binding;	------	------	------	------	COG5048	S:Function unknown
BraA08g025490.3C	0.78	0.99	2.5	0.6	0.58	1.72	0.72	0	2	0	0	0.48	1.3	0.28	0.94	0	0	0	1.42333	0.966667	0.906667	0.16	0.84	0	GO:0005622;GO:000827	CC:intracellular;MF:zinc ion binding;	------	------	------	------	COG5641	K:Transcription
BraA08g025880.3C	0	0	0	0	0	0	0	0	0	77.07	100.12	65.14	65.18	88.58	41.07	1.54	0	1.86	0	0	0	80.7767	64.9433	1.13333	GO:000367	MF:DNA binding;	K09422	MYBP	------	------	COG5147	K:Transcription
BraA08g028610.3C	16.21	0	1.23	24.95	6.87	0.21	26.73	9.86	0.1	0	0	0	4.72	3.19	3.6	0	0	0	5.81333	10.6767	12.23	0	3.83667	0	GO:000367	MF:DNA binding;	K09422	MYBP	------	------	COG5147	K:Transcription
BraA08g029280.3C	0	0	0	0	0	0	0.2	0	0	1.38	0	0	0	0	0	2.99	10.5	2.13	0	0	0.066667	0.46	0	5.20667	------	------	------	------	------	------	COG0105;ENOG410YJYG	F:Nucleotide transport and metabolism;S:Function unknown
BraA08g030620.3C	0.9	2.16	1.99	0.08	0.1	0.09	0.35	0.05	0.25	0	0	0	4.39	2.93	2.55	0.85	0.51	1.21	1.68333	0.09	0.216667	0	3.29	0.856667	GO:0055114;GO:0016021;GO:0004497;GO:0020037;GO:0016705;GO:000550	BP:oxidation-reduction process;CC:integral component of membrane;MF:monooxygenase activity;MF:heme binding;MF:oxidoreductase activity, acting on paired donors, with incorporation or reduction of molecular oxygen;MF:iron ion binding;	K00517	CYP81F	map00903;map00945	Limonene and pinene degradation;Stilbenoid, diarylheptanoid and gingerol biosynthesis	COG2124	Q:Secondary metabolites biosynthesis, transport and catabolism
BraA08g031210.3C	0.08	1.04	0.52	0.08	0.26	0.66	0	0.09	0.45	16.32	2.85	31.24	0.63	0.12	0.09	3.59	17.43	22.64	0.546667	0.333333	0.18	16.8033	0.28	14.5533	------	------	------	------	------	------	------	------
BraA08g031260.3C	0.27	0.86	1.95	0.39	0.44	2.07	0.31	0.86	0.89	78.74	106.05	82.51	1.77	1.76	0.93	7.35	7.49	7.03	1.02667	0.966667	0.686667	89.1	1.48667	7.29	------	------	------	------	------	------	ENOG410ZMJN;ENOG410YR1T	S:Function unknown;
BraA08g031560.3C	0.55	0	0.1	0.37	0	0	0.33	0.21	0	0	0	0	0.06	0.6	0.18	0.71	6.83	1.9	0.216667	0.123333	0.18	0	0.28	3.14667	------	------	K01696	trpB	map00260;map00400	Glycine, serine and threonine metabolism;Phenylalanine, tyrosine and tryptophan biosynthesis	COG0133	T:Signal transduction mechanisms
BraA08g031570.3C	1.44	0.31	0.86	0.18	0.46	0.3	0.05	0.25	0.13	0	0.86	0	0	0.29	0.17	2.97	9.37	2.14	0.87	0.313333	0.143333	0.286667	0.153333	4.82667	------	------	K01696	trpB	map00260;map00400	Glycine, serine and threonine metabolism;Phenylalanine, tyrosine and tryptophan biosynthesis	COG0133	E:Amino acid transport and metabolism
BraA08g031970.3C	0.3	0.18	0.13	0.39	0.18	0.04	0.38	0.31	0.27	0	1.04	0	2.84	0.19	1.07	6.5	3.74	6.9	0.203333	0.203333	0.32	0.346667	1.36667	5.71333	GO:0071555;GO:0005975;GO:0005576;GO:000465	BP:cell wall organization;BP:carbohydrate metabolic process;CC:extracellular region;MF:polygalacturonase activity;	------	------	------	------	COG5434	M:Cell wall/membrane/envelope biogenesis
BraA08g032240.3C	0.45	0.8	1	0.53	0.42	0.46	0.88	1.13	0.69	6.6	7.68	2.98	8.6	5.19	7.43	1.68	0.48	3.8	0.75	0.47	0.9	5.75333	7.07333	1.98667	GO:004698	MF:protein dimerization activity;	------	------	------	------	ENOG4111DWU;ENOG410YG35	K:Transcription;
BraA08g035080.3C	0.81	6.21	6.8	0.39	5.8	3.25	0.82	5.46	6.13	3.32	1.5	0.72	26.79	43.24	29.96	2.18	6.78	3.65	4.60667	3.14667	4.13667	1.84667	33.33	4.20333	GO:0016311;GO:0005774;GO:0009505;GO:0009506;GO:000399	BP:dephosphorylation;CC:vacuolar membrane;CC:plant-type cell wall;CC:plasmodesma;MF:acid phosphatase activity;	------	------	------	------	ENOG410Y9AU;ENOG41103R9	S:Function unknown;
BraA09g001540.3C	0.07	0	0.1	0	0	0.03	0	0	0	0	0	0	5.73	5.5	5.95	34.89	34.38	18.48	0.056667	0.01	0	0	5.72667	29.25	GO:1902358;GO:0016021;GO:0009507;GO:000827	BP:sulfate transmembrane transport;CC:integral component of membrane;CC:chloroplast;MF:secondary active sulfate transmembrane transporter activity;	K17471	SULTR3	------	------	COG0659	S:Function unknown
BraA09g003340.3C	0	0	0	0	0	0	0	0	0	0	0	0	7.55	3.07	2.85	1.12	0.78	0	0	0	0	0	4.49	0.633333	GO:000367	MF:DNA binding;	K09422	MYBP	------	------	COG5147	K:Transcription
BraA09g003450.3C	0	0.04	0	0.02	0	0.05	0.21	0	0	5.75	6.11	2.71	0.97	1.28	1.31	0	0.06	0	0.013333	0.023333	0.07	4.85667	1.18667	0.02	GO:0055085;GO:0016021;GO:0042626;GO:000552	BP:transmembrane transport;CC:integral component of membrane;MF:ATPase activity, coupled to transmembrane movement of substances;MF:ATP binding;	K05658	ABCB1, CD243	map02010	ABC transporters	COG1132	V:Defense mechanisms
BraA09g004090.3C	0	0.3	0.71	0	0	0.57	0	0	0.84	0.34	2.64	3.38	11.63	15.92	6.02	2.01	0.73	1.59	0.336667	0.19	0.28	2.12	11.19	1.44333	------	------	------	------	------	------	ENOG410YVBR	S:Function unknown
BraA09g004380.3C	0	0.04	0	0	0	0.02	0	0	0	4.75	7.14	2.59	0.46	0.55	0.57	0.06	0	0.09	0.013333	0.006667	0	4.82667	0.526667	0.05	GO:0006468;GO:0016021;GO:0004674;GO:000552	BP:protein phosphorylation;CC:integral component of membrane;MF:protein serine/threonine kinase activity;MF:ATP binding;	------	------	------	------	COG4886	S:Function unknown
BraA09g005630.3C	0	0	0	0	0	0	0	0	0	0	0	0	5.15	2.63	4.79	22.6	24.33	8.89	0	0	0	0	4.19	18.6067	------	------	------	------	------	------	COG3703	P:Inorganic ion transport and metabolism
[truncated: 274 more rows]

## Sheet: 85
Gene_id	CC_B_1	CC_B_2	CC_B_3	CC_M_1	CC_M_2	CC_M_3	CC_T_1	CC_T_2	CC_T_3	B1_1	B2_1	B3_1	B1_2	B2_2	B3_2	B1_3	B2_3	B3_3	CC_B	CC_M	CC_T	FS	AD	AB	GO_id	GO_term	KO_id	KO_name	Pathway_id	Pathway_definition	COG_id	COG_Functional Categories
[truncated: 85 more rows]

[truncated: 5 more sheets: 59, 20, 13, 12M, 12T]
