# Supplementary material for: Transcriptomic analyses to summarize gene expression patterns that occur during leaf initiation of Chinese cabbage
Source: Hortic Res. 2024 Feb 28;11(4):uhae059. doi: 10.1093/hr/uhae059 (PMC11059812; doi:10.1093/hr/uhae059)
Supplement: Web_Material_uhae059 [file web_material_uhae059.zip › Table S6.xlsx]

## Sheet: AB.and.SMC.and.TAIR.common.2
Gene_id	AtID	Gene Name	Annotation
BraA01g000390.3C	AT4G31800	WRKY18	WRKY DNA-binding protein 18
BraA01g000720.3C	AT2G17040	NAC036	NAC domain containing protein 36

## Sheet: AB.and.SMC.common.34
Gene_id	AtID	Gene Name	Annotation
BraA09g055950.3C	AT2G20900	DGK5	diacylglycerol kinase 5
BraA08g027490.3C	AT1G21100	IGMT1	O-methyltransferase family protein
BraA07g041390.3C	AT1G78240	TSD2	S-adenosyl-L-methionine-dependent methyltransferases superfamily protein
BraA01g002420.3C	AT4G36220	FAH1	ferulic acid 5-hydroxylase 1
BraA10g031990.3C	AT5G04210	-	-
BraA09g059040.3C	AT1G14860	NUDT18	nudix hydrolase homolog 18
BraA10g013290.3C	AT5G55410	AT5G55410	Bifunctional inhibitor/lipid-transfer protein/seed storage 2S albumin superfamily protein
BraA09g009630.3C	AT5G66320	GATA5	GATA transcription factor 5
BraA03g056290.3C	AT4G30960	SIP3	SOS3-interacting protein 3
BraA05g007390.3C	AT2G38290	AMT2	ammonium transporter 2
BraA05g014700.3C	AT2G29420	GSTU7	glutathione S-transferase tau 7
BraA09g032320.3C	AT1G32860	AT1G32860	Glycosyl hydrolase superfamily protein
BraA03g049810.3C	AT4G21920	-	-
BraA06g035760.3C	AT5G48180	-	-
BraA09g005280.3C	AT5G27930	AT5G27930	Protein phosphatase 2C family protein
BraA03g040660.3C	AT3G23030	IAA2	indole-3-acetic acid inducible 2
BraA01g016800.3C	AT4G26080	ABI1	Protein phosphatase 2C family protein
BraA07g031750.3C	AT1G65730	YSL7	YELLOW STRIPE like 7
BraA05g041260.3C	AT3G02470	SAMDC	S-adenosylmethionine decarboxylase
BraA06g036860.3C	AT3G28740	CYP81D11	Cytochrome P450 superfamily protein
BraA04g029230.3C	AT2G41380	AT2G41380	S-adenosyl-L-methionine-dependent methyltransferases superfamily protein
BraA03g019230.3C	AT2G36950	AT2G36950	Heavy metal transport/detoxification superfamily protein
BraA02g037510.3C	AT3G27210	AT3G27210	hypothetical protein
BraA07g036810.3C	AT1G72416	AT1G72416	Chaperone DnaJ-domain superfamily protein
BraA06g040310.3C	AT2G01670	NUDT17	nudix hydrolase homolog 17
BraA05g000150.3C	AT2G47890	AT2G47890	B-box type zinc finger protein with CCT domain-containing protein
BraA05g039550.3C	AT3G05800	AIF1	AtBS1(activation-tagged BRI1 suppressor 1)-interacting factor 1
BraA02g007880.3C	AT5G18900	AT5G18900	2-oxoglutarate (2OG) and Fe(II)-dependent oxygenase superfamily protein
BraA02g034590.3C	AT2G01340	At17.1	plastid movement impaired protein
BraA01g043290.3C	AT3G03990	AT3G03990	alpha/beta-Hydrolases superfamily protein
BraA05g033880.3C	AT3G13310	AT3G13310	Chaperone DnaJ-domain superfamily protein
BraA03g052700.3C	AT4G25640	DTX35	detoxifying efflux carrier 35
BraA03g040840.3C	AT3G23250	MYB15	myb domain protein 15
BraA02g021080.3C	AT1G72510	AT1G72510	DUF1677 family protein (DUF1677)

## Sheet: AB.and.TAIR.common.32
Gene_id	AtID	Gene Name	Annotation
BraA04g028950.3C	AT2G40880	CYSA	cystatin A
BraA06g002150.3C	AT1G52190	AT1G52190	Major facilitator superfamily protein
BraA04g030760.3C	AT2G45190	AFO	Plant-specific transcription factor YABBY family protein
BraA04g008320.3C	AT4G13770	CYP83A1	cytochrome P450, family 83, subfamily A, polypeptide 1
BraA03g025390.3C	AT2G26580	YAB5	plant-specific transcription factor YABBY family protein
BraA01g001320.3C	AT4G37550	AT4G37550	Acetamidase/Formamidase family protein
BraA07g017760.3C	AT2G26690	AT2G26690	Major facilitator superfamily protein
BraA10g023200.3C	AT5G16560	KAN	Homeodomain-like superfamily protein
BraA05g013860.3C	AT2G30520	RPT2	Phototropic-responsive NPH3 family protein
BraA02g010350.3C	AT5G60360	ALP	aleurain-like protease
BraA08g019420.3C	AT4G27450	AT4G27450	aluminum induced protein with YGL and LRDR motifs
BraA06g001270.3C	AT1G53560	AT1G53560	Ribosomal protein L18ae family
BraA07g035620.3C	AT1G70940	PIN3	Auxin efflux carrier family protein
BraA03g037440.3C	AT3G16240	DELTA-TIP	delta tonoplast integral protein
BraA08g028700.3C	AT1G18570	MYB51	myb domain protein 51
BraA03g024000.3C	AT2G45960	PIP1B	plasma membrane intrinsic protein 1B
BraA09g004810.3C	AT5G28020	CYSD2	cysteine synthase D2
BraA10g023580.3C	AT5G16030	AT5G16030	mental retardation GTPase activating protein
BraA09g044380.3C	AT3G53420	PIP2A	plasma membrane intrinsic protein 2A
BraA01g012680.3C	AT4G21960	PRXR1	Peroxidase superfamily protein
BraA02g017190.3C	AT1G66880	AT1G66880	Protein kinase superfamily protein
BraA02g042070.3C	AT5G24530	DMR6	2-oxoglutarate (2OG) and Fe(II)-dependent oxygenase superfamily protein
BraA05g001140.3C	AT2G46710	ROPGAP3	Rho GTPase activating protein with PAK-box/P21-Rho-binding domain-containing protein
BraA08g027750.3C	AT1G20620	CAT3	catalase 3
BraA03g029130.3C	AT4G02380	SAG21	senescence-associated gene 21
BraA09g040010.3C	AT1G23130	-	-
BraA08g020660.3C	AT4G35750	AT4G35750	SEC14 cytosolic factor family protein / phosphoglyceride transfer family protein
BraA03g050250.3C	AT4G22570	APT3	adenine phosphoribosyl transferase 3
BraA07g004900.3C	AT2G15960	-	-
BraA02g019000.3C	AT1G69160	AT1G69160	suppressor
BraA01g044770.3C	AT3G01690	AT3G01690	alpha/beta-Hydrolases superfamily protein
BraA02g026160.3C	AT1G80130	AT1G80130	Tetratricopeptide repeat (TPR)-like superfamily protein

## Sheet: AB.uniq.485
Gene_id	AtID	Gene Name	Annotation
BraA04g003200.3C	AT3G57600	AT3G57600	Integrase-type DNA-binding superfamily protein
BraA02g006500.3C	AT5G16480	PFA-DSP5	Phosphotyrosine protein phosphatases superfamily protein
BraA05g023490.3C	AT1G32240	KAN2	Homeodomain-like superfamily protein
BraA09g032980.3C	AT1G32120	AT1G32120	serine/threonine-protein phosphatase 7 long form-like protein
BraA03g034210.3C	AT3G08670	AT3G08670	serine/arginine repetitive matrix-like protein
BraA02g021250.3C	AT1G72810	AT1G72810	Pyridoxal-5'-phosphate-dependent enzyme family protein
BraA03g017970.3C	AT2G34070	TBL37	TRICHOME BIREFRINGENCE-LIKE 37
BraA06g030090.3C	AT2G17850	AT2G17850	Rhodanese/Cell cycle control phosphatase superfamily protein
BraA03g044290.3C	AT5G61290	AT5G61290	Flavin-binding monooxygenase family protein
BraA02g041220.3C	AT5G26280	AT5G26280	TRAF-like family protein
BraA03g041360.3C	AT3G24800	PRT1	proteolysis 1
BraA10g031820.3C	AT5G04490	VTE5	phytol kinase 1 VTE5
BraA10g032870.3C	AT5G03040	iqd2	IQ-domain 2
BraA05g028160.3C	AT3G19200	AT3G19200	hypothetical protein
BraA10g011780.3C	AT5G53420	AT5G53420	CCT motif family protein
BraA03g009770.3C	AT5G20740	AT5G20740	Plant invertase/pectin methylesterase inhibitor superfamily protein
BraA08g026820.3C	AT1G22430	AT1G22430	GroES-like zinc-binding dehydrogenase family protein
BraA02g038000.3C	AT3G28050	UMAMIT41	nodulin MtN21 /EamA-like transporter family protein
BraA10g018650.3C	AT5G22920	AT5G22920	CHY-type/CTCHY-type/RING-type Zinc finger protein
BraA04g004020.3C	AT3G56400	WRKY70	WRKY DNA-binding protein 70
BraA09g059790.3C	AT1G13970	AT1G13970	beta-hexosaminidase (DUF1336)
BraA03g009940.3C	AT5G20970	AT5G20970	HSP20-like chaperones superfamily protein
BraA09g033850.3C	AT1G31140	GOA	GORDITA
BraA05g003910.3C	AT2G43910	HOL1	HARMLESS TO OZONE LAYER 1
BraA02g045270.3C	AT5G65640	bHLH093	beta HLH protein 93
BraA07g030710.3C	AT1G68560	XYL1	alpha-xylosidase 1
BraA06g034950.3C	AT5G49170	-	-
BraA04g027170.3C	AT2G38320	TBL34	TRICHOME BIREFRINGENCE-LIKE 34
BraA03g061100.3C	AT4G37890	EDA40	Zinc finger (C3HC4-type RING finger) family protein
BraA02g015430.3C	AT5G52340	EXO70A2	exocyst subunit exo70 family protein A2
BraA05g039990.3C	AT3G05180	AT3G05180	GDSL-like Lipase/Acylhydrolase superfamily protein
BraA05g036230.3C	AT3G10520	HB2	hemoglobin 2
BraA07g038780.3C	AT1G75090	AT1G75090	DNA glycosylase superfamily protein
BraA08g002240.3C	AT1G52191	AT1G52191	Thioesterase superfamily protein
BraA06g006380.3C	AT1G09480	AT1G09480	NAD(P)-binding Rossmann-fold superfamily protein
BraA08g023600.3C	AT1G30040	GA2OX2	gibberellin 2-oxidase
BraA02g012040.3C	AT5G57800	CER3	Fatty acid hydroxylase superfamily
BraA06g028780.3C	AT5G65310	HB5	homeobox protein 5
BraA07g033670.3C	AT1G68570	AT1G68570	Major facilitator superfamily protein
BraA03g045010.3C	AT3G50070	CYCD3;3	CYCLIN D3;3
BraA06g029280.3C	AT5G65790	MYB68	myb domain protein 68
BraA07g034650.3C	AT1G69780	ATHB13	Homeobox-leucine zipper protein family
BraA10g012830.3C	AT5G54770	THI1	thiazole biosynthetic enzyme, chloroplast (ARA6) (THI1) (THI4)
BraA01g042780.3C	AT3G05190	AT3G05190	D-aminoacid aminotransferase-like PLP-dependent enzymes superfamily protein
BraA03g016990.3C	AT2G31900	XIF	myosin-like protein XIF
BraA06g005580.3C	AT1G08380	PSAO	photosystem I subunit O
BraA09g044320.3C	AT3G53350	RIP3	ROP interactive partner 4
BraA02g006550.3C	AT5G16570	GLN1;4	glutamine synthetase 1;4
BraA04g002990.3C	AT3G57950	AT3G57950	cotton fiber protein
BraA07g030680.3C	AT1G68585	AT1G68585	hypothetical protein
BraA07g030410.3C	AT1G69310	WRKY57	WRKY DNA-binding protein 57
BraA07g004260.3C	AT2G16890	AT2G16890	UDP-Glycosyltransferase superfamily protein
BraA09g059990.3C	AT1G13710	CYP78A5	cytochrome P450, family 78, subfamily A, polypeptide 5
BraA03g041370.3C	AT3G24810	ICK3	Cyclin-dependent kinase inhibitor family protein
BraA05g008160.3C	AT2G37330	ALS3	aluminum sensitive 3
BraA10g032810.3C	AT5G03150	JKD	C2H2-like zinc finger protein
BraA07g026810.3C	AT1G78020	AT1G78020	senescence-associated family protein, putative (DUF581)
BraA06g036610.3C	AT3G29030	EXPA5	expansin A5
BraA07g042130.3C	AT1G79110	BRG2	zinc ion binding protein
BraA10g027900.3C	AT5G09930	ABCF2	ABC transporter family protein
BraA09g012690.3C	AT1G62800	ASP4	aspartate aminotransferase 4
BraA01g015820.3C	AT4G25100	FSD1	Fe superoxide dismutase 1
BraA08g017910.3C	AT4G30810	scpl29	serine carboxypeptidase-like 29
BraA09g062840.3C	AT1G08290	WIP3	WPP domain interacting protein 3
BraA09g001040.3C	AT4G01410	AT4G01410	Late embryogenesis abundant (LEA) hydroxyproline-rich glycoprotein family
BraA09g047020.3C	AT3G56310	AT3G56310	Melibiase family protein
BraA01g032040.3C	AT3G21690	AT3G21690	MATE efflux family protein
BraA03g017500.3C	AT2G32930	ZFN2	zinc finger nuclease 2
BraA04g030890.3C	AT2G44910	HB4	homeobox-leucine zipper protein 4
BraA05g001680.3C	AT2G40435	AT2G40435	transcription factor SCREAM-like protein
BraA07g035630.3C	AT1G70950	AT1G70950	TPX2 (targeting protein for Xklp2) protein family
BraA07g030530.3C	AT1G68870	SOFL2	SOB five-like 2
BraA07g035530.3C	AT1G70830	MLP28	MLP-like protein 28
BraA08g000900.3C	AT1G55200	AT1G55200	kinase with adenine nucleotide alpha hydrolases-like domain-containing protein
BraA09g014400.3C	AT1G64390	GH9C2	glycosyl hydrolase 9C2
BraA04g026450.3C	AT2G37390	NAKR2	Chloroplast-targeted copper chaperone protein
BraA02g000750.3C	AT5G03120	-	-
BraA08g005510.3C	AT1G45474	Lhca5	photosystem I light harvesting complex protein 5
BraA10g033560.3C	AT5G02030	RPL	POX (plant homeobox) family protein
BraA05g003860.3C	AT2G43820	UGT74F2	UDP-glucosyltransferase 74F2
BraA10g029200.3C	AT5G06510	NF-YA10	nuclear factor Y, subunit A10
BraA03g021580.3C	AT2G40670	RR16	response regulator 16
BraA06g011990.3C	AT1G15950	CCR1	CRINKLY4 related 1
BraA09g062380.3C	AT1G09490	AT1G09490	NAD(P)-binding Rossmann-fold superfamily protein
BraA07g003450.3C	AT2G17525	AT2G17525	Pentatricopeptide repeat (PPR) superfamily protein
BraA05g028030.3C	AT3G19260	LOH2	LAG1 homologue 2
BraA09g007200.3C	AT5G62170	TRM25	LOW protein: M-phase inducer phosphatase-like protein
BraA09g013710.3C	AT1G64280	-	-
BraA08g026050.3C	AT1G26960	AtHB23	homeobox protein 23
BraA10g007840.3C	AT1G44130	AT1G44130	Eukaryotic aspartyl protease family protein
BraA01g003130.3C	AT4G35270	AT4G35270	Plant regulator RWP-RK family protein
BraA10g014690.3C	AT5G56860	GNC	GATA type zinc finger transcription factor family protein
BraA03g018880.3C	AT2G36190	cwINV4	cell wall invertase 4
BraA05g002200.3C	AT2G41410	AT2G41410	Calcium-binding EF-hand family protein;(source:Araport11)
BraA05g039270.3C	AT3G06070	AT3G06070	hypothetical protein
BraA08g013360.3C	AT4G19160	AT4G19160	transglutaminase family protein
BraA04g006320.3C	AT3G53140	AT3G53140	O-methyltransferase family protein
BraA06g035900.3C	AT5G47920	AT5G47920	transcription elongation factor
BraA09g001600.3C	AT4G02600	MLO1	Seven transmembrane MLO family protein
BraA03g006270.3C	AT5G14360	AT5G14360	Ubiquitin-like superfamily protein
BraA09g005630.3C	AT5G26220	AT5G26220	ChaC-like family protein
BraA05g025900.3C	AT3G21230	4CL5	4-coumarate:CoA ligase 5
BraA07g021740.3C	AT3G54470	AT3G54470	uridine 5'-monophosphate synthase / UMP synthase (PYRE-F) (UMPS)
BraA02g028430.3C	AT4G11310	AT4G11310	Papain family cysteine protease
BraA10g030310.3C	AT5G07820	AT5G07820	Plant calmodulin-binding protein-like protein
BraA07g027870.3C	AT1G75180	AT1G75180	Erythronate-4-phosphate dehydrogenase family protein
BraA02g015410.3C	AT5G52390	-	-
BraA06g006310.3C	AT1G09390	AT1G09390	GDSL-like Lipase/Acylhydrolase superfamily protein
BraA03g048130.3C	AT4G18180	AT4G18180	Pectin lyase-like superfamily protein
BraA07g010250.3C	AT1G31040	AT1G31040	PLATZ transcription factor family protein
BraA03g041330.3C	AT3G24730	AT3G24730	mRNA splicing factor, thioredoxin-like U5 snRNP
BraA09g011500.3C	AT2G18630	AT2G18630	transmembrane protein, putative (DUF677)
BraA08g010970.3C	AT4G14819	AT4G14819	hypothetical protein (DUF1677)
BraA01g034680.3C	AT3G18070	BGLU43	beta glucosidase 43
BraA08g027380.3C	AT1G22340	UGT85A7	UDP-glucosyl transferase 85A7
BraA02g040390.3C	AT5G28750	AT5G28750	Bacterial sec-independent translocation protein mttA/Hcf106
BraA04g021720.3C	AT2G30500	NET4B	Kinase interacting (KIP1-like) family protein
BraA05g037760.3C	AT3G08030	AT3G08030	DNA-directed RNA polymerase subunit beta (Protein of unknown function, DUF642)
BraA07g014210.3C	AT1G23310	GGT1	gamma-glutamyl transpeptidase 1
BraA08g001750.3C	AT1G53180	AT1G53180	hypothetical protein
BraA09g000950.3C	AT4G00880	AT4G00880	SAUR-like auxin-responsive protein family
BraA07g030600.3C	AT1G68710	AT1G68710	ATPase E1-E2 type family protein / haloacid dehalogenase-like hydrolase family protein
BraA09g001540.3C	AT4G02700	SULTR3;2	sulfate transporter 3;2
BraA03g046040.3C	AT3G52430	PAD4	alpha/beta-Hydrolases superfamily protein
BraA03g044590.3C	AT5G61570	AT5G61570	Protein kinase superfamily protein
BraA06g030460.3C	AT2G17450	RHA3A	RING-H2 finger A3A
BraA03g037460.3C	AT3G16330	AT3G16330	Avr9/Cf-9 rapidly elicited protein
BraA08g014790.3C	AT4G21903	AT4G21903	MATE efflux family protein
BraA08g027730.3C	AT1G20650	ASG5	Protein kinase superfamily protein
BraA10g016860.3C	AT5G59000	AT5G59000	RING/FYVE/PHD zinc finger superfamily protein
BraA04g028290.3C	AT2G40230	AT2G40230	HXXXD-type acyl-transferase family protein
BraA10g021040.3C	AT5G19220	APL1	ADP glucose pyrophosphorylase large subunit 1
BraA03g017900.3C	AT2G33830	AT2G33830	Dormancy/auxin associated family protein
BraA02g017840.3C	AT1G67750	AT1G67750	Pectate lyase family protein
BraA03g020630.3C	AT2G39010	PIP2E	plasma membrane intrinsic protein 2E
BraA04g014390.3C	AT5G41730	AT5G41730	Protein kinase family protein
BraA05g002770.3C	AT2G42300	AT2G42300	basic helix-loop-helix (bHLH) DNA-binding superfamily protein
BraA04g028650.3C	AT2G40480	AT2G40480	WEB family protein (DUF827)
BraA06g033010.3C	AT5G25900	GA3	GA requiring 3
BraA04g019180.3C	AT2G26190	AT2G26190	calmodulin-binding family protein
BraA02g015120.3C	AT5G52750	AT5G52750	Heavy metal transport/detoxification superfamily protein
BraA03g051700.3C	AT4G24190	SHD	Chaperone protein htpG family protein
BraA02g043030.3C	AT5G61590	AT5G61590	Integrase-type DNA-binding superfamily protein
BraA03g020770.3C	AT2G39220	PLP6	PATATIN-like protein 6
BraA01g018220.3C	AT4G27460	CBSX5	Cystathionine beta-synthase (CBS) family protein
BraA08g024960.3C	AT1G27390	TOM20-2	translocase outer membrane 20-2
BraA02g002410.3C	AT5G07580	AT5G07580	ethylene-responsive transcription factor
BraA01g001860.3C	AT4G37140	MEE69	alpha/beta-Hydrolases superfamily protein
BraA05g028380.3C	AT3G18890	Tic62	NAD(P)-binding Rossmann-fold superfamily protein
BraA07g040640.3C	AT1G77200	AT1G77200	Integrase-type DNA-binding superfamily protein
BraA06g016320.3C	AT1G20870	AT1G20870	HSP20-like chaperones superfamily protein
BraA07g018530.3C	AT2G28120	AT2G28120	Major facilitator superfamily protein
BraA03g009750.3C	AT5G20670	AT5G20670	DUF1677 family protein (DUF1677)
BraA02g000110.3C	AT5G01810	-	-
BraA10g003880.3C	AT1G05270	AT1G05270	TraB family protein
BraA04g024340.3C	AT2G33810	SPL3	squamosa promoter binding protein-like 3
BraA07g020340.3C	AT5G40780	LHT1	lysine histidine transporter 1
BraA01g008930.3C	AT4G28560	-	-
BraA08g019410.3C	AT4G27470	RMA3	RING membrane-anchor 3
BraA09g029230.3C	AT4G08570	AT4G08570	Heavy metal transport/detoxification superfamily protein
BraA07g035520.3C	AT1G70820	AT1G70820	phosphoglucomutase, putative / glucose phosphomutase
BraA09g051030.3C	AT3G61490	AT3G61490	Pectin lyase-like superfamily protein
BraA10g029080.3C	AT5G06380	AT5G06380	hypothetical protein
BraA02g003590.3C	AT5G10760	AT5G10760	Eukaryotic aspartyl protease family protein
BraA07g000110.3C	AT2G20750	EXPB1	expansin B1
BraA06g027100.3C	AT5G63640	AT5G63640	ENTH/VHS/GAT family protein
BraA04g013180.3C	AT5G40540	AT5G40540	Protein kinase superfamily protein
BraA06g016120.3C	AT1G20640	AT1G20640	Plant regulator RWP-RK family protein
BraA02g023440.3C	AT1G76360	AT1G76360	Protein kinase superfamily protein
BraA02g024300.3C	AT1G77690	LAX3	like AUX1 3
BraA06g044140.3C	AT5G42720	AT5G42720	Glycosyl hydrolase family 17 protein
BraA07g021800.3C	AT3G54600	DJ1F	Class I glutamine amidotransferase-like superfamily protein
BraA04g028630.3C	AT2G40460	AT2G40460	Major facilitator superfamily protein
BraA07g017980.3C	AT2G27060	AT2G27060	Leucine-rich repeat protein kinase family protein
BraA02g035910.3C	AT2G03090	EXPA15	expansin A15
BraA05g011080.3C	AT2G33860	ETT	Transcriptional factor B3 family protein / auxin-responsive factor AUX/IAA-like protein
BraA09g047340.3C	AT3G56710	SIB1	sigma factor binding protein 1
BraA01g007340.3C	AT4G30410	AT4G30410	sequence-specific DNA binding transcription factor
BraA03g018680.3C	AT2G35800	SAMTL	mitochondrial substrate carrier family protein
BraA03g029980.3C	AT4G00720	SK32	shaggy-like protein kinase 32
BraA09g044180.3C	AT3G53200	MYB27	myb domain protein 27
BraA09g013000.3C	AT1G63220	AT1G63220	Calcium-dependent lipid-binding (CaLB domain) family protein
BraA09g032920.3C	AT1G32200	ATS1	peroxygenase 1
BraA02g043630.3C	AT5G62340	AT5G62340	Tyrosine transaminase family protein
BraA03g054600.3C	AT4G28570	AT4G28570	Long-chain fatty alcohol dehydrogenase family protein
BraA03g027340.3C	AT4G10640	IQD16	IQ-domain 16
BraA06g007570.3C	AT1G10657	AT1G10657	transmembrane protein
BraA05g003010.3C	AT2G42570	TBL39	TRICHOME BIREFRINGENCE-LIKE 39
BraA03g016820.3C	AT2G31570	GPX2	glutathione peroxidase 2
BraA07g018560.3C	AT2G28140	AT2G28140	enabled-like protein (DUF1635)
BraA01g018910.3C	AT4G28100	AT4G28100	transmembrane protein
BraA03g040600.3C	AT3G22930	CML11	calmodulin-like 11
BraA10g028200.3C	AT5G05270	CHIL	Chalcone-flavanone isomerase family protein
BraA07g039980.3C	AT1G76420	CUC3	NAC (No Apical Meristem) domain transcriptional regulator superfamily protein
BraA03g031580.3C	AT3G04290	LTL1	Li-tolerant lipase 1
BraA07g015790.3C	AT1G20340	DRT112	Cupredoxin superfamily protein
BraA04g029030.3C	AT2G41010	-	-
BraA07g014550.3C	AT1G22640	MYB3	myb domain protein 3
BraA06g008750.3C	AT1G12930	AT1G12930	ARM repeat superfamily protein
BraA06g029360.3C	AT5G65870	PSK5	phytosulfokine 5 precursor
BraA08g009080.3C	AT1G31450	AT1G31450	Eukaryotic aspartyl protease family protein
BraA07g008820.3C	AT3G23930	AT3G23930	troponin T, skeletal protein
BraA05g027970.3C	AT3G19300	AT3G19300	Protein kinase superfamily protein
BraA10g027880.3C	AT5G09960	AT5G09960	sorbin/SH3 domain protein
BraA01g036200.3C	AT3G16030	CES101	lectin protein kinase family protein
BraA07g026900.3C	AT1G77760	NIA1	nitrate reductase 1
BraA08g028250.3C	AT1G19330	AT1G19330	histone deacetylase complex subunit
BraA02g024180.3C	AT1G77520	AT1G77520	O-methyltransferase family protein
BraA06g015050.3C	AT1G19450	AT1G19450	Major facilitator superfamily protein
BraA09g062760.3C	AT1G08465	YAB2	Plant-specific transcription factor YABBY family protein
BraA08g026350.3C	AT1G23820	SPDS1	spermidine synthase
BraA01g020640.3C	AT4G16160	ATOEP16-2	Mitochondrial import inner membrane translocase subunit Tim17/Tim22/Tim23 family protein
BraA02g015830.3C	AT5G51460	ATTPPA	Haloacid dehalogenase-like hydrolase (HAD) superfamily protein
BraA03g006120.3C	AT5G14090	AT5G14090	regulator of nonsense transcript protein
BraA05g012890.3C	AT2G31790	AT2G31790	UDP-Glycosyltransferase superfamily protein
BraA02g005890.3C	AT5G15160	BNQ2	BANQUO 2
BraA07g022490.3C	AT3G56700	FAR6	fatty acid reductase 6
BraA09g015420.3C	AT1G63010	AT1G63010	Major Facilitator Superfamily with SPX (SYG1/Pho81/XPR1) domain-containing protein
BraA03g034220.3C	AT3G08660	AT3G08660	Phototropic-responsive NPH3 family protein
BraA01g008390.3C	AT4G29210	GGT4	gamma-glutamyl transpeptidase 4
BraA09g061760.3C	AT1G10640	AT1G10640	Pectin lyase-like superfamily protein
BraA01g033120.3C	AT3G20300	AT3G20300	extracellular ligand-gated ion channel protein (DUF3537)
BraA07g009310.3C	AT3G23800	SBP3	selenium-binding protein 3
BraA10g012130.3C	AT5G53890	PSKR2	phytosylfokine-alpha receptor 2
BraA02g044590.3C	AT5G64410	OPT4	oligopeptide transporter 4
BraA03g009720.3C	AT5G20635	AGG3	guanine nucleotide-binding protein subunit gamma
BraA03g010490.3C	AT5G22930	AT5G22930	enabled-like protein (DUF1635)
BraA02g037480.3C	AT3G27170	CLC-B	chloride channel B
BraA01g006040.3C	AT4G31890	AT4G31890	ARM repeat superfamily protein
BraA03g031420.3C	AT3G03780	MS2	Jojoba acyl CoA reductase-related male sterility protein
BraA07g016880.3C	AT5G67030	ABA1	zeaxanthin epoxidase (ZEP) (ABA1)
BraA10g010390.3C	AT5G51800	AT5G51800	Protein kinase superfamily protein
BraA09g013140.3C	AT1G63420	AT1G63420	O-glucosyltransferase-like protein (DUF821)
BraA02g031640.3C	AT5G45240	-	-
BraA09g058790.3C	AT1G15340	MBD10	methyl-CPG-binding domain 10
BraA02g042590.3C	AT5G23210	SCPL34	serine carboxypeptidase-like 34
BraA04g025200.3C	AT2G35600	BRXL1	BREVIS RADIX-like 1
BraA01g002650.3C	AT4G35900	FD	Basic-leucine zipper (bZIP) transcription factor family protein
BraA09g016520.3C	AT1G61120	TPS04	terpene synthase 04
BraA06g041760.3C	AT5G46690	bHLH071	beta HLH protein 71
BraA08g029280.3C	AT1G17400	AT1G17400	hypothetical protein
BraA08g018670.3C	AT4G29100	AT4G29100	basic helix-loop-helix (bHLH) DNA-binding superfamily protein
BraA02g022750.3C	AT1G75400	AT1G75400	RING/U-box superfamily protein
BraA04g029510.3C	AT2G42250	CYP712A1	cytochrome P450, family 712, subfamily A, polypeptide 1
BraA09g056320.3C	AT2G20100	AT2G20100	basic helix-loop-helix (bHLH) DNA-binding superfamily protein
BraA10g003210.3C	AT1G04680	AT1G04680	Pectin lyase-like superfamily protein
BraA01g019280.3C	AT4G17350	AT4G17350	auxin canalization protein (DUF828)
BraA09g064810.3C	AT1G04560	AT1G04560	AWPM-19-like family protein
BraA04g030380.3C	AT2G43340	AT2G43340	hypothetical protein (DUF1685)
BraA09g063790.3C	AT1G06620	AT1G06620	2-oxoglutarate (2OG) and Fe(II)-dependent oxygenase superfamily protein
BraA10g011230.3C	AT5G52900	MAKR6	membrane-associated kinase regulator
BraA02g037210.3C	AT3G26890	AT3G26890	meiosis chromosome segregation family protein
BraA01g012220.3C	AT4G21510	-	-
BraA05g041250.3C	AT3G02468	-	-
BraA05g005360.3C	AT2G45650	AGL6	AGAMOUS-like 6
BraA07g038980.3C	AT1G75410	BLH3	BEL1-like homeodomain 3
BraA09g054610.3C	AT2G22750	AT2G22750	basic helix-loop-helix (bHLH) DNA-binding superfamily protein
BraA03g022760.3C	AT2G43470	-	-
BraA07g000260.3C	AT2G20570	GPRI1	GBF's pro-rich region-interacting factor 1
BraA07g035730.3C	AT1G71050	-	-
BraA05g018200.3C	AT1G51660	MKK4	mitogen-activated protein kinase kinase 4
BraA06g001720.3C	AT1G52870	AT1G52870	Peroxisomal membrane 22 kDa (Mpv17/PMP22) family protein
BraA10g021050.3C	AT5G19190	AT5G19190	hypothetical protein
BraA10g004540.3C	AT1G05760	-	-
BraA01g021450.3C	AT4G15160	AT4G15160	Bifunctional inhibitor/lipid-transfer protein/seed storage 2S albumin superfamily protein
BraA05g022080.3C	AT1G35190	AT1G35190	2-oxoglutarate (2OG) and Fe(II)-dependent oxygenase superfamily protein
BraA02g001490.3C	AT5G04820	OFP13	ovate family protein 13
BraA09g013880.3C	AT1G64405	AT1G64405	hypothetical protein
BraA03g018820.3C	AT2G35940	BLH1	BEL1-like homeodomain 1
BraA10g007880.3C	AT1G43910	AT1G43910	P-loop containing nucleoside triphosphate hydrolases superfamily protein
BraA03g010360.3C	AT5G22460	AT5G22460	alpha/beta-Hydrolases superfamily protein
BraA03g040960.3C	AT3G24140	FMA	basic helix-loop-helix (bHLH) DNA-binding superfamily protein
BraA06g010480.3C	AT1G14350	FLP	Duplicated homeodomain-like superfamily protein
BraA05g014250.3C	AT2G30010	TBL45	TRICHOME BIREFRINGENCE-LIKE 45
BraA02g031860.3C	AT5G45380	DUR3	urea-proton symporter DEGRADATION OF UREA 3 (DUR3)
BraA04g016520.3C	AT2G22540	SVP	K-box region and MADS-box transcription factor family protein
BraA09g011200.3C	AT2G18050	AT2G18050	Rhodanese/Cell cycle control phosphatase superfamily protein
BraA07g013060.3C	AT1G26450	-	-
BraA02g014180.3C	AT5G54090	AT5G54090	DNA mismatch repair protein MutS, type 2
BraA09g065440.3C	AT1G03010	AT1G03010	Phototropic-responsive NPH3 family protein
BraA08g012540.3C	AT4G17695	KAN3	Homeodomain-like superfamily protein
BraA08g034260.3C	AT1G05675	AT1G05675	UDP-Glycosyltransferase superfamily protein
BraA03g016660.3C	AT2G31350	GLX2-5	glyoxalase 2-5
BraA05g012440.3C	AT2G32440	KAO2	ent-kaurenoic acid hydroxylase 2
BraA03g024950.3C	AT2G28085	AT2G28085	SAUR-like auxin-responsive protein family
BraA09g014040.3C	AT1G64660	MGL	methionine gamma-lyase
BraA02g037940.3C	AT3G27880	-	-
BraA06g032290.3C	AT5G24990	-	-
BraA01g013620.3C	AT4G22980	AT4G22980	molybdenum cofactor sulfurase-like protein
BraA02g044310.3C	AT5G63800	MUM2	Glycosyl hydrolase family 35 protein
BraA05g019660.3C	AT1G49560	AT1G49560	Homeodomain-like superfamily protein
BraA09g055430.3C	AT2G21560	AT2G21560	nucleolar-like protein
BraA02g011080.3C	AT5G59310	LTP4	ATLTPI-11, LIPID TRANSFER PROTEIN 4
BraA08g025310.3C	AT1G25250	IDD16	indeterminate(ID)-domain 16
BraA05g000190.3C	AT2G47810	NF-YB5	nuclear factor Y, subunit B5
BraA08g018620.3C	AT4G29260	AT4G29260	HAD superfamily, subfamily IIIB acid phosphatase
BraA02g023530.3C	AT1G76520	AT1G76520	Auxin efflux carrier family protein
BraA01g035040.3C	AT3G17611	RBL14	RHOMBOID-like protein 14
BraA07g028740.3C	AT1G73370	SUS6	sucrose synthase 6
BraA09g065450.3C	AT1G03000	PEX6	peroxin 6
BraA10g004230.3C	AT1G05420	OFP12	ovate family protein 12
BraA08g012970.3C	AT4G18530	AT4G18530	lysine ketoglutarate reductase trans-splicing-like protein, putative (DUF707)
BraA04g023100.3C	AT2G32010	CVL1	CVP2 like 1
BraA05g037810.3C	AT3G07940	AT3G07940	Calcium-dependent ARF-type GTPase activating protein family
BraA06g030960.3C	AT5G23530	CXE18	carboxyesterase 18
BraA06g044460.3C	AT4G39190	AT4G39190	nucleolar-like protein
BraA09g028460.3C	AT4G09930	-	-
BraA08g022000.3C	AT4G40060	HB16	homeobox protein 16
BraA03g003410.3C	AT5G08260	scpl35	serine carboxypeptidase-like 35
BraA01g013630.3C	AT4G22990	AT4G22990	Major Facilitator Superfamily with SPX (SYG1/Pho81/XPR1) domain-containing protein
BraA05g013380.3C	AT2G31160	LSH3	LIGHT-DEPENDENT SHORT HYPOCOTYLS-like protein (DUF640)
BraA02g018930.3C	AT1G69040	ACR4	ACT domain repeat 4
BraA03g022520.3C	AT2G43020	PAO2	polyamine oxidase 2
BraA05g001290.3C	AT2G46530	ARF11	auxin response factor 11
BraA03g003320.3C	AT5G08130	BIM1	basic helix-loop-helix (bHLH) DNA-binding superfamily protein
BraA02g035880.3C	AT2G02950	PKS1	phytochrome kinase substrate 1
BraA02g043170.3C	AT5G61410	RPE	D-ribulose-5-phosphate-3-epimerase
BraA09g036360.3C	AT1G28330	DYL1	dormancy-associated protein-like 1
BraA02g020820.3C	AT1G72210	AT1G72210	basic helix-loop-helix (bHLH) DNA-binding superfamily protein
BraA02g043820.3C	AT5G62740	HIR1	SPFH/Band 7/PHB domain-containing membrane-associated protein family
BraA03g047620.3C	AT4G17670	AT4G17670	senescence-associated family protein (DUF581)
BraA08g034980.3C	AT1G04240	SHY2	AUX/IAA transcriptional regulator family protein
BraA09g058850.3C	AT1G15150	AT1G15150	MATE efflux family protein
BraA04g016630.3C	AT2G22680	WAVH1	Zinc finger (C3HC4-type RING finger) family protein
BraA02g000140.3C	AT5G01740	AT5G01740	Nuclear transport factor 2 (NTF2) family protein
BraA02g037020.3C	AT3G26690	NUDX13	nudix hydrolase homolog 13
BraA09g005780.3C	AT5G25820	AT5G25820	Exostosin family protein
BraA01g023890.3C	AT3G49110	PRXCA	peroxidase CA
BraA03g026010.3C	AT5G49890	CLC-C	chloride channel C
BraA03g029330.3C	AT4G02050	STP7	sugar transporter protein 7
BraA03g054850.3C	AT4G29030	AT4G29030	Putative membrane lipoprotein
BraA03g032980.3C	AT3G06868	AT3G06868	vitellogenin-like protein
BraA02g019110.3C	AT1G69295	PDCB4	plasmodesmata callose-binding protein 4
BraA04g002910.3C	AT3G58060	AT3G58060	Cation efflux family protein
BraA03g023650.3C	AT2G45210	SAUR36	SAUR-like auxin-responsive protein family
BraA07g029970.3C	AT1G70280	AT1G70280	NHL domain-containing protein
BraA03g037950.3C	AT3G17510	CIPK1	CBL-interacting protein kinase 1
BraA01g026480.3C	AT1G54730	-	-
BraA04g017450.3C	AT2G23760	BLH4	BEL1-like homeodomain 4
BraA06g015480.3C	AT1G19880	AT1G19880	Regulator of chromosome condensation (RCC1) family protein
BraA08g027160.3C	AT1G21830	AT1G21830	hypothetical protein
BraA06g005220.3C	AT1G07985	AT1G07985	Expressed protein
BraA04g008060.3C	AT4G14030	SBP1	selenium-binding protein 1
BraA03g055400.3C	AT4G30020	AT4G30020	PA-domain containing subtilase family protein
BraA08g016410.3C	AT4G33770	AT4G33770	Inositol 1,3,4-trisphosphate 5/6-kinase family protein
BraA02g042380.3C	AT5G23870	AT5G23870	Pectinacetylesterase family protein
BraA03g029790.3C	AT4G01070	GT72B1	UDP-Glycosyltransferase superfamily protein
BraA08g014280.3C	AT4G21200	GA2OX8	gibberellin 2-oxidase 8
BraA01g012260.3C	AT4G21560	-	-
BraA06g041210.3C	AT5G47240	NUDT8	nudix hydrolase homolog 8
BraA05g026310.3C	AT3G20820	AT3G20820	Leucine-rich repeat (LRR) family protein
BraA07g028060.3C	AT1G74890	-	-
BraA06g000950.3C	AT1G53990	GLIP3	GDSL-motif lipase 3
BraA08g011900.3C	AT4G16447	AT4G16447	hypothetical protein
BraA09g037140.3C	AT1G27340	LCR	Galactose oxidase/kelch repeat superfamily protein
BraA08g033130.3C	AT1G08500	ENODL18	early nodulin-like protein 18
BraA06g038210.3C	AT3G26590	AT3G26590	MATE efflux family protein
BraA03g045700.3C	AT3G51770	ETO1	tetratricopeptide repeat (TPR)-containing protein
BraA09g064380.3C	AT1G05590	HEXO2	beta-hexosaminidase 2
BraA06g012170.3C	AT1G16220	AT1G16220	Protein phosphatase 2C family protein
BraA03g003500.3C	AT5G08370	AGAL2	alpha-galactosidase 2
BraA02g005070.3C	AT5G13710	SMT1	sterol methyltransferase 1
BraA03g022580.3C	AT2G43130	ARA4	P-loop containing nucleoside triphosphate hydrolases superfamily protein
BraA05g001190.3C	AT2G46640	AT2G46640	NAD-dependent protein deacetylase HST1-like protein
BraA05g030700.3C	AT3G16440	MLP-300B	myrosinase-binding protein-like protein-300B
BraA10g018230.3C	AT5G60450	ARF4	auxin response factor 4
BraA04g029110.3C	AT2G41190	AT2G41190	Transmembrane amino acid transporter family protein
BraA02g043150.3C	AT5G61420	MYB28	myb domain protein 28
BraA05g018190.3C	AT1G51680	4CL1	4-coumarate:CoA ligase 1
BraA08g033480.3C	AT1G07640	OBP2	Dof-type zinc finger DNA-binding family protein
BraA03g045580.3C	AT3G51410	AT3G51410	hypothetical protein (DUF241)
BraA08g009760.3C	AT4G14130	XTH15	xyloglucan endotransglucosylase/hydrolase 15
BraA08g016480.3C	AT4G33670	AT4G33670	NAD(P)-linked oxidoreductase superfamily protein
BraA01g009470.3C	AT4G17880	MYC4	Basic helix-loop-helix (bHLH) DNA-binding family protein
BraA02g011790.3C	AT5G58140	PHOT2	phototropin 2
BraA03g022510.3C	AT2G43010	PIF4	phytochrome interacting factor 4
BraA09g033080.3C	AT1G32080	LrgB	membrane protein
BraA09g021420.3C	AT5G45640	-	-
BraA10g022320.3C	AT5G17730	-	-
BraA09g005890.3C	AT5G25350	EBF2	EIN3-binding F box protein 2
BraA02g037160.3C	AT3G26820	AT3G26820	Esterase/lipase/thioesterase family protein
BraA10g024080.3C	AT5G15310	MYB16	myb domain protein 16
BraA07g017530.3C	AT5G66460	MAN7	Glycosyl hydrolase superfamily protein
BraA07g035810.3C	AT1G71200	AT1G71200	basic helix-loop-helix (bHLH) DNA-binding superfamily protein
BraA06g020330.3C	AT3G46540	AT3G46540	ENTH/VHS family protein
BraA09g055030.3C	AT2G22240	MIPS2	myo-inositol-1-phosphate synthase 2
BraA08g017770.3C	AT4G31020	AT4G31020	alpha/beta-Hydrolases superfamily protein
BraA01g016550.3C	AT4G25830	-	-
BraA03g040440.3C	AT3G22570	-	-
BraA02g041640.3C	AT5G25460	DGR2	transmembrane protein, putative (Protein of unknown function, DUF642)
BraA07g022810.3C	AT3G57330	ACA11	autoinhibited Ca2+-ATPase 11
BraA09g051450.3C	AT3G61950	AT3G61950	basic helix-loop-helix (bHLH) DNA-binding superfamily protein
BraA01g012890.3C	AT4G22200	KT2/3	potassium transport 2/3
BraA03g017720.3C	AT2G33390	AT2G33390	hypothetical protein
BraA05g007920.3C	AT2G37630	AS1	myb-like HTH transcriptional regulator family protein
BraA04g025940.3C	AT2G36420	TRM27	nucleolin-like protein
BraA07g017550.3C	AT5G66450	LPPepsilon2	Phosphatidic acid phosphatase (PAP2) family protein
BraA01g011340.3C	AT4G20260	PCAP1	plasma-membrane associated cation-binding protein 1
BraA02g037230.3C	AT3G26932	DRB3	dsRNA-binding protein 3
BraA10g016830.3C	AT5G58960	GIL1	glucose-6-phosphate isomerase, putative (DUF641)
BraA03g013030.3C	AT5G56300	GAMT2	gibberellic acid methyltransferase 2
BraA07g019650.3C	AT5G38530	TSBtype2	tryptophan synthase beta type 2
BraA07g038670.3C	AT1G74960	FAB1	fatty acid biosynthesis 1
BraA10g033590.3C	AT5G01030	AT5G01030	enolase, putative (DUF3527)
BraA01g039730.3C	AT3G11210	AT3G11210	SGNH hydrolase-type esterase superfamily protein
BraA02g038580.3C	AT3G29090	PME31	pectin methylesterase 31
BraA04g030780.3C	AT2G45130	SPX3	SPX domain protein 3
BraA05g005720.3C	AT2G46100	AT2G46100	Nuclear transport factor 2 (NTF2) family protein
BraA07g020800.3C	AT5G42030	ABIL4	ABL interactor-like protein 4
BraA10g022940.3C	AT5G16860	AT5G16860	Tetratricopeptide repeat (TPR)-like superfamily protein
BraA10g024010.3C	AT5G15410	DND1	Cyclic nucleotide-regulated ion channel family protein
BraA05g039460.3C	AT3G05900	AT3G05900	neurofilament protein-like protein
BraA07g016740.3C	AT5G67210	IRX15-L	IRREGULAR XYLEM protein (DUF579)
BraA02g014080.3C	AT5G54250	CNGC4	cyclic nucleotide-gated cation channel 4
BraA03g022540.3C	AT2G43040	NPG1	tetratricopeptide repeat (TPR)-containing protein
BraA10g005490.3C	AT1G06800	PLA-I{gamma}1	alpha/beta-Hydrolases superfamily protein
BraA07g037780.3C	AT1G73760	AT1G73760	RING/U-box superfamily protein
BraA01g028280.3C	AT1G60460	AT1G60460	hypothetical protein
BraA07g043120.3C	AT1G80290	AT1G80290	Nucleotide-diphospho-sugar transferases superfamily protein
BraA09g059130.3C	AT1G14760	KNATM	KNOX meinox protein
BraA07g042110.3C	AT1G79080	AT1G79080	Pentatricopeptide repeat (PPR) superfamily protein
BraA09g016220.3C	AT1G61795	AT1G61795	PAK-box/P21-Rho-binding family protein
BraAnng005410.3C	AT3G01670	SEOa	sieve element occlusion protein
BraA07g008230.3C	AT3G24770	CLE41	CLAVATA3/ESR-RELATED 41
BraA06g038850.3C	AT3G25620	ABCG21	ABC-2 type transporter family protein
BraA04g024660.3C	AT2G34460	-	-
BraA03g031910.3C	AT3G04940	CYSD1	cysteine synthase D1
BraA08g015800.3C	AT4G34680	GATA3	GATA transcription factor 3
BraA07g030850.3C	AT1G68190	BBX27	B-box zinc finger family protein
BraA10g032440.3C	AT5G03790	HB51	homeobox 51
BraA02g027910.3C	AT4G12390	PME1	pectin methylesterase inhibitor 1
BraA04g010490.3C	AT5G37660	PDLP7	plasmodesmata-located protein 7
BraA01g037900.3C	AT3G13650	AT3G13650	Disease resistance-responsive (dirigent-like protein) family protein
BraA02g028490.3C	AT4G11180	AT4G11180	Disease resistance-responsive (dirigent-like protein) family protein
BraA02g031610.3C	AT5G45200	-	-
BraA02g034070.3C	AT5G47500	PME5	Pectin lyase-like superfamily protein
BraA05g025150.3C	AT3G22142	AT3G22142	Encodes a Protease inhibitor/seed storage/LTP family protein
BraA09g051340.3C	AT3G61860	RS31	RNA-binding (RRM/RBD/RNP motifs) family protein
BraA03g015770.3C	AT5G50915	AT5G50915	basic helix-loop-helix (bHLH) DNA-binding superfamily protein
BraA08g029560.3C	AT1G16750	AT1G16750	GPI-anchored adhesin-like protein, putative (Protein of unknown function, DUF547)
BraA06g038100.3C	AT3G26744	ICE1	basic helix-loop-helix (bHLH) DNA-binding superfamily protein
BraA03g011030.3C	AT5G59960	AT5G59960	K-stimulated pyrophosphate-energized sodium pump protein
BraA10g000490.3C	AT1G01490	AT1G01490	Heavy metal transport/detoxification superfamily protein
BraA07g035410.3C	AT1G70670	CLO4	Caleosin-related family protein
BraA03g005410.3C	AT5G12470	AT5G12470	UvrABC system C protein, putative (DUF3411)
BraA02g024630.3C	AT1G78270	UGT85A4	UDP-glucosyl transferase 85A4
BraA07g026670.3C	AT1G78290	SNRK2-8	Protein kinase superfamily protein
BraA09g025630.3C	AT4G04630	AT4G04630	senescence regulator (Protein of unknown function, DUF584)
BraA01g018690.3C	AT4G27810	AT4G27810	hypothetical protein
BraA02g018410.3C	AT1G68480	JAG	C2H2 and C2HC zinc fingers superfamily protein
BraA09g000760.3C	AT4G00150	HAM3	GRAS family transcription factor
BraA09g026590.3C	AT4G12010	AT4G12010	Disease resistance protein (TIR-NBS-LRR class) family
BraA07g030260.3C	AT1G69690	TCP15	TCP family transcription factor
BraA09g038340.3C	AT1G26440	UPS5	ureide permease 5
BraA07g013840.3C	AT1G24020	MLP423	MLP-like protein 423
BraA05g004850.3C	AT2G45050	GATA2	GATA transcription factor 2
BraA10g003570.3C	AT1G04990	AT1G04990	Zinc finger C-x8-C-x5-C-x3-H type family protein
BraA01g002900.3C	AT4G35550	WOX13	WUSCHEL related homeobox 13
BraA03g020980.3C	AT2G39700	EXPA4	expansin A4
BraA01g029520.3C	AT1G61740	AT1G61740	Sulfite exporter TauE/SafE family protein
BraA05g025130.3C	AT3G22160	AT3G22160	VQ motif-containing protein
BraA02g005690.3C	AT5G14880	AT5G14880	Potassium transporter family protein
BraA04g003260.3C	AT3G57460	AT3G57460	catalytic/ metal ion binding / metalloendopeptidase/ zinc ion binding protein
BraA05g007910.3C	AT2G37640	EXP3	Barwin-like endoglucanases superfamily protein
BraA07g032530.3C	AT1G67040	TRM22	DnaA initiator-associating protein
BraA09g037920.3C	AT1G25440	BBX15	B-box type zinc finger protein with CCT domain-containing protein
BraA02g004440.3C	AT5G12330	LRP1	Lateral root primordium (LRP) protein-like protein
BraA07g036970.3C	AT1G72630	ELF4-L2	ELF4-like 2
BraA09g039740.3C	AT1G23380	KNAT6	homeobox protein knotted-1-like 6
BraA05g000490.3C	AT2G47440	AT2G47440	Tetratricopeptide repeat (TPR)-like superfamily protein
BraA09g002530.3C	AT4G03400	DFL2	Auxin-responsive GH3 family protein
BraA08g031260.3C	AT1G12020	AT1G12020	hypothetical protein
BraA09g020180.3C	AT5G44020	AT5G44020	HAD superfamily, subfamily IIIB acid phosphatase
BraA09g059370.3C	AT1G14440	HB31	homeobox protein 31
BraA06g010720.3C	AT1G14560	AT1G14560	Mitochondrial substrate carrier family protein
BraA09g051330.3C	AT3G61850	DAG1	Dof-type zinc finger DNA-binding family protein
BraA10g024430.3C	AT5G14750	MYB66	myb domain protein 66
BraA02g042710.3C	AT5G60850	OBP4	OBF binding protein 4
BraA09g039320.3C	AT1G24000	-	-
BraA10g017360.3C	AT5G59510	RTFL5	ROTUNDIFOLIA like 5
BraA07g037860.3C	AT1G73850	AT1G73850	DNA ligase (DUF1666)
BraA05g033320.3C	AT3G13690	AT3G13690	kinase with adenine nucleotide alpha hydrolases-like domain-containing protein
BraA01g039760.3C	AT3G11150	AT3G11150	2-oxoglutarate (2OG) and Fe(II)-dependent oxygenase superfamily protein
BraA05g032750.3C	AT3G14300	-	-
BraA07g041170.3C	AT1G78060	AT1G78060	Glycosyl hydrolase family protein

## Sheet: SMC.and.TAIR.common.64
Gene_id	AtID	Gene Name	Annotation
Bra023294	AT1G32920	-	hypothetical protein
Bra038031	AT1G55920	SERAT2;1	ATSERAT2;1 (SERINE ACETYLTRANSFERASE 2;1); serine O-acetyltransferase (EC:2.3.1.30); K00640 serine O-acetyltransferase [EC:2.3.1.30]
Bra025846	AT1G20823	AT1G20823	zinc finger (C3HC4-type RING finger) family protein
Bra007162	AT3G55430	AT3G55430	glycosyl hydrolase family 17 protein / beta-1,3-glucanase, putative
Bra033935	AT1G68440	AT1G68440	hypothetical protein
Bra013732	AT4G23810	WRKY53	WRKY53; WRKY53; DNA binding / protein binding / transcription activator/ transcription factor
Bra008242	AT1G76180	-	ERD14; ERD14 (EARLY RESPONSE TO DEHYDRATION 14); calcium ion binding
Bra007798	AT2G25460	AT2G25460	hypothetical protein
Bra020198	AT5G22580	AT5G22580	hypothetical protein
Bra026963	AT1G12610	DDF1	DDF1; DDF1 (DWARF AND DELAYED FLOWERING 1); DNA binding / sequence-specific DNA binding / transcription factor
Bra017628	AT4G34150	AT4G34150	C2 domain-containing protein
Bra034623	AT4G34390	XLG2	XLG2; XLG2 (extra-large GTP-binding protein 2); guanyl nucleotide binding / signal transducer
Bra034648	AT4G34710	ADC2	ADC2; ADC2 (ARGININE DECARBOXYLASE 2); arginine decarboxylase (EC:4.1.1.19); K01583 arginine decarboxylase [EC:4.1.1.19]
Bra003843	AT1G73480	AT1G73480	hydrolase, alpha/beta fold family protein
Bra000985	AT3G01830	AT3G01830	calmodulin-related protein, putative; K13448 calcium-binding protein CML
Bra034402	AT1G35720	ANNAT1	ANNAT1; ANNAT1 (ANNEXIN ARABIDOPSIS 1); ATP binding / calcium ion binding / calcium-dependent phospholipid binding / copper ion binding / peroxidase/ protein homodimerization
Bra021187	AT3G16640	TCTP	TCTP; TCTP (TRANSLATIONALLY CONTROLLED TUMOR PROTEIN)
Bra031061	AT1G19020	AT1G19020	hypothetical protein
Bra019044	AT4G27520	ENODL2	plastocyanin-like domain-containing protein
Bra007494	AT3G59940	AT3G59940	kelch repeat-containing F-box family protein
Bra013598	AT4G22190	AT4G22190	hypothetical protein
Bra015784	AT1G76130	AMY2	AMY2; AMY2 (ALPHA-AMYLASE-LIKE 2); alpha-amylase/ calcium ion binding / catalytic/ cation binding (EC:3.2.1.1)
Bra036344	AT3G26210	CYP71B23	CYP71B23; electron carrier/ heme binding / iron ion binding / monooxygenase/ oxygen binding; K00517 [EC:1.14.-.-]
Bra035641	AT5G56980	AT5G56980	hypothetical protein
Bra015435	AT1G05560	UGT75B1	UGT75B1 (UDP-GLUCOSYLTRANSFERASE 75B1); UDP-glucose:4-aminobenzoate acylglucosyltransferase/ UDP-glucosyltransferase/ UDP-glycosyltransferase/ abscisic acid glucosyltransferase/ transferase, transferring glycosyl groups; K13692 UDP-glucose:(indol-3-yl)acetate beta-D-glucosyltransferase [EC:2.4.1.121]
Bra005668	AT5G01750	AT5G01750	hypothetical protein
Bra010740	AT4G38550	-	hypothetical protein
Bra028635	AT5G09440	EXL4	EXL4; EXL4 (EXORDIUM LIKE 4)
Bra003503	AT3G62650	AT3G62650	hypothetical protein
Bra011179	AT4G30270	XTH24	MERI5B; MERI5B (meristem-5); hydrolase, acting on glycosyl bonds / xyloglucan:xyloglucosyl transferase; K08235 xyloglucan:xyloglucosyl transferase [EC:2.4.1.207]
Bra026170	AT1G15010	AT1G15010	hypothetical protein
Bra035234	AT4G11300	AT4G11300	hypothetical protein
Bra022870	AT2G31880	SOBIR1	leucine-rich repeat transmembrane protein kinase, putative
Bra039661	AT1G53210	AT1G53210	sodium/calcium exchanger family protein / calcium-binding EF hand family protein
Bra011529	AT4G34410	RRTF1	RRTF1; RRTF1 ({REDOX RESPONSIVE TRANSCRIPTION FACTOR 1); DNA binding / transcription factor
Bra035148	AT1G80840	WRKY40	WRKY40; WRKY40; transcription factor
Bra027073	AT1G61890	AT1G61890	MATE efflux family protein
Bra013206	AT1G54410	AT1G54410	dehydrin family protein
Bra030494	AT1G01470	-	LEA14; LEA14 (LATE EMBRYOGENESIS ABUNDANT 14)
Bra012479	AT1G25400	-	hypothetical protein
Bra024381	AT5G65380	AT5G65380	ripening-responsive protein, putative
Bra035415	AT1G59910	AT1G59910	formin homology 2 domain-containing protein / FH2 domain-containing protein
Bra037280	AT2G17220	Kin3	protein kinase, putative
Bra031656	AT1G09070	SRC2	SRC2; SRC2 (SOYBEAN GENE REGULATED BY COLD-2); protein binding
Bra011636	AT4G35770	SEN1	SEN1; SEN1 (SENESCENCE 1)
Bra034941	AT4G31500	CYP83B1	CYP83B1 (CYTOCHROME P450 MONOOXYGENASE 83B1); oxidoreductase, acting on paired donors, with incorporation or reduction of molecular oxygen, NADH or NADPH as one donor, and incorporation of one atom of oxygen / oxygen binding; K11818 cytochrome P450, family 83, subfamily B, polypeptide 1 [EC:1.14.-.-]
Bra036140	AT5G49480	-	ATCP1; ATCP1 (Ca2+-binding protein 1); calcium ion binding
Bra027286	AT3G14990	DJ1A	4-methyl-5(b-hydroxyethyl)-thiazole monophosphate biosynthesis protein, putative; K03152 4-methyl-5(b-hydroxyethyl)-thiazole monophosphate biosynthesis
Bra012230	AT1G20450	ERD10	ERD10; ERD10 (EARLY RESPONSIVE TO DEHYDRATION 10); actin binding
Bra011201	AT4G30530	GGP1	defense-related protein, putative
Bra022981	AT2G34600	JAZ7	JAZ7; JAZ7 (JASMONATE-ZIM-DOMAIN PROTEIN 7)
Bra027469	AT5G42980	TRX3	ATTRX3; ATTRX3 (THIOREDOXIN 3); oxidoreductase, acting on sulfur group of donors, disulfide as acceptor
Bra032362	AT1G30135	JAZ8	JAZ8; JAZ8 (JASMONATE-ZIM-DOMAIN PROTEIN 8)
Bra032293	AT4G01360	BPS3	hypothetical protein
Bra031205	AT2G21620	RD2	RD2; RD2
Bra002629	AT5G58650	-	PSY1; PSY1 (plant peptide containing sulfated tyrosine 1)
Bra039311	AT2G45820	AT2G45820	DNA-binding protein, putative
Bra030231	AT2G22500	UCP5	UCP5; UCP5 (UNCOUPLING PROTEIN 5); binding
Bra025082	AT5G45350	AT5G45350	proline-rich family protein
Bra020179	AT5G22250	CAF1b	CCR4-NOT transcription complex protein, putative
Bra008037	AT1G72520	LOX4	lipoxygenase, putative (EC:1.13.11.12); K00454 lipoxygenase [EC:1.13.11.12]
Bra002984	AT4G27280	AT4G27280	calcium-binding EF hand family protein
Bra030931	AT1G53580	GLY3	GLY3; GLY3 (GLYOXALASE II 3); hydrolase/ hydroxyacylglutathione hydrolase (EC:3.1.2.6)
Bra015543	AT1G07000	EXO70B2	ATEXO70B2 (exocyst subunit EXO70 family protein B2); protein binding; K07195 exocyst complex component 7

## Sheet: SMC.uniq.1041
Gene_id	AtID	Gene Name	Annotation
Bra006966	AT3G53000	PP2-A15	AtPP2-A15 (Phloem protein 2-A15); carbohydrate binding
Bra023560	AT5G16360	-	NC domain-containing protein
Bra006417	AT5G17690	TFL2	TFL2; TFL2 (TERMINAL FLOWER 2); DNA binding / methylated histone residue binding
Bra015547	AT1G07040	AT1G07040	hypothetical protein
Bra035320	AT5G42650	AOS	AOS; AOS (ALLENE OXIDE SYNTHASE); allene oxide synthase/ hydro-lyase/ oxygen binding (EC:4.2.1.92); K01723 hydroperoxide dehydratase [EC:4.2.1.92]
Bra003250	AT3G56750	AT3G56750	hypothetical protein
Bra021241	AT3G17390	MTO3	MTO3; MTO3 (METHIONINE OVER-ACCUMULATOR 3); methionine adenosyltransferase (EC:2.5.1.6); K00789 S-adenosylmethionine synthetase [EC:2.5.1.6]
Bra010049	AT5G62020	HSFB2A	AT-HSFB2A; DNA binding / transcription factor
Bra002084	AT2G17730	NIP2	zinc finger (C3HC4-type RING finger) family protein
Bra037996	AT1G55365	-	hypothetical protein
Bra016190	AT1G70750	AT1G70750	hypothetical protein
Bra038360	AT1G68670	AT1G68670	myb family transcription factor
Bra011690	AT4G36550	AT4G36550	binding / ubiquitin-protein ligase
Bra000884	AT1G02820	LEA3	late embryogenesis abundant 3 family protein / LEA3 family protein
Bra009096	AT5G05220	AT5G05220	hypothetical protein
Bra031393	AT1G61800	GPT2	GPT2; GPT2; antiporter/ glucose-6-phosphate transmembrane transporter
Bra034610	AT4G34138	UGT73B1	UGT73B1 (UDP-glucosyl transferase 73B1); UDP-glycosyltransferase/ abscisic acid glucosyltransferase/ quercetin 3-O-glucosyltransferase/ quercetin 7-O-glucosyltransferase (EC:2.4.1.91)
Bra026609	AT2G02230	PP2-B1	AtPP2-B1 (Phloem protein 2-B1); carbohydrate binding
Bra034608	AT4G34131	UGT73B3	UGT73B3 (UDP-glucosyl transferase 73B3); UDP-glycosyltransferase/ abscisic acid glucosyltransferase/ quercetin 3-O-glucosyltransferase/ transferase, transferring hexosyl groups (EC:2.4.1.91)
Bra013684	AT4G23250	EMB1290	EMB1290 (EMBRYO DEFECTIVE 1290); kinase/ protein kinase
Bra027827	AT1G59970	-	matrixin family protein; K07761 gelatinase A [EC:3.4.24.24]
Bra015545	AT1G07030	AT1G07030	mitochondrial substrate carrier family protein; K03454 mitochondrial carrier protein, MC family
Bra038219	AT3G19580	ZF2	AZF2; AZF2 (ARABIDOPSIS ZINC-FINGER PROTEIN 2); DNA binding / nucleic acid binding / transcription factor/ transcription repressor/ zinc ion binding
Bra016207	AT1G70520	CRK2	protein kinase family protein
Bra017052	AT2G39770	CYT1	CYT1; CYT1 (CYTOKINESIS DEFECTIVE 1); mannose-1-phosphate guanylyltransferase/ nucleotidyltransferase; K00971 mannose-1-phosphate guanylyltransferase [EC:2.7.7.22]
Bra004158	AT1G66260	-	RNA and export factor-binding protein, putative; K12881 THO complex subunit 4
Bra023098	AT2G37110	AT2G37110	hypothetical protein
Bra013909	AT4G25670	AT4G25670	hypothetical protein
Bra028348	AT3G23820	GAE6	GAE6; GAE6 (UDP-D-GLUCURONATE 4-EPIMERASE 6); UDP-glucuronate 4-epimerase/ catalytic; K08679 UDP-glucuronate 4-epimerase [EC:5.1.3.6]
Bra017065	AT2G39530	AT2G39530	integral membrane protein, putative
Bra013793	AT4G24340	AT4G24340	phosphorylase family protein
Bra018183	AT3G46930	AT3G46930	protein kinase family protein
Bra005891	AT5G06320	NHL3	NHL3; NHL3
Bra018365	AT2G29700	PH1	ATPH1; ATPH1 (ARABIDOPSIS THALIANA PLECKSTRIN HOMOLOGUE 1); phosphoinositide binding
Bra003047	AT5G53550	YSL3	YSL3; YSL3 (YELLOW STRIPE LIKE 3); oligopeptide transporter
Bra015277	AT1G03900	ABCI18	ATNAP4; ATNAP4 (Arabidopsis thaliana non-intrinsic ABC protein 4); ATPase, coupled to transmembrane movement of substances / transporter
Bra041101	AT3G08690	UBC11	UBC11; UBC11 (UBIQUITIN-CONJUGATING ENZYME 11); ubiquitin-protein ligase; K06689 ubiquitin-conjugating enzyme E2 D/E [EC:6.3.2.19]
Bra001377	AT3G10760	AT3G10760	myb family transcription factor
Bra033239	AT1G01720	ATAF1	ATAF1; ATAF1; transcription activator/ transcription factor
Bra020159	AT5G21940	AT5G21940	hypothetical protein
Bra024902	AT2G01150	-	RHA2B; RHA2B (RING-H2 FINGER PROTEIN 2B); protein binding / ubiquitin-protein ligase/ zinc ion binding
Bra008695	AT5G15490	UGD3	UDP-glucose 6-dehydrogenase, putative (EC:1.1.1.22); K00012 UDPglucose 6-dehydrogenase [EC:1.1.1.22]
Bra007198	AT3G55880	SUE4	hypothetical protein
Bra028487	AT5G41100	AT5G41100	hypothetical protein
Bra007181	AT3G55640	AT3G55640	mitochondrial substrate carrier family protein
Bra016206	AT1G70530	CRK3	protein kinase family protein
Bra004090	AT1G67360	AT1G67360	rubber elongation factor (REF) family protein
Bra029230	AT5G63370	AT5G63370	protein kinase family protein; K08818 cell division cycle 2-like [EC:2.7.11.22]
Bra019934	AT1G10430	PP2A-2	PP2A-2; PP2A-2; protein serine/threonine phosphatase; K04382 protein phosphatase 2 (formerly 2A), catalytic subunit [EC:3.1.3.16]
Bra005110	AT2G38410	AT2G38410	VHS domain-containing protein / GAT domain-containing protein
Bra017713	AT4G35480	RHA3B	RHA3B; RHA3B; protein binding / zinc ion binding
Bra015607	AT1G47710	SERPIN1	serpin, putative / serine protease inhibitor, putative
Bra000517	AT2G27310	AT2G27310	F-box family protein
Bra032129	AT2G24040	AT2G24040	hydrophobic protein, putative / low temperature and salt responsive protein, putative
Bra035703	AT2G28400	AT2G28400	hypothetical protein
Bra015791	AT1G76070	AT1G76070	hypothetical protein
Bra026606	AT2G02250	-	AtPP2-B2 (Phloem protein 2-B2); carbohydrate binding
Bra016914	AT2G41835	AT2G41835	zinc finger (C2H2 type, AN1-like) family protein
Bra016962	AT5G42440	-	protein kinase family protein
Bra017066	AT2G39518	AT2G39518	hypothetical protein
Bra032545	AT4G03600	-	hypothetical protein
Bra027864	AT1G58420	-	hypothetical protein
Bra025098	AT5G44860	AT5G44860	hypothetical protein
Bra024376	AT5G65300	AT5G65300	hypothetical protein
Bra005183	AT2G37570	-	SLT1; SLT1 (sodium- and lithium-tolerant 1)
Bra024270	vvi:100241624	-	hypothetical protein LOC100241624
Bra038384	AT4G09150	AT4G09150	T-complex protein 11
Bra009461	AT5G04360	LDA	ATLDA; ATLDA (LIMIT DEXTRINASE); alpha-amylase/ limit dextrinase/ pullulanase (EC:3.2.1.41)
Bra016187	AT1G70780	AT1G70780	hypothetical protein
Bra034103	AT3G10300	AT3G10300	calcium-binding EF hand family protein; K13448 calcium-binding protein CML
Bra024851	AT2G01170	BAT1	BAT1; BAT1 (BIDIRECTIONAL AMINO ACID TRANSPORTER 1); amino acid transmembrane transporter
Bra007423	AT3G58970	MGT6	magnesium transporter CorA-like family protein
Bra000910	AT4G01895	-	systemic acquired resistance (SAR) regulator protein NIMIN-1-related
Bra005104	AT2G38470	WRKY33	WRKY33; WRKY33; transcription factor; K13424 WRKY transcription factor 33
Bra030317	vvi:100250330	-	hypothetical protein LOC100250330; K13249 translocon-associated protein subunit alpha
Bra006909	AT3G52190	PHF1	PHF1; PHF1 (PHOSPHATE TRANSPORTER TRAFFIC FACILITATOR1); nucleotide binding
Bra017910	AT1G21380	AT1G21380	VHS domain-containing protein / GAT domain-containing protein
Bra019445	AT3G43230	AT3G43230	zinc finger (FYVE type) family protein
Bra023110	AT5G28540	BIP1	BIP1; BIP1; ATP binding; K09490 heat shock 70kDa protein 5
Bra009542	AT5G03240	UBQ3	UBQ3; UBQ3 (POLYUBIQUITIN 3); protein binding
Bra001249	AT3G07390	-	AIR12; AIR12; extracellular matrix structural constituent
Bra004633	AT2G41640	AT2G41640	transferase, transferring glycosyl groups
Bra017464	AT2G01180	PAP1	ATPAP1; ATPAP1 (PHOSPHATIDIC ACID PHOSPHATASE 1); phosphatidate phosphatase (EC:3.1.3.4)
Bra007767	AT2G26240	AT2G26240	hypothetical protein
Bra033353	AT1G02860	NLA	NLA; NLA (nitrogen limitation adaptation); ubiquitin-protein ligase
Bra025442	AT5G37490	AT5G37490	U-box domain-containing protein
Bra019052	AT4G27410	RD26	RD26; RD26 (RESPONSIVE TO DESICCATION 26); transcription activator/ transcription factor
Bra019036	AT4G27657	-	hypothetical protein
Bra005144	AT2G38000	AT2G38000	chaperone protein dnaJ-related
Bra014740	AT3G55470	AT3G55470	C2 domain-containing protein
Bra031931	AT5G64230	AT5G64230	hypothetical protein
Bra012088	AT5G66650	AT5G66650	hypothetical protein
Bra022663	AT5G53590	-	auxin-responsive family protein; K14488 SAUR family protein
Bra011767	AT4G37450	AGP18	AGP18; AGP18 (ARABINOGALACTAN PROTEIN 18)
Bra018108	AT3G47820	PUB39	armadillo/beta-catenin repeat family protein / U-box domain-containing protein
Bra009464	AT5G04340	ZAT6	ZAT6; ZAT6 (ZINC FINGER OF ARABIDOPSIS THALIANA 6); nucleic acid binding / transcription factor/ zinc ion binding
Bra017633	AT4G34180	AT4G34180	cyclase family protein
Bra012764	AT4G15800	RALFL33	RALFL33 (ralf-like 33); signal transducer
Bra002703	AT5G57710	AT5G57710	heat shock protein-related
Bra034736	AT3G12740	ALIS1	ALIS1; ALIS1 (ALA-INTERACTING SUBUNIT 1); phospholipid transporter
Bra020724	AT5G47910	RBOHD	RBOHD; RBOHD (RESPIRATORY BURST OXIDASE HOMOLOGUE D); NAD(P)H oxidase; K13447 respiratory burst oxidase [EC:1.6.3.- 1.11.1.-]
Bra018383	AT2G29500	AT2G29500	17.6 kDa class I small heat shock protein (HSP17.6B-CI); K13993 HSP20 family protein
Bra041012	AT2G28890	PLL4	PLL4; PLL4 (POLTERGEIST LIKE 4); catalytic/ protein serine/threonine phosphatase
Bra024838	AT2G02040	PTR2	PTR2; PTR2 (PEPTIDE TRANSPORTER 2); dipeptide transporter/ high affinity oligopeptide transporter/ nitrate transmembrane transporter/ peptide transporter/ transporter/ tripeptide transporter
Bra000913	AT4G01870	AT4G01870	tolB protein-related
Bra028006	AT1G33590	AT1G33590	disease resistance protein-related / LRR protein-related
Bra004960	AT2G46080	BPS2	hypothetical protein
Bra008517	AT4G00300	AT4G00300	fringe-related protein
Bra015048	AT3G24500	-	MBF1C; MBF1C (MULTIPROTEIN BRIDGING FACTOR 1C); DNA binding / transcription coactivator/ transcription factor; K03627 putative transcription factor
Bra024280	AT5G64260	EXL2	EXL2; EXL2 (EXORDIUM LIKE 2)
Bra033324	AT1G02400	GA2OX6	GA2OX6; GA2OX6 (GIBBERELLIN 2-OXIDASE 6); gibberellin 2-beta-dioxygenase
Bra033254	AT1G01550	BPS1	BPS1; BPS1 (BYPASS 1)
Bra012801	zma:100280484	-	VAMP protein SEC22
Bra025708	AT1G19050	ARR7	ARR7; ARR7 (RESPONSE REGULATOR 7); transcription regulator/ two-component response regulator; K14492 two-component response regulator ARR-A family
Bra010726	AT4G38790	AT4G38790	ER lumen protein retaining receptor family protein
Bra029761	AT3G09350	Fes1A	armadillo/beta-catenin repeat family protein
Bra009221	AT5G06730	AT5G06730	peroxidase, putative; K00430 peroxidase [EC:1.11.1.7]
Bra035019	AT1G78210	AT1G78210	hydrolase, alpha/beta fold family protein
Bra023366	AT5G12170	CLT3	hypothetical protein
Bra021491	AT3G13600	AT3G13600	calmodulin-binding family protein
Bra038728	AT3G12510	-	hypothetical protein
Bra039659	AT1G53190	AT1G53190	zinc finger (C3HC4-type RING finger) family protein
Bra007919	AT1G70505	AT1G70505	hypothetical protein
Bra032356	AT1G30070	AT1G30070	SGS domain-containing protein; K04507 calcyclin binding protein
Bra019693	AT1G13990	AT1G13990	hypothetical protein
Bra013770	AT4G24160	AT4G24160	hydrolase, alpha/beta fold family protein
Bra014602	AT3G57870	SCE1	SCE1; SCE1 (SUMO CONJUGATION ENZYME 1); SUMO ligase; K10577 ubiquitin-conjugating enzyme E2 I [EC:6.3.2.19]
Bra020591	AT5G27420	CNI1	RABIDOPSIS TOXICOS EN LEVADURA 31, ATL31, CARBON/NITROGEN INSENSITIVE 1, CNI1
Bra016191	AT1G70740	AT1G70740	protein kinase family protein
Bra002049	AT2G17300	AT2G17300	hypothetical protein
Bra026317	AT4G27670	HSP21	HSP21; HSP21 (HEAT SHOCK PROTEIN 21)
Bra024609	AT1G23550	-	SRO2; SRO2 (SIMILAR TO RCD ONE 2); NAD+ ADP-ribosyltransferase
Bra004630	AT2G41630	TFIIB	TFIIB; TFIIB (TRANSCRIPTION FACTOR II B); RNA polymerase II transcription factor/ protein binding / transcription regulator/ translation initiation factor/ zinc ion binding; K03124 transcription initiation factor TFIIB
Bra008862	AT5G13030	AT5G13030	hypothetical protein
Bra017875	AT4G39890	RABH1c	AtRABH1c (Arabidopsis Rab GTPase homolog H1c); GTP binding / protein binding; K07976 Rab family, other
Bra000505	AT2G27580	-	zinc finger (AN1-like) family protein
Bra018602	AT1G08770	PRA1.E	PRA1.E; PRA1.E (PRENYLATED RAB ACCEPTOR 1.E)
Bra011228	AT4G30850	HHP2	HHP2; HHP2 (HEPTAHELICAL TRANSMEMBRANE PROTEIN2); receptor
Bra036311	AT4G01850	SAM-2	SAM-2; SAM-2 (S-ADENOSYLMETHIONINE SYNTHETASE 2); copper ion binding / methionine adenosyltransferase (EC:2.5.1.6); K00789 S-adenosylmethionine synthetase [EC:2.5.1.6]
Bra033968	AT1G67980	CCOAMT	CCoAMT; CCoAMT; caffeoyl-CoA O-methyltransferase (EC:2.1.1.104)
Bra032319	AT1G29470	AT1G29470	dehydration-responsive protein-related
Bra010879	AT1G28380	NSL1	NSL1; NSL1 (necrotic spotted lesions 1)
Bra015531	AT2G30550	AT2G30550	lipase class 3 family protein (EC:3.1.1.3)
Bra035469	AT1G57943	PUP17	ATPUP17; purine transmembrane transporter
Bra010954	AT1G27290	-	hypothetical protein
Bra006115	AT5G11740	-	AGP15; AGP15 (ARABINOGALACTAN PROTEIN 15)
Bra000754	AT4G11890	ARCK1	protein kinase family protein
Bra009036	AT5G10410	-	epsin N-terminal homology (ENTH) domain-containing protein / clathrin assembly protein-related
Bra006716	AT5G59480	AT5G59480	haloacid dehalogenase-like hydrolase family protein
Bra005670	AT5G01710	AT5G01710	hypothetical protein
Bra020203	AT5G22630	ADT5	ADT5; ADT5 (arogenate dehydratase 5); arogenate dehydratase/ prephenate dehydratase (EC:4.2.1.91)
Bra005233	AT5G50440	-	MEMB12; MEMB12 (MEMBRIN 12); SNAP receptor; K08496 golgi SNAP receptor complex member 2
Bra038346	AT1G68840	RAV2	RAV2; RAV2 (REGULATOR OF THE ATPASE OF THE VACUOLAR MEMBRANE); DNA binding / transcription factor/ transcription repressor; K09287 RAV-like factor
Bra030854	AT1G55530	-	zinc finger (C3HC4-type RING finger) family protein
Bra011625	AT4G12735	-	hypothetical protein
Bra013856	AT4G25030	AT4G25030	hypothetical protein
Bra000643	AT4G08230	AT4G08230	glycine-rich protein
Bra029925	AT4G12730	FLA2	FLA2; FLA2 (FASCICLIN-LIKE ARABINOGALACTAN 2)
Bra033570	AT4G38580	FP6	ATFP6; ATFP6 (FARNESYLATED PROTEIN 6); metal ion binding
Bra030731	AT1G08510	FATB	FATB; FATB (fatty acyl-ACP thioesterases B); acyl carrier/ acyl-[acyl-carrier-protein] hydrolase (EC:3.1.2.14); K10781 fatty acyl-ACP thioesterase B [EC:3.1.2.14 3.1.2.-]
Bra016250	AT1G69930	GSTU11	ATGSTU11 (GLUTATHIONE S-TRANSFERASE TAU 11); glutathione transferase
Bra004321	AT4G39670	AT4G39670	glycolipid binding / glycolipid transporter
Bra018087	AT3G48030	AT3G48030	hypoxia-responsive family protein / zinc finger (C3HC4-type RING finger) family protein
Bra018086	AT3G48070	AT3G48070	protein binding / zinc ion binding
Bra018006	AT3G49120	PRXCB	PRXCB; PRXCB (PEROXIDASE CB); peroxidase; K00430 peroxidase [EC:1.11.1.7]
Bra026474	AT5G23950	AT5G23950	C2 domain-containing protein
Bra032012	AT3G03160	-	hypothetical protein
Bra010111	AT5G62680	GTR2	proton-dependent oligopeptide transport (POT) family protein
Bra038661	AT5G63770	DGK2	ATDGK2; ATDGK2 (Diacylglycerol kinase 2); diacylglycerol kinase; K00901 diacylglycerol kinase [EC:2.7.1.107]
Bra006015	AT5G08790	ATAF2	ATAF2; ATAF2; transcription activator
Bra027377	AT3G14050	RSH2	RSH2; RSH2 (RELA-SPOT HOMOLOG 2); GTP diphosphokinase
Bra005893	AT5G06370	AT5G06370	NC domain-containing protein
Bra008359	AT1G78410	-	VQ motif-containing protein
Bra023103	AT2G37170	PIP2B	PIP2B; PIP2B (PLASMA MEMBRANE INTRINSIC PROTEIN 2); water channel; K09872 aquaporin PIP
Bra038799	AT4G20830	AT4G20830	FAD-binding domain-containing protein
Bra012345	AT1G22810	-	AP2 domain-containing transcription factor, putative
Bra023608	AT5G17280	AT5G17280	hypothetical protein
Bra028235	AT5G39050	PMAT1	transferase/ transferase, transferring acyl groups other than amino-acyl groups
Bra033046	AT3G28450	AT3G28450	leucine-rich repeat transmembrane protein kinase, putative
Bra004026	AT1G68620	AT1G68620	hydrolase
Bra025324	AT3G28210	PMZ	PMZ; PMZ; zinc ion binding
Bra010102	rcu:RCOM_1513100	-	galactosyltransferase, putative (EC:2.4.1.134)
Bra030095	AT1G28370	-	ERF11; ERF11 (ERF DOMAIN PROTEIN 11); DNA binding / transcription factor/ transcription repressor
Bra037490	AT5G48380	BIR1	leucine-rich repeat family protein / protein kinase family protein
Bra003947	AT1G70700	TIFY7	TIFY7; TIFY7; K13464 jasmonate ZIM domain-containing protein
Bra023790	AT3G22910	AT3G22910	calcium-transporting ATPase, plasma membrane-type, putative / Ca(2+)-ATPase, putative (ACA13); K01537 Ca2+-transporting ATPase [EC:3.6.3.8]
Bra006135	AT5G11970	AT5G11970	hypothetical protein
Bra027376	AT3G14067	AT3G14067	subtilase family protein
Bra018216	AT1G53540	AT1G53540	17.6 kDa class I small heat shock protein (HSP17.6C-CI) (AA 1-156); K13993 HSP20 family protein
Bra026732	AT1G16150	WAKL4	WAKL4; WAKL4 (WALL ASSOCIATED KINASE-LIKE 4); kinase
Bra019202	AT5G50460	AT5G50460	protein transport protein SEC61 gamma subunit, putative; K07342 protein transport protein SEC61 subunit gamma and related proteins
Bra033226	AT1G01900	SBTI1.1	SBTI1.1; serine-type endopeptidase
Bra016934	AT2G41430	-	ERD15; ERD15 (EARLY RESPONSIVE TO DEHYDRATION 15); protein binding
Bra027962	AT1G07440	AT1G07440	tropinone reductase, putative / tropine dehydrogenase, putative
Bra020731	AT3G30775	ERD5	ERD5; ERD5 (EARLY RESPONSIVE TO DEHYDRATION 5); proline dehydrogenase (EC:1.5.99.8); K00318 proline dehydrogenase [EC:1.5.99.8]
Bra002382	AT5G21990	TPR7	tetratricopeptide repeat (TPR)-containing protein
Bra018268	AT2G31200	ADF6	ADF6; ADF6 (ACTIN DEPOLYMERIZING FACTOR 6); actin binding
Bra034592	AT4G33920	AT4G33920	protein phosphatase 2C family protein / PP2C family protein
Bra040028	AT3G07780	OBE1	OBE1; OBE1 (OBERON1); protein binding / zinc ion binding
Bra010084	AT5G62460	AT5G62460	zinc finger (C3HC4-type RING finger) family protein
Bra029201	AT5G63790	NAC102	ANAC102 (ARABIDOPSIS NAC DOMAIN CONTAINING PROTEIN 102); transcription factor
Bra020715	AT5G48150	PAT1	PAT1; PAT1 (phytochrome a signal transduction 1); signal transducer/ transcription factor
Bra003490	AT3G62150	ABCB21	PGP21; PGP21 (P-GLYCOPROTEIN 21); ATPase, coupled to transmembrane movement of substances
Bra027498	zma:100280660	-	nicotiana lesion-inducing like
Bra039679	AT1G79920	Hsp70-15	ATP binding
Bra003712	AT1G76650	CML38	CML38; calcium-binding EF hand family protein; K13448 calcium-binding protein CML
Bra039217	AT2G23810	TET8	TET8; TET8 (TETRASPANIN8)
Bra035067	AT1G78830	AT1G78830	curculin-like (mannose-binding) lectin family protein
Bra028697	AT5G07440	GDH2	GDH2; GDH2 (GLUTAMATE DEHYDROGENASE 2); ATP binding / glutamate dehydrogenase [NAD(P)+]/ glutamate dehydrogenase/ oxidoreductase (EC:1.4.1.3); K00261 glutamate dehydrogenase (NAD(P)+) [EC:1.4.1.3]
Bra029479	AT1G54460	AT1G54460	hypothetical protein
Bra011208	AT4G30650	AT4G30650	hydrophobic protein, putative / low temperature and salt responsive protein, putative
Bra010695	AT4G39220	ATRER1A	ATRER1A
Bra008430	AT1G80920	J8	J8; J8; heat shock protein binding / unfolded protein binding
Bra008025	AT1G72290	AT1G72290	trypsin and protease inhibitor family protein / Kunitz family protein
Bra002318	AT5G20650	-	COPT5; COPT5; copper ion transmembrane transporter/ high affinity copper ion transmembrane transporter; K14686 solute carrier family 31 (copper transporter), member 1
Bra008581	AT5G17000	AT5G17000	NADP-dependent oxidoreductase, putative; K08070 2-alkenal reductase [EC:1.3.1.74]
Bra015564	AT1G07230	NPC1	hydrolase, acting on ester bonds; K01114 phospholipase C [EC:3.1.4.3]
Bra035211	AT4G11600	GPX6	ATGPX6; ATGPX6 (GLUTATHIONE PEROXIDASE 6); glutathione peroxidase; K00432 glutathione peroxidase [EC:1.11.1.9]
Bra001716	AT3G18690	MKS1	MKS1; MKS1 (MAP kinase substrate 1); protein binding
Bra032882	AT1G28190	-	hypothetical protein
Bra002021	AT2G17120	-	LYM2; LYM2 (LYSM DOMAIN GPI-ANCHORED PROTEIN 2 PRECURSOR)
Bra021628	AT2G30360	SIP4	SIP4; SIP4 (SOS3-INTERACTING PROTEIN 4); kinase/ protein kinase
Bra011296	AT4G31750	WIN2	WIN2; WIN2 (HOPW1-1-INTERACTING 2); protein serine/threonine phosphatase
Bra029166	AT5G51570	AT5G51570	band 7 family protein
Bra024545	AT1G22882	AT1G22882	hypothetical protein
Bra034140	AT3G10720	AT3G10720	pectinesterase, putative
Bra022835	AT1G06135	-	hypothetical protein
Bra026107	AT1G44414	-	hypothetical protein
Bra007195	AT3G55840	AT3G55840	hypothetical protein
Bra040088	AT4G32610	AT4G32610	hypothetical protein
Bra027177	AT3G16280	AT3G16280	DNA binding / transcription factor
Bra024318	AT5G64660	CMPG2	U-box domain-containing protein
Bra010372	AT4G28350	AT4G28350	lectin protein kinase family protein
Bra031293	AT3G21630	CERK1	CERK1; CERK1 (CHITIN ELICITOR RECEPTOR KINASE 1); kinase/ receptor signaling protein/ transmembrane receptor protein kinase; K13429 chitin elicitor receptor kinase 1
Bra035932	AT5G61390	AT5G61390	exonuclease family protein
Bra024199	AT2G20560	AT2G20560	DNAJ heat shock family protein
Bra031088	AT2G19580	TET2	TET2; TET2 (TETRASPANIN2)
Bra001739	AT3G63220	-	kelch repeat-containing F-box family protein
Bra008260	AT1G76430	PHT1;9	phosphate transporter family protein; K08176 MFS transporter, PHS family, inorganic phosphate transporter
Bra018448	AT1G53350	AT1G53350	ATP binding
Bra011479	AT4G33940	AT4G33940	zinc finger (C3HC4-type RING finger) family protein
Bra015725	AT1G76670	AT1G76670	transporter-related
Bra000360	AT2G44730	AT2G44730	transcription factor
Bra006559	AT5G20400	AT5G20400	oxidoreductase, 2OG-Fe(II) oxygenase family protein (EC:1.14.11.9)
Bra001422	AT3G11820	SYP121	SYP121; SYP121 (SYNTAXIN OF PLANTS 121); SNAP receptor/ protein anchor; K08486 syntaxin 1B/2/3
Bra005117	AT5G37070	AT5G37070	hypothetical protein
Bra007888	AT1G69900	AT1G69900	hypothetical protein
Bra004880	AT2G44970	AT2G44970	lipase-related
Bra003151	AT3G53670	AT3G53670	hypothetical protein
Bra002152	AT5G18310	AT5G18310	hypothetical protein
Bra025494	AT5G41550	AT5G41550	disease resistance protein (TIR-NBS-LRR class), putative
Bra021157	AT3G16050	PDX1.2	A37; A37; protein heterodimerization; K06215 pyridoxine biosynthesis protein [EC:4.-.-.-]
Bra021605	AT2G30100	AT2G30100	ubiquitin family protein
Bra036686	AT2G20310	RIN13	RIN13; RIN13 (RPM1 INTERACTING PROTEIN 13)
Bra002949	AT5G54860	AT5G54860	integral membrane transporter family protein
Bra019354	AT4G22820	AT4G22820	zinc finger (AN1-like) family protein
Bra024611	AT1G23710	AT1G23710	hypothetical protein
Bra011194	AT4G30440	GAE1	GAE1; GAE1 (UDP-D-GLUCURONATE 4-EPIMERASE 1); UDP-glucuronate 4-epimerase/ catalytic; K08679 UDP-glucuronate 4-epimerase [EC:5.1.3.6]
Bra008591	AT1G76680	OPR1	OPR1; OPR1; 12-oxophytodienoate reductase; K05894 12-oxophytodienoic acid reductase [EC:1.3.1.42]
Bra004841	AT2G44500	AT2G44500	hypothetical protein
Bra004623	AT2G41475	AT2G41475	hypothetical protein
Bra020114	AT5G20630	GER3	GER3; GER3 (GERMIN 3); oxalate oxidase
Bra034120	AT3G10500	NAC053	anac053 (Arabidopsis NAC domain containing protein 53); transcription factor
Bra039739	AT1G65720	AT1G65720	hypothetical protein
Bra016708	AT1G14130	AT1G14130	2-oxoglutarate-dependent dioxygenase, putative
Bra019654	AT1G14370	APK2A	APK2A; APK2A (PROTEIN KINASE 2A); ATP binding / kinase/ protein kinase/ protein serine/threonine kinase; K00924 [EC:2.7.1.-]
Bra000811	AT4G05010	FBS3	F-box family protein
Bra014751	rcu:RCOM_0464270	-	ubiquitin-conjugating enzyme E2 G, putative (EC:6.3.2.19); K10575 ubiquitin-conjugating enzyme E2 G1 [EC:6.3.2.19]
Bra007316	AT3G57280	AT3G57280	hypothetical protein
Bra033743	AT5G44390	AT5G44390	FAD-binding domain-containing protein
Bra030208	AT2G22760	-	basic helix-loop-helix (bHLH) family protein
Bra018850	AT1G50460	HKL1	HKL1; HKL1 (HEXOKINASE-LIKE 1); ATP binding / fructokinase/ glucokinase/ hexokinase; K00844 hexokinase [EC:2.7.1.1]
Bra013161	AT2G06050	OPR3	OPR3; OPR3 (OPDA-REDUCTASE 3); 12-oxophytodienoate reductase (EC:1.3.1.42); K05894 12-oxophytodienoic acid reductase [EC:1.3.1.42]
Bra003339	vvi:100245213	-	hypothetical protein LOC100245213
Bra027089	AT1G61370	AT1G61370	S-locus lectin protein kinase family protein
Bra026153	AT1G15230	-	hypothetical protein
Bra025939	AT1G17890	GER2	GER2; GER2; binding / catalytic/ coenzyme binding (EC:1.1.1.271); K02377 GDP-L-fucose synthase [EC:1.1.1.271]
Bra013536	AT4G05000	VPS28-2	VPS28-2; transporter; K12184 ESCRT-I complex subunit VPS28
Bra031048	AT1G18740	AT1G18740	hypothetical protein
Bra013470	AT4G20780	CML42	calcium-binding protein, putative; K13448 calcium-binding protein CML
Bra008583	AT5G16910	CSLD2	CSLD2; CSLD2 (CELLULOSE-SYNTHASE LIKE D2); cellulose synthase/ transferase, transferring glycosyl groups (EC:2.4.1.12)
Bra005704	pop:POPTR_831908	-	hypothetical protein
Bra039557	AT4G15280	-	UGT71B5 (UDP-GLUCOSYL TRANSFERASE 71B5); UDP-glycosyltransferase/ quercetin 3-O-glucosyltransferase/ transferase, transferring glycosyl groups (EC:2.4.1.91)
Bra030526	AT1G03220	AT1G03220	extracellular dermal glycoprotein, putative / EDGP, putative
Bra034996	AT3G44190	AT3G44190	pyridine nucleotide-disulphide oxidoreductase family protein
Bra028996	AT5G55050	AT5G55050	GDSL-motif lipase/hydrolase family protein
Bra012530	AT4G19880	AT4G19880	hypothetical protein
Bra012658	AT5G47200	RAB1A	ATRAB1A; GTP binding; K07976 Rab family, other
Bra004062	AT1G67920	-	hypothetical protein
Bra039529	AT5G45020	AT5G45020	hypothetical protein; K07393 putative glutathione S-transferase
Bra032430	AT1G02170	MC1	AMC1; AMC1 (METACASPASE 1); cysteine-type endopeptidase
Bra004299	vvi:100259406	-	hypothetical protein LOC100259406
Bra025942	AT1G17860	-	trypsin and protease inhibitor family protein / Kunitz family protein
Bra016593	AT1G17620	AT1G17620	hypothetical protein
Bra000875	AT2G02930	GSTF3	ATGSTF3 (GLUTATHIONE S-TRANSFERASE F3); glutathione transferase; K00799 glutathione S-transferase [EC:2.5.1.18]
Bra035210	AT1G74450	AT1G74450	hypothetical protein
Bra006108	AT5G11680	AT5G11680	hypothetical protein
Bra001635	AT3G16510	-	C2 domain-containing protein
Bra018590	AT1G08940	AT1G08940	phosphoglycerate/bisphosphoglycerate mutase family protein
Bra024084	AT4G30350	AT4G30350	heat shock protein-related
Bra039172	AT3G02360	AT3G02360	6-phosphogluconate dehydrogenase family protein (EC:1.1.1.44); K00033 6-phosphogluconate dehydrogenase [EC:1.1.1.44]
Bra026156	AT1G15210	ABCG35	PDR7; PDR7 (PLEIOTROPIC DRUG RESISTANCE 7); ATPase, coupled to transmembrane movement of substances
Bra037480	AT5G48540	AT5G48540	33 kDa secretory protein-related
Bra034386	AT2G28080	AT2G28080	glycosyltransferase family protein
Bra020833	AT4G22740	AT4G22740	glycine-rich protein
Bra016545	AT1G18720	AT1G18720	hypothetical protein
Bra040202	AT3G04300	AT3G04300	hypothetical protein
Bra022781	AT2G30140	-	UDP-glucoronosyl/UDP-glucosyl transferase family protein (EC:2.4.1.203)
Bra019087	AT2G20350	AT2G20350	AP2 domain-containing transcription factor, putative
Bra024848	AT2G01850	EXGT-A3	EXGT-A3; hydrolase, acting on glycosyl bonds / xyloglucan:xyloglucosyl transferase; K08235 xyloglucan:xyloglucosyl transferase [EC:2.4.1.207]
Bra006839	AT5G57015	ckl12	ckl12; ckl12 (Casein Kinase I-like 12); ATP binding / kinase/ protein kinase/ protein serine/threonine kinase
Bra003988	AT1G28760	AT1G28760	hypothetical protein
Bra015329	AT1G04570	AT1G04570	integral membrane transporter family protein
Bra002934	AT5G55070	AT5G55070	2-oxoacid dehydrogenase family protein (EC:2.3.1.61); K00658 2-oxoglutarate dehydrogenase E2 component (dihydrolipoamide succinyltransferase) [EC:2.3.1.61]
Bra005687	AT5G01410	RSR4	RSR4; RSR4 (REDUCED SUGAR RESPONSE 4); protein heterodimerization/ protein homodimerization; K06215 pyridoxine biosynthesis protein [EC:4.-.-.-]
Bra031649	AT1G08930	ERD6	ERD6; ERD6 (EARLY RESPONSE TO DEHYDRATION 6); carbohydrate transmembrane transporter/ sugar transmembrane transporter/ sugar:hydrogen symporter
Bra015120	AT3G25250	AGC2-1	AGC2-1; AGC2-1 (OXIDATIVE SIGNAL-INDUCIBLE1); kinase
Bra031763	AT1G61560	MLO6	MLO6; MLO6 (MILDEW RESISTANCE LOCUS O 6); calmodulin binding; K08472 mlo protein
Bra020237	AT5G60680	AT5G60680	hypothetical protein
Bra021961	AT5G45280	AT5G45280	pectinacetylesterase, putative
Bra023481	AT5G14700	AT5G14700	cinnamoyl-CoA reductase-related (EC:1.2.1.44)
Bra007844	AT2G24500	FZF	FZF; FZF; transcription factor; K14816 pre-60S factor REI1
Bra021281	AT3G17860	JAZ3	JAZ3; JAZ3 (JASMONATE-ZIM-DOMAIN PROTEIN 3); K13464 jasmonate ZIM domain-containing protein
Bra008033	AT1G72450	JAZ6	JAZ6; JAZ6 (JASMONATE-ZIM-DOMAIN PROTEIN 6); K13464 jasmonate ZIM domain-containing protein
Bra000351	AT2G44350	ATCS	ATCS; ATCS; ATP binding / ATP citrate synthase/ citrate (SI)-synthase (EC:2.3.3.1); K01647 citrate synthase [EC:2.3.3.1]
Bra027257	AT3G16530	AT3G16530	legume lectin family protein
Bra002671	AT5G58110	AT5G58110	ATPase activator/ chaperone binding
Bra023225	vvi:100258983	-	hypothetical protein LOC100258983
Bra029242	AT5G62860	-	F-box family protein-related
Bra015986	AT1G73540	NUDT21	atnudt21 (Arabidopsis thaliana Nudix hydrolase homolog 21); hydrolase
Bra015596	AT1G07630	PLL5	PLL5; PLL5; catalytic/ protein serine/threonine phosphatase
Bra033198	AT2G07180	AT2G07180	protein kinase, putative
Bra031596	AT1G07870	AT1G07870	protein kinase family protein
Bra013405	AT4G19610	AT4G19610	RNA binding / nucleic acid binding / nucleotide binding; K14787 multiple RNA-binding domain-containing protein 1
Bra001717	AT3G18710	PUB29	PUB29; PUB29 (PLANT U-BOX 29); ubiquitin-protein ligase
Bra006877	AT3G51790	G1	ATG1; ATG1 (ARABIDOPSIS TRANSMEMBRANE PROTEIN G1P-RELATED 1)
Bra002216	AT5G19140	AILP1	AILP1; AILP1
Bra036137	AT3G04320	-	endopeptidase inhibitor
Bra023021	AT2G35658	AT2G35658	hypothetical protein
Bra016561	AT1G18300	NUDT4	atnudt4 (Arabidopsis thaliana Nudix hydrolase homolog 4); hydrolase
Bra029583	AT3G06500	A/N-InvC	beta-fructofuranosidase, putative / invertase, putative / saccharase, putative / beta-fructosidase, putative
Bra007441	AT3G59280	TXR1	TXR1; TXR1 (THAXTOMIN A RESISTANT 1)
Bra016367	AT1G71130	CRF8	AP2 domain-containing transcription factor, putative
Bra001588	AT3G15210	ERF4	ERF4; ERF4 (ETHYLENE RESPONSIVE ELEMENT BINDING FACTOR 4); DNA binding / protein binding / transcription factor/ transcription repressor; K09286 EREBP-like factor
Bra006836	AT5G57035	AT5G57035	ATP binding / kinase/ protein kinase/ protein serine/threonine kinase/ ubiquitin-protein ligase
Bra023336	AT5G11670	NADP-ME2	ATNADP-ME2 (NADP-malic enzyme 2); malate dehydrogenase (oxaloacetate-decarboxylating) (NADP+)/ malic enzyme/ oxidoreductase, acting on NADH or NADPH, NAD or NADP as acceptor; K00029 malate dehydrogenase (oxaloacetate-decarboxylating)(NADP+) [EC:1.1.1.40]
Bra040568	AT1G53760	AT1G53760	hypothetical protein
Bra033436	AT3G52400	SYP122	SYP122; SYP122 (SYNTAXIN OF PLANTS 122); SNAP receptor; K08486 syntaxin 1B/2/3
Bra036467	AT2G20370	MUR3	MUR3; MUR3 (MURUS 3); catalytic/ transferase, transferring glycosyl groups
Bra005677	AT5G01600	FER1	ATFER1; ATFER1; ferric iron binding / iron ion binding; K00522 ferritin heavy chain [EC:1.16.3.1]
Bra031128	pop:POPTR_568846	-	hypothetical protein
Bra002003	AT2G16900	AT2G16900	hypothetical protein
Bra020184	AT5G22300	NIT4	NIT4; NIT4 (NITRILASE 4); 3-cyanoalanine hydratase/ cyanoalanine nitrilase/ indole-3-acetonitrile nitrilase/ nitrilase/ nitrile hydratase (EC:3.5.5.1); K13035 beta-cyano-L-alanine hydratase/nitrilase [EC:3.5.5.1 3.5.5.4]
Bra028272	AT5G51740	AT5G51740	peptidase M48 family protein
Bra027961	rcu:RCOM_0732990	-	tropinone reductase, putative (EC:1.1.1.206 1.1.1.184)
Bra037477	AT5G48570	AT5G48570	peptidyl-prolyl cis-trans isomerase, putative / FK506-binding protein, putative; K01802 peptidylprolyl isomerase [EC:5.2.1.8]
Bra013623	AT4G22530	AT4G22530	embryo-abundant protein-related
Bra016602	AT1G17420	LOX3	LOX3; LOX3; electron carrier/ iron ion binding / lipoxygenase/ metal ion binding / oxidoreductase, acting on single donors with incorporation of molecular oxygen, incorporation of two atoms of oxygen (EC:1.13.11.12); K00454 lipoxygenase [EC:1.13.11.12]
Bra002478	AT5G60460	-	sec61beta family protein; K09481 protein transport protein SEC61 subunit beta
Bra032385	AT1G30400	ABCC1	MRP1; MRP1 (ARABIDOPSIS THALIANA MULTIDRUG RESISTANCE-ASSOCIATED PROTEIN 1); ATPase, coupled to transmembrane movement of substances / xenobiotic-transporting ATPase
Bra004847	AT2G44578	AT2G44578	protein binding / zinc ion binding
Bra011643	AT4G35840	AT4G35840	zinc finger (C3HC4-type RING finger) family protein
Bra012299	AT1G21920	AT1G21920	MORN (Membrane Occupation and Recognition Nexus) repeat-containing protein /phosphatidylinositol-4-phosphate 5-kinase-related
Bra011576	AT4G34990	MYB32	AtMYB32 (myb domain protein 32); DNA binding / transcription factor; K09422 myb proto-oncogene protein, plant
Bra036864	AT3G23080	AT3G23080	hypothetical protein
Bra040289	AT3G06760	AT3G06760	hypothetical protein
Bra031598	AT1G07890	APX1	APX1; APX1 (ascorbate peroxidase 1); L-ascorbate peroxidase (EC:1.11.1.11); K00434 L-ascorbate peroxidase [EC:1.11.1.11]
Bra013922	AT4G25810	XTR6	XTR6; XTR6 (XYLOGLUCAN ENDOTRANSGLYCOSYLASE 6); hydrolase, acting on glycosyl bonds / hydrolase, hydrolyzing O-glycosyl compounds / xyloglucan:xyloglucosyl transferase; K08235 xyloglucan:xyloglucosyl transferase [EC:2.4.1.207]
Bra019285	AT4G23630	BTI1	BTI1; BTI1 (VIRB2-INTERACTING PROTEIN 1)
Bra019357	AT4G22780	ACR7	ACR7; ACR7; amino acid binding
Bra022990	AT2G34780	MEE22	MEE22; MEE22 (MATERNAL EFFECT EMBRYO ARREST 22)
Bra018771	AT1G49000	-	hypothetical protein
Bra003714	AT1G76600	-	hypothetical protein
Bra001662	AT3G17410	AT3G17410	serine/threonine protein kinase, putative
Bra024293	AT5G09570	-	hypothetical protein
Bra007679	AT3G62420	BZIP53	ATBZIP53 (BASIC REGION/LEUCINE ZIPPER MOTIF 53); DNA binding / protein heterodimerization/ sequence-specific DNA binding / transcription factor
Bra018998	AT1G52890	NAC019	ANAC019 (Arabidopsis NAC domain containing protein 19); transcription factor
Bra002654	AT5G58380	SIP1	SIP1; SIP1 (SOS3-INTERACTING PROTEIN 1); ATP binding / kinase/ protein kinase/ protein serine/threonine kinase
Bra023599	AT5G17190	-	hypothetical protein
Bra025102	AT5G44790	RAN1	RAN1; RAN1 (RESPONSIVE-TO-ANTAGONIST 1); ATPase, coupled to transmembrane movement of ions, phosphorylative mechanism / copper ion transmembrane transporter; K01533 Cu2+-exporting ATPase [EC:3.6.3.4]
Bra019870	AT1G11260	STP1	STP1; STP1 (SUGAR TRANSPORTER 1); carbohydrate transmembrane transporter/ sugar:hydrogen symporter
Bra003842	AT1G73500	MKK9	MKK9; MKK9 (MAP KINASE KINASE 9); MAP kinase kinase/ kinase/ protein kinase activator
Bra026505	AT5G23290	-	PDF5; PDF5 (PREFOLDIN 5); unfolded protein binding; K04797 prefoldin alpha subunit
Bra030498	AT1G02305	AT1G02305	cathepsin B-like cysteine protease, putative
Bra026570	AT2G02990	RNS1	RNS1; RNS1 (RIBONUCLEASE 1); endoribonuclease/ ribonuclease
Bra011700	AT4G36710	-	transcription factor
Bra011739	AT4G36950	-	MAPKKK21; ATP binding / protein kinase/ protein serine/threonine kinase
Bra020229	AT5G60800	AT5G60800	heavy-metal-associated domain-containing protein
Bra004546	AT2G46330	AGP16	AGP16; AGP16 (ARABINOGALACTAN PROTEIN 16)
Bra040094	AT4G16780	HB-2	ATHB-2; ATHB-2 (ARABIDOPSIS THALIANA HOMEOBOX PROTEIN 2); DNA binding / protein homodimerization/ sequence-specific DNA binding / transcription factor; K09338 homeobox-leucine zipper protein
Bra027868	AT1G58360	AAP1	AAP1; AAP1 (AMINO ACID PERMEASE 1); amino acid transmembrane transporter/ neutral amino acid transmembrane transporter
Bra027981	AT5G42380	CML37	CML37; CML37 (CALMODULIN LIKE 37); calcium ion binding; K13448 calcium-binding protein CML
Bra036750	AT1G34370	STOP1	STOP1; STOP1 (sensitive to proton rhizotoxicity 1); nucleic acid binding / transcription factor/ zinc ion binding
Bra005285	AT2G36300	-	integral membrane Yip1 family protein
Bra026188	AT1G14780	AT1G14780	hypothetical protein
Bra012164	AT5G67420	LBD37	LBD37; LBD37 (LOB DOMAIN-CONTAINING PROTEIN 37)
Bra026974	AT1G12360	KEU	KEU; KEU (keule); protein transporter
Bra020728	AT5G47830	AT5G47830	hypothetical protein
Bra021971	AT5G45410	AT5G45410	hypothetical protein
Bra017346	AT3G25840	AT3G25840	protein kinase family protein; K08827 serine/threonine-protein kinase PRP4 [EC:2.7.11.1]
Bra014623	AT3G57450	AT3G57450	hypothetical protein
Bra008616	AT5G16510	RGP5	reversibly glycosylated polypeptide, putative; K13379 reversibly glycosylated polypeptide/UDP-arabinopyranose mutase [EC:2.4.1.- 5.4.99.-]
Bra014297	AT1G51700	DOF1	ADOF1; ADOF1; DNA binding / transcription factor
Bra000997	AT3G01650	RGLG1	RGLG1; RGLG1 (RING domain Ligase1); protein binding / zinc ion binding
Bra017355	AT3G25600	AT3G25600	calcium ion binding; K13448 calcium-binding protein CML
Bra040597	AT3G02740	AT3G02740	aspartyl protease family protein
Bra016216	AT1G70480	AT1G70480	hypothetical protein
Bra040794	AT1G47200	-	WPP2; WPP2
Bra018812	AT1G49620	-	ICK5; ICK5; cyclin binding / cyclin-dependent protein kinase inhibitor
Bra007784	AT2G25620	DBP1	protein phosphatase 2C, putative / PP2C, putative
Bra003969	AT1G70000	AT1G70000	DNA-binding family protein
Bra027206	AT3G15810	AT3G15810	hypothetical protein
Bra013797	pop:POPTR_816374	-	hypothetical protein
Bra020982	AT4G18950	AT4G18950	ankyrin protein kinase, putative
Bra012828	AT3G51910	HSFA7A	HSFA7A; AT-HSFA7A; DNA binding / transcription factor
Bra037810	AT5G65270	RABA4a	AtRABA4a (Arabidopsis Rab GTPase homolog A4a); GTP binding; K07976 Rab family, other
Bra020967	vvi:100254598	-	hypothetical protein LOC100254598
Bra007051	AT3G54150	AT3G54150	embryo-abundant protein-related
Bra005609	AT2G32150	AT2G32150	haloacid dehalogenase-like hydrolase family protein
Bra018860	AT1G50600	SCL5	SCL5; SCL5; transcription factor
Bra040899	AT5G21090	AT5G21090	leucine-rich repeat protein, putative
Bra012376	AT1G70490	ARFA1D	ARFA1D; ARFA1D; GTP binding / phospholipase activator/ protein binding; K07977 Arf/Sar family, other
Bra000342	AT2G44130	AT2G44130	kelch repeat-containing F-box family protein
Bra011172	AT4G30190	HA2	AHA2; AHA2; ATPase/ hydrogen-exporting ATPase, phosphorylative mechanism; K01535 H+-transporting ATPase [EC:3.6.3.6]
Bra007961	AT1G71100	-	RSW10; RSW10 (RADIAL SWELLING 10); ribose-5-phosphate isomerase (EC:5.3.1.6); K01807 ribose 5-phosphate isomerase A [EC:5.3.1.6]
Bra040169	AT4G17615	CBL1	CBL1; CBL1 (CALCINEURIN B-LIKE PROTEIN 1); calcium ion binding; K06268 protein phosphatase 3, regulatory subunit
Bra008846	AT5G13220	JAZ10	JAZ10; JAZ10 (JASMONATE-ZIM-DOMAIN PROTEIN 10); K13464 jasmonate ZIM domain-containing protein
Bra020284	AT5G59820	RHL41	RHL41; RHL41 (RESPONSIVE TO HIGH LIGHT 41); nucleic acid binding / transcription factor/ zinc ion binding
Bra033158	AT4G11070	WRKY41	WRKY41; WRKY41; transcription factor
Bra040093	AT4G16760	ACX1	ACX1; ACX1 (ACYL-COA OXIDASE 1); acyl-CoA oxidase (EC:1.3.3.6); K00232 acyl-CoA oxidase [EC:1.3.3.6]
Bra029765	AT3G09390	MT2A	MT2A; MT2A (METALLOTHIONEIN 2A); copper ion binding
Bra005860	AT5G05600	AT5G05600	oxidoreductase, 2OG-Fe(II) oxygenase family protein (EC:1.14.11.9)
Bra009734	AT5G24110	WRKY30	WRKY30; WRKY30; transcription factor
Bra000938	AT4G01026	PYL7	hypothetical protein; K14496 abscisic acid receptor PYR/PYL family
Bra036748	AT1G34350	AT1G34350	hypothetical protein
Bra028557	dse:Dsec_GM19316	-	GM19316 gene product from transcript GM19316-RA
Bra030410	AT1G51920	-	hypothetical protein
Bra015801	AT1G75950	SKP1	SKP1; SKP1 (S PHASE KINASE-ASSOCIATED PROTEIN 1); protein binding / ubiquitin-protein ligase; K03094 S-phase kinase-associated protein 1
Bra000352	AT2G44380	AT2G44380	DC1 domain-containing protein
Bra008912	AT5G12140	CYS1	ATCYS1; ATCYS1 (A. thaliana cystatin-1); cysteine-type endopeptidase inhibitor
Bra024886	AT2G01450	MPK17	ATMPK17; MAP kinase; K00924 [EC:2.7.1.-]
Bra011686	AT4G36500	AT4G36500	hypothetical protein
Bra007841	AT2G24550	AT2G24550	hypothetical protein
Bra013628	AT4G22590	TPPG	trehalose-6-phosphate phosphatase, putative (EC:3.1.3.12)
Bra027475	AT5G43260	-	chaperone protein dnaJ-related
Bra039099	AT3G26980	MUB4	MUB4; MUB4 (MEMBRANE-ANCHORED UBIQUITIN-FOLD PROTEIN 4 PRECURSOR)
Bra013055	AT2G16720	MYB7	MYB7; MYB7 (MYB DOMAIN PROTEIN 7); DNA binding / transcription factor; K09422 myb proto-oncogene protein, plant
Bra008667	AT5G15870	AT5G15870	glycosyl hydrolase family 81 protein
Bra026495	AT5G23490	AT5G23490	hypothetical protein
Bra014390	AT3G62830	AUD1	AUD1; AUD1; UDP-glucuronate decarboxylase/ catalytic/ dTDP-glucose 4,6-dehydratase (EC:4.1.1.35)
Bra037368	AT4G01250	WRKY22	WRKY22; WRKY22; transcription factor; K13425 WRKY transcription factor 22
Bra028485	AT5G41080	GDPD2	glycerophosphoryl diester phosphodiesterase family protein
Bra038475	AT4G16500	-	cysteine protease inhibitor family protein / cystatin family protein
Bra011735	AT4G36990	HSF4	HSF4; HSF4 (HEAT SHOCK FACTOR 4); DNA binding / transcription factor/ transcription repressor
Bra012791	AT4G15410	PUX5	PUX5; PUX5 (Arabidopsis thaliana serine/threonine protein phosphatase 2A 55 kDa regulatory subunit B prime gamma); protein binding; K14012 UBX domain-containing protein 1
Bra023398	AT5G13200	-	GRAM domain-containing protein / ABA-responsive protein-related
Bra038733	AT3G12570	FYD	FYD; FYD
Bra025530	AT5G02790	GSTL3	In2-1 protein, putative
Bra018051	AT3G48520	CYP94B3	CYP94B3; electron carrier/ heme binding / iron ion binding / monooxygenase/ oxygen binding
Bra007647	AT3G61980	AT3G61980	serine protease inhibitor, Kazal-type family protein
Bra018035	AT3G48760	AT3G48760	zinc finger (DHHC type) family protein
Bra018122	AT3G47670	AT3G47670	enzyme inhibitor/ pectinesterase/ pectinesterase inhibitor
Bra039229	AT2G24100	ASG1	hypothetical protein
Bra026130	AT1G15430	AT1G15430	hypothetical protein
Bra024996	AT5G46780	AT5G46780	VQ motif-containing protein
Bra031351	AT3G22370	AOX1A	AOX1A; AOX1A (ALTERNATIVE OXIDASE 1A); alternative oxidase; K00540 [EC:1.-.-.-]
Bra036593	AT5G26751	SK 11	ATSK11; ATSK11; protein kinase/ protein serine/threonine kinase; K00924 [EC:2.7.1.-]
Bra028545	AT2G36580	AT2G36580	pyruvate kinase, putative (EC:2.7.1.40); K00873 pyruvate kinase [EC:2.7.1.40]
Bra017343	AT3G25882	NIMIN-2	NIMIN-2 (NIM1-INTERACTING 2)
Bra005197	AT2G37430	ZAT11	zinc finger (C2H2 type) family protein (ZAT11)
Bra018723	AT1G48330	AT1G48330	hypothetical protein
Bra029040	AT5G54165	-	hypothetical protein
Bra012009	AT2G27600	SKD1	SKD1; SKD1 (SUPPRESSOR OF K+ TRANSPORT GROWTH DEFECT1); ATP binding / nucleoside-triphosphatase/ nucleotide binding; K12196 vacuolar protein-sorting-associated protein 4
Bra035659	AT2G28930	PK1B	APK1B; APK1B; ATP binding / kinase/ protein kinase/ protein serine/threonine kinase
Bra001457	AT3G12580	HSP70	HSP70; HSP70 (heat shock protein 70); ATP binding; K03283 heat shock 70kDa protein 1/8
Bra024638	AT1G24140	-	matrixin family protein
Bra028781	AT5G04740	ACR12	ACT domain-containing protein
Bra017839	AT4G37610	BT5	BT5; BT5 (BTB AND TAZ DOMAIN PROTEIN 5); protein binding / transcription regulator
Bra022188	AT3G16940	AT3G16940	calmodulin-binding protein
Bra015559	zma:100282173	-	PHD finger-like domain-containing protein 5A; K12834 PHD finger-like domain-containing protein 5A
Bra032084	AT2G24570	WRKY17	WRKY17; WRKY17; calmodulin binding / transcription factor
Bra037120	AT5G67250	SKIP2	SKIP2; SKIP2 (SKP1/ASK1 INTERACTING PROTEIN 2); ubiquitin-protein ligase
Bra031248	AT3G21070	NADK1	NADK1; NADK1 (NAD KINASE 1); NAD+ kinase/ NADH kinase/ calmodulin binding (EC:2.7.1.86); K00858 NAD+ kinase [EC:2.7.1.23]
Bra021433	AT3G02550	LBD41	LBD41; LBD41 (LOB DOMAIN-CONTAINING PROTEIN 41)
Bra006613	AT5G22140	AT5G22140	pyridine nucleotide-disulphide oxidoreductase family protein
Bra037443	AT5G48970	AT5G48970	mitochondrial substrate carrier family protein
Bra007485	AT3G59880	AT3G59880	hypothetical protein
Bra040122	AT3G04730	IAA16	IAA16; IAA16; transcription factor
Bra036447	AT3G03640	BGLU25	BGLU25; BGLU25 (BETA GLUCOSIDASE 25); catalytic/ cation binding / hydrolase, hydrolyzing O-glycosyl compounds
Bra011006	AT1G25682	AT1G25682	cell cycle control protein-related; K13115 coiled-coil domain-containing protein 130
Bra002822	AT5G56350	AT5G56350	pyruvate kinase, putative (EC:2.7.1.40); K00873 pyruvate kinase [EC:2.7.1.40]
Bra013205	AT2G04515	AT2G04515	hypothetical protein
Bra029889	AT3G11020	DREB2B	DREB2B; DREB2B (DRE/CRT-BINDING PROTEIN 2B); DNA binding / transcription activator/ transcription factor; K09286 EREBP-like factor
Bra008998	AT5G11000	AT5G11000	hypothetical protein
Bra035389	AT5G35690	AT5G35690	hypothetical protein
Bra039377	AT3G13200	EMB2769	EMB2769 (EMBRYO DEFECTIVE 2769); K12863 protein CWC15
Bra028825	AT5G03620	AT5G03620	subtilase family protein
Bra003006	AT5G54170	AT5G54170	hypothetical protein
Bra011488	AT4G34110	PAB2	PAB2; PAB2 (POLY(A) BINDING 2); RNA binding / translation initiation factor; K13126 polyadenylate-binding protein
Bra032222	rcu:RCOM_1588600	-	hypothetical protein
Bra007131	AT3G55050	AT3G55050	serine/threonine protein phosphatase 2C (PP2C6)
Bra002280	AT5G20190	AT5G20190	binding
Bra006416	ppa:PAS_chr3_0560	-	Protein involved in positive regulation of both 1,3-beta-glucan synthesis and the Pkc1p-MAPK pathway
Bra028533	AT2G36320	AT2G36320	zinc finger (AN1-like) family protein
Bra030980	AT2G37410	-	ATTIM17-2; P-P-bond-hydrolysis-driven protein transmembrane transporter/ protein transporter
Bra024446	AT5G67480	BT4	BT4; BT4 (BTB AND TAZ DOMAIN PROTEIN 4); protein binding / transcription regulator
Bra006198	AT5G13430	AT5G13430	ubiquinol-cytochrome C reductase iron-sulfur subunit, mitochondrial, putative / Rieske iron-sulfur protein, putative; K00411 ubiquinol-cytochrome c reductase iron-sulfur subunit [EC:1.10.2.2]
Bra023373	AT5G12340	AT5G12340	hypothetical protein
Bra006146	AT5G11250	AT5G11250	disease resistance protein (TIR-NBS-LRR class), putative
Bra038937	AT5G35200	AT5G35200	epsin N-terminal homology (ENTH) domain-containing protein
Bra030259	AT2G22170	PLAT2	lipid-associated family protein
Bra035390	AT2G04520	-	eukaryotic translation initiation factor 1A, putative / eIF-1A, putative / eIF-4C, putative; K03236 translation initiation factor 1A
Bra005775	AT5G03630	ATMDAR2	ATMDAR2; monodehydroascorbate reductase (NADH); K08232 monodehydroascorbate reductase (NADH) [EC:1.6.5.4]
Bra000544	AT2G26530	AR781	AR781; AR781
Bra027669	AT1G63930	ROH1	hypothetical protein
Bra017627	AT4G34120	LEJ1	LEJ1; LEJ1 (LOSS OF THE TIMING OF ET AND JA BIOSYNTHESIS 1)
Bra007491	AT3G59900	ARGOS	ARGOS; ARGOS (AUXIN-REGULATED GENE INVOLVED IN ORGAN SIZE)
Bra015558	AT1G07160	AT1G07160	protein phosphatase 2C, putative / PP2C, putative
Bra004562	rcu:RCOM_1616970	-	hypothetical protein
Bra020079	AT5G19990	RPT6A	RPT6A; RPT6A (REGULATORY PARTICLE TRIPLE-A ATPASE 6A); ATPase; K03066 26S proteasome regulatory subunit T6
Bra010472	AT4G25300	AT4G25300	oxidoreductase, 2OG-Fe(II) oxygenase family protein (EC:1.14.11.9)
Bra026313	AT4G27720	AT4G27720	hypothetical protein
Bra035183	AT1G80440	-	kelch repeat-containing F-box family protein
Bra038548	AT2G18700	TPS11	ATTPS11; transferase, transferring glycosyl groups
Bra000093	AT2G38790	AT2G38790	hypothetical protein
Bra019212	AT4G24690	NBR1	ubiquitin-associated (UBA)/TS-N domain-containing protein / octicosapeptide/Phox/Bemp1 (PB1) domain-containing protein
Bra011320	AT4G32070	Phox4	octicosapeptide/Phox/Bem1p (PB1) domain-containing protein / tetratricopeptide repeat (TPR)-containing protein
Bra033563	AT3G45970	-	ATEXLA1 (ARABIDOPSIS THALIANA EXPANSIN-LIKE A1)
Bra021393	AT2G47260	WRKY23	WRKY23; WRKY23; transcription factor
Bra009149	pop:POPTR_577188	-	CYP71AN2v1; cytochrome P450
Bra020011	AT1G09575	-	hypothetical protein
Bra000699	AT4G10040	CYTC-2	CYTC-2; CYTC-2 (cytochrome c-2); electron carrier/ heme binding / iron ion binding; K08738 cytochrome c
Bra010499	AT4G24220	VEP1	VEP1; VEP1 (VEIN PATTERNING 1); binding / catalytic
Bra016823	AT1G11670	AT1G11670	MATE efflux family protein
Bra033092	AT3G29240	AT3G29240	hypothetical protein
Bra014665	AT3G56880	AT3G56880	VQ motif-containing protein
Bra006528	AT5G19980	GONST4	integral membrane family protein
Bra040870	AT2G17840	ERD7	ERD7; ERD7 (EARLY-RESPONSIVE TO DEHYDRATION 7)
Bra037151	AT5G66730	IDD1	zinc finger (C2H2 type) family protein
Bra024284	AT5G64310	AGP1	AGP1; AGP1 (ARABINOGALACTAN PROTEIN 1)
Bra010388	AT4G27970	SLAH2	SLAH2; SLAH2 (SLAC1 HOMOLOGUE 2); transporter
Bra031721	AT1G10585	AT1G10585	transcription factor
Bra007887	AT1G69890	AT1G69890	hypothetical protein
Bra001577	AT1G53280	DJ1B	DJ-1 family protein; K03152 4-methyl-5(b-hydroxyethyl)-thiazole monophosphate biosynthesis
Bra011586	AT4G35110	AT4G35110	hypothetical protein
Bra012865	AT3G51160	MUR1	MUR1; MUR1 (MURUS 1); GDP-mannose 4,6-dehydratase (EC:4.2.1.47); K01711 GDPmannose 4,6-dehydratase [EC:4.2.1.47]
Bra015560	AT1G07180	NDA1	NDA1; NDA1 (ALTERNATIVE NAD(P)H DEHYDROGENASE 1); NADH dehydrogenase
Bra010401	AT4G27500	PPI1	PPI1; PPI1 (PROTON PUMP INTERACTOR 1); protein binding
Bra027509	AT5G43880	TRM21	hypothetical protein
Bra023783	AT3G55760	AT3G55760	hypothetical protein
Bra007912	AT1G70410	BCA4	BCA4; carbonic anhydrase, putative / carbonate dehydratase, putative (EC:4.2.1.1); K01673 carbonic anhydrase [EC:4.2.1.1]
Bra006456	AT5G18400	AT5G18400	hypothetical protein
Bra024384	AT5G65430	GRF8	GRF8; GRF8 (GENERAL REGULATORY FACTOR 8); protein binding / protein phosphorylated amino acid binding
Bra025173	AT3G25910	AT3G25910	zinc ion binding
Bra026395	AT4G26890	MAPKKK16	MAPKKK16; ATP binding / kinase/ protein kinase/ protein serine/threonine kinase/ protein tyrosine kinase
Bra002022	pop:POPTR_911228	-	hypothetical protein; K13783 MFS transporter, OPA family, solute carrier family 37 (glycerol-3-phosphate transporter), member 1/2
Bra028836	AT5G03380	AT5G03380	heavy-metal-associated domain-containing protein
Bra001897	AT4G14620	AT4G14620	hypothetical protein
Bra017940	AT1G21680	AT1G21680	hypothetical protein
Bra025663	pop:POPTR_588050	-	hypothetical protein
Bra001208	AT3G66652	-	fip1 motif-containing protein
Bra017516	AT5G46910	AT5G46910	transcription factor jumonji (jmj) family protein
Bra023395	AT5G13180	NAC083	ANAC083 (ARABIDOPSIS NAC DOMAIN CONTAINING PROTEIN 83); transcription factor
Bra038677	AT3G11740	AT3G11740	hypothetical protein
Bra036327	AT4G01540	NTM1	NTM1; NTM1 (NAC WITH TRANSMEMBRANE MOTIF1); transcription activator/ transcription factor
Bra024115	AT4G29930	AT4G29930	basic helix-loop-helix (bHLH) family protein
Bra003527	AT1G59870	PEN3	PEN3; PEN3 (PENETRATION 3); ATPase, coupled to transmembrane movement of substances / cadmium ion transmembrane transporter
Bra008473	AT1G80450	AT1G80450	VQ motif-containing protein
Bra027501	AT5G43650	BHLH92	basic helix-loop-helix (bHLH) family protein
Bra007913	AT1G70420	AT1G70420	hypothetical protein
Bra022398	AT3G19240	AT3G19240	hypothetical protein
Bra001064	AT3G02800	PFA-DSP3	phosphatase/ phosphoprotein phosphatase/ protein tyrosine phosphatase
Bra031851	AT5G65660	AT5G65660	hydroxyproline-rich glycoprotein family protein
Bra033946	AT1G68340	-	hypothetical protein
Bra039752	AT1G66160	CMPG1	U-box domain-containing protein
Bra025171	AT3G25900	HMT-1	HMT-1; HMT-1; homocysteine S-methyltransferase (EC:2.1.1.10); K00547 homocysteine S-methyltransferase [EC:2.1.1.10]
Bra010665	AT4G39730	PLAT1	lipid-associated family protein
Bra000703	AT4G10250	ATHSP22.0	ATHSP22.0; K13993 HSP20 family protein
Bra000670	AT4G09030	-	AGP10; AGP10 (ARABINOGALACTAN PROTEIN 10)
Bra018190	AT3G46830	RABA2c	ATRABA2C (ARABIDOPSIS RAB GTPASE HOMOLOG A2C); GTP binding; K07976 Rab family, other
Bra016506	AT1G19380	-	hypothetical protein
Bra017915	AT1G21450	SCL1	SCL1; SCL1 (SCARECROW-LIKE 1); transcription factor
Bra028234	AT5G39320	UDG4	UDP-glucose 6-dehydrogenase, putative (EC:1.1.1.22); K00012 UDPglucose 6-dehydrogenase [EC:1.1.1.22]
Bra003644	AT1G78380	GSTU19	ATGSTU19 (GLUTATHIONE S-TRANSFERASE TAU 19); glutathione binding / glutathione transferase
Bra035354	AT5G36290	AT5G36290	hypothetical protein
Bra029837	AT3G10420	SPD1	sporulation protein-related
Bra008848	AT5G13190	GILP	hypothetical protein
Bra035303	AT5G42570	AT5G42570	hypothetical protein
Bra016722	AT1G13880	AT1G13880	ELM2 domain-containing protein
Bra035213	AT4G11570	-	haloacid dehalogenase-like hydrolase family protein (EC:2.7.1.26)
Bra012374	AT1G23440	AT1G23440	pyrrolidone-carboxylate peptidase family protein
Bra034600	AT4G34050	CCoAOMT1	caffeoyl-CoA 3-O-methyltransferase, putative (EC:2.1.1.104); K00588 caffeoyl-CoA O-methyltransferase [EC:2.1.1.104]
Bra040801	AT4G13510	AMT1;1	AMT1;1; AMT1;1 (AMMONIUM TRANSPORTER 1;1); ammonium transmembrane transporter
Bra035028	AT1G78310	AT1G78310	VQ motif-containing protein
Bra019382	AT3G46620	-	zinc finger (C3HC4-type RING finger) family protein
Bra007885	AT1G69840	AT1G69840	band 7 family protein
Bra034155	AT5G05300	AT5G05300	hypothetical protein
Bra012006	AT2G27690	CYP94C1	CYP94C1; fatty acid (omega-1)-hydroxylase/ oxygen binding
Bra015854	AT1G75280	AT1G75280	isoflavone reductase, putative; K00224 [EC:1.3.1.-]
Bra019961	AT1G10140	AT1G10140	hypothetical protein
Bra026192	AT1G14740	TTA1	hypothetical protein
Bra014848	AT3G54020	AtIPCS1	phosphatidic acid phosphatase-related / PAP2-related
Bra007334	AT3G57530	CPK32	CPK32; CPK32 (CALCIUM-DEPENDENT PROTEIN KINASE 32); calcium-dependent protein kinase C/ calmodulin-dependent protein kinase/ kinase/ protein binding; K00924 [EC:2.7.1.-]
Bra039943	AT2G23090	AT2G23090	hypothetical protein
Bra011916	AT1G55450	AT1G55450	embryo-abundant protein-related
Bra014354	AT1G55210	AT1G55210	disease resistance response
Bra003984	AT1G66580	SAG24	60S ribosomal protein L10 (RPL10C); K02866 large subunit ribosomal protein L10e
Bra000056	AT2G38360	-	PRA1.B4 (PRENYLATED RAB ACCEPTOR 1.B4)
Bra024364	AT5G65207	AT5G65207	hypothetical protein
Bra007102	AT2G26110	-	hypothetical protein
Bra020764	AT3G06190	BPM2	BPM2; BPM2 (BTB-POZ AND MATH DOMAIN 2); protein binding
Bra021504	AT3G13710	PRA1.F4	PRA1.F4 (PRENYLATED RAB ACCEPTOR 1.F4)
Bra029118	AT5G52380	AT5G52380	zinc knuckle (CCHC-type) family protein
Bra019232	AT4G24275	AT4G24275	hypothetical protein
Bra025003	AT5G46710	-	zinc-binding family protein
Bra015090	AT3G24860	AT3G24860	hydroxyproline-rich glycoprotein family protein
Bra001066	AT3G02830	ZFN1	ZFN1; ZFN1 (ZINC FINGER PROTEIN 1); DNA binding / nuclease/ nucleic acid binding
Bra000141	AT2G39660	BIK1	BIK1; BIK1 (BOTRYTIS-INDUCED KINASE1); kinase
Bra017183	AT2G37480	AT2G37480	hypothetical protein
Bra016848	AT1G11200	AT1G11200	hypothetical protein
Bra016375	AT1G22570	AT1G22570	proton-dependent oligopeptide transport (POT) family protein
Bra018477	AT4G12400	Hop3	stress-inducible protein, putative
Bra038513	AT2G21930	-	F-box family protein
Bra013045	AT5G02490	Hsp70-2	heat shock cognate 70 kDa protein 2 (HSC70-2) (HSP70-2); K03283 heat shock 70kDa protein 1/8
Bra003091	AT5G53000	TAP46	TAP46; TAP46 (2A phosphatase associated protein of 46 kD); protein phosphatase type 2A regulator
Bra038739	AT3G12630	SAP5	zinc finger (AN1-like) family protein
Bra026009	AT1G78570	RHM1	RHM1; RHM1 (RHAMNOSE BIOSYNTHESIS 1); UDP-L-rhamnose synthase/ UDP-glucose 4,6-dehydratase/ catalytic (EC:4.2.1.76); K12450 UDP-glucose 4,6-dehydratase [EC:4.2.1.76]
Bra008918	AT5G12050	AT5G12050	hypothetical protein
Bra025865	AT1G21000	AT1G21000	zinc-binding family protein
Bra016642	AT1G79660	-	hypothetical protein
Bra005623	AT2G31945	-	hypothetical protein
Bra021503	AT3G13720	PRA8	PRA8; PRA8
Bra015272	AT1G03850	GRXS13	glutaredoxin family protein
Bra040157	AT4G28400	AT4G28400	protein phosphatase 2C, putative / PP2C, putative
Bra040815	AT1G31280	AGO2	AGO2; AGO2 (argonaute 2); nucleic acid binding
Bra020828	AT4G23190	CRK11	CRK11; CRK11 (CYSTEINE-RICH RLK11); kinase/ protein kinase
Bra012346	pop:POPTR_592347	-	hypothetical protein; K08738 cytochrome c
Bra009743	AT5G24270	SOS3	SOS3; SOS3 (SALT OVERLY SENSITIVE 3); calcium ion binding / calcium-dependent protein serine/threonine phosphatase
Bra024516	AT2G17420	NTRA	NTRA; NTRA (NADPH-DEPENDENT THIOREDOXIN REDUCTASE A); thioredoxin-disulfide reductase; K00384 thioredoxin reductase (NADPH) [EC:1.8.1.9]
Bra024499	AT2G17660	AT2G17660	nitrate-responsive NOI protein, putative
Bra015219	AT2G15480	UGT73B5	UGT73B5 (UDP-glucosyl transferase 73B5); UDP-glucosyltransferase/ UDP-glycosyltransferase/ quercetin 3-O-glucosyltransferase/ transferase, transferring glycosyl groups (EC:2.4.1.91)
Bra019875	AT1G11210	-	hypothetical protein
Bra001067	AT3G02840	-	immediate-early fungal elicitor family protein
Bra016520	AT1G19180	JAZ1	JAZ1; JAZ1 (JASMONATE-ZIM-DOMAIN PROTEIN 1); protein binding; K13464 jasmonate ZIM domain-containing protein
Bra009237	AT5G06860	PGIP1	PGIP1; PGIP1 (POLYGALACTURONASE INHIBITING PROTEIN 1); protein binding
Bra025866	AT1G21010	AT1G21010	hypothetical protein
Bra036946	AT1G44350	ILL6	ILL6; ILL6; IAA-amino acid conjugate hydrolase/ metallopeptidase; K14664 IAA-amino acid hydrolase [EC:3.5.1.-]
Bra018096	AT3G47960	GTR1	proton-dependent oligopeptide transport (POT) family protein
Bra022905	AT2G32800	AP4.3A	AP4.3A; AP4.3A; ATP binding / protein kinase/ protein serine/threonine kinase/ protein tyrosine kinase
Bra015630	AT1G78100	AUF1	F-box family protein
Bra037967	AT1G54150	SPL2	zinc finger (C3HC4-type RING finger) family protein
Bra001451	AT3G12400	-	ELC; ELC; ubiquitin binding; K12183 ESCRT-I complex subunit TSG101
Bra033345	AT1G02750	AT1G02750	zinc ion binding
Bra029193	AT5G51070	ERD1	ERD1; ERD1 (EARLY RESPONSIVE TO DEHYDRATION 1); ATP binding / ATPase/ nucleoside-triphosphatase/ nucleotide binding / protein binding
Bra040642	AT3G05200	ATL6	ATL6; ATL6; protein binding / zinc ion binding
Bra027002	vvi:100250412	-	hypothetical protein LOC100250412
Bra007105	AT3G54850	PUB14	PUB14; PUB14; ubiquitin-protein ligase
Bra012614	AT4G18170	WRKY28	WRKY28; WRKY28; transcription factor
Bra025924	AT1G18210	AT1G18210	calcium-binding protein, putative; K13448 calcium-binding protein CML
Bra025748	AT1G19540	-	isoflavone reductase, putative
Bra022030	AT5G46295	-	hypothetical protein
Bra000680	AT4G09460	MYB6	ATMYB6; ATMYB6; DNA binding / transcription factor; K09422 myb proto-oncogene protein, plant
Bra023940	AT3G20600	NDR1	NDR1; NDR1 (non race-specific disease resistance 1); signal transducer
Bra017743	AT4G36030	ARO3	ARO3; ARO3 (ARMADILLO REPEAT ONLY 3); binding
Bra028569	AT5G10770	AT5G10770	chloroplast nucleoid DNA-binding protein, putative
Bra021847	vvi:100264814	-	hypothetical protein LOC100264814
Bra012978	AT5G61210	SNAP33	SNAP33; SNAP33 (SOLUBLE N-ETHYLMALEIMIDE-SENSITIVE FACTOR ADAPTOR PROTEIN 33); SNAP receptor/ protein binding; K08509 synaptosomal-associated protein, 29kDa
Bra008307	AT1G77420	AT1G77420	hydrolase, alpha/beta fold family protein
Bra015876	AT1G75000	AT1G75000	GNS1/SUR4 membrane family protein
Bra018468	AT1G09970	LRR XI-23	LRR XI-23; ATP binding / kinase/ protein kinase/ protein serine/threonine kinase
Bra036061	AT3G50260	-	CEJ1; CEJ1 (COOPERATIVELY REGULATED BY ETHYLENE AND JASMONATE 1); DNA binding / transcription factor
Bra040213	AT3G04120	GAPC1	GAPC1; GAPC1 (GLYCERALDEHYDE-3-PHOSPHATE DEHYDROGENASE C SUBUNIT 1); glyceraldehyde-3-phosphate dehydrogenase (phosphorylating)/ glyceraldehyde-3-phosphate dehydrogenase (EC:1.2.1.12); K00134 glyceraldehyde 3-phosphate dehydrogenase [EC:1.2.1.12]
Bra029712	AT3G08720	S6K2	S6K2; S6K2 (ARABIDOPSIS THALIANA SERINE/THREONINE PROTEIN KINASE 2); kinase/ protein kinase
Bra033104	AT3G29400	EXO70E1	ATEXO70E1 (exocyst subunit EXO70 family protein E1); protein binding; K07195 exocyst complex component 7
Bra007083	AT3G54620	BZIP25	BZIP25; BZIP25 (BASIC LEUCINE ZIPPER 25); protein heterodimerization/ transcription factor
Bra029605	AT3G06780	AT3G06780	glycine-rich protein
Bra003363	AT3G59080	AT3G59080	aspartyl protease family protein
Bra009268	AT5G07370	IPK2a	IPK2a; IPK2a (INOSITOL POLYPHOSPHATE KINASE 2 ALPHA); inositol or phosphatidylinositol kinase/ inositol trisphosphate 6-kinase (EC:2.7.1.140)
Bra016604	AT1G17380	JAZ5	JAZ5; JAZ5 (JASMONATE-ZIM-DOMAIN PROTEIN 5); K13464 jasmonate ZIM domain-containing protein
Bra017819	AT4G37370	CYP81D8	CYP81D8; electron carrier/ heme binding / iron ion binding / monooxygenase/ oxygen binding; K00517 [EC:1.14.-.-]
Bra011656	AT4G36040	J11	DNAJ heat shock N-terminal domain-containing protein (J11)
Bra024533	vvi:100264829	-	hypothetical protein LOC100264829
Bra017040	AT2G40000	HSPRO2	HSPRO2; HSPRO2 (ARABIDOPSIS ORTHOLOG OF SUGAR BEET HS1 PRO-1 2)
Bra001425	AT3G11900	ANT1	ANT1; ANT1 (AROMATIC AND NEUTRAL TRANSPORTER 1); amino acid transmembrane transporter/ aromatic amino acid transmembrane transporter/ neutral amino acid transmembrane transporter
Bra025325	AT3G28340	GATL10	GATL10; GATL10 (Galacturonosyltransferase-like 10); polygalacturonate 4-alpha-galacturonosyltransferase/ transferase, transferring hexosyl groups
Bra039982	AT2G29460	GSTU4	ATGSTU4 (ARABIDOPSIS THALIANA GLUTATHIONE S-TRANSFERASE TAU 4); glutathione transferase; K00799 glutathione S-transferase [EC:2.5.1.18]
Bra025403	AT3G29670	PMAT2	transferase family protein
Bra040110	AT4G17060	FIP2	hypothetical protein
Bra029869	AT3G10815	-	zinc finger (C3HC4-type RING finger) family protein
Bra030102	AT1G28480	GRX480	GRX480; GRX480; electron carrier/ protein disulfide oxidoreductase
Bra029250	AT5G62560	AT5G62560	armadillo/beta-catenin repeat family protein / U-box domain-containing protein
Bra006077	AT5G10750	-	hypothetical protein
Bra016495	AT1G19770	PUP14	ATPUP14; purine transmembrane transporter
Bra018964	AT1G52340	ABA2	ABA2; ABA2 (ABA DEFICIENT 2); alcohol dehydrogenase/ oxidoreductase/ xanthoxin dehydrogenase (EC:1.1.1.288); K09841 xanthoxin dehydrogenase [EC:1.1.1.288]
Bra003858	AT1G73080	PEPR1	PEPR1; PEPR1 (PEP1 receptor 1); ATP binding / kinase/ protein binding / protein serine/threonine kinase
Bra014671	AT2G27030	CAM5	CAM5; CAM5 (CALMODULIN 5); calcium ion binding
Bra018386	AT2G29450	GSTU5	ATGSTU5 (ARABIDOPSIS THALIANA GLUTATHIONE S-TRANSFERASE TAU 5); glutathione binding / glutathione transferase
Bra016463	AT1G20510	OPCL1	OPCL1; OPCL1 (OPC-8:0 COA LIGASE1); 4-coumarate-CoA ligase; K10526 OPC-8:0 CoA ligase 1 [EC:6.2.1.-]
Bra034088	AT3G09830	AT3G09830	protein kinase, putative
Bra004314	AT1G68500	-	hypothetical protein
Bra032309	AT1G29340	PUB17	PUB17; PUB17 (PLANT U-BOX 17); ubiquitin-protein ligase
Bra002944	AT5G54940	AT5G54940	eukaryotic translation initiation factor SUI1, putative
Bra027736	AT1G64380	AT1G64380	AP2 domain-containing transcription factor, putative
Bra017580	AT5G46080	AT5G46080	protein kinase family protein
Bra008055	AT4G09420	-	disease resistance protein (TIR-NBS class), putative
Bra000813	AT4G05070	AT4G05070	hypothetical protein
Bra013563	AT4G21810	DER2.1	DER2.1; DER2.1 (DERLIN-2.1)
Bra001722	AT3G18780	ACT2	ACT2; ACT2 (ACTIN 2); structural constituent of cytoskeleton; K10355 actin, other eukaryote
Bra040445	AT3G63310	BIL4	glutamate binding
Bra041046	AT4G37390	BRU6	BRU6; BRU6; indole-3-acetic acid amido synthetase; K14487 auxin responsive GH3 gene family
Bra003115	AT5G52760	-	heavy-metal-associated domain-containing protein
Bra020334	AT5G59150	RABA2D	ATRABA2D (HOARABIDOPSIS RAB GTPASE HOMOLOG A2D); GTP binding; K07976 Rab family, other
Bra036316	AT4G01700	AT4G01700	chitinase, putative
Bra035591	pop:POPTR_728031	-	hypothetical protein
Bra008309	AT1G77450	NAC032	anac032 (Arabidopsis NAC domain containing protein 32); transcription factor
Bra014722	AT3G55740	PROT2	PROT2; PROT2 (PROLINE TRANSPORTER 2); L-proline transmembrane transporter/ amino acid transmembrane transporter
Bra021723	AT2G31560	AT2G31560	hypothetical protein
Bra031627	AT1G08450	CRT3	CRT3; CRT3 (CALRETICULIN 3); calcium ion binding / unfolded protein binding
Bra033545	AT4G16190	AT4G16190	cysteine proteinase, putative; K01376 [EC:3.4.22.-]
Bra028770	AT5G05140	AT5G05140	transcription elongation factor-related
Bra017019	AT2G40270	AT2G40270	protein kinase family protein
Bra001988	AT3G44840	AT3G44840	S-adenosyl-L-methionine:carboxyl methyltransferase family protein
Bra025995	AT1G17170	GSTU24	ATGSTU24 (GLUTATHIONE S-TRANSFERASE TAU 24); glutathione binding / glutathione transferase
Bra029174	AT5G51440	-	23.5 kDa mitochondrial small heat shock protein (HSP23.5-M)
Bra039434	AT3G05490	RALFL22	RALFL22 (ralf-like 22); signal transducer
Bra002674	AT5G58070	TIL	TIL; TIL (TEMPERATURE-INDUCED LIPOCALIN); binding / transporter; K03098 outer membrane lipoprotein Blc
Bra030716	AT1G08200	AXS2	AXS2; AXS2 (UDP-D-APIOSE/UDP-D-XYLOSE SYNTHASE 2); UDP-glucuronate decarboxylase (EC:4.1.1.35); K12449 UDP-apiose/xylose synthase
Bra007071	AT3G54420	EP3	ATEP3; ATEP3; chitinase; K01183 chitinase [EC:3.2.1.14]
Bra004171	AT1G66500	-	zinc finger (C2H2-type) family protein
Bra029715	AT3G08760	ATSIK	ATSIK; ATSIK; ATP binding / kinase/ protein kinase/ protein tyrosine kinase
Bra017278	AT2G35930	PUB23	PUB23; PUB23 (PLANT U-BOX 23); ubiquitin-protein ligase
Bra022585	AT5G52300	LTI65	LTI65; LTI65 (LOW-TEMPERATURE-INDUCED 65)
Bra011720	AT4G37180	AT4G37180	myb family transcription factor
Bra031903	AT5G64750	ABR1	ABR1; ABR1 (ABA REPRESSOR1); DNA binding / transcription factor
Bra000651	AT4G08555	-	hypothetical protein
Bra037098	AT1G55850	CSLE1	ATCSLE1; cellulose synthase/ transferase, transferring glycosyl groups
Bra011029	AT4G28460	-	hypothetical protein
Bra012975	AT5G61240	AT5G61240	protein binding
Bra032869	AT1G28070	AT1G28070	hypothetical protein
Bra028570	AT5G10740	AT5G10740	protein phosphatase 2C-related / PP2C-related
Bra025994	AT1G17180	GSTU25	ATGSTU25 (GLUTATHIONE S-TRANSFERASE TAU 25); glutathione transferase
Bra003859	AT1G73030	VPS46.2	VPS46.2; K12197 charged multivesicular body protein 1
Bra037578	AT3G18560	AT3G18560	hypothetical protein
Bra031193	AT2G21500	AT2G21500	protein binding / zinc ion binding
Bra024304	AT5G64510	TIN1	hypothetical protein
Bra011221	AT4G30780	AT4G30780	hypothetical protein
Bra032019	AT3G03080	AT3G03080	NADP-dependent oxidoreductase, putative; K08070 2-alkenal reductase [EC:1.3.1.74]
Bra027506	AT5G43830	-	hypothetical protein
Bra007581	AT3G61190	-	BAP1; BAP1 (BON ASSOCIATION PROTEIN 1); phospholipid binding / protein binding
Bra023510	AT5G15190	-	hypothetical protein
Bra012803	AT3G52450	PUB22	PUB22; PUB22 (PLANT U-BOX 22); ubiquitin-protein ligase
Bra006401	AT5G17350	AT5G17350	hypothetical protein
Bra036197	AT3G30460	-	zinc finger (C3HC4-type RING finger) family protein
Bra030785	AT1G09560	GLP5	GLP5; GLP5 (GERMIN-LIKE PROTEIN 5); manganese ion binding / nutrient reservoir
Bra015276	AT1G65660	SMP1	SMP1; SMP1 (SWELLMAP 1); nucleic acid binding / single-stranded RNA binding; K12819 pre-mRNA-processing factor SLU7
Bra010775	AT1G30360	ERD4	ERD4; ERD4 (early-responsive to dehydration 4)
Bra034321	AT2G27080	-	harpin-induced protein-related / HIN1-related / harpin-responsive protein-related
Bra025998	AT1G17147	AT1G17147	hypothetical protein
Bra024283	AT5G64300	GCH	ATGCH; ATGCH; 3,4-dihydroxy-2-butanone-4-phosphate synthase/ GTP cyclohydrolase II (EC:3.5.4.25); K14652 3,4-dihydroxy 2-butanone 4-phosphate synthase / GTP cyclohydrolase II [EC:4.1.99.12 3.5.4.25]
Bra022443	AT3G19660	-	hypothetical protein
Bra012225	AT1G20310	AT1G20310	hypothetical protein
Bra030674	AT1G07135	-	glycine-rich protein
Bra021716	AT2G31305	INH3	INH3; INH3 (INHIBITOR-3)
Bra035150	AT1G80820	CCR2	CCR2; CCR2 (CINNAMOYL COA REDUCTASE); cinnamoyl-CoA reductase; K09753 cinnamoyl-CoA reductase [EC:1.2.1.44]
Bra006336	AT5G16010	AT5G16010	3-oxo-5-alpha-steroid 4-dehydrogenase family protein / steroid 5-alpha-reductase family protein
Bra021049	AT4G17490	ERF6	ATERF6; ATERF6 (ETHYLENE RESPONSIVE ELEMENT BINDING FACTOR 6); DNA binding / transcription factor; K09286 EREBP-like factor
Bra010075	AT5G62350	AT5G62350	invertase/pectin methylesterase inhibitor family protein / DC 1.2 homolog (FL5-2I22)
Bra022724	AT5G54500	FQR1	FQR1; FQR1 (FLAVODOXIN-LIKE QUINONE REDUCTASE 1); FMN binding / oxidoreductase, acting on NADH or NADPH, quinone or similar compound as acceptor
Bra041077	AT1G28050	BBX13	zinc finger (B-box type) family protein
Bra015025	AT3G23920	BAM1	BAM1; BAM1 (BETA-AMYLASE 1); beta-amylase (EC:3.2.1.2)
Bra029549	AT4G05020	NDB2	NDB2; NDB2 (NAD(P)H dehydrogenase B2); FAD binding / disulfide oxidoreductase/ oxidoreductase; K03885 NADH dehydrogenase [EC:1.6.99.3]
Bra009109	AT5G05370	AT5G05370	ubiquinol-cytochrome C reductase complex ubiquinone-binding protein, putative / ubiquinol-cytochrome C reductase complex 8.2 kDa protein, putative
Bra031241	AT3G20898	AT3G20898	hypothetical protein
Bra029570	pop:POPTR_555369	-	hypothetical protein
Bra040644	AT3G05280	AT3G05280	integral membrane Yip1 family protein
Bra022787	AT2G30270	-	hypothetical protein
Bra005572	AT2G32210	-	hypothetical protein
Bra039742	AT1G65840	PAO4	ATPAO4; ATPAO4 (ARABIDOPSIS THALIANA POLYAMINE OXIDASE 4); amine oxidase/ polyamine oxidase (EC:1.5.3.11)
Bra026710	AT1G16670	AT1G16670	protein kinase family protein
Bra013578	AT4G21980	APG8A	APG8A; APG8A (AUTOPHAGY 8A); APG8 activating enzyme/ APG8-specific protease/ Atg8 ligase
Bra023127	AT1G30740	-	FAD-binding domain-containing protein
Bra022837	AT2G31360	ADS2	ADS2; ADS2 (16:0Delta9 Arabidopsis desaturase 2); oxidoreductase; K00507 stearoyl-CoA desaturase (delta-9 desaturase) [EC:1.14.19.1]
Bra039316	AT2G45760	BAP2	BAP2; BAP2 (BON ASSOCIATION PROTEIN 2)
Bra037639	AT2G44670	AT2G44670	senescence-associated protein-related
Bra038725	AT3G12490	CYSB	ATCYSB; cysteine protease inhibitor, putative / cystatin, putative
Bra039937	AT2G22880	-	VQ motif-containing protein
Bra020368	AT5G58430	EXO70B1	ATEXO70B1 (exocyst subunit EXO70 family protein B1); protein binding
Bra010191	AT1G32928	-	hypothetical protein
Bra015704	AT1G76970	AT1G76970	VHS domain-containing protein / GAT domain-containing protein
Bra010693	AT4G39260	CCR1	GR-RBP8; RNA binding / nucleic acid binding / nucleotide binding
Bra011174	AT4G30210	ATR2	ATR2; ATR2 (ARABIDOPSIS P450 REDUCTASE 2); NADPH-hemoprotein reductase; K00327 NADPH-ferrihemoprotein reductase [EC:1.6.2.4]
Bra023984	AT4G31780	MGD1	MGD1; MGD1 (MONOGALACTOSYL DIACYLGLYCEROL SYNTHASE 1); 1,2-diacylglycerol 3-beta-galactosyltransferase/ UDP-galactosyltransferase/ UDP-glycosyltransferase/ transferase, transferring glycosyl groups (EC:2.4.1.46); K03715 1,2-diacylglycerol 3-beta-galactosyltransferase [EC:2.4.1.46]
Bra018344	AT2G30040	MAPKKK14	MAPKKK14; ATP binding / kinase/ protein kinase/ protein serine/threonine kinase
Bra020082	AT5G20050	AT5G20050	protein kinase family protein
Bra027093	AT1G61250	SC3	SC3; SC3 (SECRETORY CARRIER 3); transmembrane transporter
Bra022462	AT5G50960	NBP35	NBP35; NBP35 (NUCLEOTIDE BINDING PROTEIN 35); iron-sulfur cluster binding / nucleotide binding / protein homodimerization
Bra036718	AT1G64760	AT1G64760	glycosyl hydrolase family 17 protein
Bra010383	AT4G28140	AT4G28140	AP2 domain-containing transcription factor, putative; K09286 EREBP-like factor
Bra019406	AT4G21990	45019	APR3; APR3 (APS REDUCTASE 3); adenylyl-sulfate reductase (EC:1.8.4.9); K05907 adenylyl-sulfate reductase (glutathione) [EC:1.8.4.9]
Bra007444	AT3G59350	AT3G59350	serine/threonine protein kinase, putative
Bra026580	AT2G02800	APK2B	APK2B; APK2B (PROTEIN KINASE 2B); ATP binding / kinase/ protein kinase/ protein serine/threonine kinase
Bra004522	AT2G46620	AT2G46620	AAA-type ATPase family protein
Bra021208	AT3G16860	-	COBL8; COBL8 (COBRA-LIKE PROTEIN 8 PRECURSOR)
Bra034705	AT3G13110	SERAT2;2	ATSERAT2;2 (SERINE ACETYLTRANSFERASE 2;2); serine O-acetyltransferase (EC:2.3.1.30); K00640 serine O-acetyltransferase [EC:2.3.1.30]
Bra009046	AT5G10260	RABH1e	AtRABH1e (Arabidopsis Rab GTPase homolog H1e); GTP binding
Bra010231	AT4G31550	WRKY11	WRKY11; WRKY11; calmodulin binding / transcription factor
Bra007028	AT3G53810	AT3G53810	lectin protein kinase, putative
Bra004812	AT2G44200	AT2G44200	hypothetical protein
Bra025584	rcu:RCOM_1095750	-	glutaredoxin-1, grx1, putative; K03676 glutaredoxin 3
Bra021636	AT2G30490	C4H	C4H; C4H (CINNAMATE-4-HYDROXYLASE); trans-cinnamate 4-monooxygenase (EC:1.14.13.11); K00487 trans-cinnamate 4-monooxygenase [EC:1.14.13.11]
Bra016589	AT1G17745	PGDH	PGDH; PGDH (3-PHOSPHOGLYCERATE DEHYDROGENASE); phosphoglycerate dehydrogenase; K00058 D-3-phosphoglycerate dehydrogenase [EC:1.1.1.95]
Bra001037	AT3G02230	RGP1	RGP1; RGP1 (REVERSIBLY GLYCOSYLATED POLYPEPTIDE 1); cellulose synthase (UDP-forming); K13379 reversibly glycosylated polypeptide/UDP-arabinopyranose mutase [EC:2.4.1.- 5.4.99.-]
Bra037470	AT5G48657	-	defense protein-related
Bra014915	AT3G23170	-	hypothetical protein
Bra034596	AT4G33985	AT4G33985	hypothetical protein
Bra025207	AT3G26440	AT3G26440	hypothetical protein
Bra033026	AT3G27770	AT3G27770	hypothetical protein
Bra014427	AT3G61640	AGP20	AGP20; AGP20
Bra027540	AT5G44290	AT5G44290	protein kinase family protein
Bra009294	AT5G07070	CIPK2	CIPK2; CIPK2 (CBL-INTERACTING PROTEIN KINASE 2); ATP binding / kinase/ protein kinase/ protein serine/threonine kinase
Bra011812	AT4G40042	-	peptidase
Bra039433	AT3G05500	AT3G05500	rubber elongation factor (REF) family protein
Bra027319	AT3G14690	CYP72A15	CYP72A15; electron carrier/ heme binding / iron ion binding / monooxygenase/ oxygen binding
Bra001598	AT3G15540	IAA19	IAA19; IAA19 (INDOLE-3-ACETIC ACID INDUCIBLE 19); transcription factor; K14484 auxin-responsive protein IAA
Bra035561	AT5G55180	AT5G55180	glycosyl hydrolase family 17 protein
Bra024336	AT5G64905	-	PROPEP3 (Elicitor peptide 3 precursor)
Bra035599	AT5G56030	HSP81-2	HSP81-2 (HEAT SHOCK PROTEIN 81-2); ATP binding; K04079 molecular chaperone HtpG
Bra004261	AT1G67810	SUFE2	SUFE2; SUFE2 (SULFUR E 2); enzyme activator
Bra012890	AT3G50760	GATL2	GATL2; GATL2 (Galacturonosyltransferase-like 2); polygalacturonate 4-alpha-galacturonosyltransferase/ transferase, transferring glycosyl groups / transferase, transferring hexosyl groups
Bra032940	AT3G26670	AT3G26670	hypothetical protein
Bra005242	AT2G36800	DOGT1	DOGT1; DOGT1 (DON-GLUCOSYLTRANSFERASE 1); UDP-glycosyltransferase/ cis-zeatin O-beta-D-glucosyltransferase/ glucosyltransferase/ quercetin 4'-O-glucosyltransferase/ quercetin 7-O-glucosyltransferase/ trans-zeatin O-beta-D-glucosyltransferase/ transferase, transferring glycosyl groups; K13496 UDP-glucosyl transferase 73C [EC:2.4.1.-]
Bra013630	AT4G22620	AT4G22620	auxin-responsive family protein; K14488 SAUR family protein
Bra018346	AT2G30020	AT2G30020	protein phosphatase 2C, putative / PP2C, putative
Bra024758	AT1G25370	-	hypothetical protein
Bra034784	AT3G12040	AT3G12040	DNA-3-methyladenine glycosylase (MAG); K03652 DNA-3-methyladenine glycosylase [EC:3.2.2.21]
Bra020313	AT5G59550	RDUF2	zinc finger (C3HC4-type RING finger) family protein
Bra017148	AT2G37940	AtIPCS2	hypothetical protein
Bra010032	AT5G49520	WRKY48	WRKY48; WRKY48; transcription factor
Bra006530	AT5G20020	RAN2	RAN2; RAN2; GTP binding / GTPase/ protein binding; K07936 GTP-binding nuclear protein Ran
Bra006022	AT5G09470	DIC3	mitochondrial substrate carrier family protein
Bra025027	AT5G46250	LARP6a	RNA recognition motif (RRM)-containing protein
Bra036010	AT5G44070	CAD1	CAD1; CAD1 (CADMIUM SENSITIVE 1); cadmium ion binding / copper ion binding / glutathione gamma-glutamylcysteinyltransferase
Bra029670	AT3G07700	AT3G07700	ABC1 family protein
Bra009013	AT5G10695	-	hypothetical protein
Bra034783	AT3G12050	-	Aha1 domain-containing protein
Bra024660	AT1G27120	AT1G27120	galactosyltransferase family protein
Bra013931	AT4G25900	AT4G25900	aldose 1-epimerase family protein
Bra013358	AT4G18880	HSF A4A	AT-HSFA4A; DNA binding / transcription factor
Bra025862	AT1G20970	AT1G20970	hypothetical protein
Bra015437	AT1G05575	-	hypothetical protein
Bra032146	AT2G23770	-	protein kinase family protein / peptidoglycan-binding LysM domain-containing protein
Bra039268	AT2G46650	CB5-C	CB5-C; CB5-C (CYTOCHROME B5 ISOFORM C); heme binding
Bra000015	AT2G37710	RLK	RLK; RLK (receptor lectin kinase); kinase
Bra027057	AT1G62300	WRKY6	WRKY6; WRKY6; transcription factor
Bra020094	AT5G20250	DIN10	DIN10; DIN10 (DARK INDUCIBLE 10); hydrolase, hydrolyzing O-glycosyl compounds (EC:2.4.1.82)
Bra033719	AT5G44080	-	bZIP transcription factor family protein; K14432 ABA responsive element binding factor
Bra021770	AT2G32020	AT2G32020	GCN5-related N-acetyltransferase (GNAT) family protein
Bra039035	AT2G20010	AT2G20010	hypothetical protein
Bra007898	AT1G70160	AT1G70160	hypothetical protein
Bra032303	AT1G29310	AT1G29310	P-P-bond-hydrolysis-driven protein transmembrane transporter; K10956 protein transport protein SEC61 subunit alpha
Bra012422	AT1G27130	GSTU13	ATGSTU13 (ARABIDOPSIS THALIANA GLUTATHIONE S-TRANSFERASE TAU 13); glutathione transferase
Bra006118	AT5G11790	NDL2	Ndr family protein
Bra032693	AT4G13180	AT4G13180	short-chain dehydrogenase/reductase (SDR) family protein; K00059 3-oxoacyl-[acyl-carrier protein] reductase [EC:1.1.1.100]
Bra034925	AT1G42990	BZIP60	ATBZIP60 (BASIC REGION/LEUCINE ZIPPER MOTIF 60); DNA binding / transcription factor
Bra028112	AT1G65820	AT1G65820	microsomal glutathione s-transferase, putative; K00799 glutathione S-transferase [EC:2.5.1.18]
Bra009869	AT5G25930	AT5G25930	leucine-rich repeat family protein / protein kinase family protein; K00924 [EC:2.7.1.-]
Bra021603	AT2G30050	AT2G30050	transducin family protein / WD-40 repeat family protein; K14004 protein transport protein SEC13
Bra005403	AT2G34650	PID	PID; PID (PINOID); kinase/ protein kinase/ protein serine/threonine kinase
Bra011877	AT4G39090	RD19	RD19; RD19 (RESPONSIVE TO DEHYDRATION 19); cysteine-type endopeptidase/ cysteine-type peptidase
Bra036353	AT3G26000	AT3G26000	F-box family protein
Bra038778	AT4G21323	AT4G21323	subtilase family protein
Bra016199	AT1G16210	-	hypothetical protein
Bra017502	AT5G47120	BI1	ATBI1; ATBI1 (BAX INHIBITOR 1)
Bra017272	AT2G35980	YLS9	YLS9; YLS9 (YELLOW-LEAF-SPECIFIC GENE 9)
Bra035384	AT5G35735	AT5G35735	auxin-responsive family protein
Bra006210	AT5G13700	PAO1	ATPAO1; ATPAO1 (ARABIDOPSIS THALIANA POLYAMINE OXIDASE 1); FAD binding / polyamine oxidase (EC:1.5.3.11); K13366 polyamine oxidase (propane-1,3-diamine-forming) [EC:1.5.3.14]
Bra037651	AT2G44450	BGLU15	BGLU15; BGLU15 (BETA GLUCOSIDASE 15); catalytic/ cation binding / hydrolase, hydrolyzing O-glycosyl compounds; K01188 beta-glucosidase [EC:3.2.1.21]
Bra016230	AT1G70170	MMP	MMP; MMP (MATRIX METALLOPROTEINASE); metalloendopeptidase/ metallopeptidase
Bra022847	AT2G25735	-	hypothetical protein
Bra032810	rcu:RCOM_1079250	-	hypothetical protein
Bra016306	AT1G27100	AT1G27100	hypothetical protein
Bra010096	AT5G62520	SRO5	SRO5; SRO5 (SIMILAR TO RCD ONE 5); NAD+ ADP-ribosyltransferase
Bra015805	AT1G75860	-	hypothetical protein
Bra011547	AT4G34630	AT4G34630	hypothetical protein
Bra018088	AT3G48020	-	hypothetical protein
Bra040162	AT4G17530	RAB1C	ATRAB1C; GTP binding; K07874 Ras-related protein Rab-1A
Bra006081	AT5G01960	AT5G01960	zinc finger (C3HC4-type RING finger) family protein
Bra002283	AT5G20230	BCB	ATBCB; ATBCB (ARABIDOPSIS BLUE-COPPER-BINDING PROTEIN); copper ion binding / electron carrier
Bra017317	AT2G35510	SRO1	SRO1; SRO1 (SIMILAR TO RCD ONE 1); NAD+ ADP-ribosyltransferase
Bra006489	AT5G19000	BPM1	ATBPM1; ATBPM1 (BTB-POZ and MATH domain 1); protein binding
Bra002138	AT5G18150	-	hypothetical protein
Bra013229	AT3G25140	QUA1	QUA1; QUA1 (QUASIMODO 1); polygalacturonate 4-alpha-galacturonosyltransferase/ transferase, transferring glycosyl groups / transferase, transferring hexosyl groups (EC:2.4.1.43); K13648 alpha-1,4-galacturonosyltransferase [EC:2.4.1.43]
Bra022502	AT1G64980	CDI	hypothetical protein
Bra024724	AT1G26270	AT1G26270	phosphatidylinositol 3- and 4-kinase family protein
Bra013537	AT4G21570	AT4G21570	hypothetical protein
Bra005575	AT2G32240	AT2G32240	hypothetical protein
Bra000460	AT2G47730	GSTF8	ATGSTF8 (ARABIDOPSIS THALIANA GLUTATHIONE S-TRANSFERASE PHI 8); glutathione binding / glutathione transferase; K00799 glutathione S-transferase [EC:2.5.1.18]
Bra023130	AT1G30755	AT1G30755	hypothetical protein
Bra016886	AT2G42280	FBH4	basic helix-loop-helix (bHLH) family protein
Bra024088	AT4G30280	XTH18	XTH18; XTH18 (XYLOGLUCAN ENDOTRANSGLUCOSYLASE/HYDROLASE 18); hydrolase, acting on glycosyl bonds / hydrolase, hydrolyzing O-glycosyl compounds / xyloglucan:xyloglucosyl transferase; K08235 xyloglucan:xyloglucosyl transferase [EC:2.4.1.207]
Bra015654	AT1G77810	AT1G77810	galactosyltransferase family protein
Bra014392	AT3G62780	-	C2 domain-containing protein
Bra031055	AT1G18890	CDPK1	ATCDPK1 (CALCIUM-DEPENDENT PROTEIN KINASE 1); calmodulin-dependent protein kinase/ kinase/ protein kinase; K13412 calcium-dependent protein kinase [EC:2.7.11.1]
Bra031690	AT1G09940	HEMA2	HEMA2; HEMA2; glutamyl-tRNA reductase (EC:1.2.1.70); K02492 glutamyl-tRNA reductase [EC:1.2.1.70]
Bra011794	AT4G37910	mtHsc70-1	mtHsc70-1 (mitochondrial heat shock protein 70-1); ATP binding; K04043 molecular chaperone DnaK
Bra019665	AT1G14290	SBH2	SBH2; SBH2 (SPHINGOID BASE HYDROXYLASE 2); catalytic/ sphingosine hydroxylase; K04713 C4-hydroxylase [EC:1.14.-.-]
Bra032692	AT4G13160	AT4G13160	hypothetical protein
Bra002678	AT5G58020	AT5G58020	hypothetical protein
Bra016678	AT1G14890	AT1G14890	enzyme inhibitor/ pectinesterase/ pectinesterase inhibitor
Bra026509	AT3G25730	EDF3	AP2 domain-containing transcription factor, putative; K09287 RAV-like factor
Bra029476	AT4G05530	IBR1	IBR1; IBR1 (INDOLE-3-BUTYRIC ACID RESPONSE 1); binding / catalytic/ oxidoreductase; K11147 dehydrogenase/reductase SDR family member 4 [EC:1.1.-.-]
Bra018873	AT1G50740	-	hypothetical protein
Bra028972	AT5G55560	AT5G55560	protein kinase family protein
Bra017460	AT2G01300	AT2G01300	hypothetical protein
Bra005688	AT5G01380	AT5G01380	transcription factor
Bra011645	rcu:RCOM_1478360	-	protein with unknown function (EC:3.1.4.12)
Bra005804	AT5G04410	NAC2	NAC2; NAC2; transcription factor
Bra001463	AT3G12650	-	hypothetical protein
Bra029145	AT5G52050	AT5G52050	MATE efflux protein-related
Bra036846	AT3G50930	BCS1	BCS1; BCS1 (CYTOCHROME BC1 SYNTHESIS); ATP binding / ATPase/ nucleoside-triphosphatase/ nucleotide binding
Bra038035	AT1G56060	AT1G56060	hypothetical protein
Bra027663	AT1G63830	AT1G63830	proline-rich family protein
Bra009953	AT5G27520	PNC2	PNC2; PNC2 (PEROXISOMAL ADENINE NUCLEOTIDE CARRIER 2); ADP transmembrane transporter/ ATP transmembrane transporter/ binding
Bra020576	AT5G27760	-	hypoxia-responsive family protein
Bra016126	AT1G71697	CK1	ATCK1; ATCK1 (CHOLINE KINASE 1); choline kinase (EC:2.7.1.32)
Bra005522	AT2G33150	PKT3	PKT3; PKT3 (PEROXISOMAL 3-KETOACYL-COA THIOLASE 3); acetyl-CoA C-acyltransferase (EC:2.3.1.16); K07513 acetyl-CoA acyltransferase 1 [EC:2.3.1.16]
Bra026023	AT1G16840	-	hypothetical protein
Bra032845	AT1G27730	STZ	STZ; STZ (salt tolerance zinc finger); nucleic acid binding / transcription factor/ transcription repressor/ zinc ion binding
Bra038520	AT2G22475	GEM	GEM; GEM (GL2-EXPRESSION MODULATOR)
Bra040159	AT4G17500	ERF-1	ATERF-1 (ETHYLENE RESPONSIVE ELEMENT BINDING FACTOR 1); DNA binding / transcription activator/ transcription factor; K09286 EREBP-like factor
Bra030069	AT1G27970	NTF2B	NTF2B; NTF2B (NUCLEAR TRANSPORT FACTOR 2B); Ran GTPase binding / protein transporter
Bra026262	AT4G32480	AT4G32480	hypothetical protein
Bra032174	AT2G23320	WRKY15	WRKY15; WRKY15; calmodulin binding / transcription factor
Bra016383	AT1G22280	PAPP2C	protein phosphatase 2C, putative / PP2C, putative
Bra014037	AT1G45145	TRX5	ATTRX5; ATTRX5; oxidoreductase, acting on sulfur group of donors, disulfide as acceptor
Bra029740	AT3G09020	AT3G09020	alpha 1,4-glycosyltransferase family protein / glycosyltransferase sugar-binding DXD motif-containing protein; K01988 lactosylceramide 4-alpha-galactosyltransferase [EC:2.4.1.228]
Bra020614	AT5G28610	-	hypothetical protein
Bra033356	AT1G02890	AT1G02890	AAA-type ATPase family protein
Bra038521	AT2G22470	AGP2	AGP2; AGP2 (ARABINOGALACTAN PROTEIN 2)
Bra030907	AT1G54090	EXO70D2	ATEXO70D2 (exocyst subunit EXO70 family protein D2); protein binding; K07195 exocyst complex component 7
Bra019861	AT1G11360	-	universal stress protein (USP) family protein
Bra026795	AT1G14870	PCR2	hypothetical protein
Bra027664	AT1G63840	-	zinc finger (C3HC4-type RING finger) family protein
Bra013913	AT4G25720	QC	QC; QC (GLUTAMINYL CYCLASE); catalytic/ glutaminyl-peptide cyclotransferase
Bra020169	AT5G22060	J2	ATJ2; ATJ2; protein binding
Bra005523	AT2G33120	SAR1	SAR1; SAR1 (SYNAPTOBREVIN-RELATED PROTEIN 1)
Bra021771	AT2G32030	AT2G32030	GCN5-related N-acetyltransferase (GNAT) family protein
Bra034573	AT4G33580	BCA5	BCA5; carbonic anhydrase family protein / carbonate dehydratase family protein (EC:4.2.1.1); K01673 carbonic anhydrase [EC:4.2.1.1]
Bra004839	AT2G44490	PEN2	PEN2; PEN2 (PENETRATION 2); hydrolase, hydrolyzing O-glycosyl compounds / thioglucosidase; K01237 myrosinase [EC:3.2.1.147]
Bra023359	AT5G12010	AT5G12010	hypothetical protein
Bra034049	AT3G09032	-	hypothetical protein
Bra009420	AT5G04870	CPK1	CPK1; CPK1 (CALCIUM DEPENDENT PROTEIN KINASE 1); calmodulin-dependent protein kinase/ kinase; K13412 calcium-dependent protein kinase [EC:2.7.11.1]
Bra036850	AT3G50910	AT3G50910	hypothetical protein
Bra029435	AT4G12040	SAP7	zinc finger (AN1-like) family protein
Bra027849	AT1G59590	ZCF37	ZCF37; ZCF37
Bra040360	AT3G07090	AT3G07090	hypothetical protein
Bra004537	AT2G46430	CNGC3	ATCNGC3 (CYCLIC NUCLEOTIDE GATED CHANNEL 3); calmodulin binding / cyclic nucleotide binding / ion channel; K05391 cyclic nucleotide gated channel, other eukaryote
Bra022723	AT5G54490	PBP1	PBP1; PBP1 (PINOID-BINDING PROTEIN 1); calcium ion binding / protein binding
Bra018465	AT1G10040	AT1G10040	hypothetical protein
Bra008510	AT1G64940	CYP89A6	CYP89A6; electron carrier/ heme binding / iron ion binding / monooxygenase/ oxygen binding
Bra005744	AT2G35795	AT2G35795	DNAJ heat shock N-terminal domain-containing protein
Bra021408	AT3G02880	AT3G02880	leucine-rich repeat transmembrane protein kinase, putative
Bra020507	AT5G25560	AT5G25560	zinc finger (C3HC4-type RING finger) family protein
Bra003288	AT3G57550	AGK2	AGK2; AGK2 (GUANYLATE KINASE); guanylate kinase (EC:2.7.4.8); K00942 guanylate kinase [EC:2.7.4.8]
Bra025159	AT3G25740	-	MAP1B; MAP1B (METHIONINE AMINOPEPTIDASE 1C); aminopeptidase/ metalloexopeptidase
Bra017146	AT2G37970	SOUL-1	SOUL-1; SOUL-1; binding
Bra026018	vvi:100254005	-	similar to UBC13A/UBC35 (UBIQUITIN-CONJUGATING ENZYME35); protein binding / ubiquitin-protein ligase; K10580 ubiquitin-conjugating enzyme E2 N [EC:6.3.2.19]
Bra024640	AT1G70140	FH8	ATFH8; ATFH8 (formin 8); actin binding / actin filament binding / profilin binding
Bra024020	AT4G31170	AT4G31170	protein kinase family protein
Bra008920	AT5G12020	HSP17.6II	HSP17.6II (17.6 KDA CLASS II HEAT SHOCK PROTEIN)
Bra029811	AT3G10020	AT3G10020	hypothetical protein
Bra036127	AT5G28830	-	calcium-binding EF hand family protein
Bra017637	AT4G34200	EDA9	EDA9; EDA9 (embryo sac development arrest 9); ATP binding; K00058 D-3-phosphoglycerate dehydrogenase [EC:1.1.1.95]
Bra033482	AT4G14450	-	hypothetical protein
Bra025450	AT5G42050	-	hypothetical protein
Bra024265	AT5G64080	-	protease inhibitor/seed storage/lipid transfer protein (LTP) family protein
Bra018503	AT4G04640	ATPC1	ATPC1; ATPC1; enzyme regulator; K02115 F-type H+-transporting ATPase subunit gamma [EC:3.6.3.14]
Bra019827	AT1G13360	AT1G13360	hypothetical protein
Bra017227	AT2G36690	AT2G36690	oxidoreductase, 2OG-Fe(II) oxygenase family protein (EC:1.14.11.9)
Bra007303	AT3G57120	AT3G57120	protein kinase family protein
Bra035470	vvi:100253562	-	hypothetical protein; K03283 heat shock 70kDa protein 1/8
Bra005020	AT2G39720	-	RHC2A; RHC2A; protein binding / zinc ion binding
Bra000955	AT4G01370	MPK4	ATMPK4; ATMPK4 (ARABIDOPSIS THALIANA MAP KINASE 4); MAP kinase/ kinase; K04371 extracellular signal-regulated kinase 1/2 [EC:2.7.11.24]
Bra030367	AT1G52720	AT1G52720	hypothetical protein
Bra035554	AT5G55120	VTC5	VTC5; VTC5 (VITAMIN C DEFECTIVE 5); GDP-D-glucose phosphorylase/ galactose-1-phosphate guanylyltransferase (GDP)/ quercetin 4'-O-glucosyltransferase; K14190 GDP-L-galactose phosphorylase [EC:2.7.7.69]
Bra032849	AT1G27760	SAT32	SAT32; interferon-related developmental regulator family protein / IFRD protein family
Bra015174	AT2G05940	RIPK	protein kinase, putative
Bra028445	AT5G39950	-	ATTRX2; ATTRX2 (THIOREDOXIN 2); oxidoreductase, acting on sulfur group of donors, disulfide as acceptor
Bra004534	AT2G46490	-	hypothetical protein
Bra009626	AT5G01100	FRB1	hypothetical protein
Bra012765	AT4G15770	AT4G15770	RNA binding / protein binding; K07565 60S ribosome subunit biogenesis protein NIP7
Bra015687	AT1G77180	SKIP	chromatin protein family; K06063 SNW domain-containing protein 1
Bra011316	AT4G32030	AT4G32030	hypothetical protein
Bra017823	AT2G23130	-	AGP17; AGP17 (ARABINOGALACTAN PROTEIN 17)
Bra013523	AT4G21390	B120	B120; B120; ATP binding / protein kinase/ protein serine/threonine kinase/ sugar binding
Bra001816	AT3G21160	MNS2	mannosyl-oligosaccharide 1,2-alpha-mannosidase, putative; K01230 mannosyl-oligosaccharide alpha-1,2-mannosidase [EC:3.2.1.113]
Bra035198	AT1G80110	PP2-B11	ATPP2-B11 (ARABIDOPSIS THALIANA PHLOEM PROTEIN 2-B11); carbohydrate binding
Bra008592	AT5G16830	SYP21	SYP21; SYP21 (SYNTAXIN OF PLANTS 21); SNAP receptor; K08488 syntaxin 7
Bra008067	AT1G17730	VPS46.1	VPS46.1 (VACUOLAR PROTEIN SORTING 46.1); K12197 charged multivesicular body protein 1
Bra005291	AT2G36220	AT2G36220	hypothetical protein
Bra020294	AT5G59730	EXO70H7	ATEXO70H7 (EXOCYST SUBUNIT EXO70 FAMILY PROTEIN H7); protein binding
Bra039860	AT4G14430	IBR10	IBR10; IBR10 (INDOLE-3-BUTYRIC ACID RESPONSE 10); catalytic/ dodecenoyl-CoA delta-isomerase (EC:5.3.3.8)
Bra040101	AT4G16850	AT4G16850	hypothetical protein
Bra012767	AT4G15760	MO1	MO1; MO1 (MONOOXYGENASE 1); electron carrier/ oxidoreductase
Bra039946	AT2G23120	-	hypothetical protein
Bra035025	AT1G78280	AT1G78280	transferase, transferring glycosyl groups
Bra026124	AT1G15520	ABCG40	PDR12; PDR12 (PLEIOTROPIC DRUG RESISTANCE 12); ATPase, coupled to transmembrane movement of substances
Bra039533	AT5G45100	BRG1	protein binding / zinc ion binding
Bra016733	AT1G13340	AT1G13340	hypothetical protein
Bra035458	AT1G58210	-	EMB1674 (EMBRYO DEFECTIVE 1674)
Bra021898	AT2G34250	AT2G34250	protein transport protein sec61, putative; K10956 protein transport protein SEC61 subunit alpha
Bra022243	AT1G48440	AT1G48440	hypothetical protein
Bra018933	AT1G51850	AT1G51850	leucine-rich repeat protein kinase, putative
Bra039861	AT4G14420	AT4G14420	lesion inducing protein-related
Bra034102	AT3G10290	AT3G10290	phosphate translocator-related
Bra008046	AT1G72750	-	ATTIM23-2; P-P-bond-hydrolysis-driven protein transmembrane transporter/ protein transporter
Bra024735	AT1G25560	TEM1	TEM1; TEM1 (TEMPRANILLO 1); transcription factor; K09287 RAV-like factor
Bra034355	AT2G27510	FD3	ATFD3; ATFD3 (ferredoxin 3); 2 iron, 2 sulfur cluster binding / electron carrier/ iron-sulfur cluster binding; K02639 ferredoxin
Bra011680	AT4G36410	UBC17	UBC17; UBC17 (UBIQUITIN-CONJUGATING ENZYME 17); small conjugating protein ligase/ ubiquitin-protein ligase
Bra017639	AT4G34230	CAD5	ATCAD5; ATCAD5 (CINNAMYL ALCOHOL DEHYDROGENASE 5); cinnamyl-alcohol dehydrogenase (EC:1.1.1.195); K00083 cinnamyl-alcohol dehydrogenase [EC:1.1.1.195]
Bra037983	AT1G55190	-	PRA7; PRA7
Bra002079	AT2G17705	AT2G17705	hypothetical protein
Bra025093	AT5G45110	NPR3	NPR3; NPR3 (NPR1-LIKE PROTEIN 3); protein binding
Bra016686	AT1G14685	BPC2	BPC2; BPC2 (BASIC PENTACYSTEINE 2); DNA binding / transcription factor
Bra026849	AT1G14200	AT1G14200	zinc finger (C3HC4-type RING finger) family protein
Bra026758	AT1G15530	AT1G15530	receptor lectin kinase, putative
Bra013714	AT4G23590	-	aminotransferase class I and II family protein
Bra027236	AT3G15518	AT3G15518	hypothetical protein
Bra017350	AT3G25780	AOC3	AOC3; AOC3 (ALLENE OXIDE CYCLASE 3); allene-oxide cyclase (EC:5.3.99.6); K10525 allene oxide cyclase [EC:5.3.99.6]
Bra007541	AT3G60520	AT3G60520	hypothetical protein
Bra010627	AT4G37990	ELI3-2	ELI3-2; ELI3-2 (ELICITOR-ACTIVATED GENE 3-2); aryl-alcohol dehydrogenase/ mannitol dehydrogenase
Bra019616	AT5G61820	AT5G61820	hypothetical protein
Bra000508	AT2G27500	AT2G27500	glycosyl hydrolase family 17 protein
Bra008837	AT5G13310	AT5G13310	hypothetical protein
Bra013165	AT5G35320	-	hypothetical protein
Bra008988	AT5G11130	AT5G11130	exostosin family protein
Bra034847	AT3G11397	PRA1.A3	PRA1.A3 (PRENYLATED RAB ACCEPTOR 1.A3)
Bra018462	AT1G10090	AT1G10090	hypothetical protein
Bra022535	AT3G45140	LOX2	LOX2; LOX2 (LIPOXYGENASE 2); lipoxygenase; K00454 lipoxygenase [EC:1.13.11.12]
Bra004553	AT2G46240	BAG6	BAG6; BAG6 (BCL-2-ASSOCIATED ATHANOGENE 6); calmodulin binding / protein binding
Bra018669	AT1G07920	AT1G07920	elongation factor 1-alpha / EF-1-alpha; K03231 elongation factor 1-alpha

## Sheet: TAIR.uniq.191
AtID	Gene Name	Annotation
AT3G49780	-	-
AT3G22060	AT3G22060	Receptor-like protein kinase-related family protein
AT1G55360	AT1G55360	tRNA-splicing ligase (DUF239)
AT5G53300	UBC10	ubiquitin-conjugating enzyme 10
AT5G15950	AT5G15950	Adenosylmethionine decarboxylase family protein
AT1G74670	GASA6	Gibberellin-regulated family protein
AT4G23800	3xHMG-box2	HMG (high mobility group) box protein
AT1G44100	AAP5	amino acid permease 5
AT5G01540	LECRKA4.1	lectin receptor kinase a4.1
AT1G53170	ERF8	ethylene response factor 8
AT5G58670	PLC1	phospholipase C1
AT1G65845	-	-
AT3G45290	-	-
AT4G35100	PIP3	plasma membrane intrinsic protein 3
AT1G10340	AT1G10340	Ankyrin repeat family protein
AT3G49790	AT3G49790	Carbohydrate-binding protein
AT5G25980	-	-
AT3G18490	ASPG1	Eukaryotic aspartyl protease family protein
AT4G29350	PFN2	profilin 2
AT1G18620	TRM3	LONGIFOLIA protein
AT3G61430	PIP1A	plasma membrane intrinsic protein 1A
AT2G47270	UPB1	transcription factor UPBEAT protein
AT3G07360	PUB9	plant U-box 9
AT3G47340	ASN1	glutamine-dependent asparagine synthase 1
AT3G45160	-	-
AT5G57350	HA3	H[+]-ATPase 3
AT4G38740	ROC1	rotamase CYP 1
AT4G02520	GSTF2	glutathione S-transferase PHI 2
AT3G21670	AT3G21670	Major facilitator superfamily protein
AT5G49980	AFB5	auxin F-box protein 5
AT1G29050	TBL38	TRICHOME BIREFRINGENCE-LIKE 38
AT5G62280	AT5G62280	DUF1442 family protein (DUF1442)
AT1G16410	CYP79F1	cytochrome p450 79f1
AT4G08980	FBW2	F-BOX WITH WD-40 2
AT3G56050	AT3G56050	Protein kinase family protein
AT1G31812	ACBP6	acyl-CoA-binding protein 6
AT2G43680	IQD14	IQ-domain 14
AT2G46830	CCA1	circadian clock associated 1
AT5G06530	ABCG22	ABC-2 type transporter family protein
AT2G30930	-	-
AT2G45180	AT2G45180	Bifunctional inhibitor/lipid-transfer protein/seed storage 2S albumin superfamily protein
AT4G16000	-	-
AT1G78370	GSTU20	glutathione S-transferase TAU 20
AT1G06400	ARA-2	Ras-related small GTP-binding family protein
AT1G65510	-	-
AT1G72600	AT1G72600	hydroxyproline-rich glycoprotein family protein
AT5G17300	RVE1	Homeodomain-like superfamily protein
AT1G62480	-	-
AT3G56060	AT3G56060	Glucose-methanol-choline (GMC) oxidoreductase family protein
AT5G04480	AT5G04480	UDP-Glycosyltransferase superfamily protein
AT1G01060	LHY	Homeodomain-like superfamily protein
AT1G01620	PIP1C	plasma membrane intrinsic protein 1C
AT4G23600	CORI3	Tyrosine transaminase family protein
AT5G26000	-	-
AT5G64240	MC3	metacaspase 3
AT3G16770	EBP	ethylene-responsive element binding protein
AT5G09220	AAP2	amino acid permease 2
AT4G14040	SBP2	selenium-binding protein 2
AT4G34970	ADF9	actin depolymerizing factor 9
AT1G76490	HMG1	hydroxy methylglutaryl CoA reductase 1
AT3G02020	AK3	aspartate kinase 3
AT3G02380	COL2	CONSTANS-like 2
AT3G03470	CYP89A9	cytochrome P450, family 87, subfamily A, polypeptide 9
AT3G57410	VLN3	villin 3
AT3G22890	APS1	ATP sulfurylase 1
AT1G11910	APA1	aspartic proteinase A1
AT4G24380	AT4G24380	dihydrofolate reductase
AT1G65490	-	-
AT1G02850	BGLU11	beta glucosidase 11
AT3G44310	NIT1	nitrilase 1
AT4G19840	PP2-A1	phloem protein 2-A1
AT5G39660	CDF2	cycling DOF factor 2
AT5G02840	LCL1	LHY/CCA1-like 1
AT1G36980	AT1G36980	transmembrane 50A-like protein
AT4G00780	-	-
AT2G34655	-	-
AT3G51880	HMGB1	high mobility group B1
AT5G18600	AT5G18600	Thioredoxin superfamily protein
AT1G19960	AT1G19960	transcription factor
AT5G65470	AT5G65470	O-fucosyltransferase family protein
AT3G19820	DWF1	cell elongation protein / DWARF1 / DIMINUTO (DIM)
AT5G02370	AT5G02370	ATP binding microtubule motor family protein
AT5G63850	AAP4	amino acid permease 4
AT4G14020	-	-
AT2G44210	AT2G44210	carboxyl-terminal peptidase (DUF239)
AT5G18170	GDH1	glutamate dehydrogenase 1
AT3G24170	GR1	glutathione-disulfide reductase
AT3G26230	CYP71B24	cytochrome P450, family 71, subfamily B, polypeptide 24
AT1G69510	AT1G69510	cAMP-regulated phosphoprotein 19-related protein
AT4G28085	-	-
AT1G65390	-	-
AT3G43800	GSTU27	glutathione S-transferase tau 27
AT5G22090	AT5G22090	FAF-like protein (DUF3049)
AT3G15353	MT3	metallothionein 3
AT1G49240	ACT8	actin 8
AT1G51200	AT1G51200	A20/AN1-like zinc finger family protein
AT5G02380	MT2B	metallothionein 2B
AT5G06980	AT5G06980	hypothetical protein
AT3G45300	IVD	isovaleryl-CoA-dehydrogenase
AT3G61210	AT3G61210	S-adenosyl-L-methionine-dependent methyltransferases superfamily protein
AT5G63190	AT5G63190	MA3 domain-containing protein
AT1G67865	-	-
AT1G13440	GAPC2	glyceraldehyde-3-phosphate dehydrogenase C2
AT1G67860	-	-
AT4G23400	PIP1;5	plasma membrane intrinsic protein 1;5
AT4G14365	XBAT34	hypothetical protein
AT1G69490	NAP	NAC-like, activated by AP3/PI
AT1G48300	DGAT3	diacylglycerol acyltransferase
AT1G05010	EFE	ethylene-forming enzyme
AT1G22710	SUC2	sucrose-proton symporter 2
AT5G02230	AT5G02230	Haloacid dehalogenase-like hydrolase (HAD) superfamily protein
AT1G15750	TPL	Transducin family protein / WD-40 repeat family protein
AT1G12240	ATBETAFRUCT4	Glycosyl hydrolases family 32 protein
AT3G54500	AT3G54500	agglutinin-like protein
AT5G48485	-	-
AT1G67870	-	-
AT1G62180	45018	5'adenylylphosphosulfate reductase 2
AT5G46180	DELTA-OAT	ornithine-delta-aminotransferase
AT3G56240	CCH	copper chaperone
AT1G64360	-	-
AT5G66210	CPK28	calcium-dependent protein kinase 28
AT5G65480	AT5G65480	hypothetical protein
AT1G49500	-	-
AT5G67450	ZF1	zinc-finger protein 1
AT5G50335	-	-
AT2G18328	-	-
AT1G64370	AT1G64370	filaggrin-like protein
AT3G22120	CWLP	cell wall-plasma membrane linker protein
AT4G00180	-	-
AT1G56510	WRR4	Disease resistance protein (TIR-NBS-LRR class)
AT3G55240	AT3G55240	Plant protein 1589 of unknown function
AT3G01540	DRH1	DEAD box RNA helicase 1
AT5G48490	-	-
AT3G48740	SWEET11	Nodulin MtN3 family protein
AT3G13520	AGP12	arabinogalactan protein 12
AT2G47880	AT2G47880	Glutaredoxin family protein
AT4G36988	-	-
AT5G14550	AT5G14550	Core-2/I-branching beta-1,6-N-acetylglucosaminyltransferase family protein
AT2G14750	APK	APS kinase
AT1G18200	RABA6b	Rab GTPase-like A1I protein
AT5G64850	AT5G64850	sorbin/SH3 domain protein
AT5G35480	-	-
AT3G12320	AT3G12320	hypothetical protein
AT5G23010	MAM1	methylthioalkylmalate synthase 1
AT3G55980	SZF1	salt-inducible zinc finger 1
AT4G29780	AT4G29780	nuclease
AT1G72610	GER1	germin-like protein 1
AT4G09890	AT4G09890	mediator of RNA polymerase II transcription subunit, putative (DUF3511)
AT5G49360	BXL1	beta-xylosidase 1
AT5G57660	COL5	CONSTANS-like 5
AT1G06700	AT1G06700	Protein kinase superfamily protein
AT1G19350	BES1	Brassinosteroid signaling positive regulator (BZR1) family protein
AT1G26670	VTI1B	Vesicle transport v-SNARE family protein
AT1G54100	ALDH7B4	aldehyde dehydrogenase 7B4
AT5G54390	HL	HAL2-like protein
AT3G03870	AT3G03870	transmembrane protein
AT1G15670	AT1G15670	Galactose oxidase/kelch repeat superfamily protein
AT1G07590	AT1G07590	Tetratricopeptide repeat (TPR)-like superfamily protein
AT1G30250	-	-
AT1G33760	AT1G33760	Integrase-type DNA-binding superfamily protein
AT2G39850	-	-
AT1G24145	-	-
AT1G19000	AT1G19000	Homeodomain-like superfamily protein
AT3G47420	G3Pp1	putative glycerol-3-phosphate transporter 1
AT1G72060	AT1G72060	serine-type endopeptidase inhibitor
AT4G11280	ACS6	1-aminocyclopropane-1-carboxylic acid (acc) synthase 6
AT3G11930	AT3G11930	Adenine nucleotide alpha hydrolases-like superfamily protein
AT2G32870	-	-
ATMG00030	-	-
AT5G27950	AT5G27950	P-loop containing nucleoside triphosphate hydrolases superfamily protein
AT5G40450	AT5G40450	A-kinase anchor-like protein
AT5G15850	-	-
AT4G23220	CRK14	cysteine-rich RECEPTOR-like kinase
AT5G57560	TCH4	Xyloglucan endotransglucosylase/hydrolase family protein
AT4G39800	MIPS1	myo-inositol-1-phosphate synthase 1
AT1G19570	DHAR1	dehydroascorbate reductase
AT3G51920	CAM9	calmodulin 9
AT4G04610	45017	APS reductase 1
AT1G78070	AT1G78070	Transducin/WD40 repeat-like superfamily protein
AT3G01472	-	-
AT4G27830	BGLU10	beta glucosidase 10
AT3G44735	-	-
AT2G22970	SCPL11	serine carboxypeptidase-like 11
AT1G28600	AT1G28600	GDSL-like Lipase/Acylhydrolase superfamily protein
AT2G20670	AT2G20670	sugar phosphate exchanger, putative (DUF506)
AT4G37870	PCK1	phosphoenolpyruvate carboxykinase 1
AT5G10960	AT5G10960	Polynucleotidyl transferase, ribonuclease H-like superfamily protein
AT3G19553	PUT5	Amino acid permease family protein
AT4G19420	AT4G19420	Pectinacetylesterase family protein
AT1G20440	COR47	cold-regulated 47
AT1G79270	ECT8	evolutionarily conserved C-terminal region 8

## Sheet: AD.and.PMC.common.4
Gene_id	AtID	Gene Name	Annotation
BraA08g032440.3C	AT1G09750	AT1G09750	Eukaryotic aspartyl protease family protein
BraA05g030960.3C	AT3G16240	DELTA-TIP	delta tonoplast integral protein
BraA01g031350.3C	AT3G22840	ELIP1	Chlorophyll A-B binding family protein
BraA07g023890.3C	AT3G59400	GUN4	protein GENOMES UNCOUPLED 4

## Sheet: AD.and.TAIR.common.3
Gene_id	AtID	Gene Name	Annotation
BraA08g028610.3C	AT1G18710	MYB47	myb domain protein 47
BraA06g026370.3C	AT5G62720	AT5G62720	Integral membrane HPP family protein
BraA05g031490.3C	AT3G15570	AT3G15570	Phototropic-responsive NPH3 family protein

## Sheet: AD.uniq.446
Gene_id	AtID	Gene Name	Annotation
BraA03g007260.3C	AT5G16000	NIK1	NSP-interacting kinase 1
BraA07g000880.3C	AT2G19910	AT2G19910	RNA-dependent RNA polymerase family protein
BraA02g013860.3C	AT5G54510	DFL1	Auxin-responsive GH3 family protein
BraA09g009240.3C	AT5G66980	AT5G66980	AP2/B3-like transcriptional factor family protein
BraA06g034840.3C	AT5G49280	AT5G49280	hydroxyproline-rich glycoprotein family protein
BraA01g022630.3C	AT3G51060	STY1	Lateral root primordium (LRP) protein-like protein
BraA07g032100.3C	AT1G66370	MYB113	myb domain protein 113
BraA08g020340.3C	AT4G24690	NBR1	ubiquitin-associated (UBA)/TS-N domain-containing protein / octicosapeptide/Phox/Bemp1 (PB1) domain-containing protein
BraA02g041230.3C	AT5G26280	AT5G26280	TRAF-like family protein
BraA06g032530.3C	AT5G25190	ESE3	Integrase-type DNA-binding superfamily protein
BraA08g019950.3C	AT4G25780	AT4G25780	CAP (Cysteine-rich secretory proteins, Antigen 5, and Pathogenesis-related 1 protein) superfamily protein
BraA08g030380.3C	AT1G13960	WRKY4	WRKY DNA-binding protein 4
BraA10g031920.3C	AT5G04370	AT5G04370	A member of the Arabidopsis SABATH methyltransferase gene family
BraA05g030360.3C	AT3G17020	AT3G17020	Adenine nucleotide alpha hydrolases-like superfamily protein
BraA01g042820.3C	AT3G05050	AT3G05050	Protein kinase superfamily protein
BraA01g039980.3C	AT3G10870	MES17	methyl esterase 17
BraA02g038020.3C	AT3G28050	UMAMIT41	USUALLY MULTIPLE ACIDS MOVE IN AND OUT TRANSPORTERS 41 nodulin MtN21-like transporter family protein
BraA03g060780.3C	AT4G37520	AT4G37520	Peroxidase superfamily protein
BraA02g027750.3C	AT4G12580	AT4G12580	hypothetical protein
BraA05g039200.3C	AT3G06145	AT3G06145	RING zinc finger protein
BraA02g039170.3C	AT3G30350	GLV3	GOLVEN 3, RGF4, ROOT MERISTEM GROWTH FACTOR 4
BraA10g023380.3C	AT5G16230	AT5G16230	Plant stearoyl-acyl-carrier-protein desaturase family protein
BraA10g022670.3C	AT5G17320	HDG9	homeodomain GLABROUS 9
BraA02g044060.3C	AT5G63460	AT5G63460	SAP domain-containing protein
BraA04g025890.3C	AT2G36380	ABCG34	pleiotropic drug resistance 6
BraA03g050640.3C	AT4G23010	UTR2	UDP-galactose transporter 2
BraA01g041530.3C	AT3G07360	PUB9	plant U-box 9
BraA09g003360.3C	AT3G28040	AT3G28040	Leucine-rich receptor-like protein kinase family protein
BraA07g027520.3C	AT1G76180	ERD14	EARLY RESPONSE TO DEHYDRATION 14
BraA09g011660.3C	AT2G18969	AT2G18969	transcription factor/transcription regulator
BraA01g042180.3C	AT3G06035	AT3G06035	Glycoprotein membrane precursor GPI-anchored
BraA01g012970.3C	AT4G22290	AT4G22290	Ubiquitin-specific protease family C19-related protein
BraA02g008390.3C	AT5G19730	AT5G19730	Pectin lyase-like superfamily protein
BraA09g007170.3C	AT5G62165	AGL42	AGAMOUS-like 42
BraA09g008660.3C	AT5G65430	GRF8	growth-regulating factor 8
BraA07g011440.3C	AT1G29050	TBL38	TRICHOME BIREFRINGENCE-LIKE 38
BraA01g000720.3C	AT4G39840	AT4G39840	cell wall integrity/stress response component-like protein
BraA04g008690.3C	AT4G13410	ATCSLA15	Nucleotide-diphospho-sugar transferases superfamily protein
BraA09g039330.3C	AT1G23980	AT1G23980	RING/U-box superfamily protein
BraA03g014650.3C	AT5G53200	TRY	Homeodomain-like superfamily protein
BraA05g001650.3C	AT2G46150	AT2G46150	Late embryogenesis abundant (LEA) hydroxyproline-rich glycoprotein family
BraA10g019670.3C	AT5G20960	AO1	amine oxidase 1
BraA03g023540.3C	AT2G45080	cycp3;1	cyclin p3;1
BraA09g012070.3C	AT2G19800	MIOX2	myo-inositol oxygenase 2
BraA08g007890.3C	AT1G35720	ANNAT1	annexin 1
BraA06g027780.3C	AT5G64330	NPH3	Phototropic-responsive NPH3 family protein
BraA01g032280.3C	AT3G21420	LBO1	2-oxoglutarate (2OG) and Fe(II)-dependent oxygenase superfamily protein
BraA03g019410.3C	AT2G37210	LOG3	lysine decarboxylase family protein
BraA10g028480.3C	AT5G05690	CPD	Cytochrome P450 superfamily protein
BraA08g016120.3C	AT4G34160	CYCD3;1	CYCLIN D3;1
BraA07g015710.3C	AT1G20480	AT1G20480	AMP-dependent synthetase and ligase family protein
BraA10g012430.3C	AT5G54300	AT5G54300	cotton fiber-like protein (DUF761)
BraA02g038530.3C	AT3G29030	EXPA5	expansin A5
BraA03g035380.3C	AT3G12600	NUDT16	nudix hydrolase homolog 16
BraA09g023530.3C	AT2G02380	GSTZ2	glutathione S-transferase (class zeta) 2
BraA06g009130.3C	AT1G12550	HPR3	D-isomer specific 2-hydroxyacid dehydrogenase family protein
BraA03g023130.3C	AT2G43945	AT2G43945	hypothetical protein
BraA09g020020.3C	AT5G44510	TAO1	target of AVRB operation1
BraA05g004730.3C	AT2G44910	HB4	homeobox-leucine zipper protein 4
BraA05g041530.3C	AT3G02930	AT3G02930	weak chloroplast movement under blue light protein (DUF827)
BraA07g032070.3C	AT1G66330	AT1G66330	senescence-associated family protein
BraA05g042170.3C	AT3G03900	APK3	adenosine-5'-phosphosulfate (APS) kinase 3
BraA08g030160.3C	AT1G14610	TWN2	valyl-tRNA synthetase / valine-tRNA ligase (VALRS)
BraA07g018670.3C	AT2G28305	LOG1	Putative lysine decarboxylase family protein
BraA03g035630.3C	AT3G12970	AT3G12970	serine/arginine repetitive matrix-like protein
BraA10g006400.3C	AT1G47655	AT1G47655	Dof-type zinc finger DNA-binding family protein
BraA05g003050.3C	AT2G42610	LSH10	LIGHT-DEPENDENT SHORT HYPOCOTYLS-like protein (DUF640)
BraA07g034520.3C	AT1G69600	ZFHD1	zinc finger homeodomain 1
BraA09g023900.3C	AT2G03240	AT2G03240	EXS (ERD1/XPR1/SYG1) family protein
BraA03g028860.3C	AT4G02850	AT4G02850	phenazine biosynthesis PhzC/PhzF family protein
BraA05g012920.3C	AT2G31730	AT2G31730	basic helix-loop-helix (bHLH) DNA-binding superfamily protein
BraA03g039450.3C	AT3G20590	AT3G20590	Late embryogenesis abundant (LEA) hydroxyproline-rich glycoprotein family
BraA01g033790.3C	AT3G19380	PUB25	plant U-box 25
BraA03g042730.3C	AT2G15220	AT2G15220	Plant basic secretory protein (BSP) family protein
BraA05g025550.3C	AT3G21560	UGT84A2	UDP-Glycosyltransferase superfamily protein
BraA07g029830.3C	AT1G70720	AT1G70720	Plant invertase/pectin methylesterase inhibitor superfamily protein
BraA02g040420.3C	AT5G28650	WRKY74	WRKY DNA-binding protein 74
BraA10g014380.3C	AT5G56500	Cpn60beta3	TCP-1/cpn60 chaperonin family protein
BraA02g025490.3C	AT1G80870	AT1G80870	Protein kinase superfamily protein
BraA06g007290.3C	AT1G10470	ARR4	response regulator 4
BraA03g055140.3C	AT4G29720	PAO5	polyamine oxidase 5
BraA06g000090.3C	AT1G55580	LAS	GRAS family transcription factor
BraA01g007020.3C	AT4G30710	QWRF8	QWRF motif protein (DUF566)
BraA09g017610.3C	AT1G59700	GSTU16	glutathione S-transferase TAU 16
BraA02g012810.3C	AT5G56510	PUM12	pumilio 12
BraA02g004320.3C	AT5G12050	AT5G12050	rho GTPase-activating protein
BraA03g035980.3C	AT3G13600	AT3G13600	calmodulin-binding family protein
BraA02g035320.3C	AT2G02050	AT2G02050	NADH-ubiquinone oxidoreductase B18 subunit
BraA08g032240.3C	AT1G10120	AT1G10120	basic helix-loop-helix (bHLH) DNA-binding superfamily protein
BraA01g016010.3C	AT4G25250	PMEI4	PMEI4 pectin methyleseterase inhibitor
BraA06g010760.3C	AT1G14600	AT1G14600	Homeodomain-like superfamily protein
BraA06g009240.3C	AT1G12420	ACR8	ACT domain repeat 8
BraA01g002350.3C	AT4G36380	ROT3	Cytochrome P450 superfamily protein
BraA04g008200.3C	AT4G13840	AT4G13840	HXXXD-type acyl-transferase family protein
BraA08g021560.3C	AT4G37590	NPY5	Phototropic-responsive NPH3 family protein
BraA06g019030.3C	AT3G47960	GTR1	Major facilitator superfamily protein
BraA10g007140.3C	AT1G45201	TLL1	triacylglycerol lipase-like 1
BraA01g028580.3C	AT1G60940	SNRK2.10	SNF1-related protein kinase 2.10
BraA09g036820.3C	AT1G27910	PUB45	plant U-box 45
BraA05g017270.3C	AT1G53180	AT1G53180	hypothetical protein
BraA02g035330.3C	AT2G02060	AT2G02060	Homeodomain-like superfamily protein
BraA07g041670.3C	AT1G78580	TPS1	trehalose-6-phosphate synthase
BraA07g039640.3C	AT1G76160	sks5	SKU5 similar 5
BraA07g006850.3C	AT2G06200	GRF6	G-box regulating factor 6
BraA10g003730.3C	AT1G05140	-	-
BraA03g010710.3C	AT5G60480	HB26	homeobox protein 26
BraA03g005470.3C	AT5G12950	AT5G12950	proline-tRNA ligase (DUF1680)
BraA01g001950.3C	AT4G37240	AT4G37240	HTH-type transcriptional regulator
BraA01g003310.3C	AT4G35060	HIPP25	Heavy metal transport/detoxification superfamily protein
BraA05g031930.3C	AT3G15240	AT3G15240	Serine/threonine-protein kinase WNK (With No Lysine)-like protein
BraA09g052460.3C	AT3G63200	PLP9	PATATIN-like protein 9
BraA04g028170.3C	AT2G40110	AT2G40110	Yippee family putative zinc-binding protein
BraA03g009060.3C	AT5G19340	AT5G19340	hypothetical protein
BraA03g048010.3C	AT4G18040	EIF4E	eukaryotic translation initiation factor 4E
BraA01g005240.3C	AT4G32800	AT4G32800	Integrase-type DNA-binding superfamily protein
BraA02g007940.3C	AT5G19100	AT5G19100	Eukaryotic aspartyl protease family protein
BraA08g035080.3C	AT1G04040	AT1G04040	HAD superfamily, subfamily IIIB acid phosphatase
BraA03g031240.3C	AT3G03150	AT3G03150	hypothetical protein
BraA07g033050.3C	AT1G67750	AT1G67750	Pectate lyase family protein
BraA02g039640.3C	AT5G48480	-	-
BraA10g027580.3C	AT5G10300	MES5	methyl esterase 5
BraA04g000150.3C	AT3G63210	AT3G63210	mediator of aba-regulated dormancy protein (DUF581)
BraA01g003300.3C	AT4G35070	AT4G35070	SBP (S-ribonuclease binding protein) family protein
BraA08g013290.3C	AT4G19120	ERD3	S-adenosyl-L-methionine-dependent methyltransferases superfamily protein
BraA10g018800.3C	AT5G22740	CSLA02	cellulose synthase-like A02
BraA06g006790.3C	AT1G09880	AT1G09880	Rhamnogalacturonate lyase family protein
BraA08g017410.3C	AT4G31600	UTr7	UDP-N-acetylglucosamine (UAA) transporter family
BraA01g023210.3C	AT3G50230	AT3G50230	Leucine-rich repeat protein kinase family protein
BraA04g006720.3C	AT3G52770	ZPR3	binding protein
BraA07g016240.3C	AT1G19640	JMT	jasmonic acid carboxyl methyltransferase
BraA03g059190.3C	AT4G35090	CAT2	catalase 2
BraA08g023350.3C	AT1G30320	AT1G30320	Remorin family protein
BraA09g018410.3C	AT1G57600	AT1G57600	MBOAT (membrane bound O-acyl transferase) family protein
BraA03g016450.3C	AT2G30890	AT2G30890	Cytochrome b561/ferric reductase transmembrane protein family
BraA04g000100.3C	AT3G63300	FKD1	FORKED 1
BraA08g024550.3C	AT1G28110	SCPL45	serine carboxypeptidase-like 45
BraA07g040220.3C	AT1G76590	AT1G76590	PLATZ transcription factor family protein
BraA04g005240.3C	AT3G54710	CDT1	ARABIDOPSIS HOMOLOG OF YEAST CDT1, ARABIDOPSIS HOMOLOG OF YEAST CDT1 B, ATCDT1B, CDT1, CDT1B, HOMOLOG OF YEAST CDT1 B HOMOLOG OF YEAST CDT1 B
BraA03g048740.3C	AT4G19230	CYP707A1	cytochrome P450, family 707, subfamily A, polypeptide 1
BraA10g018910.3C	AT5G22500	FAR1	fatty acid reductase 1
BraA03g007340.3C	AT5G16190	CSLA11	cellulose synthase like A11
BraA10g020890.3C	AT5G19440	AT5G19440	NAD(P)-binding Rossmann-fold superfamily protein
BraA03g008540.3C	AT5G18350	AT5G18350	Disease resistance protein (TIR-NBS-LRR class) family
BraA09g045530.3C	AT3G54720	AMP1	Peptidase M28 family protein
BraA03g016920.3C	AT2G31750	UGT74D1	UDP-glucosyl transferase 74D1
BraA06g037020.3C	AT3G28455	CLE25	CLAVATA3/ESR-RELATED 25
BraA03g032120.3C	AT3G05470	AT3G05470	Actin-binding FH2 (formin homology 2) family protein
BraA06g041350.3C	AT5G47050	AT5G47050	SBP (S-ribonuclease binding protein) family protein
BraA04g008280.3C	AT4G13800	AT4G13800	magnesium transporter NIPA (DUF803)
BraA03g010880.3C	AT5G60250	AT5G60250	zinc finger (C3HC4-type RING finger) family protein
BraA03g053010.3C	AT4G26260	MIOX4	myo-inositol oxygenase 4
BraA09g049120.3C	AT3G59060	PIL6	phytochrome interacting factor 3-like 6
BraA04g001280.3C	AT3G61250	MYB17	myb domain protein 17
BraA04g000840.3C	AT3G62100	IAA30	indole-3-acetic acid inducible 30
BraA02g011210.3C	AT5G59150	RABA2D	RAB GTPase homolog A2D
BraA03g047970.3C	AT4G18010	IP5PII	myo-inositol polyphosphate 5-phosphatase 2
BraA06g043560.3C	AT5G43810	AGO10	Stabilizer of iron transporter SufD / Polynucleotidyl transferase
BraA03g048230.3C	AT4G18372	AT4G18372	Small nuclear ribonucleoprotein family protein
BraA05g002180.3C	AT2G41310	RR3	response regulator 3
BraA02g039240.3C	AT3G30775	-	-
BraA06g017710.3C	AT3G49380	IQD15	Member of IQ67 (CaM binding) domain containing family
BraA07g023110.3C	AT3G57920	SPL15	squamosa promoter binding protein-like 15
BraA04g024760.3C	AT2G34710	PHB	Homeobox-leucine zipper family protein / lipid-binding START domain-containing protein
BraA05g040050.3C	AT3G05120	GID1A	alpha/beta-Hydrolases superfamily protein
BraA09g014530.3C	AT1G64310	AT1G64310	Tetratricopeptide repeat (TPR)-like superfamily protein
BraA06g037230.3C	AT3G28007	SWEET4	Nodulin MtN3 family protein
BraA06g009050.3C	AT1G12710	PP2-A12	phloem protein 2-A12
BraA07g011270.3C	AT1G29270	AT1G29270	transcription factor bHLH35-like protein
BraA08g031960.3C	AT1G10650	AT1G10650	SBP (S-ribonuclease binding protein) family protein
BraA06g029240.3C	AT5G65730	XTH6	xyloglucan endotransglucosylase/hydrolase 6
BraA07g016980.3C	AT5G66940	AT5G66940	Dof-type zinc finger DNA-binding family protein
BraA02g015040.3C	AT5G52890	AT5G52890	AT hook motif-containing protein
BraA03g048220.3C	AT4G18360	GOX3	Aldolase-type TIM barrel family protein
BraA09g042280.3C	AT3G51030	TRX1	thioredoxin H-type 1
BraA09g000890.3C	AT4G00950	MEE47	hypothetical protein (DUF688)
BraA09g034560.3C	AT1G30490	PHV	Homeobox-leucine zipper family protein / lipid-binding START domain-containing protein
BraA10g003770.3C	AT1G05170	AT1G05170	Galactosyltransferase family protein
BraA03g060400.3C	AT4G37180	AT4G37180	Homeodomain-like superfamily protein
BraA05g024270.3C	AT3G22930	CML11	calmodulin-like 11
BraA02g004220.3C	AT5G11950	LOG8	Putative lysine decarboxylase family protein
BraA09g054090.3C	AT2G23800	GGPS2	geranylgeranyl pyrophosphate synthase 2
BraA01g010600.3C	AT4G19200	AT4G19200	proline-rich family protein
BraA06g002210.3C	AT1G52150	ATHB-15	Homeobox-leucine zipper family protein / lipid-binding START domain-containing protein
BraA06g016760.3C	AT1G21310	EXT3	extensin 3
BraA01g000390.3C	AT4G39350	CESA2	cellulose synthase A2
BraA06g003460.3C	AT1G50090	BCAT7	D-aminoacid aminotransferase-like PLP-dependent enzymes superfamily protein
BraA04g029080.3C	AT2G41130	AT2G41130	basic helix-loop-helix (bHLH) DNA-binding superfamily protein
BraA02g039160.3C	AT3G30340	UMAMIT32	nodulin MtN21 /EamA-like transporter family protein
BraA02g008230.3C	AT5G19530	ACL5	S-adenosyl-L-methionine-dependent methyltransferases superfamily protein
BraA09g015430.3C	AT1G63000	NRS/ER	nucleotide-rhamnose synthase/epimerase-reductase
BraA05g026530.3C	AT3G20660	45203	organic cation/carnitine transporter4
BraA09g004090.3C	AT5G48170	SLY2	F-box family protein
BraA03g020870.3C	AT2G39390	AT2G39390	Ribosomal L29 family protein
BraA03g046730.3C	AT4G16160	ATOEP16-2	Mitochondrial import inner membrane translocase subunit Tim17/Tim22/Tim23 family protein
BraA03g024930.3C	AT2G28160	FRU	FER-like regulator of iron uptake
BraA03g007440.3C	AT5G16370	AAE5	acyl activating enzyme 5
BraA03g045550.3C	AT3G51370	AT3G51370	Protein phosphatase 2C family protein
BraA07g020650.3C	AT5G41790	CIP1	COP1-interactive protein 1
BraA01g042840.3C	AT3G05150	AT3G05150	Major facilitator superfamily protein
BraA07g021210.3C	AT3G53310	REM16	B3 domain transcription factor that binds to and regulates the expression of SOC1 and FT
BraA05g040130.3C	AT3G05030	NHX2	sodium hydrogen exchanger 2
BraA10g021790.3C	AT5G18310	AT5G18310	ubiquitin hydrolase
BraA05g022960.3C	AT1G32770	NAC012	NAC domain containing protein 12
BraA06g008310.3C	AT1G11730	AT1G11730	Galactosyltransferase family protein
BraA03g039530.3C	AT3G20898	AT3G20898	hypothetical protein
BraA04g000130.3C	AT3G63230	-	-
BraA03g013660.3C	AT5G54980	AT5G54980	Uncharacterized protein family (UPF0497)
BraA05g030370.3C	AT3G17010	REM22	REPRODUCTIVE MERISTEM 22
BraA01g005000.3C	AT4G32980	ATH1	homeobox protein ATH1
BraA03g023450.3C	AT2G44740	CYCP4;1	cyclin p4;1
BraA04g011510.3C	AT5G39240	AT5G39240	Encodes a atypical member of the bHLH (basic helix-loop-helix) family transcriptional factors.
BraA08g026760.3C	AT1G22740	RABG3B	RAB GTPase homolog G3B
BraA03g042690.3C	AT2G14900	GASA7	Gibberellin-regulated family protein
BraA01g030980.3C	AT3G23150	ETR2	Signal transduction histidine kinase, hybrid-type, ethylene sensor
BraA03g059750.3C	AT4G35900	FD	Basic-leucine zipper (bZIP) transcription factor family protein
BraA04g001270.3C	AT3G61300	AT3G61300	C2 calcium/lipid-binding plant phosphoribosyltransferase family protein
BraA05g041840.3C	AT3G03305	AT3G03305	Calcineurin-like metallo-phosphoesterase superfamily protein
BraA03g031670.3C	AT3G04510	LSH2	LIGHT-DEPENDENT SHORT HYPOCOTYLS-like protein (DUF640)
BraA09g047720.3C	AT3G57040	ARR9	response regulator 9
BraA07g038340.3C	AT1G74430	MYB95	myb domain protein 95
BraA02g010320.3C	AT5G60400	AT5G60400	hypothetical protein
BraA03g021330.3C	AT2G40190	LEW3	UDP-Glycosyltransferase superfamily protein
BraA02g010740.3C	AT5G59760	AT5G59760	hypothetical protein (DUF1635)
BraA06g039980.3C	AT2G01940	SGR5	C2H2-like zinc finger protein
BraA07g035720.3C	AT1G71040	LPR2	Cupredoxin superfamily protein
BraA06g001700.3C	AT1G52880	NAM	NAC (No Apical Meristem) domain transcriptional regulator superfamily protein
BraA02g005120.3C	AT5G13760	AT5G13760	Plasma-membrane choline transporter family protein
BraA08g002960.3C	AT1G50460	HKL1	hexokinase-like 1
BraA10g005580.3C	AT1G06980	AT1G06980	6,7-dimethyl-8-ribityllumazine synthase
BraA03g001350.3C	AT5G03840	TFL1	PEBP (phosphatidylethanolamine-binding protein) family protein
BraA06g015400.3C	AT1G19835	AT1G19835	filament-like protein (DUF869)
BraA04g021060.3C	AT2G29390	SMO2-2	sterol 4-alpha-methyl-oxidase 2-2
BraA07g008970.3C	AT3G24110	AT3G24110	Calcium-binding EF-hand family protein
BraA06g038910.3C	AT3G25560	NIK2	NSP-interacting kinase 2
BraA02g009860.3C	AT5G22590	AT5G22590	Leucine Rich Repeat protein family
BraA07g023870.3C	AT3G59350	AT3G59350	Protein kinase superfamily protein
BraA09g057170.3C	AT1G18620	TRM3	LONGIFOLIA protein
BraA04g010460.3C	AT5G37600	GSR 1	hypothetical protein
BraA01g036540.3C	AT3G15650	AT3G15650	alpha/beta-Hydrolases superfamily protein
BraA05g032520.3C	AT3G14560	AT3G14560	hypothetical protein
BraA01g039130.3C	AT3G12145	FLR1	Leucine-rich repeat (LRR) family protein
BraA01g019200.3C	AT4G17460	HAT1	Homeobox-leucine zipper protein 4 (HB-4) / HD-ZIP protein
BraA10g026580.3C	AT5G11590	TINY2	Integrase-type DNA-binding superfamily protein
BraA06g018390.3C	AT3G48550	AT3G48550	SHOOT GRAVITROPISM-like protein
BraA01g025360.3C	AT3G46490	AT3G46490	2-oxoglutarate (2OG) and Fe(II)-dependent oxygenase superfamily protein
BraA10g014000.3C	AT5G56140	AT5G56140	RNA-binding KH domain-containing protein
BraA03g016180.3C	AT2G30370	CHAL	allergen-like protein
BraA02g016770.3C	AT1G65620	AS2	Lateral organ boundaries (LOB) domain family protein
BraA04g024170.3C	AT2G33640	AT2G33640	DHHC-type zinc finger family protein
BraA05g010210.3C	AT2G34850	MEE25	NAD(P)-binding Rossmann-fold superfamily protein
BraA05g039360.3C	AT3G05980	AT3G05980	hypothetical protein
BraA05g041020.3C	AT3G02110	scpl25	serine carboxypeptidase-like 25
BraA02g041970.3C	AT5G24760	AT5G24760	GroES-like zinc-binding dehydrogenase family protein
BraA02g009850.3C	AT5G22580	AT5G22580	Stress responsive A/B Barrel Domain-containing protein
BraA06g037430.3C	AT3G27650	LBD25	LOB domain-containing protein 25
BraA04g004270.3C	AT3G56050	AT3G56050	Protein kinase family protein
BraA02g003880.3C	AT5G11320	YUC4	Flavin-binding monooxygenase family protein
BraA05g032820.3C	AT3G14210	-	-
BraA07g039280.3C	AT1G75780	TUB1	tubulin beta-1 chain
BraA01g006580.3C	AT4G31320	AT4G31320	SAUR-like auxin-responsive protein family
BraA06g024300.3C	AT3G48100	RR5	response regulator 5
BraA01g027980.3C	AT1G60060	AT1G60060	Serine/threonine-protein kinase WNK (With No Lysine)-like protein
BraA03g022910.3C	AT2G43570	CHI	Putative basic chitinase
BraA02g021420.3C	AT1G73010	PS2	inorganic pyrophosphatase 1
BraA09g023260.3C	AT2G01610	AT2G01610	Plant invertase/pectin methylesterase inhibitor superfamily protein
BraA07g027360.3C	AT1G76520	AT1G76520	Auxin efflux carrier family protein
BraA10g003120.3C	AT1G04570	AT1G04570	Major facilitator superfamily protein
BraA10g015030.3C	AT5G57130	AT5G57130	Clp amino terminal domain-containing protein
BraA03g011730.3C	AT5G58580	ATL63	TOXICOS EN LEVADURA 63
BraA07g020950.3C	AT3G52870	AT3G52870	IQ calmodulin-binding motif family protein
BraA03g045650.3C	AT3G51660	AT3G51660	Tautomerase/MIF superfamily protein
BraA08g018790.3C	AT4G29020	AT4G29020	glycine-rich protein
BraA04g022480.3C	AT2G31160	LSH3	LIGHT-DEPENDENT SHORT HYPOCOTYLS-like protein (DUF640)
BraA10g024460.3C	AT5G14700	AT5G14700	NAD(P)-binding Rossmann-fold superfamily protein
BraA07g034120.3C	AT1G69170	AT1G69170	Squamosa promoter-binding protein-like (SBP domain) transcription factor family protein
BraA01g034090.3C	AT3G18830	PMT5	polyol/monosaccharide transporter 5
BraA09g050790.3C	AT3G61220	SDR1	NAD(P)-binding Rossmann-fold superfamily protein
BraA03g010920.3C	AT5G60200	TMO6	TARGET OF MONOPTEROS 6
BraA01g006700.3C	AT4G31100	AT4G31100	wall-associated kinase
BraA09g040190.3C	AT1G22910	AT1G22910	RNA-binding (RRM/RBD/RNP motifs) family protein
BraA04g014550.3C	AT5G41920	ATSCL23	Encodes a GRAS family transcription factor that is involved in bundle sheath cell fate specification.
BraA01g007460.3C	AT4G30250	AT4G30250	P-loop containing nucleoside triphosphate hydrolases superfamily protein
BraA03g019810.3C	AT2G37950	AT2G37950	RING/FYVE/PHD zinc finger superfamily protein
BraA01g000980.3C	AT4G40050	AT4G40050	signal transducer, putative (DUF3550/UPF0682)
BraA07g023820.3C	AT3G59270	AT3G59270	FBD-like domain family protein
BraA10g025960.3C	AT5G12400	AT5G12400	PHD-finger and DNA binding domain-containing protein
BraA07g034130.3C	AT1G69180	CRC	Plant-specific transcription factor YABBY family protein
BraA03g004140.3C	AT5G10100	TPPI	Haloacid dehalogenase-like hydrolase (HAD) superfamily protein
BraA03g054260.3C	AT4G28190	ULT1	Developmental regulator, ULTRAPETALA
BraA08g024450.3C	AT1G28220	PUP3	purine permease 3
BraA09g045630.3C	AT3G54820	PIP2;5	plasma membrane intrinsic protein 2;5
BraA05g005210.3C	AT2G45450	ZPR1	a small leucine zipper-containing protein that interacts with REV HD-ZIPIII and is involved in the establishment of leaf polarity
BraA03g032090.3C	AT3G05300	AT3G05300	Cytidine/deoxycytidylate deaminase family protein
BraA03g015280.3C	AT5G51860	AGL72	K-box region and MADS-box transcription factor family protein
BraA06g037780.3C	AT3G27210	AT3G27210	hypothetical protein
BraA06g038460.3C	AT3G26120	TEL1	terminal EAR1-like 1
BraA09g025870.3C	AT4G04460	AT4G04460	Saposin-like aspartyl protease family protein
BraA10g028060.3C	AT5G05090	AT5G05090	Homeodomain-like superfamily protein
BraA02g020850.3C	AT1G72230	AT1G72230	Cupredoxin superfamily protein
BraA07g035700.3C	AT1G71020	AT1G71020	ARM repeat superfamily protein
BraA07g039050.3C	AT1G75500	WAT1	Walls Are Thin 1
BraA07g041080.3C	AT1G77920	TGA7	bZIP transcription factor family protein
BraA10g025740.3C	AT5G12970	AT5G12970	Calcium-dependent lipid-binding (CaLB domain) plant phosphoribosyltransferase family protein
BraA03g010900.3C	AT5G60220	TET4	tetraspanin4
BraA06g001980.3C	AT1G52540	AT1G52540	Protein kinase superfamily protein
BraA07g011070.3C	AT1G29640	AT1G29640	senescence regulator (Protein of unknown function, DUF584)
BraA01g037490.3C	AT3G14130	HAOX1	Aldolase-type TIM barrel family protein
BraA02g044320.3C	AT5G63850	AAP4	amino acid permease 4
BraA04g019360.3C	AT2G26700	PID2	AGC (cAMP-dependent, cGMP-dependent and protein kinase C) kinase family protein
BraA10g009270.3C	AT5G50890	AT5G50890	alpha/beta-Hydrolases superfamily protein
BraA01g001690.3C	AT4G36930	SPT	basic helix-loop-helix (bHLH) DNA-binding superfamily protein
BraA01g007440.3C	AT4G30270	-	-
BraA10g016990.3C	AT5G59220	HAI1	PP2C protein (Clade A protein phosphatases type 2C)
BraA05g004150.3C	AT2G44210	AT2G44210	carboxyl-terminal peptidase (DUF239)
BraA01g003380.3C	AT4G34990	MYB32	myb domain protein 32
BraA02g015230.3C	AT5G52600	ATMYB82	MYB DOMAIN PROTEIN 82, MYB82
BraA09g051720.3C	AT3G62300	DUF7	agenet domain protein (DOMAIN OF UNKNOWN FUNCTION 724 7)
BraA10g018460.3C	AT5G60690	REV	Homeobox-leucine zipper family protein / lipid-binding START domain-containing protein
BraA07g016200.3C	AT1G19850	MP	Transcriptional factor B3 family protein / auxin-responsive factor AUX/IAA-like protein
BraA02g002700.3C	AT5G08370	AGAL2	alpha-galactosidase 2
BraA08g015000.3C	AT4G22540	ORP2A	OSBP(oxysterol binding protein)-related protein 2A
BraA09g021560.3C	AT5G46040	AT5G46040	Major facilitator superfamily protein
BraA07g036620.3C	AT1G72240	AT1G72240	hypothetical protein
BraA10g027420.3C	AT5G10440	CYCD4;2	cyclin d4;2
BraA06g001810.3C	AT1G52770	AT1G52770	Phototropic-responsive NPH3 family protein
BraA02g010400.3C	AT5G60210	RIP5	ROP interactive partner 5
BraA08g024240.3C	AT1G28440	HSL1	HSI2-like 1
BraA08g030620.3C	AT1G13080	CYP71B2	cytochrome P450, family 71, subfamily B, polypeptide 2
BraA01g031070.3C	AT3G23090	AT3G23090	TPX2 (targeting protein for Xklp2) protein family
BraA01g003830.3C	AT4G34419	AT4G34419	hypothetical protein
BraA01g032400.3C	AT3G21250	ABCC8	multidrug resistance-associated protein 6
BraA02g036620.3C	AT3G25730	EDF3	ethylene response DNA binding factor 3
BraA01g012980.3C	AT4G22310	AT4G22310	Uncharacterized protein family (UPF0041)
BraA07g028130.3C	AT1G74710	EDS16	ADC synthase superfamily protein
BraA07g029950.3C	AT1G70470	AT1G70470	transmembrane protein
BraA07g030020.3C	AT1G70230	TBL27	TRICHOME BIREFRINGENCE-LIKE 27
BraA02g022540.3C	AT1G74950	TIFY10B	TIFY domain/Divergent CCT motif family protein
BraA10g014420.3C	AT5G56530	AT5G56530	tRNA-splicing ligase (DUF239)
BraA10g029400.3C	AT5G06710	HAT14	homeobox leucine zipper protein
BraA05g032130.3C	AT3G14950	TTL2	tetratricopetide-repeat thioredoxin-like 2
BraA02g010130.3C	AT5G60800	AT5G60800	Heavy metal transport/detoxification superfamily protein
BraA09g014970.3C	AT1G63820	AT1G63820	CCT motif family protein
BraA07g043040.3C	AT1G80390	-	-
BraA03g019040.3C	AT2G36420	TRM27	nucleolin-like protein
BraA01g007520.3C	AT4G30180	AT4G30180	hypothetical protein
BraA02g013290.3C	AT5G55450	ATLTP4.4	Bifunctional inhibitor/lipid-transfer protein/seed storage 2S albumin superfamily protein
BraA08g003730.3C	AT1G49500	-	-
BraA07g036130.3C	AT1G71695	AT1G71695	Peroxidase superfamily protein
BraA07g036020.3C	AT1G71450	AT1G71450	Integrase-type DNA-binding superfamily protein
BraA09g040810.3C	AT1G22160	AT1G22160	senescence-associated family protein (DUF581)
BraA02g040440.3C	AT5G28610	-	-
BraA01g003820.3C	AT4G34420	AT4G34420	P-loop containing nucleoside triphosphate hydrolases superfamily protein
BraA09g059020.3C	AT1G14870	AT1G14870	PCR2 encodes a membrane protein involved in zinc transport and detoxification
BraA06g041000.3C	AT5G47600	AT5G47600	HSP20-like chaperones superfamily protein
BraA09g015440.3C	AT1G62990	KNAT7	homeobox knotted-like protein
BraA06g033420.3C	AT5G26660	MYB86	myb domain protein 86
BraA04g003060.3C	AT3G57780	AT3G57780	nucleolar-like protein
BraA05g041410.3C	AT3G02750	AT3G02750	Protein phosphatase 2C family protein
BraA06g007860.3C	AT1G11125	AT1G11125	hypothetical protein
BraA01g007510.3C	AT4G30190	HA2	H[+]-ATPase 2
BraA05g004090.3C	AT2G44130	AT2G44130	Galactose oxidase/kelch repeat superfamily protein
BraA08g025870.3C	AT1G26730	AT1G26730	EXS (ERD1/XPR1/SYG1) family protein
BraA07g012850.3C	AT1G25520	AT1G25520	Uncharacterized protein family (UPF0016)
BraA10g026970.3C	AT5G11160	APT5	adenine phosphoribosyltransferase 5
BraA04g019330.3C	AT2G26740	SEH	soluble epoxide hydrolase
BraA03g025870.3C	AT2G21050	LAX2	like AUXIN RESISTANT 2
BraA01g029450.3C	AT1G61667	AT1G61667	serine protease, putative (Protein of unknown function, DUF538)
BraA09g004380.3C	AT5G48940	AT5G48940	Leucine-rich repeat transmembrane protein kinase family protein
BraA06g035300.3C	AT5G48820	ICK6	inhibitor/interactor with cyclin-dependent kinase
BraA07g025620.3C	AT1G80050	APT2	adenine phosphoribosyl transferase 2
BraA03g054020.3C	AT4G27910	SDG16	SET domain protein 16
BraA04g004160.3C	AT3G56220	AT3G56220	transcription regulator
BraA09g003340.3C	AT3G27920	MYB0	myb domain protein 0
BraA10g019040.3C	AT5G22290	NAC089	NAC domain containing protein 89
BraA03g032360.3C	AT3G05910	AT3G05910	Pectinacetylesterase family protein
BraA09g048230.3C	AT3G57670	NTT	C2H2-type zinc finger family protein
BraA01g012020.3C	AT4G21250	AT4G21250	Sulfite exporter TauE/SafE family protein
BraA07g015370.3C	AT1G21050	AT1G21050	MIZU-KUSSEI-like protein (Protein of unknown function, DUF617)
BraA01g006600.3C	AT4G31290	AT4G31290	ChaC-like family protein
BraA10g012260.3C	AT5G54140	ILL3	IAA-leucine-resistant (ILR1)-like 3
BraA04g018770.3C	AT2G25520	AT2G25520	Drug/metabolite transporter superfamily protein
BraA03g036020.3C	AT3G13650	AT3G13650	Disease resistance-responsive (dirigent-like protein) family protein
BraA05g032200.3C	AT3G14860	AT3G14860	NHL domain-containing protein
BraA01g002180.3C	AT4G36620	GATA19	GATA transcription factor 19
BraA03g014570.3C	AT5G53290	CRF3	cytokinin response factor 3
BraA02g045030.3C	AT5G65170	AT5G65170	VQ motif-containing protein
BraA02g036660.3C	AT3G25890	CRF11	Integrase-type DNA-binding superfamily protein
BraA01g023560.3C	AT3G49620	DIN11	2-oxoglutarate (2OG) and Fe(II)-dependent oxygenase superfamily protein
BraA02g042050.3C	AT5G24580	AT5G24580	Heavy metal transport/detoxification superfamily protein
BraA10g023170.3C	AT5G16600	MYB43	myb domain protein 43
BraA04g013670.3C	AT5G41080	GDPD2	PLC-like phosphodiesterases superfamily protein
BraA08g012560.3C	AT4G17710	HDG4	homeodomain GLABROUS 4
BraA06g003280.3C	AT1G50420	SCL3	scarecrow-like 3
BraA07g030340.3C	AT1G69560	MYB105	myb domain protein 105
BraA05g032190.3C	AT3G14870	AT3G14870	hypothetical protein (DUF641)
BraA07g024420.3C	AT3G60890	AT3G60890	binding protein
BraA03g034810.3C	AT3G11480	BSMT1	S-adenosyl-L-methionine-dependent methyltransferases superfamily protein
BraA06g004790.3C	AT1G48100	PGX3	POLYGALACTURONASE INVOLVED IN EXPANSION3
BraA01g028390.3C	AT1G60630	AT1G60630	Leucine-rich repeat protein kinase family protein
BraA02g025230.3C	AT1G79360	45201	organic cation/carnitine transporter 2
BraA09g065870.3C	AT1G02340	-	-
BraA08g020350.3C	AT4G24660	HB22	homeobox protein 22
BraA09g047810.3C	AT3G57130	BOP1	Ankyrin repeat family protein / BTB/POZ domain-containing protein
BraA02g036650.3C	AT3G25882	NIMIN-2	NIM1-interacting 2
BraA09g020600.3C	AT5G44480	DUR	NAD(P)-binding Rossmann-fold superfamily protein
BraA08g023640.3C	AT1G29950	AT1G29950	basic helix-loop-helix (bHLH) DNA-binding superfamily protein
BraA07g012310.3C	AT1G24260	45172	K-box region and MADS-box transcription factor family protein
BraA02g019880.3C	AT1G70560	TAA1	tryptophan aminotransferase of Arabidopsis 1
BraA07g013190.3C	AT1G26680	AT1G26680	transcriptional factor B3 family protein
BraA07g020910.3C	AT3G52800	AT3G52800	A20/AN1-like zinc finger family protein
BraA01g016470.3C	AT4G25760	GDU2	glutamine dumper 2
BraA08g019700.3C	AT4G26850	VTC2	GDP-L-galactose phosphorylase 1
BraA03g029820.3C	AT4G01110	AT4G01110	late embryogenesis abundant hydroxyproline-rich glycoprotein family protein
BraA02g041570.3C	AT5G25530	AT5G25530	DNAJ heat shock family protein
BraA09g002540.3C	AT4G03415	PP2C52	Protein phosphatase 2C family protein
BraA05g041950.3C	AT3G03520	NPC3	non-specific phospholipase C3
BraA07g030920.3C	AT1G68130	IDD14	indeterminate(ID)-domain 14
BraA09g051140.3C	AT3G61600	POB1	POZ/BTB containin G-protein 1
BraA04g008830.3C	AT4G13210	AT4G13210	Pectin lyase-like superfamily protein
BraA07g030320.3C	AT1G69580	AT1G69580	Homeodomain-like superfamily protein
BraA08g025490.3C	AT1G25440	BBX15	B-box type zinc finger protein with CCT domain-containing protein
BraA06g044700.3C	AT4G38830	CRK26	cysteine-rich RLK (RECEPTOR-like protein kinase) 26
BraA03g058910.3C	AT4G34590	GBF6	G-box binding factor 6
BraA03g012310.3C	AT5G57685	GDU3	glutamine dumper 3
BraA07g014950.3C	AT1G22050	MUB6	membrane-anchored ubiquitin-fold protein 6 precursor
BraA08g025570.3C	AT1G25560	TEM1	AP2/B3 transcription factor family protein
BraA10g006890.3C	AT1G46264	HSFB4	heat shock transcription factor B4
BraA06g019390.3C	AT3G47570	AT3G47570	Leucine-rich repeat protein kinase family protein
BraA08g015410.3C	AT4G35200	AT4G35200	hypothetical protein (DUF241)
BraA03g054030.3C	AT4G27950	CRF4	cytokinin response factor 4
BraA06g035550.3C	AT5G48500	AT5G48500	pathogenic type III effector avirulence factor Avr AvrRpt-cleavage: cleavage site protein
BraA09g006680.3C	AT5G23100	AT5G23100	MIZU-KUSSEI-like protein (Protein of unknown function, DUF617)
BraA05g001880.3C	AT2G40820	AT2G40820	stomatal closure actin-binding-like protein
BraA06g009280.3C	AT1G12380	AT1G12380	hypothetical protein
BraA09g050310.3C	AT3G60520	AT3G60520	zinc ion-binding protein
BraA06g038280.3C	AT3G26510	AT3G26510	Octicosapeptide/Phox/Bem1p family protein
BraA09g010740.3C	AT2G16970	MEE15	Major facilitator superfamily protein
BraA09g051150.3C	AT3G61610	AT3G61610	Galactose mutarotase-like superfamily protein
BraA02g027240.3C	AT4G02670	IDD12	indeterminate(ID)-domain 12
BraA05g017950.3C	AT1G51960	IQD27	IQ-domain 27
BraA03g058860.3C	AT4G34480	AT4G34480	O-Glycosyl hydrolases family 17 protein
BraA08g025880.3C	AT1G26780	MYB117	myb domain protein 117
BraA04g014740.3C	AT5G37740	AT5G37740	Calcium-dependent lipid-binding (CaLB domain) family protein
BraA10g031400.3C	AT5G04960	AT5G04960	Plant invertase/pectin methylesterase inhibitor superfamily
BraA01g037350.3C	AT3G14300	ATPME26	Pectin methylesterase inhibitor; NVI-PMEI protein isoform which clustered with a PME.
BraA08g034290.3C	AT1G05620	URH2	uridine-ribohydrolase 2

[truncated: 3 more sheets: PMC.and.TAIR.common.75, PMC.uniq.554, TAIR.uniq.176]
